# Supplementary material for: TRRAP is a central regulator of human multiciliated cell formation
Source: J Cell Biol. 2018 Jun 4;217(6):1941–55. doi: 10.1083/jcb.201706106 (PMC5987713; doi:10.1083/jcb.201706106)
Supplement: Tables S1-S6 (ZIP) [file JCB_201706106_TablesS1toS6.zip]

Archive with 6 entries (6 files):
- JCB_201706106_TableS1.xlsx
- JCB_201706106_TableS2.xlsx
- JCB_201706106_TableS3.xlsx
- JCB_201706106_TableS4.xlsx
- JCB_201706106_TableS5.xlsx
- JCB_201706106_TableS6.xlsx
