# Supplementary material for: TRRAP is a central regulator of human multiciliated cell formation
Source: J Cell Biol. 2018 Jun 4;217(6):1941–55. doi: 10.1083/jcb.201706106 (PMC5987713; doi:10.1083/jcb.201706106)
Supplement: Tables S1-S6 (ZIP) [file JCB_201706106_TablesS1toS6.zip › JCB_201706106_TableS1.xlsx]

## Sheet: Sheet1
Table S1. Genes targeted by epigenome shRNA library
Gene Symbol	Entrez Gene ID
ACSL5	51703
AIRE	326
AKAP1	8165
ASH1L	55870
ATAD2	29028
ATAD2B	54454
BAZ1A	11177
BAZ1B	9031
BAZ2A	11176
BAZ2B	29994
BMI1	648
BPTF	2186
BRD1	23774
BRD2	6046
BRD3	8019
BRD4	23476
BRD7	29117
BRD8	10902
BRD9	65980
BRDT	676
BRPF1	7862
BRPF3	27154
BRWD1	54014
BRWD3	254065
C14orf169	79697
CARM1	10498
CBX1	10951
CBX2	84733
CBX3	11335
CBX4	8535
CBX5	23468
CBX6	23466
CBX7	23492
CBX8	57332
CCDC79	283847
CDC5L	988
CDY1	9085
CDY1B	253175
CDY2A	9426
CDY2B	203611
CDYL	9425
CDYL2	124359
CECR2	27443
CHD1	1105
CHD2	1106
CHD3	1107
CHD4	1108
CHD5	26038
CHD6	84181
CHD7	55636
CHD8	57680
CHD9	80205
COMMD3-BMI1	100532731
CREBBP	1387
CXXC1	30827
DIDO1	11083
DIMT1	27292
DMTF1	9988
DNAJC1	64215
DNAJC2	27000
DNMT1	1786
DNMT3B	1789
DNMT3L	29947
DOT1L	84444
DPF1	8193
DPF2	5977
DPF3	8110
EED	8726
EHMT1	79813
EHMT2	10919
EP300	2033
EZH1	2145
EZH2	2146
FASN	2194
FBXO11	80204
GLS	2744
GLYR1	84656
HDAC1	3065
HDAC10	83933
HDAC11	79885
HDAC2	3066
HDAC3	8841
HDAC4	9759
HDAC5	10014
HDAC6	10013
HDAC7	51564
HDAC8	55869
HDAC9	9734
HDGF	3068
HDGFL1	154150
HDGFRP2	84717
HDGFRP3	50810
HIF1AN	55662
HR	55806
HSP90AA1	3320
HSP90AB1	3326
HSPBAP1	79663
IDH2	3418
ING1	3621
ING2	3622
ING3	54556
ING4	51147
ING5	84289
INTS12	57117
JADE1	79960
JADE2	23338
JADE3	9767
JARID2	3720
JMJD1C	221037
JMJD4	65094
JMJD6	23210
JMJD7	100137047
JMJD7-PLA2G4B	8681
JMJD8	339123
KAT2A	2648
KAT2B	8850
KAT6A	7994
KAT6B	23522
KDM1A	23028
KDM1B	221656
KDM2A	22992
KDM2B	84678
KDM3A	55818
KDM3B	51780
KDM4A	9682
KDM4B	23030
KDM4C	23081
KDM4D	55693
KDM5A	5927
KDM5B	10765
KDM5C	8242
KDM5D	8284
KDM6A	7403
KDM6B	23135
KDM7A	80853
KDM8	79831
KMT2A	4297
KMT2B	9757
KMT2C	58508
KMT2D	8085
KMT2E	55904
KRAS	3845
L3MBTL1	26013
L3MBTL2	83746
L3MBTL3	84456
L3MBTL4	91133
MBTD1	54799
MINA	84864
MLLT10	8028
MPHOSPH8	54737
MSH6	2956
MTF2	22823
MUM1	84939
MYB	4602
MYBL1	4603
MYBL2	4605
MYC	4609
MYSM1	114803
NCOR1	9611
NCOR2	9612
NSD1	64324
PADI4	23569
PARP1	142
PARP2	10038
PBRM1	55193
PCGF1	84759
PCGF2	7703
PCGF5	84333
PCGF6	84108
PHC1	1911
PHC2	1912
PHC3	80012
PHF1	5252
PHF10	55274
PHF12	57649
PHF13	148479
PHF14	9678
PHF19	26147
PHF2	5253
PHF20	51230
PHF20L1	51105
PHF21A	51317
PHF21B	112885
PHF23	79142
PHF3	23469
PHF8	23133
PHIP	55023
PHRF1	57661
PLK1	5347
PRMT1	3276
PRMT2	3275
PRMT3	10196
PRMT5	10419
PRMT6	55170
PRMT7	54496
PRMT8	56341
PRMT9	90826
PSIP1	11168
PSMA3	5684
PWWP2A	114825
PWWP2B	170394
PYGO1	26108
PYGO2	90780
RBBP4	5928
RBBP7	5931
RCOR1	23186
RCOR2	283248
RCOR3	55758
RING1	6015
RNF17	56163
RSF1	51773
SCMH1	22955
SCML1	6322
SCML2	10389
SETD1A	9739
SETD1B	23067
SETD2	29072
SETD3	84193
SETD4	54093
SETD5	55209
SETD6	79918
SETD7	80854
SETDB1	9869
SETDB2	83852
SETMAR	6419
SFMBT1	51460
SFMBT2	57713
SMARCA2	6595
SMARCA4	6597
SMARCC1	6599
SMARCC2	6601
SMYD1	150572
SMYD2	56950
SMYD3	64754
SMYD4	114826
SMYD5	10322
SNAPC4	6621
SND1	27044
SP140	11262
SS18	6760
STK31	56164
SUV39H1	6839
SUV39H2	79723
SUZ12	23512
TADA2A	6871
TADA2B	93624
TAF1	6872
TAF1L	138474
TAF3	83860
TCF19	6941
TDRD1	56165
TDRD10	126668
TDRD12	91646
TDRD3	81550
TDRD5	163589
TDRD6	221400
TDRD7	23424
TDRD9	122402
TDRKH	11022
TERF1	7013
TERF2	7014
TP53	7157
TRDMT1	1787
TRIM24	8805
TRIM28	10155
TRIM33	51592
TRIM66	9866
TRIP12	9320
TRRAP	8295
TYW5	129450
UHRF1	29128
UHRF2	115426
UMPS	7372
UTY	7404
WHSC1	7468
WHSC1L1	54904
ZCWPW1	55063
ZCWPW2	152098
ZMYND11	10771
ZMYND8	23613
ZZZ3	26009
