# Supplementary material for: TRRAP is a central regulator of human multiciliated cell formation
Source: J Cell Biol. 2018 Jun 4;217(6):1941–55. doi: 10.1083/jcb.201706106 (PMC5987713; doi:10.1083/jcb.201706106)
Supplement: Tables S1-S6 (ZIP) [file JCB_201706106_TablesS1toS6.zip › JCB_201706106_TableS2.xlsx]

## Sheet: Sheet1
Forward	shRNA	oligo sequence
	TRRAP a	CCGGCCATGGAGAAGGCTATTGAAGGTTAATATTCATAGCTTTCAATGGCCTTCTCCATGGTTTTTTGA
	TRRAP b	CCGGCGTGGGAAGTGATTAAATGTTGTTAATATTCATAGCAGCATTTGATCACTTCCCACGTTTTTTGA
	TRRAP c	CCGGGAGGTAGCTACGATTTCTTGTGTTAATATTCATAGCACAAGAGATCGTGGCTACCTCTTTTTTGA
	TRRAP d	CCGGCTGCCAAGGAACCTTACAATTGTTAATATTCATAGCAGTTGTAGGGTTCCTTGGCAGTTTTTTGA
	ATAD2B a	CCGGCCTCATCTGTAGTAATGCTTTGTTAATATTCATAGCAAAGCATTGCTACAGATGAGGTTTTTTGA
	ATAD2B b	CCGGGCTAGTGGTATTCTCTGAGAAGTTAATATTCATAGCTTCTCGGAGAATACCGCTAGCTTTTTTGA
	ATAD2B c	CCGGGCCATCATATTCATGCGTTAAGTTAATATTCATAGCTTAGCGCATGAATATGATGGCTTTTTTGA
	ATAD2B d	CCGGCGCTGTTTGATATTCATAGATGTTAATATTCATAGCATCTATGAATATCAAACAGCGTTTTTTGA
	KDM6B a	CCGGGACCCTCGAAATCTCATCATAGTTAATATTCATAGCTGTGATGGGATTTCGAGGGTCTTTTTTGA
	KDM6B b	CCGGCAGACCCGAAGAATCATCATAGTTAATATTCATAGCTGTGATGGTTCTTCGGGTCTGTTTTTTGA
	KDM6B c	CCGGGAGAGGCTGCAATTCTGAATAGTTAATATTCATAGCTGTTCAGAGTTGCAGCCTCTCTTTTTTGA
	KDM6B d	CCGGCCCTCGAAATCTCATCATAGTGTTAATATTCATAGCACTGTGATGGGATTTCGAGGGTTTTTTGA
Reverse
	TRRAP a	AATT TCA AAA AAC CAT GGA GAA GGC CAT TGA AAG CTA TGA ATA TTA ACC TTC AAT AGC CTT CTC CAT GG
	TRRAP b	AATT TCA AAA AAC GTG GGA AGT GAT CAA ATG CTG CTA TGA ATA TTA ACA ACA TTT AAT CAC TTC CCA CG
	TRRAP c	AATT TCA AAA AAG AGG TAG CCA CGA TCT CTT GTG CTA TGA ATA TTA ACA CAA GAA ATC GTA GCT ACC TC
	TRRAP d	AATT TCA AAA AAC TGC CAA GGA ACC CTA CAA CTG CTA TGA ATA TTA ACA ATT GTA AGG TTC CTT GGC AG
	ATAD2B a	AATT TCA AAA AAC CTC ATC TGT AGC AAT GCT TTG CTA TGA ATA TTA ACA AAG CAT TAC TAC AGA TGA GG
	ATAD2B b	AATT TCA AAA AAG CTA GCG GTA TTC TCC GAG AAG CTA TGA ATA TTA ACT TCT CAG AGA ATA CCA CTA GC
	ATAD2B c	AATT TCA AAA AAG CCA TCA TAT TCA TGC GCT AAG CTA TGA ATA TTA ACT TAA CGC ATG AAT ATG ATG GC
	ATAD2B d	AATT TCA AAA AAC GCT GTT TGA TAT TCA TAG ATG CTA TGA ATA TTA ACA TCT ATG AAT ATC AAA CAG CG
	KDM6B a	AATT TCA AAA AAG ACC CTC GAA ATC CCA TCA CAG CTA TGA ATA TTA ACT ATG ATG AGA TTT CGA GGG TC
	KDM6B b	AATT TCA AAA AAC AGA CCC GAA GAA CCA TCA CAG CTA TGA ATA TTA ACT ATG ATG ATT CTT CGG GTC TG
	KDM6B c	AATT TCA AAA AAG AGA GGC TGC AAC TCT GAA CAG CTA TGA ATA TTA ACT ATT CAG AAT TGC AGC CTC TC
	KDM6B d	AATT TCA AAA AAC CCT CGA AAT CCC ATC ACA GTG CTA TGA ATA TTA ACA CTA TGA TGA GAT TTC GAG GG
