# Supplementary material for: TRRAP is a central regulator of human multiciliated cell formation
Source: J Cell Biol. 2018 Jun 4;217(6):1941–55. doi: 10.1083/jcb.201706106 (PMC5987713; doi:10.1083/jcb.201706106)
Supplement: Tables S1-S6 (ZIP) [file JCB_201706106_TablesS1toS6.zip › JCB_201706106_TableS3.xlsx]

## Sheet: Sheet1
ensembl_gene_id	symbol	gene_biotype	meanExprs	maxExprs	minExprs	TRRAPaVsNT_Day4.log2FC	TRRAPaVsNT_Day4.pval.adj	TRRAPaVsNT_Day4.pval	TRRAPaVsNT_Day4.t	TRRAPbVsNT_Day4.log2FC	TRRAPbVsNT_Day4.pval.adj	TRRAPbVsNT_Day4.pval	TRRAPbVsNT_Day4.t	TRRAPaVsNT_Day14.log2FC	TRRAPaVsNT_Day14.pval.adj	TRRAPaVsNT_Day14.pval	TRRAPaVsNT_Day14.t	TRRAPbVsNT_Day14.log2FC	TRRAPbVsNT_Day14.pval.adj	TRRAPbVsNT_Day14.pval	TRRAPbVsNT_Day14.t	TRRAPaVsTRRAPb_Day4.log2FC	TRRAPaVsTRRAPb_Day4.pval.adj	TRRAPaVsTRRAPb_Day4.pval	TRRAPaVsTRRAPb_Day4.t	TRRAPaVsTRRAPb_Day14.log2FC	TRRAPaVsTRRAPb_Day14.pval.adj	TRRAPaVsTRRAPb_Day14.pval	TRRAPaVsTRRAPb_Day14.t	Day14vs4_NT.log2FC	Day14vs4_NT.pval.adj	Day14vs4_NT.pval	Day14vs4_NT.t	Day14vs4_TRRAPa.log2FC	Day14vs4_TRRAPa.pval.adj	Day14vs4_TRRAPa.pval	Day14vs4_TRRAPa.t	Day14vs4_TRRAPb.log2FC	Day14vs4_TRRAPb.pval.adj	Day14vs4_TRRAPb.pval	Day14vs4_TRRAPb.t	trrap_occupies_promoter	hoh_2012	scgs	nemajerova_2016	quigley_2017	horani_2016	hackett_2011
ENSG00000000460	C1orf112	protein_coding	2.43625	3.20664	1.92321	-0.705998	1.31066e-05	4.59963e-07	-7.18282	-0.4588	0.0014689	0.000126816	-4.69041	0.0208648	0.913458	0.856134	0.183556	0.0877492	0.592871	0.449936	0.76999	-0.247198	0.0839665	0.026009	-2.39643	-0.0668844	0.703062	0.550996	-0.606085	-0.913989	4.57101e-06	2.41465e-08	-8.65216	-0.187126	0.349036	0.0946583	-1.75087	-0.36744	0.0348301	0.00246164	-3.44198	TRUE	FALSE	FALSE	FALSE	FALSE	FALSE	FALSE
ENSG00000002587	HS3ST1	protein_coding	6.17675	7.31609	4.90555	0.577918	0.157473	0.077868	1.85442	1.24937	0.00495433	0.000678266	3.98629	0.440463	0.313839	0.171653	1.41557	0.957067	0.0259866	0.00609568	3.05131	-0.671447	0.11946	0.0424694	-2.16107	-0.516605	0.246204	0.112564	-1.65659	0.41652	0.4496	0.198544	1.32793	0.279065	0.665694	0.376955	0.902764	0.124222	0.844757	0.69587	0.396351	TRUE	FALSE	FALSE	FALSE	FALSE	FALSE	FALSE
ENSG00000003056	M6PR	protein_coding	6.86655	7.27808	6.43256	0.374243	0.000367635	3.52337e-05	5.23428	0.551421	1.10488e-05	1.51619e-07	7.71948	0.402095	0.000299537	1.28845e-05	5.669	0.614024	6.52142e-06	2.55473e-08	8.62264	-0.177178	0.0777821	0.0233588	-2.44683	-0.211928	0.0365302	0.00783123	-2.94143	-0.0701469	0.582635	0.329745	-0.997933	-0.042295	0.792159	0.563886	-0.586417	-0.00754437	0.963528	0.917931	-0.104296	TRUE	FALSE	FALSE	FALSE	FALSE	FALSE	FALSE
ENSG00000003436	TFPI	protein_coding	5.21868	6.25809	3.89449	0.785101	0.00114185	0.000149575	4.62087	1.13541	5.13764e-05	1.30531e-06	6.6946	1.01691	0.000415955	2.01731e-05	5.47427	1.24305	8.39991e-05	1.24875e-06	6.71504	-0.350308	0.123915	0.0448459	-2.13431	-0.226137	0.356309	0.193783	-1.34274	-0.702726	0.0228628	0.00125646	-3.72695	-0.470912	0.127637	0.0102262	-2.82318	-0.595083	0.0287684	0.00173817	-3.5898	FALSE	FALSE	FALSE	FALSE	FALSE	FALSE	FALSE
ENSG00000004468	CD38	protein_coding	0.768585	2.52165	-1.6425	-0.754224	0.229693	0.12812	-1.5845	-1.50182	0.0400496	0.0112075	-2.78225	-1.08085	0.084412	0.0290528	-2.34412	-1.26973	0.048293	0.0144458	-2.6679	0.747592	0.36132	0.202682	1.31529	0.188874	0.822855	0.716326	0.368346	0.528924	0.489574	0.233139	1.22795	0.202296	0.864027	0.692009	0.401673	0.761015	0.431307	0.201105	1.32009	FALSE	FALSE	FALSE	FALSE	FALSE	FALSE	FALSE
ENSG00000004660	CAMKK1	protein_coding	3.4431	4.20354	2.22799	0.585082	0.0197707	0.00553743	3.09317	0.476773	0.0687828	0.0228689	2.45672	0.782132	0.00295395	0.000302318	4.32522	0.366085	0.146381	0.0648416	1.9492	0.10831	0.706801	0.555562	0.59909	0.416047	0.0806064	0.0233917	2.44617	0.357869	0.285898	0.0877203	1.79156	0.554918	0.0751793	0.00357277	3.28261	0.247181	0.414801	0.188357	1.35996	FALSE	FALSE	FALSE	FALSE	FALSE	FALSE	FALSE
ENSG00000004777	ARHGAP33	protein_coding	1.04976	2.90837	-0.553997	-1.2652	0.00297164	0.000507313	-4.10813	-1.57368	0.00136768	0.000113411	-4.73753	-0.452477	0.340738	0.192551	-1.34661	-1.4938	0.00668916	0.000914141	-3.8609	0.308477	0.577404	0.404951	0.85004	1.04133	0.0582531	0.0148499	2.65538	-0.699879	0.157086	0.0306841	-2.31813	0.112845	0.891135	0.744339	0.330471	-0.620005	0.359848	0.146369	-1.5087	FALSE	FALSE	FALSE	FALSE	FALSE	FALSE	FALSE
ENSG00000004838	ZMYND10	protein_coding	3.87551	5.79827	0.736594	-0.892331	0.149117	0.0725369	-1.89138	-2.4521	0.00361316	0.000432796	-4.17476	-1.46607	0.0163357	0.00321082	-3.32844	-1.0749	0.0628517	0.020729	-2.5024	1.55977	0.0654518	0.0185114	2.55464	-0.391177	0.581451	0.407721	-0.844955	0.981418	0.157291	0.0307902	2.31649	0.407675	0.689719	0.411949	0.837233	2.35862	0.0170304	0.000677563	3.98672	FALSE	TRUE	FALSE	TRUE	TRUE	TRUE	FALSE
ENSG00000005108	THSD7A	protein_coding	-0.229419	2.12857	-3.73725	2.33845	0.000399983	3.95201e-05	5.18514	2.47567	0.000396924	2.04351e-05	5.46869	4.21888	2.49979e-06	1.46213e-08	8.91739	4.00883	8.72487e-06	4.04003e-08	8.38491	-0.137224	0.801967	0.685627	-0.410495	0.210056	0.604887	0.434496	0.796878	-0.540264	0.613926	0.364585	-0.926882	1.34017	0.0188627	0.00018503	4.53138	0.99289	0.0467083	0.00392153	3.24254	FALSE	FALSE	FALSE	FALSE	FALSE	FALSE	FALSE
ENSG00000005189	LOC81691	protein_coding	1.27677	2.28627	0.223071	-1.22864	5.09105e-05	2.75443e-06	-6.35369	-1.34012	5.57351e-05	1.49415e-06	-6.63241	-0.775372	0.00676029	0.000930451	-3.85346	-0.616522	0.0245182	0.00562875	-3.08605	0.111483	0.755158	0.620027	0.503297	-0.15885	0.626351	0.457599	-0.756854	-0.28458	0.358234	0.130877	-1.5725	0.168687	0.707476	0.436101	0.794056	0.43902	0.214593	0.0582081	2.00413	FALSE	FALSE	FALSE	FALSE	FALSE	FALSE	FALSE
ENSG00000005243	COPZ2	protein_coding	3.05386	3.92921	1.68847	0.987567	0.00245168	0.000394497	4.21361	1.12684	0.00126013	0.000100621	4.78806	0.719282	0.0238786	0.0053437	3.10866	0.657369	0.0386407	0.0105919	2.80751	-0.139277	0.669831	0.51079	-0.669064	0.0619132	0.859992	0.772018	0.293529	0.357385	0.422963	0.17704	1.39718	0.0891002	0.853056	0.671977	0.429478	-0.11209	0.782946	0.601929	-0.529673	FALSE	FALSE	FALSE	FALSE	FALSE	FALSE	FALSE
ENSG00000005249	PRKAR2B	protein_coding	1.71267	3.33444	0.417971	-1.93474	1.80834e-05	7.07337e-07	-6.97958	-1.8469	6.12781e-05	1.71368e-06	-6.56955	-1.27488	0.00431826	0.00051094	-4.10515	-1.01085	0.0161281	0.00312676	-3.33981	-0.0878383	0.874787	0.789648	-0.270217	-0.26403	0.607515	0.437568	-0.791481	-0.828523	0.0433532	0.00352653	-3.2882	-0.168659	0.824054	0.616095	-0.508997	0.00753276	0.991124	0.981859	0.0230118	FALSE	FALSE	FALSE	TRUE	FALSE	FALSE	FALSE
ENSG00000005884	ITGA3	protein_coding	8.81909	9.56904	7.92315	0.762943	0.00224165	0.00035196	4.26145	0.385454	0.100049	0.0377812	2.2181	0.781662	0.0023026	0.000214506	4.46926	0.419344	0.067472	0.0228483	2.45714	0.377489	0.134601	0.0503372	2.07708	0.362318	0.15216	0.056922	2.01542	-0.0781067	0.822616	0.647297	-0.46422	-0.0593881	0.894085	0.751767	-0.320513	-0.0442174	0.906998	0.80421	-0.251078	TRUE	FALSE	FALSE	FALSE	FALSE	FALSE	TRUE
ENSG00000006047	YBX2	protein_coding	0.282418	1.4503	-0.749904	0.417181	0.329005	0.204638	1.30939	0.385673	0.399517	0.249184	1.1854	0.648691	0.145644	0.0601439	1.98755	1.00927	0.0215036	0.00470037	3.16431	0.0315084	0.95568	0.919463	0.102341	-0.360577	0.388255	0.219637	-1.26551	-0.026118	0.975214	0.940574	-0.0754516	0.205392	0.749174	0.49684	0.691555	0.597478	0.21131	0.0567639	2.01683	FALSE	TRUE	FALSE	FALSE	FALSE	FALSE	FALSE
ENSG00000006210	CX3CL1	protein_coding	8.06319	9.57706	6.57683	0.965069	0.000737384	8.62146e-05	4.8534	0.949272	0.00119107	9.25977e-05	4.82319	0.967414	0.00209631	0.00018788	4.52495	1.26045	0.00029626	8.85529e-06	5.83323	0.0157968	0.966918	0.939378	0.0769736	-0.293035	0.379424	0.212795	-1.28523	1.01988	0.001996	3.70913e-05	5.21228	1.02222	0.0151784	0.000119036	4.71711	1.33105	0.00118372	4.5265e-06	6.13054	FALSE	FALSE	FALSE	FALSE	FALSE	FALSE	FALSE
ENSG00000006327	TNFRSF12A	protein_coding	6.68693	7.81997	5.5895	1.02499	0.00329574	0.000579712	4.05218	1.15164	0.00184326	0.000170904	4.56477	1.19148	0.00158942	0.000128312	4.68547	1.37979	0.000570393	2.3597e-05	5.40657	-0.126651	0.760205	0.627274	-0.492837	-0.188313	0.639992	0.473971	-0.729224	-0.066289	0.905584	0.793249	-0.265475	0.100196	0.868872	0.701119	0.389135	0.161858	0.740541	0.536825	0.627988	FALSE	FALSE	FALSE	FALSE	FALSE	FALSE	FALSE
ENSG00000006432	MAP3K9	protein_coding	5.99674	6.60701	5.3345	0.557688	0.00277851	0.000464524	4.14509	0.748458	0.000337052	1.63053e-05	5.56651	0.582169	0.00310184	0.000322222	4.29848	0.774985	0.000359	1.15926e-05	5.71514	-0.19077	0.316997	0.168107	-1.42794	-0.192816	0.318716	0.164104	-1.44214	0.0908764	0.733876	0.512421	0.666457	0.115357	0.679223	0.397734	0.863399	0.117403	0.625968	0.389852	0.878169	FALSE	FALSE	FALSE	FALSE	FALSE	FALSE	FALSE
ENSG00000006459	KDM7A	protein_coding	5.59059	6.51606	4.71896	-0.932372	0.00102929	0.000131456	-4.67526	-0.423545	0.1112	0.0432118	-2.15257	-0.85045	0.00294033	0.000300428	-4.32785	-0.640603	0.018172	0.00369483	-3.26817	-0.508827	0.0682544	0.0195785	-2.52881	-0.209847	0.476893	0.299625	-1.06369	0.409767	0.203061	0.0480243	2.10046	0.491689	0.184858	0.0232785	2.44843	0.192709	0.579927	0.340809	0.974835	TRUE	FALSE	FALSE	FALSE	FALSE	FALSE	FALSE
ENSG00000006576	PHTF2	protein_coding	4.25312	4.81002	3.49728	-0.330325	0.0852347	0.0352042	-2.25226	-0.71313	0.00160489	0.000142175	-4.64224	-0.12397	0.607168	0.440588	-0.7862	-0.43912	0.0463863	0.0137323	-2.69084	0.382805	0.0755854	0.0224919	2.46447	0.31515	0.165879	0.0640151	1.95576	-0.425026	0.08673	0.0110863	-2.78712	-0.218671	0.45692	0.165217	-1.43817	-0.151016	0.605605	0.368347	-0.91949	TRUE	FALSE	FALSE	FALSE	FALSE	FALSE	FALSE
ENSG00000006634	DBF4	protein_coding	2.71241	3.75444	1.72338	-0.853906	0.000147912	1.07872e-05	-5.74664	-0.674458	0.00195402	0.000185366	-4.53061	-0.23638	0.324674	0.18017	-1.3867	-0.480369	0.0442133	0.012811	-2.72219	-0.179448	0.441657	0.271189	-1.13027	0.243988	0.339195	0.1799	1.3876	-0.853556	0.001169	1.9373e-05	-5.49178	-0.23603	0.457044	0.165556	-1.43696	-0.659467	0.0201231	0.000909726	-3.86293	FALSE	FALSE	FALSE	FALSE	FALSE	FALSE	FALSE
ENSG00000006747	SCIN	protein_coding	4.62459	5.62751	3.61968	-0.83948	0.0309314	0.00975641	-2.84412	-0.615559	0.121723	0.048898	-2.09151	-0.361956	0.384234	0.228049	-1.24191	-0.519972	0.193223	0.0945338	-1.75157	-0.223921	0.638413	0.47423	-0.728792	0.158016	0.741413	0.601125	0.530855	2.29917e-06	0.999994	0.999994	8.03382e-06	0.477527	0.402781	0.1268	1.59032	0.0955897	0.881322	0.756852	0.313715	TRUE	FALSE	FALSE	FALSE	FALSE	FALSE	FALSE
ENSG00000007047	MARK4	protein_coding	5.49504	6.08572	4.89068	0.68159	9.4206e-05	6.15872e-06	5.99355	0.483845	0.00329028	0.000380889	4.22833	0.627479	0.000422196	2.06301e-05	5.46459	0.604583	0.000709434	3.35672e-05	5.25504	0.197745	0.207462	0.0914629	1.76928	0.0228966	0.90269	0.838947	0.205794	0.108278	0.61587	0.367016	0.922101	0.0541668	0.831199	0.630755	0.487832	0.229015	0.205155	0.053675	2.04498	FALSE	FALSE	FALSE	FALSE	FALSE	FALSE	FALSE
ENSG00000007171	NOS2	protein_coding	0.787042	2.85841	-1.46229	-1.78215	0.00323191	0.000564743	-4.06315	-1.70577	0.00672857	0.00102365	-3.81329	-1.54518	0.00321183	0.000339033	-4.27715	-1.77659	0.00163351	0.000117042	-4.72424	-0.0763799	0.932412	0.883385	-0.148486	0.231411	0.729335	0.585005	0.554688	0.94254	0.0849623	0.0106429	2.80536	1.17951	0.163891	0.0177541	2.57383	0.871722	0.260337	0.0826522	1.82308	FALSE	FALSE	FALSE	FALSE	FALSE	FALSE	FALSE
ENSG00000007174	DNAH9	protein_coding	2.28216	4.5138	-1.12502	-1.02768	0.238978	0.134887	-1.55541	-2.03578	0.0533468	0.0163554	-2.6114	-1.48195	0.0314187	0.00779294	-2.94359	-1.12872	0.0858386	0.0316845	-2.30282	1.0081	0.402309	0.236851	1.21791	-0.353234	0.680561	0.523285	-0.64921	1.81063	0.0354451	0.00252238	3.43159	1.35636	0.25414	0.0467154	2.11415	2.7177	0.0283831	0.00169274	3.60101	FALSE	TRUE	FALSE	TRUE	TRUE	FALSE	FALSE
ENSG00000007541	PIGQ	protein_coding	6.06344	6.74312	5.34545	1.11412	7.92281e-08	5.50296e-10	10.7796	0.487016	0.00133747	0.000109915	4.75075	0.884834	3.98736e-06	2.86668e-08	8.56252	0.373561	0.00984187	0.00155546	3.6368	0.627103	0.000139808	4.68498e-06	6.11518	0.511273	0.00107517	6.12494e-05	4.99838	0.248462	0.142345	0.0258323	2.39964	0.0191769	0.941869	0.854309	0.185912	0.135006	0.428287	0.198604	1.32775	TRUE	FALSE	FALSE	FALSE	FALSE	FALSE	FALSE
ENSG00000007944	MYLIP	protein_coding	4.86147	5.51284	3.81926	1.04149	2.76442e-06	6.36777e-08	8.15261	1.07375	4.71998e-06	4.22736e-08	8.3616	0.945459	2.36607e-05	3.78872e-07	7.27527	1.10558	7.30155e-06	3.09904e-08	8.52198	-0.0322566	0.874336	0.788836	-0.271288	-0.160126	0.352919	0.191178	-1.35096	0.121041	0.637211	0.391963	0.874195	0.0250107	0.933413	0.834857	0.211101	0.15288	0.446263	0.212797	1.28522	FALSE	FALSE	FALSE	FALSE	FALSE	FALSE	FALSE
ENSG00000007968	E2F2	protein_coding	0.0898759	2.34695	-2.19145	-2.93279	1.2446e-06	2.35073e-08	-8.66622	-1.65559	0.000239614	1.05087e-05	-5.7581	-1.1258	0.0604528	0.0186592	-2.55098	-0.332124	0.570538	0.427148	-0.809882	-1.27719	0.0165611	0.00285654	-3.37848	-0.793673	0.211727	0.0905963	-1.77436	-2.35533	5.52431e-05	4.94774e-07	-7.14818	-0.548343	0.531797	0.234616	-1.22394	-1.03186	0.0895172	0.0124336	-2.73566	FALSE	FALSE	FALSE	FALSE	FALSE	FALSE	FALSE
ENSG00000008196	TFAP2B	protein_coding	-3.03922	2.01036	-6.63255	4.38039	0.0134103	0.00340711	3.30299	1.31215	0.5734	0.417622	0.826951	4.82746	0.00656278	0.00089327	3.87061	0.704398	0.769711	0.661661	0.443932	3.06825	0.0948421	0.0309784	2.31358	4.12306	0.0196507	0.00338466	3.30583	0.932591	0.770122	0.563011	0.587745	1.37966	0.41716	0.137188	1.54579	0.324844	0.926006	0.83977	0.204726	FALSE	FALSE	FALSE	FALSE	FALSE	FALSE	FALSE
ENSG00000008226	DLEC1	protein_coding	2.62233	4.6696	0.0872807	-0.47619	0.507539	0.36619	-0.923723	-2.21856	0.0151537	0.00309206	-3.34459	-1.09564	0.0672444	0.0215544	-2.48428	-1.24038	0.0440152	0.0127248	-2.72524	1.74236	0.0634394	0.0177354	2.57432	0.144736	0.857187	0.768611	0.298052	1.32432	0.0740683	0.00836207	2.91249	0.704867	0.468312	0.17622	1.39996	2.3025	0.0336778	0.0023073	3.46955	TRUE	FALSE	FALSE	FALSE	TRUE	FALSE	FALSE
ENSG00000008256	CYTH3	protein_coding	4.46357	4.97518	4.0104	0.466994	0.000234299	1.96109e-05	5.4865	0.473161	0.000376052	1.9223e-05	5.49515	0.517243	0.000186548	6.55812e-06	5.96572	0.644608	2.83127e-05	2.64797e-07	7.4475	-0.00616734	0.96832	0.941005	-0.0749038	-0.127365	0.273712	0.131311	-1.57062	0.0596659	0.73723	0.516057	0.660663	0.109915	0.484985	0.190738	1.35235	0.231113	0.0812398	0.0104588	2.81315	FALSE	FALSE	FALSE	FALSE	FALSE	FALSE	FALSE
ENSG00000008323	PLEKHG6	protein_coding	4.58933	5.59468	3.64715	0.80703	8.70068e-05	5.52904e-06	6.04142	0.657992	0.0011852	9.19243e-05	4.82627	0.642474	0.000791552	4.97704e-05	5.0867	0.738357	0.000293857	8.63443e-06	5.84434	0.149039	0.4208	0.252613	1.17658	-0.0958835	0.598039	0.42742	-0.809397	0.662581	0.00439096	0.000100137	4.7901	0.498024	0.0288881	0.000501845	4.11268	0.742946	0.00133321	6.29438e-06	5.98389	FALSE	FALSE	FALSE	FALSE	FALSE	FALSE	FALSE
ENSG00000008517	IL32	protein_coding	2.95936	4.73169	1.59441	1.52357	0.0454187	0.0157788	2.62777	1.48529	0.0614442	0.0196573	2.52695	1.28006	0.103271	0.0380101	2.21517	1.69347	0.0287278	0.00697498	2.99234	0.0382737	0.966522	0.938382	0.0782409	-0.413412	0.564162	0.388001	-0.881667	0.299999	0.827824	0.65514	0.453118	0.0564883	0.965206	0.90771	0.117344	0.508174	0.540163	0.298779	1.0656	FALSE	FALSE	FALSE	FALSE	FALSE	FALSE	FALSE
ENSG00000009765	IYD	protein_coding	2.48484	3.78586	1.27427	-1.08247	0.00313253	0.000542414	-4.08007	-0.893291	0.0147161	0.00297206	-3.36153	-0.922356	0.0223343	0.00485932	-3.1499	-0.305814	0.427147	0.282839	-1.10241	-0.189179	0.677215	0.519657	-0.654948	-0.616542	0.137801	0.0494257	-2.08618	-0.412985	0.347586	0.124206	-1.60192	-0.252871	0.687011	0.407988	-0.844465	0.174492	0.7471	0.546698	0.612695	FALSE	TRUE	FALSE	FALSE	FALSE	FALSE	FALSE
ENSG00000010292	NCAPD2	protein_coding	5.57553	6.09376	5.19069	-0.607094	0.000320557	2.95092e-05	-5.31033	-0.330475	0.0329017	0.00863586	-2.89824	0.00274087	0.989113	0.981395	0.0236007	0.135193	0.398435	0.257283	1.1647	-0.276618	0.0825814	0.0254432	-2.40678	-0.132453	0.435508	0.26139	-1.15439	-0.45094	0.0173047	0.000821381	-3.90588	0.158894	0.474581	0.18173	1.38153	0.0147284	0.955683	0.899019	0.128455	FALSE	FALSE	FALSE	FALSE	FALSE	FALSE	FALSE
ENSG00000010295	IFFO1	protein_coding	-0.10491	0.697334	-0.734338	0.35331	0.30601	0.18553	1.36909	0.728014	0.0345717	0.00923217	2.86866	-0.142844	0.735227	0.597445	-0.536267	-0.49202	0.189833	0.0919643	-1.76635	-0.374704	0.26938	0.132958	-1.56357	0.349176	0.388664	0.219992	1.2645	0.241489	0.628514	0.381406	0.894215	-0.254665	0.622692	0.3279	-1.00184	-0.978545	0.0245736	0.00126681	-3.72349	FALSE	FALSE	FALSE	FALSE	FALSE	FALSE	FALSE
ENSG00000010310	GIPR	protein_coding	2.98062	3.91934	1.52432	0.00327371	0.99303	0.988021	0.0151945	-0.967493	0.0051738	0.000716824	-3.96307	-0.387406	0.171733	0.0747181	-1.87598	-0.834963	0.0071979	0.00101524	-3.81677	0.970767	0.00535604	0.000625573	4.02023	0.447557	0.148694	0.0552179	2.03074	0.597984	0.0832849	0.0101943	2.82457	0.207305	0.629787	0.33565	0.985539	0.730515	0.0713781	0.00824112	2.91892	FALSE	FALSE	FALSE	FALSE	FALSE	FALSE	FALSE
ENSG00000010610	CD4	protein_coding	-0.722971	0.381421	-2.32414	-0.883084	0.0174969	0.0047492	-3.15983	-1.47479	0.00123417	9.73774e-05	-4.80191	-1.03825	0.00828878	0.00124385	-3.73121	-0.511937	0.150284	0.0670341	-1.93213	0.59171	0.194138	0.0835232	1.81754	-0.526314	0.195869	0.0809824	-1.83383	0.269945	0.560178	0.304864	1.05193	0.114779	0.870952	0.70539	0.383279	1.2328	0.0184357	0.000785725	3.92453	FALSE	FALSE	FALSE	FALSE	FALSE	FALSE	FALSE
ENSG00000010626	LRRC23	protein_coding	2.91983	4.243	1.8242	0.00229606	0.994792	0.991563	0.0107015	-0.649725	0.0410592	0.0115618	-2.76831	-0.630094	0.0192426	0.00398615	-3.2355	-0.614748	0.0228565	0.00511219	-3.1279	0.652021	0.042986	0.0104237	2.81465	-0.0153458	0.966414	0.940447	-0.0756128	0.992451	0.00376889	8.15182e-05	4.87711	0.360061	0.350959	0.0956032	1.74553	1.02743	0.00888287	0.000202954	4.49251	TRUE	TRUE	FALSE	FALSE	FALSE	FALSE	FALSE
ENSG00000011376	LARS2	protein_coding	4.59749	5.36428	4.03881	-0.683232	0.00499092	0.000972459	-3.83489	-0.519958	0.0321945	0.0083624	-2.91247	-0.484228	0.0563378	0.0168502	-2.59778	-0.264515	0.291874	0.167066	-1.43161	-0.163274	0.558631	0.385421	-0.886558	-0.219713	0.426936	0.253373	-1.17463	-0.276292	0.365568	0.136311	-1.54944	-0.0772889	0.858843	0.682401	-0.414968	-0.0208494	0.960058	0.911333	-0.112717	TRUE	FALSE	FALSE	FALSE	FALSE	FALSE	FALSE
ENSG00000011426	ANLN	protein_coding	3.74008	5.86901	2.02725	-2.23987	1.72299e-06	3.59021e-08	-8.44577	-1.72731	4.87151e-05	1.18723e-06	-6.73838	-1.21283	0.00941491	0.00147422	-3.65948	-1.0871	0.01761	0.00352457	-3.28844	-0.512558	0.203594	0.0891964	-1.78267	-0.125722	0.832135	0.730025	-0.349759	-1.93663	4.69703e-05	4.12095e-07	-7.23514	-0.909584	0.13679	0.0117504	-2.76105	-1.29642	0.0159476	0.000607279	-4.03268	FALSE	FALSE	FALSE	FALSE	FALSE	FALSE	FALSE
ENSG00000012048	BRCA1	protein_coding	2.26173	3.99226	0.567349	-1.73613	4.91953e-06	1.29785e-07	-7.79619	-1.38085	9.14728e-05	2.97876e-06	-6.31833	-0.697369	0.0800652	0.0271079	-2.37692	-0.390385	0.319677	0.188733	-1.35875	-0.355286	0.319423	0.169898	-1.42167	-0.306984	0.494638	0.316991	-1.02524	-1.84662	2.02654e-05	1.45696e-07	-7.7391	-0.807856	0.121027	0.00901819	-2.87906	-0.856158	0.0524261	0.00474016	-3.16066	TRUE	FALSE	FALSE	FALSE	FALSE	FALSE	FALSE
ENSG00000012232	EXTL3	protein_coding	6.37789	6.95033	5.8644	0.392496	0.0324538	0.0103513	2.81776	0.606209	0.0026593	0.000283806	4.35173	0.384096	0.0430325	0.0118351	2.75783	0.659231	0.00164894	0.000119051	4.71705	-0.213713	0.282766	0.142494	-1.52411	-0.275135	0.162067	0.0618428	-1.97338	-0.116773	0.653752	0.410343	-0.84016	-0.125173	0.6673	0.38006	-0.896793	-0.0637515	0.816896	0.653701	-0.455151	FALSE	FALSE	FALSE	FALSE	FALSE	FALSE	FALSE
ENSG00000012779	ALOX5	protein_coding	3.23686	4.404	2.31538	-0.658219	0.019859	0.00557305	-3.09038	-0.351111	0.222186	0.109868	-1.66993	-0.815294	0.00324342	0.000343451	-4.27172	-0.388479	0.116226	0.0474737	-2.10618	-0.307108	0.331651	0.179152	-1.3901	-0.426815	0.115769	0.0389564	-2.20322	0.829321	0.00902102	0.000305592	4.3207	0.672246	0.0861747	0.00463084	3.17076	0.791953	0.0192591	0.000847199	3.89287	FALSE	FALSE	FALSE	FALSE	FALSE	FALSE	FALSE
ENSG00000012983	MAP4K5	protein_coding	5.49884	6.0563	4.47209	-0.589183	0.0198213	0.00555771	-3.09158	-0.371196	0.150317	0.0647211	-1.95015	-0.469735	0.0752753	0.0249588	-2.41581	-0.376515	0.149533	0.0666262	-1.93527	-0.217987	0.438465	0.268454	-1.13693	-0.0932199	0.768867	0.638122	-0.477282	-0.290912	0.376986	0.143624	-1.51958	-0.171463	0.671348	0.385873	-0.8857	-0.29623	0.352985	0.140759	-1.53113	TRUE	FALSE	FALSE	FALSE	FALSE	FALSE	FALSE
ENSG00000013297	CLDN11, LOC101928583	protein_coding	-1.24512	2.11148	-3.82145	3.68653	0.000286509	2.5379e-05	5.37519	0.90943	0.433059	0.279894	1.10937	2.6169	0.0119462	0.00208092	3.51346	0.515507	0.685343	0.556001	0.59842	2.7771	0.00192375	0.000158584	4.59625	2.10139	0.0283072	0.00550173	3.09599	0.0171826	0.994309	0.984919	0.0191302	-1.05245	0.222232	0.0352175	-2.25208	-0.376741	0.804458	0.633839	-0.483409	FALSE	FALSE	FALSE	FALSE	FALSE	FALSE	FALSE
ENSG00000013725	CD6	protein_coding	-0.713148	0.851491	-1.62735	-1.66491	0.000566062	6.08035e-05	-5.00149	-1.02632	0.0177378	0.00379346	-3.25683	-1.00408	0.0411264	0.0111467	-2.78469	-0.404277	0.389056	0.248773	-1.18646	-0.63859	0.212823	0.0946322	-1.75102	-0.599802	0.2561	0.118996	-1.62583	-0.648872	0.198188	0.0460422	-2.12132	0.0119565	0.991838	0.97544	0.0311575	-0.0268311	0.972045	0.939463	-0.0768654	FALSE	FALSE	FALSE	FALSE	FALSE	FALSE	FALSE
ENSG00000013810	TACC3	protein_coding	3.46509	4.9954	2.65455	-1.57615	3.93406e-09	2.1032e-12	-14.5643	-1.18652	1.56902e-07	2.77229e-10	-11.2	-0.480747	0.0101679	0.00165531	-3.61048	-0.274828	0.118627	0.0490472	-2.09	-0.389634	0.0184934	0.00330365	-3.31622	-0.205919	0.285281	0.139994	-1.53424	-1.63309	3.39099e-08	3.03958e-12	-14.2854	-0.537684	0.0265139	0.000405466	-4.20211	-0.721399	0.00166814	9.45211e-06	-5.80458	FALSE	FALSE	FALSE	FALSE	FALSE	FALSE	FALSE
ENSG00000014138	POLA2	protein_coding	3.34519	4.1757	2.69835	-1.12312	1.53303e-07	1.48013e-09	-10.1929	-0.672093	9.9249e-05	3.33188e-06	-6.26786	-0.408906	0.0133248	0.00241418	-3.45027	-0.20296	0.198476	0.0978412	-1.73305	-0.451029	0.00712031	0.000913158	-3.86135	-0.205946	0.222629	0.0970247	-1.73757	-0.611919	0.000938302	1.44064e-05	-5.62035	0.102296	0.683017	0.402552	0.854464	-0.142786	0.467426	0.23042	-1.23537	FALSE	FALSE	FALSE	FALSE	FALSE	FALSE	FALSE
ENSG00000014257	ACPP	protein_coding	3.16239	3.91118	2.5245	0.371221	0.0420027	0.0143617	2.67055	0.398089	0.0376046	0.0103066	2.81969	0.417241	0.034155	0.00871303	2.8943	0.835825	0.000254623	6.7794e-06	5.95103	-0.0268684	0.906983	0.843075	-0.200443	-0.418584	0.0229276	0.00411262	-3.22203	-0.0137964	0.969009	0.927528	-0.09206	0.0322243	0.922102	0.810695	0.242586	0.42394	0.0473844	0.00401367	3.23253	FALSE	FALSE	FALSE	FALSE	FALSE	FALSE	FALSE
ENSG00000015532	XYLT2	protein_coding	5.73421	6.1821	5.04029	0.590236	0.00141671	0.000195852	4.50748	0.424112	0.0185301	0.00401581	3.2323	0.394891	0.0286982	0.00689611	2.99733	0.410922	0.0233253	0.00525619	3.11584	0.166124	0.375288	0.214476	1.28034	-0.0160306	0.943007	0.902731	-0.123707	0.141783	0.554079	0.299303	1.06442	-0.0535613	0.858843	0.683307	-0.413711	0.128593	0.573894	0.333434	0.990172	FALSE	FALSE	FALSE	FALSE	TRUE	FALSE	FALSE
ENSG00000016082	ISL1	protein_coding	3.9579	4.60043	3.46805	0.684813	0.000697125	7.92989e-05	4.88881	0.443699	0.0243934	0.0058037	3.07272	0.45249	0.0192945	0.00400161	3.23383	0.0826687	0.700269	0.573979	0.571179	0.241114	0.20165	0.0879366	1.79025	0.369821	0.0523901	0.0128382	2.72124	0.300796	0.222988	0.0565181	2.01902	0.0684732	0.816938	0.605057	0.525088	-0.0602342	0.828244	0.671456	-0.430206	FALSE	FALSE	FALSE	FALSE	FALSE	FALSE	FALSE
ENSG00000016402	IL20RA	protein_coding	4.3267	4.86605	3.74092	-0.804093	2.6534e-05	1.18177e-06	-6.74051	-0.459593	0.00573165	0.00082659	-3.90322	-0.565919	0.00187045	0.000160002	-4.5925	-0.122311	0.465215	0.319497	-1.01981	-0.3445	0.0445353	0.0109188	-2.79393	-0.443608	0.0113522	0.00160742	-3.6229	-0.17759	0.378282	0.144678	-1.51539	0.0605843	0.832966	0.633568	0.483798	0.159692	0.428775	0.199339	1.32549	FALSE	FALSE	FALSE	FALSE	FALSE	FALSE	FALSE
ENSG00000016602	CLCA4	protein_coding	5.923	7.53168	3.82242	-1.44841	0.0242895	0.007176	-2.97987	-0.296661	0.689521	0.548029	-0.610644	-1.10375	0.103929	0.0383646	-2.21066	0.0722753	0.928626	0.881936	0.150345	-1.15175	0.0846727	0.0263567	-2.39018	-1.17603	0.0910556	0.027639	-2.36775	-1.0375	0.195929	0.0450876	-2.13166	-0.692836	0.47234	0.179361	-1.3894	-0.668563	0.40144	0.178181	-1.39335	FALSE	FALSE	FALSE	FALSE	FALSE	FALSE	FALSE
ENSG00000018510	AGPS	protein_coding	5.4696	6.0858	4.45185	-0.590199	0.00646686	0.00135854	-3.69399	-0.360756	0.0933703	0.0345538	-2.26125	-0.509021	0.0247203	0.00561037	-3.08748	-0.234452	0.291502	0.166788	-1.43259	-0.229443	0.31695	0.168025	-1.42823	-0.274569	0.243374	0.110677	-1.6659	-0.425474	0.105626	0.0153809	-2.63941	-0.344296	0.255728	0.0474744	-2.10617	-0.29917	0.253831	0.0790525	-1.8465	FALSE	FALSE	FALSE	FALSE	FALSE	FALSE	FALSE
ENSG00000019582	CD74	protein_coding	10.0947	11.2381	8.89835	0.563341	0.0816981	0.0334199	2.27728	-0.00131858	0.998068	0.995636	-0.00553531	0.625422	0.0753508	0.0250067	2.4149	0.796935	0.0252888	0.00588577	3.0666	0.56466	0.0986108	0.0327621	2.28682	-0.171513	0.689303	0.533576	-0.633053	0.616576	0.119657	0.0192538	2.53653	0.678657	0.16229	0.0175076	2.58025	1.41483	0.00225097	1.7285e-05	5.54119	FALSE	FALSE	FALSE	FALSE	FALSE	FALSE	FALSE
ENSG00000021826	CPS1	protein_coding	3.23758	3.86302	2.20438	0.404813	0.0632787	0.0241098	2.43203	0.244151	0.304735	0.170145	1.42081	0.589852	0.0214598	0.00459582	3.17404	0.266024	0.310061	0.181336	1.38284	0.160662	0.510753	0.336224	0.984342	0.323828	0.195771	0.0809181	1.83425	-0.457189	0.138052	0.024369	-2.42702	-0.27215	0.378588	0.111101	-1.66379	-0.435317	0.124175	0.0222098	-2.47035	FALSE	FALSE	FALSE	FALSE	FALSE	FALSE	FALSE
ENSG00000021852	C8B	protein_coding	0.10882	2.32763	-2.84417	1.74271	0.00478707	0.000919031	3.85866	2.13199	0.00130038	0.000105612	4.76761	0.542449	0.567833	0.399658	0.859823	0.999251	0.224221	0.116081	1.63959	-0.389279	0.446873	0.276009	-1.11864	-0.456802	0.593761	0.422286	-0.818564	-0.995843	0.3356	0.116795	-1.63619	-2.1961	0.0181394	0.000171304	-4.56379	-2.12858	0.00630223	0.000110586	-4.74818	FALSE	FALSE	FALSE	FALSE	FALSE	FALSE	FALSE
ENSG00000022567	SLC45A4	protein_coding	5.63304	6.33229	5.20592	-0.715612	0.000607803	6.66572e-05	-4.96245	-0.833855	0.000250537	1.11587e-05	-5.73182	-0.448783	0.0246276	0.00558016	-3.08983	-0.394486	0.0449083	0.0131007	-2.71211	0.118243	0.598112	0.427931	0.808489	-0.0542971	0.820521	0.713061	-0.372796	-0.245244	0.315384	0.103937	-1.70028	0.021585	0.955649	0.883263	0.148643	0.194125	0.429629	0.200012	1.32343	TRUE	FALSE	FALSE	FALSE	FALSE	FALSE	FALSE
ENSG00000023171	GRAMD1B	protein_coding	3.21977	5.50083	1.80854	0.443496	0.465261	0.324174	1.00977	2.50652	7.61916e-05	2.31179e-06	6.43306	0.261515	0.700877	0.552272	0.604126	2.05748	0.000646369	2.86193e-05	5.32349	-2.06302	0.000266952	1.12551e-05	-5.72806	-1.79597	0.00110483	6.33568e-05	-4.98401	0.339796	0.700221	0.467655	0.739816	0.157815	0.87089	0.70522	0.383511	-0.109239	0.858115	0.719768	-0.363663	FALSE	FALSE	FALSE	FALSE	FALSE	FALSE	FALSE
ENSG00000023839	ABCC2	protein_coding	-0.509022	0.465485	-1.68596	-0.4096	0.334275	0.20896	-1.2965	0.317065	0.456744	0.30135	1.0598	-0.911808	0.0488896	0.0140188	-2.6815	-0.426831	0.339151	0.205065	-1.30811	-0.726664	0.0888446	0.028175	-2.35867	-0.484977	0.334978	0.17694	-1.39752	0.0887587	0.897868	0.779602	0.28348	-0.41345	0.539142	0.241065	-1.20666	-0.655137	0.194914	0.0487136	-2.09339	FALSE	FALSE	FALSE	FALSE	FALSE	FALSE	FALSE
ENSG00000023892	DEF6	protein_coding	4.18064	4.82587	3.68771	-0.575219	0.000259893	2.23109e-05	-5.43075	-0.432793	0.00433145	0.000560004	-4.06669	-0.606004	0.000317015	1.39e-05	-5.63593	-0.681934	0.000166941	3.49891e-06	-6.24587	-0.142426	0.3681	0.208462	-1.29797	0.0759298	0.66478	0.504184	0.67967	0.0904991	0.637949	0.392745	0.872726	0.0597146	0.807909	0.591872	0.544496	-0.158641	0.391064	0.17058	-1.41929	TRUE	FALSE	FALSE	FALSE	FALSE	FALSE	FALSE
ENSG00000023902	PLEKHO1	protein_coding	1.40888	2.47549	0.237604	-0.866339	0.029096	0.00903211	-2.87837	-0.998959	0.0203026	0.00456996	-3.17649	-0.260302	0.56138	0.392518	-0.873152	-0.752586	0.0774955	0.0275741	-2.36887	0.13262	0.809947	0.696319	0.395733	0.492284	0.280852	0.13655	1.54844	-0.12198	0.840039	0.676258	-0.423508	0.484056	0.412956	0.13423	1.55818	0.124392	0.858062	0.719626	0.363856	FALSE	FALSE	FALSE	FALSE	FALSE	FALSE	FALSE
ENSG00000023909	GCLM	protein_coding	5.2408	5.92413	4.51962	-0.73187	0.000413907	4.11057e-05	-5.16832	-0.388609	0.0413203	0.0116663	-2.76427	-0.694002	0.00131056	9.62974e-05	-4.80662	-0.42217	0.0305481	0.00767191	-2.95048	-0.343261	0.0840471	0.0260698	-2.39533	-0.271832	0.187011	0.0757819	-1.86861	-0.0983808	0.718169	0.491294	-0.700597	-0.0605129	0.858607	0.681804	-0.415796	-0.131942	0.604654	0.367516	-0.92112	TRUE	FALSE	FALSE	FALSE	FALSE	FALSE	FALSE
ENSG00000024526	DEPDC1	protein_coding	0.25767	3.36934	-2.21696	-3.23167	6.23766e-07	9.99515e-09	-9.12173	-2.03918	4.8284e-05	1.16626e-06	-6.74662	-1.86102	0.00784057	0.00115175	-3.76364	-1.99749	0.00616177	0.000812034	-3.91069	-1.19249	0.0339856	0.00752475	-2.959	0.136471	0.888536	0.816535	0.234954	-2.47842	3.41733e-05	2.74052e-07	-7.4309	-1.10778	0.239897	0.0410547	-2.17765	-2.43673	0.00480932	6.64855e-05	-4.96354	FALSE	FALSE	FALSE	FALSE	FALSE	FALSE	FALSE
ENSG00000025772	TOMM34	protein_coding	5.56163	6.01179	5.17593	0.597698	0.000696426	7.90496e-05	4.89014	0.31259	0.0598297	0.0189828	2.54306	0.531565	0.00315174	0.000331055	4.28714	0.322517	0.0551964	0.0172554	2.5869	0.285107	0.0896163	0.0285562	2.3523	0.209049	0.227299	0.0997386	1.72267	-0.0115956	0.969009	0.92732	-0.092325	-0.0777278	0.76972	0.526184	-0.644641	-0.00166895	0.994911	0.989213	-0.0136826	FALSE	FALSE	FALSE	FALSE	FALSE	FALSE	FALSE
ENSG00000026103	FAS	protein_coding	5.52997	6.36717	4.66868	0.825321	0.000273307	2.39311e-05	5.40051	0.252427	0.230525	0.115614	1.64182	0.968731	0.00014076	4.34811e-06	6.1485	0.333702	0.119073	0.0492962	2.08748	0.572895	0.00827535	0.00112492	3.77357	0.635029	0.00464508	0.000456899	4.15203	-0.319168	0.227521	0.0586789	-2.00006	-0.175759	0.557268	0.256684	-1.16622	-0.237893	0.348394	0.137528	-1.54438	TRUE	FALSE	FALSE	FALSE	FALSE	FALSE	FALSE
ENSG00000026559	KCNG1	protein_coding	0.327813	1.33394	-0.948285	-0.402327	0.460714	0.319662	-1.01946	-0.536549	0.350003	0.206487	-1.30385	1.12465	0.0395998	0.0106251	2.80611	0.301416	0.632175	0.494439	0.695462	0.134222	0.850144	0.753135	0.318683	0.823232	0.118341	0.0401681	2.18831	-0.5756	0.433804	0.186203	-1.3669	0.951376	0.168621	0.0186466	2.55129	0.262365	0.744643	0.542846	0.618644	FALSE	FALSE	FALSE	FALSE	FALSE	FALSE	FALSE
ENSG00000026950	BTN3A1	protein_coding	4.66961	5.18961	4.07875	-0.231945	0.0229622	0.00672372	-3.00842	-0.5816	2.21225e-05	4.09598e-07	-7.23804	-0.274052	0.009583	0.00152439	-3.64533	-0.58888	2.21803e-05	1.81606e-07	-7.63092	0.349655	0.00312131	0.000300094	4.32832	0.314828	0.00514156	0.000530039	4.08975	0.42122	0.00108656	1.72785e-05	5.54136	0.379113	0.0119331	6.54349e-05	4.9703	0.41394	0.00413659	5.02923e-05	5.08225	FALSE	FALSE	FALSE	FALSE	FALSE	FALSE	FALSE
ENSG00000027697	IFNGR1	protein_coding	8.05416	8.70484	7.43679	0.633291	0.00190033	0.000286098	4.34836	0.755047	0.00063516	3.77905e-05	5.20428	0.716638	0.000982489	6.63396e-05	4.96447	0.926104	0.000139578	2.61077e-06	6.37792	-0.121756	0.59732	0.426345	-0.811311	-0.209466	0.340493	0.180837	-1.38449	0.0145106	0.964656	0.91799	0.10422	0.0978575	0.767429	0.52277	0.650023	0.185568	0.469289	0.232257	1.23035	TRUE	FALSE	FALSE	FALSE	FALSE	FALSE	FALSE
ENSG00000029993	HMGB3	protein_coding	5.44018	6.83817	4.17281	-1.0791	0.0333867	0.0107241	-2.80197	-0.86305	0.096018	0.0358378	-2.24366	-0.608413	0.263065	0.134041	-1.55898	-0.616426	0.24463	0.13093	-1.57226	-0.216049	0.729348	0.585675	-0.553692	0.00801263	0.992069	0.98403	0.0202584	-0.468998	0.491016	0.234575	-1.22405	0.00168797	0.998798	0.996607	0.00430387	-0.222374	0.769039	0.578056	-0.565064	FALSE	FALSE	FALSE	FALSE	FALSE	FALSE	FALSE
ENSG00000030582	GRN	protein_coding	9.51941	10.4061	8.84102	0.417406	0.0699079	0.0273404	2.37289	0.910844	0.000759036	4.83733e-05	5.09883	0.191897	0.445525	0.281265	1.10612	0.845696	0.00161402	0.000113973	4.73545	-0.493438	0.0526857	0.0137067	-2.69169	-0.653799	0.0122467	0.00178182	-3.57929	0.159965	0.608479	0.357791	0.940362	-0.0655441	0.877185	0.718188	-0.365812	0.0948175	0.792889	0.616933	0.50778	FALSE	FALSE	FALSE	FALSE	FALSE	FALSE	FALSE
ENSG00000031691	CENPQ	protein_coding	1.60019	2.5468	-0.1201	-0.403839	0.138867	0.0658928	-1.94095	-1.18263	0.000810974	5.29352e-05	-5.06044	0.192065	0.590823	0.4239	0.815674	-1.01396	0.0084072	0.0012693	-3.72266	0.778788	0.0201779	0.00368951	3.26878	1.20602	0.00215286	0.000161206	4.58935	-0.732055	0.0459256	0.0038894	-3.24608	-0.136151	0.778684	0.540519	-0.622248	-0.563387	0.211266	0.0566362	-2.01796	FALSE	FALSE	FALSE	FALSE	FALSE	FALSE	FALSE
ENSG00000033327	GAB2	protein_coding	2.49237	3.44774	1.64155	-0.671948	0.000558571	5.96245e-05	-5.00981	-0.787513	0.000279043	1.2921e-05	-5.66776	-0.363094	0.0264421	0.0061582	-3.04685	-0.500439	0.004496	0.000511151	-4.10497	0.115565	0.605458	0.436027	0.794185	0.137346	0.451282	0.275614	1.11958	0.610732	0.00317748	6.46608e-05	4.97536	0.919586	0.00122534	6.38881e-07	7.02742	0.897806	0.000839527	2.012e-06	6.49625	FALSE	FALSE	FALSE	FALSE	FALSE	FALSE	FALSE
ENSG00000033627	MIR5010, ATP6V0A1	protein_coding	5.84517	6.65267	4.67331	1.01042	0.000271581	2.36949e-05	5.40478	1.18827	8.61296e-05	2.71303e-06	6.36054	0.900485	0.00146049	0.000113187	4.73837	1.18291	0.000172409	3.72071e-06	6.21828	-0.17785	0.518691	0.343487	-0.969321	-0.282426	0.282904	0.138085	-1.54208	-0.0407981	0.926276	0.835124	-0.210753	-0.150736	0.695819	0.420129	-0.822435	-0.0461599	0.906702	0.803686	-0.251765	FALSE	FALSE	FALSE	FALSE	FALSE	FALSE	FALSE
ENSG00000034053	APBA2	protein_coding	2.38836	3.47213	0.662233	-0.466666	0.365088	0.234183	-1.22511	-1.27623	0.0289582	0.00732557	-2.9708	-0.223094	0.724955	0.582729	-0.55808	-0.839569	0.144745	0.0638403	-1.95716	0.809562	0.188052	0.0800306	1.84005	0.616475	0.318566	0.163932	1.44276	-0.185637	0.815342	0.635194	-0.481469	0.0579343	0.956452	0.88488	0.146568	0.251022	0.780652	0.598105	0.535295	FALSE	FALSE	FALSE	FALSE	FALSE	FALSE	FALSE
ENSG00000034239	EFCAB1	protein_coding	2.61508	4.73632	-0.29275	-0.671628	0.364865	0.234018	-1.22556	-2.16431	0.0203026	0.00457189	-3.1763	-1.46892	0.0278876	0.00663674	-3.01412	-1.37525	0.0384922	0.0105394	-2.80972	1.49268	0.127102	0.046428	2.1172	-0.0936629	0.919563	0.863929	-0.173503	1.23858	0.110517	0.0166991	2.6019	0.441296	0.708188	0.437823	0.791035	2.02764	0.0701147	0.00794574	2.93503	TRUE	TRUE	FALSE	FALSE	TRUE	FALSE	FALSE
ENSG00000034713	GABARAPL2	protein_coding	6.63654	7.19337	6.06981	0.625977	1.67155e-05	6.33462e-07	7.03143	0.655265	1.72987e-05	2.94717e-07	7.39583	0.541643	0.000154484	4.98801e-06	6.08724	0.676423	2.29144e-05	1.96852e-07	7.59152	-0.0292875	0.84609	0.74763	-0.326056	-0.134781	0.298641	0.149226	-1.49755	0.128794	0.395416	0.157901	1.46472	0.0444595	0.829836	0.626707	0.493653	0.149953	0.307238	0.109743	1.67055	FALSE	FALSE	FALSE	FALSE	FALSE	FALSE	FALSE
ENSG00000035499	DEPDC1B	protein_coding	-0.282417	2.74257	-3.77642	-3.25712	6.86364e-07	1.14164e-08	-9.04999	-1.79059	0.000148118	5.58614e-06	-6.03685	-1.91932	0.0101275	0.00164689	-3.61264	-1.28987	0.0556543	0.017469	-2.58126	-1.46654	0.010374	0.00151758	-3.64722	-0.629443	0.468418	0.291274	-1.08275	-2.7742	1.67897e-05	1.16616e-07	-7.84921	-1.43639	0.146076	0.0140086	-2.68183	-2.27349	0.00501826	7.21568e-05	-4.92881	FALSE	FALSE	FALSE	FALSE	TRUE	FALSE	FALSE
ENSG00000035664	DAPK2	protein_coding	5.23814	6.06047	3.59951	1.0259	0.0184909	0.00509336	3.1295	0.984785	0.0280135	0.00699782	2.9909	0.264719	0.58762	0.420245	0.822225	0.393282	0.373839	0.235218	1.22231	0.0411124	0.939637	0.89614	0.132139	-0.128564	0.801373	0.685315	-0.410928	0.61046	0.280993	0.0852756	1.80656	-0.150719	0.832822	0.633356	-0.484101	0.0189568	0.978889	0.952229	0.0606321	FALSE	FALSE	FALSE	FALSE	FALSE	FALSE	FALSE
ENSG00000035687	ADSS	protein_coding	5.72528	6.27146	5.14341	-0.571013	0.000640718	7.1321e-05	-4.93375	-0.638632	0.000379262	1.94796e-05	-5.48941	-0.526137	0.00210217	0.000188533	-4.52349	-0.587144	0.00100563	5.73488e-05	-5.02636	0.0676191	0.716813	0.568431	0.579538	0.0610071	0.746563	0.607679	0.521253	-0.0711307	0.756993	0.54548	-0.614574	-0.0262547	0.927848	0.823605	-0.225734	-0.0196428	0.940013	0.86874	-0.167306	FALSE	FALSE	FALSE	FALSE	FALSE	FALSE	FALSE
ENSG00000035862	TIMP2	protein_coding	5.66691	7.01212	4.85437	0.0450932	0.89652	0.836217	0.209335	0.637357	0.0281079	0.0070334	2.98868	0.337437	0.253329	0.127327	1.58799	1.08997	0.000875732	4.70066e-05	5.11106	-0.592264	0.0442292	0.0108276	-2.79768	-0.752536	0.0120125	0.00173384	-3.59085	0.348418	0.345378	0.122634	1.60904	0.640761	0.10095	0.00637372	3.03182	0.801034	0.0216629	0.00101761	3.81579	FALSE	FALSE	FALSE	FALSE	FALSE	FALSE	FALSE
ENSG00000036672	USP2	protein_coding	2.41335	3.57459	0.871528	1.77499	1.09444e-07	9.46873e-10	10.455	0.950766	0.000635412	3.7901e-05	5.20303	1.25251	5.73398e-06	5.27527e-08	8.24826	0.456042	0.0389638	0.0107254	2.80191	0.82422	0.000415088	2.04598e-05	5.46817	0.796471	0.000345252	1.26422e-05	5.67728	0.922893	0.00326972	6.77332e-05	4.95565	0.400422	0.0989369	0.00607015	3.05314	0.42817	0.0944943	0.0135411	2.69718	FALSE	TRUE	FALSE	FALSE	FALSE	FALSE	FALSE
ENSG00000037757	MRI1	protein_coding	4.88717	5.44463	4.44953	-0.407638	0.000267771	2.32646e-05	-5.41269	-0.692824	2.36671e-06	1.46966e-08	-8.91465	-0.363006	0.00142563	0.000109013	-4.75423	-0.708264	4.45442e-06	1.22128e-08	-9.01373	0.285186	0.0107188	0.00159048	3.62738	0.345258	0.00311236	0.000261223	4.38653	0.0243304	0.881893	0.749821	0.323118	0.068963	0.665635	0.376808	0.903048	0.00889073	0.961405	0.913537	0.109902	FALSE	FALSE	FALSE	FALSE	FALSE	FALSE	FALSE
ENSG00000038210	PI4K2B	protein_coding	4.3187	5.12197	3.29569	-0.969954	2.597e-05	1.1519e-06	-6.75235	-0.548432	0.00585317	0.000848444	-3.89225	-0.711456	0.00184857	0.000157274	-4.59974	-0.391313	0.0556441	0.0174564	-2.58159	-0.421521	0.0417416	0.00999224	-2.83349	-0.320144	0.146551	0.0540917	-2.0411	-0.484524	0.037356	0.00272665	-3.39836	-0.226027	0.451794	0.161361	-1.45204	-0.327405	0.17601	0.0406402	-2.18261	TRUE	FALSE	FALSE	FALSE	FALSE	FALSE	FALSE
ENSG00000039068	CDH1	protein_coding	9.28772	9.75679	8.7439	0.665032	5.45401e-06	1.49866e-07	7.7252	0.405573	0.00119377	9.28801e-05	4.8219	0.501887	0.000164589	5.50096e-06	6.04368	0.363644	0.00262742	0.000234039	4.43266	0.259459	0.0336254	0.00742271	2.96501	0.138243	0.257561	0.120001	1.62115	-0.103774	0.470919	0.21521	-1.27821	-0.266919	0.100511	0.00627388	-3.03872	-0.145703	0.2926	0.101063	-1.71552	FALSE	FALSE	FALSE	FALSE	FALSE	FALSE	FALSE
ENSG00000040199	PHLPP2	protein_coding	4.32274	5.16914	3.55887	0.439816	0.00334192	0.000590087	4.04473	1.13458	2.77198e-07	5.91112e-10	10.7364	0.431148	0.0070255	0.000981935	3.8308	0.990727	4.33378e-06	1.1618e-08	9.04057	-0.694765	3.77769e-05	8.00973e-07	-6.92135	-0.559579	0.00048171	1.99869e-05	-5.47829	0.0034099	0.991739	0.976933	0.0292624	-0.00525793	0.985678	0.960335	-0.0503342	-0.140444	0.38552	0.166511	-1.43357	FALSE	FALSE	FALSE	TRUE	FALSE	FALSE	FALSE
ENSG00000040487	PQLC2	protein_coding	4.06961	4.57916	3.59612	0.687082	0.00013861	9.92978e-06	5.78294	0.498151	0.00419411	0.000535347	4.08557	0.479736	0.00524449	0.000666084	3.99389	0.412313	0.0146437	0.00273637	3.39684	0.188931	0.23875	0.111948	1.65961	0.0674228	0.709699	0.559051	0.593767	0.207965	0.335423	0.116692	1.63668	0.000619073	0.998354	0.995617	0.00555969	0.122127	0.546163	0.304438	1.05288	FALSE	FALSE	FALSE	FALSE	FALSE	FALSE	FALSE
ENSG00000041353	RAB27B	protein_coding	5.65612	7.03417	4.29108	-1.50358	6.68934e-05	3.92076e-06	-6.19479	-0.94464	0.00544072	0.0007733	-3.93122	-1.15701	0.00155693	0.000124361	-4.69865	-0.607619	0.0614663	0.0200394	-2.51806	-0.558937	0.0948639	0.0310318	-2.31276	-0.549391	0.114005	0.0380365	-2.21483	-0.640466	0.102016	0.014563	-2.66424	-0.293898	0.549998	0.250253	-1.18264	-0.303445	0.457749	0.22227	-1.25805	TRUE	FALSE	FALSE	FALSE	FALSE	FALSE	FALSE
ENSG00000041982	TNC	protein_coding	8.45614	9.64021	6.03369	1.77055	0.000935198	0.000116465	4.72632	0.961268	0.0449957	0.0130987	2.71218	1.80524	0.000957051	6.37335e-05	4.98149	1.18138	0.0146601	0.0027421	3.39595	0.809287	0.133187	0.0496123	2.0843	0.623855	0.25299	0.116977	1.63533	-0.238656	0.711657	0.481741	-0.71631	-0.203972	0.824084	0.616171	-0.508886	-0.0185403	0.983076	0.960328	-0.0503424	FALSE	FALSE	FALSE	FALSE	FALSE	FALSE	TRUE
ENSG00000042062	FAM65C	protein_coding	-0.413942	2.39822	-2.42382	-1.47863	0.0945584	0.0402534	-2.18727	-1.13921	0.207996	0.100735	-1.71728	-1.64744	0.0210139	0.00447088	-3.18597	-1.60142	0.0244011	0.00558997	-3.08906	-0.339419	0.781731	0.655232	-0.452989	-0.0460167	0.965081	0.938445	-0.0781606	1.58298	0.0574691	0.00558829	3.08919	1.41418	0.260987	0.0499405	2.08102	1.12078	0.305237	0.10831	1.67776	FALSE	FALSE	FALSE	FALSE	FALSE	FALSE	FALSE
ENSG00000043591	ADRB1	protein_coding	-0.103494	1.79078	-1.87382	-1.6875	0.00637097	0.00133098	-3.70264	-2.15082	0.00281055	0.000306347	-4.31967	-1.37775	0.0180486	0.00366515	-3.27163	-1.25532	0.0291358	0.00712553	-2.98296	0.463315	0.588086	0.416207	0.829506	-0.12243	0.874408	0.795099	-0.263041	0.347159	0.614559	0.365336	0.925404	0.656906	0.493268	0.198203	1.32899	1.24265	0.147563	0.0298892	2.33063	FALSE	FALSE	FALSE	FALSE	TRUE	FALSE	FALSE
ENSG00000044459	CNTLN	protein_coding	2.3871	3.22523	0.988153	-0.623469	0.0108103	0.0025887	-3.42052	-1.02039	0.000605189	3.54345e-05	-5.23184	-0.43907	0.092473	0.032845	-2.2856	-1.39467	0.000126268	2.29257e-06	-6.43685	0.396923	0.16028	0.0641298	1.95485	0.955599	0.00327202	0.000279695	4.35786	-0.188137	0.566323	0.311494	-1.03724	-0.0037385	0.994848	0.984725	-0.0193761	-0.562415	0.125088	0.022498	-2.46434	FALSE	FALSE	FALSE	FALSE	TRUE	FALSE	FALSE
ENSG00000046653	GPM6B	protein_coding	0.473021	1.3436	-0.990722	-0.311677	0.327611	0.203497	-1.31283	-1.61625	0.000295726	1.38197e-05	-5.63845	0.0170652	0.969187	0.946335	0.0681246	-0.566282	0.117023	0.0480074	-2.10064	1.30457	0.00232564	0.000202688	4.49306	0.583348	0.11162	0.0370164	2.22801	-0.228049	0.613943	0.364633	-0.926789	0.100693	0.858607	0.681599	0.416081	0.821915	0.0972663	0.0141695	2.67666	FALSE	FALSE	FALSE	FALSE	FALSE	FALSE	FALSE
ENSG00000047936	ROS1	protein_coding	0.656904	2.29261	-0.847548	0.0545005	0.937203	0.898774	0.128769	1.31735	0.013008	0.00250364	3.43476	-1.05972	0.0444099	0.0123735	-2.73784	-1.287	0.0205714	0.00438175	-3.19467	-1.26285	0.0165246	0.00284641	-3.38	0.227282	0.744827	0.605691	0.52416	1.17349	0.067798	0.00722055	2.97715	0.0592698	0.957802	0.888241	0.142257	-1.43086	0.0265843	0.00152253	-3.64585	FALSE	FALSE	FALSE	FALSE	FALSE	FALSE	FALSE
ENSG00000049323	LTBP1	protein_coding	4.55793	5.62038	2.77507	0.933223	0.00286193	0.000481784	4.12979	1.05856	0.00153103	0.000133393	4.6691	1.38735	0.000370477	1.70194e-05	5.54791	1.97204	1.39429e-05	8.24016e-08	8.0226	-0.125332	0.707034	0.556065	-0.598321	-0.584692	0.0465568	0.0109237	-2.79373	-0.584098	0.175205	0.0371916	-2.22573	-0.129975	0.781918	0.54548	-0.614574	0.329384	0.332844	0.12703	1.58931	FALSE	FALSE	FALSE	FALSE	FALSE	FALSE	FALSE
ENSG00000049540	ELN	protein_coding	0.390966	2.97883	-2.62297	-1.27903	0.0887835	0.0370702	-2.22731	-0.950846	0.217266	0.106799	-1.68545	-1.10079	0.133481	0.053472	-2.04688	-2.67691	0.00563297	0.00070322	-3.97112	-0.328183	0.747471	0.60907	-0.519221	1.57612	0.115622	0.0388646	2.20437	0.326576	0.733927	0.512716	0.665986	0.504814	0.696607	0.421198	0.820514	-1.39949	0.236233	0.0688526	-1.91835	FALSE	FALSE	FALSE	FALSE	FALSE	FALSE	FALSE
ENSG00000049769	PPP1R3F	protein_coding	1.58171	2.30272	0.813158	0.422058	0.0400575	0.0135335	2.69744	0.754139	0.00109261	8.24134e-05	4.87249	0.274163	0.199628	0.0919508	1.76643	0.642573	0.00358391	0.000368914	4.24172	-0.33208	0.098272	0.0325957	-2.28926	-0.36841	0.0646901	0.0171687	-2.58921	0.283994	0.306112	0.0992468	1.72534	0.136098	0.65407	0.363681	0.928667	0.172428	0.471069	0.2342	1.22507	FALSE	FALSE	FALSE	FALSE	FALSE	FALSE	FALSE
ENSG00000049860	HEXB	protein_coding	6.89642	7.76706	6.20631	0.418479	0.0085302	0.00193856	3.54354	0.941527	9.03156e-06	1.111e-07	7.87328	0.339514	0.032661	0.00822644	2.91971	0.842549	4.14257e-05	4.87123e-07	7.15558	-0.523047	0.00322825	0.000313325	-4.31022	-0.503035	0.00398102	0.000368195	-4.24254	-0.20737	0.286512	0.0880152	-1.78977	-0.286335	0.191096	0.0249393	-2.41617	-0.306348	0.116414	0.0198158	-2.52325	TRUE	FALSE	FALSE	FALSE	FALSE	FALSE	FALSE
ENSG00000050165	DKK3	protein_coding	4.64945	6.15509	2.49705	1.53417	0.000500693	5.1921e-05	5.06868	0.4896	0.264515	0.13955	1.53606	2.19485	4.00843e-05	7.69302e-07	6.94023	0.428679	0.358094	0.22073	1.26241	1.04457	0.0115654	0.00176092	3.58429	1.76617	0.000235712	7.28117e-06	5.91948	-0.244562	0.712219	0.483075	-0.714104	0.416116	0.424294	0.141982	1.52618	-0.305484	0.582863	0.344185	-0.96789	FALSE	FALSE	FALSE	FALSE	FALSE	FALSE	TRUE
ENSG00000050438	SLC4A8	protein_coding	0.907016	2.31853	-1.26728	-1.16246	0.00307158	0.000528866	-4.09068	-2.06084	0.000112163	3.90376e-06	-6.19674	-1.19274	0.00423401	0.000495821	-4.11774	-1.45769	0.00145444	0.000100034	-4.79053	0.89838	0.0700273	0.0202492	2.51324	0.264954	0.60131	0.4307	0.803579	0.103655	0.847812	0.689989	0.404462	0.0733801	0.924933	0.817845	0.233244	0.706806	0.239325	0.0705159	1.90602	TRUE	FALSE	FALSE	FALSE	FALSE	FALSE	FALSE
ENSG00000050820	BCAR1	protein_coding	6.24551	7.1843	5.57554	0.2109	0.419937	0.282542	1.1031	0.614184	0.019342	0.00427308	3.20551	0.328879	0.215403	0.101553	1.7129	0.672386	0.0126382	0.00221533	3.48685	-0.403284	0.129446	0.0476995	-2.10383	-0.343507	0.208309	0.0884486	-1.78716	0.0642154	0.876976	0.7412	0.33469	0.182194	0.644969	0.351858	0.952277	0.122417	0.737844	0.531887	0.635694	TRUE	FALSE	FALSE	FALSE	FALSE	FALSE	FALSE
ENSG00000051180	RAD51	protein_coding	0.158967	2.38147	-1.53938	-2.4941	2.40442e-08	6.165e-11	-12.1637	-1.55059	4.22572e-06	3.637e-08	-8.43908	-0.488549	0.21393	0.100637	-1.71781	-0.204553	0.612394	0.471394	-0.733535	-0.943511	0.00463349	0.000513797	-4.10281	-0.283996	0.507795	0.330117	-0.997147	-2.67259	1.3289e-07	8.86445e-11	-11.9254	-0.66704	0.179814	0.0220425	-2.47387	-1.32656	0.00281498	2.64124e-05	-5.35801	FALSE	FALSE	FALSE	FALSE	FALSE	FALSE	FALSE
ENSG00000051341	POLQ	protein_coding	0.37259	3.12416	-1.99457	-2.93804	1.88478e-07	1.95383e-09	-10.0323	-1.83954	2.26638e-05	4.23919e-07	-7.22165	-1.3682	0.0106115	0.00176243	-3.58392	-1.61024	0.00505948	0.000603574	-4.03525	-1.0985	0.0185543	0.00331904	-3.31423	0.242037	0.730159	0.585844	0.553439	-2.20636	1.4169e-05	9.75509e-08	-7.93809	-0.636523	0.39219	0.120101	-1.62068	-1.97706	0.00375687	4.20194e-05	-5.15893	FALSE	FALSE	FALSE	FALSE	FALSE	FALSE	FALSE
ENSG00000052344	PRSS8	protein_coding	7.55714	8.45805	6.45994	1.11419	1.89456e-05	7.53762e-07	6.94978	1.27793	7.53947e-06	8.91157e-08	7.98331	1.09189	5.11478e-05	1.05019e-06	6.79518	1.23191	2.18909e-05	1.74721e-07	7.64984	-0.163731	0.513358	0.338767	-0.979059	-0.14002	0.588512	0.415791	-0.830259	0.185525	0.494169	0.238127	1.21449	0.16322	0.635735	0.342096	0.972183	0.139509	0.647804	0.415687	0.830447	FALSE	FALSE	FALSE	FALSE	FALSE	FALSE	FALSE
ENSG00000053254	FOXN3	protein_coding	6.62628	7.30682	5.58862	-1.05441	0.000167378	1.26046e-05	-5.67858	-0.539016	0.0330575	0.00869287	-2.89533	-0.799523	0.00296755	0.000304114	-4.32274	-0.388879	0.118557	0.0490105	-2.09037	-0.515396	0.0428025	0.0103654	-2.81715	-0.410644	0.110825	0.0366851	-2.23236	0.0646693	0.873179	0.734223	0.344088	0.319558	0.349362	0.0949027	1.74948	0.214806	0.495232	0.256804	1.16591	FALSE	FALSE	FALSE	FALSE	FALSE	FALSE	FALSE
ENSG00000054219	LY75	protein_coding	5.72551	6.34887	4.85211	0.836172	0.00266902	0.000439552	4.16826	0.688669	0.0130353	0.00251129	3.43347	0.509412	0.0632092	0.0197912	2.52382	0.482694	0.0753811	0.0264865	2.38786	0.147503	0.629352	0.463571	0.746708	0.0267182	0.93736	0.893767	0.135177	0.14298	0.719395	0.493053	0.697723	-0.183781	0.653551	0.36263	-0.930745	-0.0629954	0.879199	0.753209	-0.318584	FALSE	FALSE	FALSE	FALSE	FALSE	FALSE	FALSE
ENSG00000054392	HHAT	protein_coding	4.30411	5.00399	3.59987	0.757874	1.42721e-05	5.15818e-07	7.12844	0.392256	0.0105123	0.00187791	3.55702	0.642614	0.000130901	3.95583e-06	6.19081	0.18752	0.194403	0.0952999	1.74724	0.365618	0.0122522	0.00191362	3.54904	0.455094	0.0023679	0.000183222	4.5355	0.402192	0.0277303	0.00172975	3.59185	0.286932	0.113113	0.00789789	2.93769	0.197456	0.248063	0.0754784	1.8707	FALSE	FALSE	FALSE	FALSE	FALSE	FALSE	FALSE
ENSG00000054598	FOXC1	protein_coding	6.35044	6.94944	5.73123	0.552071	0.00281405	0.000472865	4.13762	0.675303	0.000796131	5.16105e-05	5.07123	0.406794	0.0261492	0.00605985	3.05388	0.54991	0.00435425	0.00048867	4.12384	-0.123232	0.543997	0.369227	-0.917768	-0.143116	0.471032	0.294164	-1.07611	-0.0574918	0.836361	0.669833	-0.432476	-0.20277	0.427344	0.144358	-1.51666	-0.182885	0.410851	0.185509	-1.36915	FALSE	FALSE	FALSE	FALSE	FALSE	FALSE	FALSE
ENSG00000054793	ATP9A	protein_coding	6.61615	7.38057	5.73419	-0.831125	0.0027738	0.000463568	-4.14595	-0.515109	0.0574214	0.0179685	-2.56832	-0.727609	0.010023	0.00162561	-3.61814	-0.418443	0.122138	0.0508925	-2.07161	-0.316016	0.259212	0.125678	-1.59531	-0.309167	0.281296	0.136886	-1.54704	0.260809	0.467671	0.213106	1.28432	0.364325	0.323926	0.0807002	1.83567	0.357476	0.268458	0.0876213	1.79216	FALSE	FALSE	FALSE	FALSE	FALSE	FALSE	FALSE
ENSG00000055070	SZRD1	protein_coding	7.40025	7.99615	6.93702	0.57111	7.63893e-05	4.68212e-06	6.11545	0.348143	0.00691399	0.00106408	3.79699	0.615942	6.54298e-05	1.47898e-06	6.6371	0.473823	0.000819439	4.18787e-05	5.16036	0.222967	0.0880662	0.0278517	2.36413	0.14212	0.298272	0.148872	1.49892	0.0394368	0.83472	0.666588	0.437018	0.0842691	0.673626	0.389397	0.879028	0.165116	0.274865	0.0912022	1.7708	TRUE	FALSE	FALSE	FALSE	FALSE	FALSE	FALSE
ENSG00000055163	CYFIP2	protein_coding	5.74904	6.93435	3.90564	1.48272	0.00168255	0.000242854	4.41713	1.08461	0.0187341	0.00407943	3.22552	1.4366	0.00302556	0.000312086	4.31188	1.24614	0.00798835	0.00118003	3.75342	0.39811	0.392344	0.228383	1.24098	0.190455	0.709882	0.559693	0.592789	0.433336	0.482256	0.225586	1.24875	0.387212	0.539978	0.241701	1.20498	0.594867	0.251721	0.0778338	1.85465	FALSE	FALSE	FALSE	FALSE	FALSE	FALSE	FALSE
ENSG00000055211	GINM1	protein_coding	5.9822	6.34272	5.51548	0.636794	5.13319e-07	7.94389e-09	9.24652	0.638424	1.51983e-06	7.32439e-09	9.29088	0.566627	6.46898e-06	6.14855e-08	8.17037	0.54123	1.81041e-05	1.27952e-07	7.80323	-0.0016297	0.991243	0.981244	-0.0237926	0.0253966	0.82095	0.714011	0.3715	0.000642267	0.996775	0.992737	0.00921297	-0.0695249	0.617314	0.321764	-1.01493	-0.0965512	0.393461	0.172554	-1.41247	TRUE	FALSE	FALSE	FALSE	FALSE	FALSE	FALSE
ENSG00000056998	GYG2	protein_coding	0.300986	2.4687	-1.46229	-2.61609	2.19631e-07	2.48896e-09	-9.89365	-2.47101	1.51983e-06	7.31328e-09	-9.29171	-2.77307	2.76059e-07	5.71864e-10	-10.7564	-1.45034	8.27001e-05	1.21588e-06	-6.72736	-0.145078	0.783221	0.658191	-0.448815	-1.32272	0.00176268	0.000119531	-4.71536	0.389141	0.209761	0.0506468	2.07402	0.232159	0.7348	0.47359	0.729861	1.4098	0.00502357	7.30953e-05	4.92333	FALSE	FALSE	FALSE	FALSE	FALSE	FALSE	FALSE
ENSG00000057019	DCBLD2	protein_coding	6.49514	7.79643	5.49099	0.983769	0.000706232	8.08942e-05	4.88037	0.727752	0.00859721	0.00143418	3.67111	0.769527	0.00641036	0.000862761	3.88522	0.546693	0.0409698	0.011531	2.7695	0.256017	0.386735	0.223728	1.25395	0.222834	0.443371	0.268643	1.13647	-0.567109	0.07805	0.00916836	-2.87173	-0.781351	0.039709	0.000904842	-3.8652	-0.748168	0.0230223	0.00111934	-3.77566	TRUE	FALSE	FALSE	FALSE	FALSE	FALSE	FALSE
ENSG00000057149	SERPINB3	protein_coding	11.7248	13.011	10.2836	-1.51322	0.00240634	0.000384415	-4.22446	-0.795714	0.107446	0.0413601	-2.17403	-0.951478	0.0364665	0.0094849	-2.85667	-0.456371	0.324332	0.192765	-1.34594	-0.71751	0.132136	0.0491174	-2.08929	-0.495108	0.295796	0.147233	-1.50531	-0.862004	0.145854	0.0268551	-2.38135	-0.300258	0.661514	0.371807	-0.912737	-0.522661	0.355355	0.142982	-1.52215	FALSE	FALSE	FALSE	FALSE	FALSE	FALSE	FALSE
ENSG00000058056	USP13	protein_coding	2.97211	3.6669	2.1469	-0.484913	0.0296557	0.00924448	-2.86806	-0.68152	0.0062131	0.000919113	-3.85862	-0.394103	0.121516	0.0470492	-2.11063	-0.437759	0.0850207	0.0312359	-2.30963	0.196607	0.464754	0.291717	1.08173	0.0436563	0.892016	0.821581	0.228371	-0.366823	0.203061	0.0480164	-2.10054	-0.276014	0.426326	0.143408	-1.52045	-0.123063	0.73464	0.52719	-0.643058	TRUE	FALSE	FALSE	FALSE	FALSE	FALSE	FALSE
ENSG00000058453	CROCC	protein_coding	4.86261	5.84007	4.0853	-0.306876	0.198378	0.106012	-1.6895	-0.457285	0.0687015	0.0228251	-2.45761	-0.482702	0.0451125	0.0126298	-2.72861	-0.954826	0.000762825	3.74139e-05	-5.20857	0.150409	0.602089	0.432097	0.801108	0.472125	0.0677409	0.0182632	2.56085	0.546806	0.0588883	0.00578371	3.07422	0.37098	0.268045	0.0528129	2.05309	0.0492649	0.90448	0.79928	0.257547	FALSE	FALSE	TRUE	TRUE	TRUE	FALSE	FALSE
ENSG00000058804	NDC1	protein_coding	4.34686	5.16437	3.74351	-0.604014	2.70211e-05	1.21334e-06	-6.72832	-0.826537	2.36671e-06	1.49625e-08	-8.90509	-0.326183	0.0165571	0.00326945	-3.32069	-0.430226	0.0032007	0.000316501	-4.30599	0.222523	0.091596	0.0294326	2.33795	0.104043	0.488167	0.310534	1.03936	-0.613711	0.000147138	1.55898e-06	-6.61291	-0.33588	0.0592048	0.00203963	-3.52197	-0.2174	0.177302	0.0412224	-2.17566	TRUE	FALSE	FALSE	FALSE	FALSE	FALSE	FALSE
ENSG00000060140	STYK1	protein_coding	4.26068	5.04692	3.78917	-0.656918	0.000297486	2.66619e-05	-5.35396	-0.565735	0.00182721	0.000168438	-4.57088	-0.78315	0.000146367	4.59437e-06	-6.12389	-0.594984	0.00171573	0.000126278	-4.6922	-0.0911827	0.64699	0.484424	-0.711878	-0.188166	0.322822	0.167066	-1.43161	-0.0262242	0.923669	0.830075	-0.217313	-0.152456	0.553087	0.253388	-1.17459	-0.0554733	0.829434	0.673369	-0.427536	TRUE	FALSE	FALSE	FALSE	TRUE	FALSE	FALSE
ENSG00000060982	BCAT1	protein_coding	2.32508	5.35682	-1.51388	2.79598	0.007098	0.00152962	3.64388	1.50513	0.185316	0.0860474	1.80178	3.99522	0.00475676	0.000580054	4.05193	2.45344	0.0814209	0.029576	2.33564	1.29084	0.137537	0.0520036	2.06082	1.54178	0.091787	0.0279615	2.36227	-1.20412	0.552666	0.297869	-1.06767	-0.00487514	0.99751	0.992851	-0.00906819	-0.25581	0.863043	0.728653	-0.351615	FALSE	FALSE	FALSE	FALSE	FALSE	FALSE	FALSE
ENSG00000061337	LZTS1	protein_coding	0.225586	1.64822	-2.49631	-1.58658	0.00470818	0.000898623	-3.8681	0.17296	0.74655	0.615416	0.509982	-1.58287	0.0186156	0.00381544	-3.25435	-0.287528	0.640951	0.505209	-0.678021	-1.75954	0.00308953	0.000295532	-4.33475	-1.29535	0.0593783	0.0152525	-2.64322	-0.669632	0.300918	0.095814	-1.74434	-0.665923	0.498365	0.203621	-1.31245	-1.13012	0.0693115	0.00780836	-2.94271	FALSE	FALSE	FALSE	FALSE	FALSE	FALSE	FALSE
ENSG00000061918	GUCY1B3	protein_coding	4.20259	5.1824	2.38503	0.887624	0.00591968	0.00120608	3.74421	1.08944	0.00174367	0.000158081	4.59759	0.92126	0.0146072	0.00275003	3.39472	0.869802	0.0212225	0.00459267	3.17434	-0.20182	0.541169	0.366516	-0.923081	0.0514582	0.899614	0.834279	0.211851	-0.61737	0.175774	0.0374134	-2.22284	-0.583734	0.169538	0.0190029	-2.54257	-0.837012	0.0284371	0.00170146	-3.59884	TRUE	FALSE	FALSE	FALSE	FALSE	FALSE	FALSE
ENSG00000062038	CDH3	protein_coding	9.1069	9.5467	8.25667	0.726848	0.000340833	3.18967e-05	5.27693	0.520121	0.00624557	0.000925819	3.85556	0.690817	0.00067417	3.9227e-05	5.18832	0.645762	0.00125485	7.94365e-05	4.88807	0.206727	0.302148	0.156827	1.46871	0.0450554	0.843571	0.748076	0.325457	-0.154125	0.501912	0.246225	-1.19309	-0.190156	0.487899	0.193328	-1.34417	-0.0284843	0.924864	0.838136	-0.206845	FALSE	FALSE	FALSE	FALSE	FALSE	FALSE	FALSE
ENSG00000062524	LTK	protein_coding	0.264124	1.80819	-1.59033	-1.43955	0.00118925	0.000156944	-4.60062	0.552467	0.109765	0.0424736	2.16102	-1.53865	0.000277329	1.13716e-05	-5.72356	-0.289	0.367908	0.229533	-1.23781	-1.99202	6.48458e-05	1.59616e-06	-6.6021	-1.24965	0.00205738	0.000151674	-4.615	0.964658	0.0190375	0.000942396	3.8481	0.865557	0.152928	0.0152949	2.64196	0.123191	0.789049	0.611365	0.515875	FALSE	FALSE	FALSE	FALSE	FALSE	FALSE	FALSE
ENSG00000062822	POLD1	protein_coding	3.80617	4.42017	3.21781	-0.60958	0.000196759	1.57282e-05	-5.58217	-0.621067	0.000337052	1.62938e-05	-5.56682	-0.130887	0.434392	0.27173	-1.12895	-0.357355	0.0286015	0.00693037	-2.99515	0.0114869	0.957066	0.921709	0.0994774	0.226468	0.173345	0.0681846	1.92338	-0.422897	0.0206987	0.00107195	-3.79388	0.0557961	0.830375	0.628913	0.490479	-0.159185	0.426259	0.196845	-1.33318	FALSE	FALSE	FALSE	FALSE	FALSE	FALSE	FALSE
ENSG00000063046	EIF4B	protein_coding	8.23946	8.9074	7.80236	-0.775817	4.04016e-07	5.68621e-09	-9.43007	-0.67919	5.18491e-06	4.8649e-08	-8.28961	-0.605526	2.03355e-05	3.10986e-07	-7.36997	-0.613865	2.62191e-05	2.34826e-07	-7.50568	-0.0966263	0.403172	0.237609	-1.21588	0.00833981	0.952859	0.918606	0.103434	0.100423	0.501122	0.245173	1.19584	0.270714	0.0675992	0.00293833	3.36641	0.165748	0.197533	0.0500423	2.08001	TRUE	FALSE	FALSE	FALSE	FALSE	FALSE	FALSE
ENSG00000063180	CA11	protein_coding	3.80011	4.88443	2.90813	0.8644	0.000696181	7.89794e-05	4.89052	0.455381	0.0684917	0.0227304	2.45955	0.603893	0.0097296	0.00156084	3.63534	0.313912	0.170887	0.0797743	1.84173	0.409019	0.0809267	0.0247371	2.41999	0.289981	0.195662	0.0807988	1.83503	0.640261	0.0339941	0.00237977	3.45638	0.379753	0.189327	0.0244702	2.42508	0.498791	0.0707602	0.00807062	2.92815	TRUE	FALSE	FALSE	FALSE	FALSE	FALSE	FALSE
ENSG00000064042	LIMCH1	protein_coding	5.29943	6.41439	3.81425	1.4831	0.000166399	1.24903e-05	5.68256	0.598574	0.0931034	0.034421	2.2631	1.24337	0.0017626	0.000148092	4.62506	0.748872	0.0421419	0.0120009	2.75158	0.884531	0.0134239	0.0021592	3.49776	0.494501	0.165257	0.0636841	1.95841	-0.107477	0.855981	0.704895	-0.383957	-0.347209	0.470229	0.177973	-1.39405	0.0428212	0.940023	0.868904	0.167095	FALSE	FALSE	FALSE	FALSE	FALSE	FALSE	FALSE
ENSG00000064205	WISP2	protein_coding	-0.449492	1.99063	-2.63825	0.951554	0.350184	0.222148	1.25839	2.24137	0.0192624	0.0042461	3.20825	-0.0786956	0.950726	0.916035	-0.106715	1.07982	0.233559	0.122792	1.60832	-1.28982	0.123638	0.0447154	-2.13575	-1.15852	0.211303	0.0903359	-1.7759	0.777698	0.591454	0.339187	0.978188	-0.252552	0.878682	0.720109	-0.3632	-0.383852	0.71238	0.495927	-0.693039	TRUE	FALSE	FALSE	FALSE	FALSE	FALSE	FALSE
ENSG00000064393	HIPK2	protein_coding	6.76044	7.48979	5.99652	0.858335	3.96219e-05	2.00151e-06	6.49863	0.609988	0.00146854	0.000126695	4.69081	0.608407	0.00164817	0.000135164	4.66354	0.443028	0.0141274	0.00259601	3.41932	0.248347	0.182496	0.0770102	1.86021	0.165379	0.391191	0.222016	1.25877	0.0155907	0.95916	0.904668	0.121231	-0.234337	0.349154	0.0947677	-1.75025	-0.15137	0.500402	0.260918	-1.15557	FALSE	FALSE	FALSE	FALSE	FALSE	FALSE	FALSE
ENSG00000064601	CTSA	protein_coding	7.07988	7.92159	6.23702	0.661754	0.000628939	6.97033e-05	4.94348	1.03156	1.22901e-05	1.74471e-07	7.65054	0.661557	0.00092263	6.1104e-05	4.99939	1.20965	4.51041e-06	1.31907e-08	8.97242	-0.369809	0.0536365	0.0140292	-2.68116	-0.548094	0.00597016	0.00066129	-3.99693	-0.118444	0.621841	0.373737	-0.908987	-0.118642	0.675546	0.392371	-0.873429	0.0596432	0.829162	0.672706	0.428461	FALSE	FALSE	FALSE	FALSE	FALSE	FALSE	FALSE
ENSG00000064687	ABCA7	protein_coding	6.79164	7.25326	6.20638	0.679283	2.98223e-05	1.36347e-06	6.67451	0.299553	0.0277116	0.0068971	2.99726	0.598239	0.000198364	7.14271e-06	5.92796	0.402774	0.00514116	0.000618643	4.0249	0.379731	0.00922651	0.00129575	3.71396	0.195465	0.173919	0.0685377	1.92072	-0.00221246	0.993397	0.982442	-0.022273	-0.0832564	0.702504	0.429439	-0.805812	0.101009	0.56772	0.327197	1.00333	FALSE	FALSE	FALSE	FALSE	FALSE	FALSE	FALSE
ENSG00000064763	FAR2	protein_coding	0.662921	2.17105	-1.91729	-1.54524	0.0170395	0.00458457	-3.1751	-0.482123	0.431656	0.278635	-1.11236	-0.935833	0.301634	0.162404	-1.44826	0.737098	0.32607	0.194189	1.34146	-1.06311	0.130378	0.0482254	-2.09839	-1.67293	0.0457973	0.0106757	-2.80399	-1.52889	0.0689164	0.00741104	-2.9657	-0.91949	0.442523	0.155154	-1.47496	-0.309672	0.730065	0.520076	-0.654284	FALSE	FALSE	FALSE	FALSE	FALSE	FALSE	FALSE
ENSG00000064787	BCAS1	protein_coding	5.38603	6.65497	4.31408	-1.07151	0.00446538	0.000844757	-3.89409	-0.438761	0.234487	0.118565	-1.62784	-1.11427	0.00567959	0.000741093	-3.94909	0.162224	0.683453	0.55345	0.602321	-0.632751	0.0999446	0.0333453	-2.27835	-1.27649	0.0022637	0.000173091	-4.55942	-0.117542	0.834967	0.666936	-0.43653	-0.160297	0.803089	0.583464	-0.556985	0.483444	0.26825	0.0874555	1.79316	FALSE	TRUE	FALSE	FALSE	FALSE	FALSE	FALSE
ENSG00000064886	CHI3L2	protein_coding	0.143772	2.926	-3.61719	3.85974	3.01254e-06	7.10322e-08	8.09734	2.45042	0.00128427	0.000103521	4.77606	5.51092	7.22634e-07	2.27497e-09	9.94498	3.67986	0.000154097	3.04195e-06	6.30886	1.40933	0.00346407	0.000346715	4.26775	1.83106	0.000166534	4.56591e-06	6.12667	-0.856661	0.481681	0.225141	-1.24999	0.794518	0.0917138	0.00513526	3.12595	0.37278	0.561077	0.319766	1.01923	FALSE	FALSE	FALSE	FALSE	FALSE	FALSE	FALSE
ENSG00000064932	SBNO2	protein_coding	7.48286	8.36715	6.95003	0.475376	0.0216695	0.00623395	3.04151	0.654422	0.00351353	0.000417222	4.19012	0.358073	0.0894137	0.0313899	2.30728	0.635036	0.00485514	0.000570205	4.05911	-0.179046	0.44628	0.27555	-1.11974	-0.276963	0.224556	0.0981108	-1.73157	0.131086	0.643367	0.398375	0.862206	0.013783	0.976049	0.931905	0.0864854	0.1117	0.711541	0.494086	0.696037	FALSE	FALSE	FALSE	FALSE	FALSE	FALSE	FALSE
ENSG00000065054	SLC9A3R2	protein_coding	6.41646	7.31036	5.77249	-0.598318	0.00242023	0.000387934	-4.22064	-0.33544	0.0788656	0.027682	-2.36702	-0.575725	0.0048103	0.000591607	-4.04365	-0.377754	0.0498168	0.0150818	-2.64834	-0.262878	0.181499	0.0765121	-1.8636	-0.197971	0.335261	0.177237	-1.39652	0.351529	0.131991	0.0226538	2.46113	0.374121	0.151525	0.0151035	2.64768	0.309215	0.175374	0.040443	2.18498	TRUE	FALSE	FALSE	FALSE	FALSE	FALSE	FALSE
ENSG00000065328	MCM10	protein_coding	-0.461534	2.79927	-3.6335	-2.85386	2.89541e-07	3.61639e-09	-9.68221	-1.92821	1.93922e-05	3.45002e-07	-7.32011	-1.49682	0.0425358	0.0116544	-2.76473	-0.785148	0.252706	0.136938	-1.54683	-0.925648	0.0484077	0.0122488	-2.74239	-0.711675	0.395101	0.225366	-1.24936	-3.83111	5.48388e-07	9.48696e-10	-10.4538	-2.47407	0.0118392	6.22631e-05	-4.99141	-2.68805	0.00118372	4.6027e-06	-6.12308	TRUE	FALSE	FALSE	FALSE	FALSE	FALSE	FALSE
ENSG00000065559	MAP2K4	protein_coding	5.49421	5.94848	4.95665	0.660871	8.01763e-06	2.43327e-07	7.48843	0.250166	0.038049	0.0104645	2.81291	0.587615	8.01357e-05	1.95786e-06	6.50868	0.320707	0.0119209	0.00203119	3.52373	0.410704	0.00164035	0.000128047	4.68634	0.266908	0.0313334	0.00636099	3.03269	-0.132356	0.401732	0.162426	-1.44818	-0.205611	0.200305	0.0280572	-2.36065	-0.0618151	0.711254	0.492803	-0.69813	FALSE	FALSE	FALSE	FALSE	FALSE	FALSE	FALSE
ENSG00000065665	SEC61A2	protein_coding	2.85837	3.41183	2.10791	0.727361	0.000945341	0.000118016	4.72074	0.598754	0.00710431	0.00110376	3.78157	0.522273	0.0259827	0.00600097	3.05814	0.513648	0.0292072	0.00716229	2.98071	0.128607	0.558734	0.385562	0.886291	0.0086249	0.975419	0.957055	0.0545	-0.241375	0.431369	0.183507	-1.37569	-0.446463	0.105191	0.00682562	-3.00183	-0.32648	0.191695	0.0472711	-2.1083	TRUE	FALSE	FALSE	FALSE	FALSE	FALSE	FALSE
ENSG00000065675	PRKCQ	protein_coding	0.496427	1.66666	-0.492755	-0.974226	0.000930651	0.000115786	-4.72879	-1.38112	0.000112163	3.90894e-06	-6.19615	-1.27128	0.000184097	6.39341e-06	-5.97698	-1.29598	0.000234043	5.88923e-06	-6.01339	0.406892	0.226623	0.103916	1.70039	0.0246962	0.952518	0.91793	0.104297	0.189913	0.576	0.323304	1.01163	-0.10714	0.840122	0.644735	-0.46786	0.275056	0.519101	0.277657	1.11469	FALSE	FALSE	FALSE	FALSE	FALSE	FALSE	FALSE
ENSG00000065809	FAM107B	protein_coding	7.38983	8.15839	6.3804	0.71773	0.0319047	0.0101353	2.82716	0.533427	0.113616	0.0444207	2.139	0.633357	0.0583609	0.0177895	2.57292	0.781502	0.0214368	0.00467517	3.16664	0.184303	0.646058	0.483293	0.713744	-0.148145	0.713844	0.565204	-0.584419	-0.236493	0.591997	0.339804	-0.976911	-0.320866	0.52402	0.227002	-1.24481	0.0115818	0.983901	0.964058	0.0456056	FALSE	FALSE	FALSE	FALSE	FALSE	FALSE	FALSE
ENSG00000065911	MTHFD2	protein_coding	4.72841	5.5294	3.67722	-0.831129	0.0143717	0.00371441	-3.26589	-0.295971	0.396562	0.246569	-1.19219	-0.53011	0.14405	0.0593471	-1.99432	0.344162	0.319232	0.188431	1.35972	-0.535158	0.136617	0.0514488	-2.06618	-0.874271	0.0170239	0.00277352	-3.39108	-0.331924	0.455512	0.203014	-1.31429	-0.0309049	0.966008	0.909179	-0.115467	0.308209	0.46588	0.229236	1.23863	TRUE	FALSE	FALSE	FALSE	FALSE	FALSE	FALSE
ENSG00000066185	ZMYND12	protein_coding	0.737093	2.04462	-1.03983	-0.230783	0.591833	0.454413	-0.762299	-0.95626	0.0368885	0.0100464	-2.83108	-0.71507	0.0412566	0.0112009	-2.78252	-0.711663	0.0431627	0.0124	-2.73687	0.725477	0.125011	0.0453448	2.12886	-0.00340703	0.995037	0.990126	-0.0125242	1.18311	0.00883963	0.000298371	4.33074	0.698825	0.189327	0.0244892	2.42471	1.42771	0.0104903	0.00027617	4.36318	FALSE	FALSE	FALSE	FALSE	TRUE	FALSE	FALSE
ENSG00000066248	NGEF	protein_coding	2.49122	3.26371	1.51952	-0.835307	0.0043917	0.000828143	-3.90243	-0.329282	0.246381	0.126905	-1.58985	-0.70118	0.0236699	0.00527212	-3.11452	-0.45091	0.128656	0.0545101	-2.03723	-0.506025	0.0991002	0.0329911	-2.28348	-0.250269	0.46816	0.291028	-1.08332	-0.166953	0.668577	0.429587	-0.80555	-0.0328255	0.957889	0.888555	-0.141855	-0.288582	0.437565	0.206239	-1.30459	FALSE	FALSE	FALSE	FALSE	FALSE	FALSE	FALSE
ENSG00000066279	ASPM	protein_coding	1.01467	4.1193	-2.29942	-3.15308	2.2142e-06	4.94945e-08	-8.2808	-1.67772	0.00048965	2.71191e-05	-5.34665	-1.57403	0.033276	0.00842392	-2.90923	-1.87786	0.0176972	0.00355734	-3.28447	-1.47536	0.0132713	0.00212334	-3.50488	0.303835	0.76922	0.638873	0.47621	-2.67767	5.32858e-05	4.70751e-07	-7.17181	-1.09861	0.277945	0.0573739	-2.01143	-2.87781	0.00269971	2.50019e-05	-5.38164	FALSE	FALSE	FALSE	FALSE	FALSE	FALSE	FALSE
ENSG00000066468	FGFR2	protein_coding	6.66721	7.3599	5.77189	-0.27932	0.276998	0.163198	-1.4454	-0.874327	0.0018606	0.000173216	-4.55912	-0.163875	0.578327	0.410983	-0.838992	-0.610888	0.0214221	0.00466415	-3.16766	0.595007	0.0263881	0.00529996	3.11224	0.447013	0.0988829	0.0311536	2.31089	0.315902	0.338655	0.118971	1.62594	0.431348	0.230312	0.037622	2.22015	0.579341	0.0615028	0.00619787	3.04405	FALSE	FALSE	FALSE	FALSE	FALSE	FALSE	FALSE
ENSG00000066583	ISOC1	protein_coding	3.87113	4.28933	3.51189	-0.672904	1.96241e-06	4.28041e-08	-8.3552	-0.311217	0.00549124	0.000781939	-3.92655	-0.427781	0.000740671	4.51271e-05	-5.12846	-0.318169	0.00715301	0.00100562	-3.82078	-0.361687	0.0028975	0.000272043	-4.3695	-0.109612	0.373363	0.20753	-1.30074	-0.163924	0.213315	0.0524547	-2.0565	0.0811987	0.639177	0.345934	0.964311	-0.170876	0.201809	0.0518112	-2.06267	TRUE	FALSE	FALSE	FALSE	FALSE	FALSE	FALSE
ENSG00000066629	EML1	protein_coding	1.93815	2.94925	0.632254	-0.0489902	0.88144	0.815009	-0.236947	-0.995804	0.00337863	0.000395234	-4.21283	-0.278882	0.294344	0.157036	-1.46793	-0.788895	0.00635205	0.000845237	-3.89385	0.946814	0.00518679	0.000599519	4.03808	0.510013	0.0719283	0.0199288	2.52062	0.732524	0.024885	0.00145098	3.66619	0.502633	0.168967	0.0187878	2.54782	0.939433	0.0181013	0.000766488	3.93494	FALSE	TRUE	FALSE	FALSE	FALSE	FALSE	FALSE
ENSG00000067182	TNFRSF1A	protein_coding	7.39886	7.99603	6.79432	0.627591	0.0051873	0.00101783	3.8157	0.431397	0.0483444	0.0143681	2.67035	0.483505	0.0277795	0.00660101	3.01649	0.485837	0.0263491	0.00622085	3.04243	0.196195	0.42062	0.25248	1.17692	-0.00233251	0.994178	0.988766	-0.0142498	-0.107659	0.726641	0.50241	-0.682533	-0.251746	0.429728	0.146516	-1.50812	-0.0532184	0.875531	0.747986	-0.325578	TRUE	FALSE	FALSE	FALSE	FALSE	FALSE	FALSE
ENSG00000067221	STOML1	protein_coding	3.9549	4.84293	3.18448	0.823912	0.000161078	1.20124e-05	5.69959	0.639916	0.0028373	0.000310818	4.31359	0.84682	0.000227417	8.70017e-06	5.841	0.808069	0.00047281	1.77451e-05	5.5298	0.183996	0.346256	0.190796	1.35217	0.0387509	0.859152	0.770897	0.295016	0.183419	0.511906	0.256846	1.16581	0.206328	0.407748	0.1303	1.57499	0.351573	0.109419	0.0176198	2.57732	FALSE	FALSE	FALSE	FALSE	FALSE	FALSE	FALSE
ENSG00000067369	TP53BP1	protein_coding	6.68649	7.19729	6.19413	0.903113	1.14844e-09	2.09914e-13	16.4154	0.321152	0.000166714	6.48262e-06	5.97084	0.71903	4.91375e-08	1.49691e-11	13.1278	0.258197	0.00146676	0.000101073	4.78617	0.581962	2.46743e-07	8.13641e-10	10.545	0.460833	5.74594e-06	4.07381e-08	8.38062	0.151469	0.0834127	0.0102455	2.82234	-0.0326133	0.794477	0.567193	-0.58141	0.088515	0.317188	0.11658	1.63721	TRUE	FALSE	FALSE	FALSE	FALSE	FALSE	FALSE
ENSG00000067955	CBFB	protein_coding	4.59536	5.26492	4.06418	-0.753068	6.43321e-05	3.71184e-06	-6.21935	-0.739144	0.000149994	5.71169e-06	-6.02698	-0.467145	0.00941111	0.00147305	-3.65981	-0.46158	0.0106275	0.00173272	-3.59113	-0.0139246	0.951913	0.913519	-0.109926	-0.00556517	0.981013	0.96625	-0.0428227	-0.406286	0.0408977	0.00311972	-3.34077	-0.120363	0.646504	0.35462	-0.946714	-0.128722	0.572103	0.331627	-0.993967	FALSE	FALSE	FALSE	FALSE	FALSE	FALSE	FALSE
ENSG00000068001	HYAL2	protein_coding	5.17318	5.95262	4.5423	0.46314	0.00267815	0.000441871	4.16605	0.846443	1.22642e-05	1.73356e-07	7.65368	0.38922	0.0147199	0.00278249	3.3897	0.927808	1.2074e-05	5.95864e-08	8.18629	-0.383303	0.0118744	0.00181908	-3.57052	-0.538588	0.00113393	6.57713e-05	-4.96813	-0.0757052	0.743155	0.524386	-0.647474	-0.149625	0.477616	0.18426	-1.37322	0.00565985	0.982051	0.958238	0.0529981	TRUE	FALSE	FALSE	FALSE	FALSE	FALSE	FALSE
ENSG00000068078	FGFR3	protein_coding	8.375	9.42673	7.12697	-1.4596	3.27604e-06	7.90416e-08	-8.04352	-0.734315	0.0051784	0.000718184	-3.96228	-1.32452	2.82246e-05	4.7855e-07	-7.164	-0.981857	0.000707521	3.34068e-05	-5.25709	-0.725285	0.00416767	0.000445638	-4.16249	-0.342659	0.172025	0.0675186	-1.92843	0.339676	0.294621	0.0928757	1.76107	0.474759	0.138831	0.012172	2.74522	0.0921336	0.789657	0.612077	0.514838	FALSE	FALSE	FALSE	FALSE	FALSE	FALSE	FALSE
ENSG00000068323	TFE3	protein_coding	5.24024	5.78113	4.73604	0.600733	1.78185e-05	6.88866e-07	6.99201	0.402973	0.00160941	0.00014296	4.63992	0.564452	8.05577e-05	1.97732e-06	6.50417	0.369227	0.00370857	0.000388188	4.22037	0.19776	0.0906014	0.0289916	2.34512	0.195225	0.0973503	0.0305046	2.32093	0.116883	0.457186	0.204457	1.30994	0.080602	0.638372	0.344747	0.966737	0.0831364	0.579	0.339573	0.97739	FALSE	FALSE	FALSE	FALSE	FALSE	FALSE	FALSE
ENSG00000068489	PRR11	protein_coding	1.05485	3.43365	-1.16841	-2.5263	9.09206e-08	7.22136e-10	-10.6162	-1.69954	9.28227e-06	1.16256e-07	-7.85074	-1.18698	0.00704414	0.000986734	-3.82875	-1.43972	0.00264464	0.000236057	-4.42905	-0.826754	0.027959	0.00579008	-3.07374	0.252735	0.645958	0.482429	0.715171	-2.0105	4.57101e-06	2.42294e-08	-8.65036	-0.67119	0.249796	0.0446747	-2.1362	-1.75068	0.00217291	1.58868e-05	-5.57781	FALSE	FALSE	FALSE	FALSE	FALSE	FALSE	FALSE
ENSG00000069431	ABCC9	protein_coding	3.11616	4.80147	1.56165	-0.503327	0.351724	0.223511	-1.25456	-1.30797	0.0328796	0.00862004	-2.89905	-0.284916	0.641449	0.479213	-0.720498	-1.40738	0.0231088	0.00518551	-3.12172	0.804641	0.216778	0.0973936	1.73553	1.12247	0.0760451	0.0214611	2.48629	0.134343	0.873179	0.734433	0.343806	0.352754	0.677295	0.394548	0.869346	0.0349281	0.975617	0.94542	0.0692876	FALSE	FALSE	FALSE	FALSE	FALSE	FALSE	FALSE
ENSG00000069764	PLA2G10	protein_coding	1.03714	1.89962	-0.521418	-1.00475	0.00453933	0.000861513	-3.88583	-0.405699	0.228472	0.114104	-1.64909	-1.21989	0.00382612	0.000436392	-4.17129	-0.0828313	0.836544	0.752089	-0.320082	-0.599052	0.108802	0.0373686	-2.22343	-1.13706	0.00674915	0.000793219	-3.92054	-0.285775	0.517074	0.262522	-1.15157	-0.500912	0.378772	0.111395	-1.66234	0.0370922	0.949133	0.886505	0.144484	FALSE	FALSE	FALSE	FALSE	FALSE	FALSE	FALSE
ENSG00000069812	HES2	protein_coding	5.06219	5.44711	4.44394	-0.759436	3.86418e-05	1.93998e-06	-6.51287	-0.350446	0.0255868	0.00618118	-3.04523	0.108518	0.531363	0.362368	0.931263	-0.00690524	0.972539	0.953755	-0.0586929	-0.40899	0.014644	0.00241445	-3.45022	0.115423	0.505495	0.327727	1.0022	-0.272173	0.152051	0.0290057	-2.34489	0.59578	0.0105389	4.94424e-05	5.08952	0.0713674	0.747459	0.547353	0.611685	TRUE	FALSE	FALSE	FALSE	FALSE	FALSE	FALSE
ENSG00000069869	NEDD4	protein_coding	4.43739	5.17472	3.24109	1.15882	6.55647e-06	1.89348e-07	7.6105	1.02236	5.68719e-05	1.55598e-06	6.61379	1.3535	4.95976e-06	4.26081e-08	8.35755	1.07223	0.000115936	1.99334e-06	6.50049	0.136464	0.517496	0.342383	0.971591	0.281274	0.165141	0.0636177	1.95895	-0.249912	0.404909	0.164475	-1.44082	-0.0552335	0.865641	0.695182	-0.397299	-0.200044	0.406246	0.182229	-1.37989	TRUE	FALSE	FALSE	FALSE	FALSE	FALSE	TRUE
ENSG00000070214	SLC44A1	protein_coding	6.25296	6.98506	5.08125	-1.41584	8.14474e-08	5.79669e-10	-10.7482	-0.312632	0.0780437	0.0273175	-2.37329	-1.10246	4.5639e-06	3.58705e-08	-8.44623	-0.317837	0.0687541	0.0234375	-2.44526	-1.10321	3.50342e-06	3.56468e-08	-8.44946	-0.784627	0.000198405	5.71776e-06	-6.02651	-0.265023	0.224221	0.0571061	-2.01379	0.0483507	0.875904	0.715059	0.370072	-0.270227	0.197991	0.0503512	-2.07694	FALSE	FALSE	FALSE	FALSE	FALSE	FALSE	FALSE
ENSG00000070269	TMEM260	protein_coding	4.94064	5.5613	4.00436	0.614233	0.00851946	0.00193405	3.54453	0.419919	0.0752447	0.0259849	2.39687	0.416179	0.0958959	0.0345478	2.26133	0.0754588	0.792578	0.693294	0.3999	0.194315	0.435392	0.265779	1.14351	0.340721	0.181415	0.0726611	1.8905	-0.294518	0.352477	0.127449	-1.58745	-0.492572	0.122055	0.00922864	-2.86883	-0.638977	0.0290475	0.00178375	-3.57883	TRUE	FALSE	FALSE	FALSE	FALSE	FALSE	FALSE
ENSG00000070540	WIPI1	protein_coding	5.88043	6.39583	5.20768	-0.266628	0.068808	0.0268013	-2.38229	-0.840578	1.69365e-05	2.80894e-07	-7.419	-0.289497	0.0575752	0.0173817	-2.58356	-0.618837	0.000508436	1.95779e-05	-5.48723	0.573949	0.000838013	5.21812e-05	5.06655	0.32934	0.0375173	0.00811012	2.92599	0.00587692	0.983253	0.958691	0.052422	-0.0169915	0.954381	0.880732	-0.15189	0.227617	0.216593	0.0590012	1.99728	FALSE	FALSE	FALSE	FALSE	FALSE	FALSE	FALSE
ENSG00000070718	AP3M2	protein_coding	3.71193	4.21258	3.13609	0.614019	0.000303739	2.73969e-05	5.34226	0.30991	0.055061	0.0170353	2.59278	0.495835	0.00349062	0.000385366	4.22343	0.311343	0.0544149	0.0169348	2.59549	0.304109	0.0505368	0.0129321	2.71795	0.184492	0.24702	0.113118	1.65388	0.119087	0.599643	0.347513	0.961088	0.0009034	0.99751	0.993399	0.00837348	0.12052	0.55001	0.308365	1.04414	TRUE	TRUE	FALSE	FALSE	FALSE	FALSE	FALSE
ENSG00000070778	PTPN21	protein_coding	5.04258	5.80182	4.58225	0.69694	3.96219e-05	1.99912e-06	6.49917	0.275142	0.0636309	0.0206598	2.50395	0.658326	0.000145197	4.52054e-06	6.13113	0.0928359	0.553833	0.408398	0.843713	0.421798	0.00561865	0.000669254	3.9919	0.56549	0.000567183	2.53413e-05	5.37583	0.221769	0.231369	0.060524	1.98435	0.183156	0.338575	0.0889498	1.78415	0.039463	0.857335	0.718807	0.36497	TRUE	FALSE	FALSE	FALSE	FALSE	FALSE	FALSE
ENSG00000071082	RPL31	protein_coding	8.72561	9.74661	8.19123	-0.524958	0.00561847	0.00112691	-3.77282	-0.665375	0.00112966	8.60338e-05	-4.85429	-0.478699	0.0138563	0.00254365	-3.42801	-0.76238	0.000462612	1.66859e-05	-5.5565	0.140416	0.482101	0.308094	1.04474	0.283681	0.138021	0.0495809	2.08462	0.212286	0.382239	0.14779	1.50313	0.258546	0.311646	0.0741592	1.87989	0.115281	0.630636	0.395643	0.867299	FALSE	FALSE	FALSE	FALSE	FALSE	FALSE	FALSE
ENSG00000071246	VASH1	protein_coding	1.50475	2.45892	0.113606	1.07184	0.0092748	0.0021383	3.5019	0.683976	0.11531	0.0454067	2.12818	1.29872	0.00808308	0.00120264	3.74541	1.03758	0.032082	0.00820374	2.92093	0.387865	0.340428	0.185863	1.36801	0.261139	0.563222	0.386705	0.884121	-0.455427	0.490008	0.233674	-1.22649	-0.228546	0.693375	0.416579	-0.828834	-0.10182	0.870725	0.739901	-0.336437	FALSE	FALSE	FALSE	FALSE	FALSE	FALSE	FALSE
ENSG00000071539	TRIP13	protein_coding	1.36731	3.01217	0.0063842	-1.81157	8.82735e-08	6.66905e-10	-10.6639	-1.44923	2.89977e-06	2.0671e-08	-8.73381	-0.570675	0.0373226	0.00978059	-2.84302	-0.838024	0.00531134	0.00064527	-4.00722	-0.362343	0.176399	0.073341	-1.88566	0.267348	0.399251	0.228704	1.2401	-1.39844	8.18121e-06	4.93475e-08	-8.28232	-0.157538	0.712476	0.443321	-0.78144	-0.787229	0.0218642	0.00103906	-3.80701	FALSE	FALSE	FALSE	FALSE	FALSE	FALSE	FALSE
ENSG00000071991	CDH19	protein_coding	-1.40538	1.04445	-4.82117	2.91487	0.000578842	6.28629e-05	4.98733	3.54488	0.000112163	3.90509e-06	6.19659	2.84173	0.00194878	0.000169314	4.5687	3.32491	0.000524197	2.07916e-05	5.46122	-0.630005	0.246455	0.117034	-1.63506	-0.483179	0.483033	0.305527	-1.05045	-0.659715	0.624456	0.376583	-0.903481	-0.732855	0.380514	0.112206	-1.65835	-0.879681	0.179237	0.0419344	-2.16728	FALSE	FALSE	FALSE	FALSE	FALSE	FALSE	FALSE
ENSG00000072110	ACTN1	protein_coding	7.00776	7.59876	6.12908	0.545558	0.0025289	0.000410005	4.19744	0.437735	0.0135688	0.00265208	3.4102	0.935715	2.15358e-05	3.30654e-07	7.34049	0.778397	0.000189313	4.24464e-06	6.15927	0.107823	0.59296	0.421355	0.820234	0.157317	0.408611	0.237304	1.21669	-0.531997	0.0104462	0.000376785	-4.23287	-0.141841	0.591744	0.293799	-1.07695	-0.191335	0.368271	0.153093	-1.48273	TRUE	FALSE	FALSE	FALSE	FALSE	FALSE	FALSE
ENSG00000072135	PTPN18	protein_coding	5.28103	5.81251	4.6841	-0.417022	0.00208902	0.00032225	-4.29844	-0.87935	2.76511e-06	1.90849e-08	-8.77594	-0.314128	0.0202763	0.00426825	-3.206	-0.666055	9.21098e-05	1.403e-06	-6.66135	0.462327	0.0019679	0.000162703	4.58546	0.351927	0.0134817	0.00202476	3.52508	-0.0394364	0.847556	0.689246	-0.405489	0.0634578	0.767669	0.523275	0.649226	0.173858	0.300308	0.105848	1.69034	TRUE	FALSE	FALSE	FALSE	FALSE	FALSE	FALSE
ENSG00000072210	ALDH3A2	protein_coding	7.10538	7.60539	6.63073	-0.332231	0.0228666	0.00668875	-3.01071	-0.357764	0.0175172	0.00372906	-3.2642	-0.341947	0.0240591	0.00539666	-3.10438	-0.615715	0.000396225	1.34948e-05	-5.64882	0.0255336	0.89037	0.816864	0.234524	0.273768	0.0722667	0.0200651	2.51747	0.16242	0.395019	0.157353	1.46675	0.152703	0.471713	0.178822	1.3912	-0.0955311	0.622676	0.385829	-0.885783	TRUE	FALSE	FALSE	FALSE	FALSE	FALSE	FALSE
ENSG00000072422	RHOBTB1	protein_coding	3.06834	3.72391	2.4742	-0.577086	0.00335219	0.000592991	-4.04267	-0.764432	0.000716509	4.46154e-05	-5.13333	-0.645222	0.00265962	0.000261376	-4.38628	-0.783259	0.000784048	3.87414e-05	-5.19365	0.187346	0.404571	0.238828	1.21261	0.138037	0.563091	0.385973	0.885511	0.053683	0.855364	0.703702	0.385592	-0.0144528	0.972569	0.924382	-0.0960694	0.0348562	0.919605	0.829454	0.218121	TRUE	FALSE	FALSE	FALSE	FALSE	FALSE	FALSE
ENSG00000072506	HSD17B10	protein_coding	3.73619	4.7892	2.86046	0.686544	0.000115749	7.95497e-06	5.88043	1.4268	4.52631e-08	3.03354e-11	12.6395	0.634862	0.000728729	4.39111e-05	5.14012	1.36646	1.89888e-07	1.64666e-10	11.5272	-0.740253	2.4537e-05	4.63309e-07	-7.17938	-0.731596	5.05645e-05	9.27308e-07	-6.85302	-0.0904772	0.71953	0.493189	-0.697501	-0.142159	0.505743	0.209625	-1.29453	-0.150816	0.359312	0.145903	-1.51053	FALSE	FALSE	FALSE	FALSE	FALSE	FALSE	FALSE
ENSG00000072571	HMMR	protein_coding	0.559124	3.16978	-1.43269	-2.89008	8.09063e-07	1.39009e-08	-8.94437	-1.78622	8.31515e-05	2.5787e-06	-6.38352	-1.34486	0.026357	0.00613119	-3.04877	-1.57169	0.0141141	0.00259029	-3.42026	-1.10386	0.0296901	0.00627622	-3.03856	0.226834	0.78178	0.657509	0.449777	-2.42229	2.52136e-05	1.8588e-07	-7.61954	-0.877067	0.286287	0.0620786	-1.97144	-2.20776	0.00413659	4.97986e-05	-5.08646	FALSE	FALSE	FALSE	FALSE	FALSE	FALSE	FALSE
ENSG00000072682	P4HA2	protein_coding	5.67105	6.12887	4.84825	0.346971	0.102837	0.0446986	2.13593	0.532462	0.0170713	0.00359982	3.27936	0.582638	0.0120416	0.00210414	3.50874	0.662815	0.00546374	0.000673106	3.98949	-0.185491	0.431297	0.262199	-1.15237	-0.0801775	0.758489	0.624195	-0.497274	-0.221578	0.451125	0.19985	-1.32392	0.0140886	0.975854	0.931143	0.0874561	-0.0912247	0.768643	0.577268	-0.566245	FALSE	FALSE	FALSE	FALSE	FALSE	FALSE	FALSE
ENSG00000072818	ACAP1	protein_coding	-0.191058	0.985192	-1.50075	0.769524	0.0310964	0.00982738	2.8409	0.505146	0.188778	0.0883446	1.78778	-0.369898	0.276994	0.144091	-1.51772	-0.333866	0.318023	0.187388	-1.36308	0.264378	0.490736	0.316038	1.02731	-0.0360327	0.932801	0.885971	-0.145169	1.20228	0.00735855	0.000214753	4.46877	0.062853	0.917375	0.800636	0.255767	0.363264	0.399769	0.17658	1.39874	FALSE	FALSE	FALSE	FALSE	FALSE	FALSE	FALSE
ENSG00000073008	PVR	protein_coding	5.40393	5.88792	4.67759	0.466872	0.0009136	0.000112941	4.73929	0.310554	0.022082	0.00509439	3.12941	0.736898	2.23893e-05	3.46486e-07	7.31806	0.552339	0.000529941	2.10517e-05	5.45584	0.156318	0.256697	0.123861	1.60347	0.184559	0.17897	0.0712697	1.90052	-0.124927	0.492656	0.236464	-1.21895	0.1451	0.432794	0.148246	1.50135	0.116858	0.483416	0.246229	1.19308	FALSE	FALSE	FALSE	FALSE	FALSE	FALSE	FALSE
ENSG00000073067	CYP2W1	protein_coding	-0.235094	2.67336	-3.21232	-3.14833	3.31632e-05	1.57602e-06	-6.60792	-2.33563	0.000480748	2.64412e-05	-5.35754	-1.98688	7.46907e-05	1.74747e-06	-6.56061	-2.43258	2.87548e-05	2.73304e-07	-7.43222	-0.812705	0.308187	0.16137	-1.45201	0.445699	0.418512	0.245859	1.19404	1.56481	0.00120274	2.00787e-05	5.4763	2.72627	0.00590997	1.51233e-05	5.59922	1.46786	0.0524256	0.00472808	3.16176	FALSE	FALSE	FALSE	FALSE	FALSE	FALSE	FALSE
ENSG00000073111	MCM2	protein_coding	2.95836	4.37042	1.95067	-1.96505	1.04843e-07	8.75125e-10	-10.5017	-1.37743	1.10488e-05	1.5015e-07	-7.72427	-0.732933	0.0118041	0.00204531	-3.52079	-0.700079	0.0160026	0.00309366	-3.34437	-0.58762	0.0417941	0.0100226	-2.83214	-0.0328539	0.930841	0.882011	-0.15025	-1.16964	0.000154625	1.65807e-06	-6.58465	0.0624738	0.90429	0.775586	0.288798	-0.492292	0.144929	0.0289899	-2.34515	FALSE	FALSE	FALSE	FALSE	FALSE	FALSE	FALSE
ENSG00000073282	TP63	protein_coding	6.61298	7.36598	5.91365	-0.653572	0.0393344	0.0132058	-2.70851	-0.315736	0.349569	0.20604	-1.30518	-0.284403	0.404242	0.244816	-1.19677	-0.477252	0.133121	0.0570588	-2.01421	-0.337836	0.322394	0.171898	-1.41473	0.192849	0.595657	0.424323	0.814918	-0.332697	0.430032	0.182359	-1.37946	0.0364729	0.954013	0.879559	0.153397	-0.494213	0.197631	0.0501156	-2.07928	FALSE	FALSE	FALSE	FALSE	FALSE	FALSE	TRUE
ENSG00000073536	NLE1	protein_coding	3.20962	3.8455	2.57363	-0.823948	7.6263e-05	4.65941e-06	-6.11762	-0.579815	0.00279165	0.000303777	-4.3232	-0.701755	0.000802354	5.05962e-05	-5.07969	-0.313059	0.0811557	0.0294105	-2.33831	-0.244134	0.223501	0.101762	-1.71178	-0.388696	0.0475343	0.011206	-2.78231	-0.0317773	0.913078	0.807823	-0.246344	0.090416	0.775551	0.535415	0.630184	0.234978	0.299532	0.105404	1.69264	TRUE	FALSE	FALSE	FALSE	FALSE	FALSE	FALSE
ENSG00000073756	PTGS2	protein_coding	7.17271	8.15374	5.96414	1.15294	0.000240147	2.02061e-05	5.47357	0.744784	0.0092607	0.00158097	3.62992	1.12571	0.000535252	2.86357e-05	5.32325	0.547822	0.048293	0.0144449	2.66793	0.408158	0.1714	0.070542	1.90583	0.577886	0.0551462	0.0137902	2.68894	0.207196	0.570014	0.315864	1.02769	0.179961	0.697039	0.422786	0.817668	0.0102333	0.983618	0.961384	0.0490015	TRUE	FALSE	FALSE	FALSE	FALSE	FALSE	FALSE
ENSG00000073792	IGF2BP2	protein_coding	6.40277	6.78568	5.98516	0.639316	6.30857e-07	1.01472e-08	9.11357	0.455089	6.43935e-05	1.82042e-06	6.54191	0.557447	9.25463e-06	9.4572e-08	7.95358	0.506444	3.68224e-05	4.03829e-07	7.24481	0.184227	0.0590243	0.016058	2.61978	0.0510034	0.640824	0.475243	0.727102	0.0319011	0.825436	0.651527	0.458225	-0.049968	0.743227	0.487017	-0.70761	0.0832559	0.484064	0.246677	1.19191	FALSE	FALSE	FALSE	FALSE	FALSE	FALSE	FALSE
ENSG00000073849	ST6GAL1	protein_coding	7.57582	8.65765	6.51355	-0.306066	0.408115	0.272052	-1.12817	-0.942255	0.0103054	0.00182384	-3.56941	-0.166743	0.704773	0.557446	-0.596213	-0.875852	0.0190686	0.00396479	-3.23781	0.636188	0.0800545	0.0243436	2.42751	0.709108	0.0629962	0.0165618	2.60567	0.458656	0.327298	0.111041	1.66409	0.597979	0.240937	0.041596	2.17125	0.525059	0.208805	0.0552894	2.03009	FALSE	FALSE	FALSE	FALSE	FALSE	FALSE	FALSE
ENSG00000073910	FRY	protein_coding	4.09955	4.76434	3.12997	0.77488	0.0262231	0.00794857	2.93487	0.696781	0.0551181	0.017063	2.59203	0.318422	0.397087	0.238835	1.2126	0.348365	0.333852	0.20062	1.32157	0.0780992	0.852444	0.756658	0.313974	-0.0299435	0.945196	0.905997	-0.119532	0.398987	0.409749	0.167639	1.42958	-0.0574713	0.924933	0.817933	-0.233129	0.0505713	0.927892	0.843317	0.200129	FALSE	FALSE	FALSE	FALSE	FALSE	FALSE	FALSE
ENSG00000074181	NOTCH3	protein_coding	8.08457	8.70463	7.48655	-0.318083	0.0756779	0.0302501	-2.32492	0.352924	0.0618209	0.0197962	2.5237	0.362508	0.0489141	0.0140308	2.68111	0.702418	0.000845576	4.45869e-05	5.1336	-0.671007	0.0012619	9.01083e-05	-4.83471	-0.33991	0.0843281	0.024833	-2.41818	-0.31066	0.159106	0.0313877	-2.30732	0.369931	0.145125	0.0136698	2.6929	0.0388333	0.897571	0.787104	0.273571	FALSE	FALSE	FALSE	FALSE	FALSE	FALSE	FALSE
ENSG00000074370	ATP2A3	protein_coding	3.35494	5.1975	0.694575	-2.16337	0.000987539	0.000124849	-4.697	-1.45979	0.0144876	0.00290493	-3.3713	-1.88019	0.000977117	6.54946e-05	-4.96992	-1.9944	0.000819743	4.20035e-05	-5.15909	-0.703581	0.340826	0.186205	-1.3669	0.11421	0.873352	0.79295	0.265868	1.0729	0.0583474	0.00570997	3.07981	1.35608	0.130126	0.0106767	2.80395	0.538292	0.49838	0.259408	1.15935	FALSE	FALSE	FALSE	FALSE	FALSE	FALSE	FALSE
ENSG00000074410	CA12	protein_coding	5.53135	7.44669	4.11396	-1.24738	0.0179154	0.00490099	-3.1462	-1.54692	0.00652492	0.000983131	-3.83029	-1.62828	0.0051468	0.00064629	-4.00656	-1.53535	0.00763751	0.00110563	-3.78086	0.299543	0.632283	0.467211	0.740563	-0.0929345	0.895226	0.826804	-0.221569	-0.175824	0.830995	0.660196	-0.445993	-0.55673	0.481319	0.187536	-1.3626	-0.164252	0.844955	0.696588	-0.395363	FALSE	FALSE	FALSE	FALSE	FALSE	FALSE	FALSE
ENSG00000074527	NTN4	protein_coding	6.69915	7.48604	5.46038	0.325455	0.336359	0.210632	1.29157	0.299585	0.394477	0.244694	1.19709	0.413437	0.229546	0.110766	1.66545	0.858294	0.0140485	0.00256272	3.42482	0.0258709	0.955771	0.919645	0.102108	-0.444856	0.213406	0.0916789	-1.76801	-0.402401	0.339939	0.119754	-1.62229	-0.314419	0.523288	0.226284	-1.2468	0.156308	0.744643	0.543068	0.618301	TRUE	FALSE	FALSE	FALSE	FALSE	FALSE	TRUE
ENSG00000074590	NUAK1	protein_coding	4.94763	5.80507	4.17852	0.527132	0.00636032	0.00132725	3.70383	0.295169	0.13406	0.05539	2.02918	0.711795	0.000783926	4.91476e-05	5.09207	0.366607	0.0552513	0.017286	2.58609	0.231962	0.239287	0.112259	1.65808	0.345188	0.0678021	0.0182838	2.56033	0.331691	0.169466	0.035063	2.2542	0.516355	0.0412823	0.000975906	3.8334	0.403129	0.0755021	0.00901589	2.87917	FALSE	FALSE	FALSE	FALSE	FALSE	FALSE	FALSE
ENSG00000074855	ANO8	protein_coding	4.28786	4.79031	3.8291	-0.611288	0.000921787	0.000114385	-4.73393	-0.301958	0.0797495	0.0280894	-2.36011	-0.554953	0.00360856	0.000402564	-4.20512	-0.244816	0.159818	0.0729321	-1.88856	-0.30933	0.0917058	0.0294846	-2.33711	-0.310137	0.0937392	0.0288818	-2.34692	0.00900507	0.976783	0.94417	0.0708782	0.06534	0.831247	0.630842	0.487707	0.0661463	0.793199	0.617577	0.506846	FALSE	FALSE	FALSE	FALSE	FALSE	FALSE	FALSE
ENSG00000075213	SEMA3A	protein_coding	5.61771	6.4767	4.50451	0.894977	1.67231e-05	6.36164e-07	7.02943	1.09661	3.44541e-06	2.58201e-08	8.61709	0.628273	0.00152234	0.000119928	4.71396	0.735297	0.000485101	1.82951e-05	5.51657	-0.201628	0.256349	0.123653	-1.60441	-0.107024	0.582733	0.409357	-0.84196	-0.448382	0.0408006	0.00310485	-3.34282	-0.715087	0.00558016	1.32594e-05	-5.65649	-0.809691	0.000933852	2.44658e-06	-6.40735	FALSE	FALSE	FALSE	FALSE	FALSE	FALSE	FALSE
ENSG00000075218	GTSE1	protein_coding	0.258046	3.0056	-2.09941	-2.98432	6.58342e-08	3.85066e-10	-10.9971	-1.61484	2.68713e-05	5.2554e-07	-7.1196	-1.08044	0.0291277	0.00704424	-2.988	-1.3347	0.0113448	0.0018971	-3.55271	-1.36949	0.00210408	0.000177167	-4.54963	0.254259	0.690924	0.535869	0.629477	-2.53697	1.6704e-06	5.19043e-09	-9.48055	-0.633087	0.354165	0.0970633	-1.73736	-2.25683	0.000839527	2.046e-06	-6.48861	FALSE	FALSE	FALSE	FALSE	FALSE	FALSE	FALSE
ENSG00000075303	SLC25A40	protein_coding	3.46556	4.28781	2.55856	-0.543752	0.000455734	4.60371e-05	-5.11995	-1.09076	1.34362e-06	5.22202e-09	-9.47719	-0.215495	0.174325	0.0763312	-1.86484	-0.76789	0.000172409	3.72906e-06	-6.21727	0.547011	0.00184308	0.000149912	4.61992	0.552395	0.00252926	0.000200486	4.49766	-0.465534	0.0102992	0.000364235	-4.24708	-0.137277	0.532928	0.23529	-1.22212	-0.142662	0.520565	0.27917	-1.11109	TRUE	FALSE	FALSE	FALSE	FALSE	FALSE	FALSE
ENSG00000075420	FNDC3B	protein_coding	6.9466	7.44216	6.29841	0.643523	4.25448e-05	2.17999e-06	6.45974	0.510621	0.000648255	3.88708e-05	5.19222	0.461787	0.00146828	0.000114131	4.73486	0.666455	7.20013e-05	1.02214e-06	6.80775	0.132902	0.360185	0.201697	1.31828	-0.204668	0.142187	0.0516958	-2.06379	-0.16049	0.328663	0.111857	-1.66006	-0.342226	0.0654506	0.00267204	-3.407	-0.00465556	0.983771	0.963142	-0.0467696	FALSE	FALSE	FALSE	FALSE	FALSE	FALSE	FALSE
ENSG00000075673	ATP12A	protein_coding	7.12824	8.08089	6.07372	-0.795074	0.0418287	0.0142808	-2.67311	-0.752188	0.0603361	0.0191894	-2.53807	-1.02533	0.0141449	0.00262076	-3.41527	-0.461136	0.262935	0.145076	-1.5138	-0.0428859	0.932673	0.88386	-0.147876	-0.564198	0.178754	0.0710854	-1.90186	0.414875	0.437612	0.189475	1.35638	0.184616	0.774517	0.533569	0.633065	0.705927	0.136733	0.0262336	2.39238	FALSE	FALSE	FALSE	FALSE	FALSE	FALSE	FALSE
ENSG00000075702	WDR62	protein_coding	0.537568	2.25019	-0.606032	-1.91528	1.27615e-07	1.13518e-09	-10.348	-1.47539	5.51369e-06	5.34136e-08	-8.24192	-0.885635	0.00671109	0.000922044	-3.85728	-0.413817	0.161523	0.0739976	-1.88102	-0.439897	0.131934	0.0490181	-2.09029	-0.471817	0.152997	0.057291	-2.01216	-1.4893	1.15447e-05	7.52627e-08	-8.06818	-0.459648	0.28092	0.0588644	-1.99846	-0.427728	0.219308	0.0602886	-1.98633	FALSE	FALSE	FALSE	FALSE	FALSE	FALSE	FALSE
ENSG00000076003	MCM6	protein_coding	3.11019	4.90224	1.33185	-1.67182	2.74e-07	3.3722e-09	-9.72155	-1.39068	6.08106e-06	6.22444e-08	-8.16415	-0.641815	0.0370147	0.00967708	-2.84775	-0.759114	0.0176903	0.00354819	-3.28557	-0.281139	0.298741	0.154182	-1.47861	0.117299	0.761746	0.628778	0.490673	-1.91943	6.65089e-07	1.23366e-09	-10.2992	-0.889421	0.0277465	0.000444607	-4.16346	-1.28786	0.00147314	7.62911e-06	-5.89887	FALSE	FALSE	FALSE	FALSE	FALSE	FALSE	FALSE
ENSG00000076258	FMO4	protein_coding	3.37787	4.39864	2.59553	-0.487561	0.0837226	0.0344266	-2.26302	-0.723362	0.019441	0.00430263	-3.20254	-0.451781	0.120553	0.0466111	-2.11526	-0.689388	0.0233479	0.00526333	-3.11525	0.235801	0.495865	0.321392	1.01573	0.237607	0.478798	0.301491	1.05948	0.206432	0.588167	0.335885	0.985049	0.242212	0.582142	0.28208	1.10419	0.240406	0.562882	0.321615	1.01525	TRUE	FALSE	FALSE	FALSE	FALSE	FALSE	FALSE
ENSG00000076382	SPAG5	protein_coding	2.61049	4.17241	1.60747	-1.48676	2.49892e-08	6.86595e-11	-12.0927	-1.27163	4.78629e-07	1.11131e-09	-10.3605	-0.552545	0.0101771	0.0016579	-3.60982	-0.665664	0.00351449	0.000359308	-4.25279	-0.215136	0.267878	0.131875	-1.5682	0.113119	0.651274	0.488743	0.704774	-1.4969	2.05309e-07	1.56108e-10	-11.5611	-0.562684	0.0421771	0.00102533	-3.81261	-0.890939	0.00147314	7.60317e-06	-5.90038	FALSE	TRUE	FALSE	FALSE	FALSE	FALSE	FALSE
ENSG00000076554	TPD52	protein_coding	5.96707	6.53257	5.38818	-0.531377	0.00129176	0.000174166	-4.55682	-0.64721	0.000353922	1.7477e-05	-5.5364	-0.451835	0.00652135	0.000883262	-3.87535	-0.56534	0.00136739	9.05595e-05	-4.8326	0.115834	0.507179	0.332248	0.99266	0.113506	0.520813	0.342576	0.971194	-0.124075	0.554867	0.300096	-1.06262	-0.0445335	0.871291	0.705989	-0.382459	-0.0422056	0.859512	0.722204	-0.360355	TRUE	FALSE	FALSE	FALSE	FALSE	FALSE	FALSE
ENSG00000076706	MCAM, MIR6756	protein_coding	3.71448	4.55767	1.61021	0.278574	0.339829	0.213524	1.28311	-0.16606	0.6257	0.474507	-0.728329	0.858786	0.0215681	0.00463727	3.17016	0.626735	0.0921542	0.0348505	2.25713	0.444634	0.148315	0.0576978	2.00859	0.23205	0.538507	0.359858	0.936243	-1.3036	0.00336848	6.99843e-05	-4.94178	-0.723389	0.0821728	0.00427561	-3.20526	-0.510805	0.194819	0.0486424	-2.09412	FALSE	FALSE	FALSE	FALSE	FALSE	FALSE	FALSE
ENSG00000076864	RAP1GAP	protein_coding	2.3032	3.92142	1.09478	-1.18532	0.00223	0.000349724	-4.26413	-1.13565	0.00484983	0.000654505	-4.00126	-1.21687	0.00135958	0.000101128	-4.78594	-0.811824	0.0170605	0.00337822	-3.30665	-0.0496708	0.927672	0.874335	-0.160109	-0.405043	0.295366	0.146936	-1.50647	0.638662	0.100811	0.0142989	2.67253	0.607114	0.260318	0.0495705	2.08472	0.962487	0.0412574	0.00322644	3.32636	FALSE	FALSE	FALSE	FALSE	FALSE	FALSE	FALSE
ENSG00000076984	MAP2K7	protein_coding	5.16385	5.74881	4.62837	0.693499	1.88892e-06	4.07407e-08	8.38059	0.440639	0.000586525	3.39612e-05	5.25004	0.742905	2.5856e-06	1.52808e-08	8.89387	0.51581	0.000199787	4.60877e-06	6.1225	0.25286	0.025725	0.00511766	3.12744	0.227096	0.0435696	0.0099467	2.83553	0.117408	0.438113	0.189906	1.355	0.166814	0.257274	0.0481849	2.09881	0.192578	0.142003	0.0278391	2.36434	TRUE	FALSE	FALSE	FALSE	FALSE	FALSE	FALSE
ENSG00000077152	UBE2T	protein_coding	2.36542	3.40176	1.15094	-1.23937	4.54109e-07	6.64024e-09	-9.34464	-0.365989	0.0286776	0.0072109	-2.97773	-0.425487	0.0533506	0.0157455	-2.62874	0.272582	0.185289	0.0889136	1.78437	-0.873377	9.31225e-05	2.69501e-06	-6.36355	-0.698069	0.00251875	0.000198953	-4.50088	-1.28724	2.30952e-06	9.00562e-09	-9.17824	-0.473367	0.0995645	0.00614169	-3.04803	-0.648674	0.00645509	0.000114256	-4.7344	FALSE	TRUE	FALSE	FALSE	FALSE	FALSE	FALSE
ENSG00000077232	DNAJC10	protein_coding	6.77986	7.53661	5.81963	-0.457504	0.0372412	0.0123134	-2.74003	-0.598501	0.00949999	0.00163604	-3.61543	-0.554146	0.014145	0.002624	-3.41474	-0.49381	0.026331	0.00620753	-3.04337	0.140997	0.571594	0.399137	0.86079	-0.0603352	0.819748	0.712017	-0.37422	-0.309323	0.264511	0.0765632	-1.86326	-0.405965	0.178304	0.0214468	-2.4866	-0.204632	0.45488	0.219847	-1.26491	TRUE	FALSE	FALSE	FALSE	FALSE	FALSE	FALSE
ENSG00000077274	CAPN6	protein_coding	-0.359833	2.87882	-6.47004	4.17571	3.29557e-05	1.56215e-06	6.61197	-0.654179	0.619138	0.467946	-0.739324	4.71184	7.47172e-05	1.75264e-06	6.55926	1.16174	0.318217	0.187594	1.36241	4.82989	4.36931e-05	9.66344e-07	6.83383	3.5501	0.000150682	3.97523e-06	6.18861	-0.466335	0.797212	0.607182	-0.52198	0.0697942	0.935766	0.840097	0.204302	1.34958	0.329475	0.124733	1.59954	FALSE	FALSE	FALSE	FALSE	FALSE	FALSE	FALSE
ENSG00000077327	SPAG6	protein_coding	3.01379	4.78699	-0.073184	-0.958821	0.122866	0.0562386	-2.02152	-2.54647	0.00329947	0.000382474	-4.22659	-1.395	0.0209128	0.00443791	-3.18916	-1.00384	0.077935	0.0278185	-2.36469	1.58765	0.0699099	0.020211	2.51412	-0.391159	0.583982	0.411018	-0.838929	0.869537	0.20341	0.048195	2.0987	0.433355	0.674255	0.390923	0.876152	2.41216	0.0175645	0.000726685	3.95734	TRUE	TRUE	TRUE	TRUE	TRUE	FALSE	FALSE
ENSG00000077348	EXOSC5	protein_coding	2.73919	3.55887	1.86422	-0.740037	0.00691966	0.00148107	-3.65752	-0.588702	0.0332485	0.00875728	-2.89206	-0.392494	0.13489	0.0542009	-2.04009	-0.412679	0.113255	0.0459147	-2.12269	-0.151335	0.651186	0.48951	-0.703517	0.0201847	0.953039	0.919245	0.102619	0.235845	0.485091	0.228344	1.24109	0.583388	0.124144	0.00958441	2.85203	0.411868	0.220136	0.0606343	1.98342	FALSE	FALSE	FALSE	FALSE	FALSE	FALSE	FALSE
ENSG00000078018	MAP2	protein_coding	4.05146	5.27525	2.20421	1.5458	8.49395e-05	5.33613e-06	6.05721	1.93324	1.24022e-05	1.7736e-07	7.6425	2.09212	1.05542e-05	1.14816e-07	7.85693	2.14663	1.37239e-05	7.8819e-08	8.04494	-0.387436	0.192376	0.0824569	-1.82433	-0.0545132	0.875743	0.796882	-0.260697	-0.198544	0.739206	0.51807	-0.657464	0.347769	0.38484	0.115493	1.6424	0.0148463	0.975048	0.944244	0.0707837	TRUE	FALSE	FALSE	FALSE	TRUE	FALSE	FALSE
ENSG00000078098	FAP	protein_coding	-0.297235	3.16908	-3.59877	2.10402	0.0672302	0.0259737	2.39707	0.52503	0.74034	0.606869	0.522438	2.82315	0.0306109	0.0075385	2.9582	1.12746	0.449395	0.304361	1.05305	1.57899	0.166886	0.0679725	1.92498	1.69569	0.129925	0.0456673	2.12536	-0.449152	0.850113	0.693589	-0.399494	0.269983	0.858134	0.680212	0.418007	0.153278	0.941771	0.872652	0.162273	FALSE	FALSE	FALSE	FALSE	FALSE	FALSE	FALSE
ENSG00000078177	N4BP2	protein_coding	3.44482	4.28688	1.92145	-0.812336	0.00955692	0.00221964	-3.48603	-0.907927	0.00717623	0.00112025	-3.77532	-0.846989	0.0169991	0.00338677	-3.30556	-1.0578	0.00550127	0.000680746	-3.98475	0.0955913	0.818841	0.709482	0.37768	0.210808	0.625761	0.457016	0.757849	-0.326499	0.416728	0.172475	-1.41274	-0.361152	0.468312	0.176198	-1.40003	-0.476369	0.284454	0.0964646	-1.7407	FALSE	TRUE	FALSE	FALSE	FALSE	FALSE	FALSE
ENSG00000078295	ADCY2	protein_coding	0.719724	3.00229	-1.75949	-1.51109	0.00813771	0.00182458	-3.56924	-2.05979	0.00252844	0.000265122	-4.38031	-1.39697	0.00297616	0.000305721	-4.32053	-2.84613	4.78799e-05	5.98794e-07	-7.05795	0.548705	0.479907	0.305844	1.04974	1.44916	0.017758	0.00294181	3.3659	1.37128	0.0103622	0.000368071	4.24268	1.48541	0.059595	0.00210879	3.50781	0.58495	0.522912	0.280938	1.10689	FALSE	FALSE	FALSE	FALSE	FALSE	FALSE	FALSE
ENSG00000078687	TNRC6C	protein_coding	1.83082	2.54307	0.881974	-0.320024	0.130408	0.0607425	-1.98252	-0.841827	0.001246	9.869e-05	-4.79625	-0.00408797	0.988158	0.97979	-0.0256378	-0.430107	0.0571153	0.0181207	-2.56445	0.521804	0.0357382	0.00805869	2.9288	0.426019	0.0622411	0.0162874	2.6133	0.108747	0.7306	0.507855	0.673767	0.424683	0.148719	0.0146013	2.66305	0.520468	0.0764975	0.00920315	2.87005	FALSE	FALSE	FALSE	FALSE	FALSE	FALSE	FALSE
ENSG00000078898	BPIFB2	protein_coding	-2.01125	4.42121	-6.62297	-4.30321	0.0250149	0.00747415	-2.96197	-3.95611	0.0443234	0.0127865	-2.72305	-6.78271	0.000855415	5.50368e-05	-5.04387	-6.07005	0.00183176	0.000138836	-4.65225	-0.347105	0.911998	0.850653	-0.190636	-0.712658	0.808272	0.69481	-0.397812	2.88377	0.0233581	0.0013043	3.71119	0.404271	0.928883	0.826447	0.222032	0.769824	0.828402	0.671803	0.429722	FALSE	FALSE	FALSE	FALSE	FALSE	FALSE	FALSE
ENSG00000078900	TP73	protein_coding	3.30946	4.72251	2.2472	-0.784879	0.0145777	0.00378186	-3.25815	-1.00132	0.00522548	0.000727168	-3.95706	-0.519192	0.0735868	0.0242151	-2.42999	-0.915	0.00473049	0.000548187	-4.07563	0.216438	0.597395	0.426594	0.810868	0.395808	0.224696	0.098199	1.73108	0.671317	0.0576673	0.00561811	3.08688	0.937004	0.035486	0.000746652	3.94595	0.757634	0.0709816	0.00814777	2.92395	TRUE	FALSE	FALSE	FALSE	FALSE	FALSE	FALSE
ENSG00000079150	FKBP7	protein_coding	1.31105	2.13247	0.182969	-0.362492	0.241458	0.136698	-1.54782	-0.575299	0.0822242	0.0292817	-2.34039	-0.571618	0.0896547	0.031509	-2.30547	-1.00558	0.00728985	0.00103398	-3.80907	0.212807	0.57793	0.405773	0.848529	0.433966	0.264571	0.124922	1.5987	0.00717125	0.991655	0.975881	0.0305983	-0.201955	0.698256	0.424237	-0.815072	-0.423114	0.348733	0.137853	-1.54304	TRUE	FALSE	FALSE	FALSE	FALSE	FALSE	FALSE
ENSG00000079215	SLC1A3	protein_coding	3.88676	5.02508	2.62478	1.47022	5.67773e-05	3.15371e-06	6.2926	0.695507	0.0384333	0.0106112	2.80669	1.07783	0.00179097	0.000151666	4.61502	0.208355	0.558086	0.413064	0.835204	0.774708	0.0118934	0.00182462	3.56923	0.869473	0.00719146	0.000866195	3.88355	0.303407	0.511906	0.256967	1.1655	-0.088981	0.850861	0.666242	-0.437502	-0.183745	0.673154	0.445672	-0.777359	FALSE	FALSE	FALSE	FALSE	FALSE	FALSE	FALSE
ENSG00000079257	LXN	protein_coding	4.76463	5.79817	3.97834	0.849575	0.00335219	0.000593113	4.04259	0.309065	0.30077	0.166758	1.43269	0.40551	0.191645	0.0866399	1.79814	-0.00147439	0.997233	0.995006	-0.00633499	0.54051	0.0593962	0.0161944	2.61592	0.406984	0.195741	0.0808938	1.83441	-0.265938	0.511704	0.256264	-1.16728	-0.710004	0.0650594	0.00259635	-3.41926	-0.576478	0.105263	0.0164184	-2.60965	FALSE	FALSE	FALSE	FALSE	FALSE	FALSE	FALSE
ENSG00000079313	MIR1909, REXO1	protein_coding	5.14996	5.86548	4.44707	0.595322	0.00018315	1.43168e-05	5.62306	0.904514	3.56256e-06	2.80241e-08	8.57433	0.697156	8.55418e-05	2.18376e-06	6.45895	0.934183	6.33146e-06	2.27598e-08	8.68318	-0.309192	0.029255	0.00614581	-3.04773	-0.237027	0.0947131	0.029332	-2.33958	0.0103679	0.968922	0.927008	0.0927226	0.112202	0.582781	0.282775	1.10256	0.0400364	0.844757	0.695821	0.396418	FALSE	FALSE	FALSE	FALSE	FALSE	FALSE	FALSE
ENSG00000079482	OPHN1	protein_coding	3.11628	3.86153	2.32673	-0.647403	0.0130405	0.00328536	-3.3186	-0.277811	0.294258	0.16175	-1.45063	-0.848229	0.00202856	0.000178718	-4.54597	-0.365136	0.128287	0.05426	-2.03954	-0.369592	0.189212	0.080651	-1.83599	-0.483093	0.0684525	0.0185634	-2.55335	0.515605	0.0800442	0.00954405	2.8539	0.314779	0.409577	0.13161	1.56934	0.42828	0.160906	0.0350407	2.25451	FALSE	FALSE	FALSE	FALSE	FALSE	FALSE	FALSE
ENSG00000079616	KIF22	protein_coding	4.33656	5.0909	3.83072	-0.937878	8.09652e-08	5.67294e-10	-10.7612	-0.813179	1.51983e-06	7.59314e-09	-9.27117	-0.348852	0.00771916	0.00112037	-3.77528	-0.423387	0.00226758	0.000190796	-4.51848	-0.124699	0.345311	0.189822	-1.35527	0.0745344	0.607289	0.437196	0.792134	-0.572256	0.000166607	1.80686e-06	-6.54533	0.0167698	0.943126	0.857341	0.181998	-0.182464	0.230822	0.0657765	-1.94186	FALSE	FALSE	FALSE	FALSE	FALSE	FALSE	FALSE
ENSG00000080298	RFX3	protein_coding	3.51819	4.17877	2.81033	-0.371083	0.054608	0.0198962	-2.52137	-0.865547	0.000401726	2.07802e-05	-5.46145	-0.635258	0.00343087	0.000376155	-4.23357	-0.764409	0.00108293	6.48584e-05	-4.97406	0.494464	0.028349	0.00590194	3.0654	0.129151	0.59498	0.42337	0.816622	0.219911	0.376953	0.143588	1.51973	-0.0442645	0.903516	0.774392	-0.29038	0.321049	0.234329	0.0678774	1.9257	TRUE	TRUE	TRUE	TRUE	TRUE	FALSE	FALSE
ENSG00000080572	PIH1D3	protein_coding	-0.629061	2.09493	-4.16065	-1.72844	0.042585	0.0145946	-2.66325	-2.42514	0.0150201	0.00306113	-3.34889	-1.81948	0.00712076	0.00100046	-3.82294	-1.36108	0.0287594	0.00698792	-2.99152	0.696704	0.57058	0.398325	0.8623	-0.458407	0.570733	0.395476	-0.867611	1.73316	0.0249058	0.00145371	3.6654	1.64212	0.173624	0.0198916	2.52148	2.79723	0.0184357	0.000784368	3.92525	FALSE	TRUE	FALSE	FALSE	TRUE	FALSE	FALSE
ENSG00000080839	RBL1	protein_coding	1.79681	3.21981	0.848426	-1.56471	2.50124e-08	7.74776e-11	-12.0133	-1.21589	1.33418e-06	4.86993e-09	-9.51592	-0.536173	0.0144486	0.00270169	-3.40229	-0.730774	0.00240807	0.000207605	-4.48299	-0.348823	0.0824136	0.0253623	-2.40827	0.194601	0.430401	0.25683	1.16585	-1.37762	6.65089e-07	1.25619e-09	-10.2886	-0.34908	0.220933	0.0346886	-2.25937	-0.892503	0.00201949	1.35178e-05	-5.64807	TRUE	FALSE	FALSE	FALSE	FALSE	FALSE	FALSE
ENSG00000080986	NDC80	protein_coding	0.869172	3.6185	-1.4565	-2.93461	1.55603e-07	1.52636e-09	-10.175	-1.68722	4.00924e-05	9.03808e-07	-6.86498	-1.32415	0.0194079	0.00403577	-3.23016	-1.12286	0.0408068	0.011452	-2.77259	-1.24739	0.00685743	0.000867781	-3.88278	-0.201292	0.782614	0.658539	-0.448326	-2.66251	2.49547e-06	1.02207e-08	-9.10966	-1.05205	0.161557	0.0173774	-2.58367	-2.09814	0.00206695	1.41625e-05	-5.62778	TRUE	FALSE	FALSE	FALSE	FALSE	FALSE	FALSE
ENSG00000081052	COL4A4	protein_coding	0.345697	1.97571	-1.84938	2.68161	1.03269e-05	3.40687e-07	7.32615	1.52308	0.00659456	0.000996857	3.82446	2.8771	3.10964e-05	5.34796e-07	7.11134	1.6795	0.00664458	0.000904	3.86559	1.15853	0.00652988	0.000810815	3.91132	1.1976	0.006922	0.000822391	3.90536	-0.313538	0.741663	0.521857	-0.651465	-0.118054	0.842963	0.65069	-0.45941	-0.15712	0.814404	0.648973	-0.461843	FALSE	FALSE	FALSE	FALSE	FALSE	FALSE	FALSE
ENSG00000081087	OSTM1	protein_coding	4.33663	5.43234	3.46115	0.523797	0.0615069	0.0232155	2.4497	1.13972	0.000411459	2.15319e-05	5.4461	0.385186	0.237731	0.116395	1.63809	0.953752	0.00398952	0.000431937	4.17559	-0.61592	0.0266272	0.00537551	-3.10608	-0.568566	0.0576205	0.0146079	-2.66284	-0.331516	0.421888	0.176062	-1.40049	-0.470126	0.231072	0.0378875	-2.21674	-0.517481	0.107426	0.017155	-2.58957	TRUE	FALSE	FALSE	FALSE	FALSE	FALSE	FALSE
ENSG00000081138	CDH7	protein_coding	-0.228227	2.14657	-2.45768	2.83398	3.457e-06	8.42503e-08	8.01146	0.463979	0.440267	0.286912	1.09286	3.05184	2.30983e-06	1.29473e-08	8.9824	0.322938	0.583261	0.439871	0.787452	2.37	2.73988e-05	5.47543e-07	7.1002	2.7289	4.18012e-06	2.4195e-08	8.65111	0.354356	0.664904	0.424272	0.815009	0.572215	0.173624	0.0199203	2.52081	0.213315	0.781198	0.59878	0.534301	FALSE	FALSE	FALSE	FALSE	FALSE	FALSE	FALSE
ENSG00000081277	PKP1	protein_coding	7.67035	8.5052	6.69083	-1.2188	1.83399e-05	7.20723e-07	-6.97079	-0.428827	0.0749366	0.0258464	-2.39938	-0.694278	0.00521369	0.000658502	-3.9987	-0.578564	0.0164543	0.00320905	-3.32868	-0.789978	0.00183129	0.000148507	-4.62388	-0.115714	0.665978	0.505701	-0.677227	-0.102656	0.776783	0.573633	-0.5717	0.42187	0.176479	0.0208318	2.5001	-0.252393	0.376913	0.159349	-1.45939	FALSE	FALSE	FALSE	FALSE	FALSE	FALSE	FALSE
ENSG00000081842	PCDHA6	protein_coding	3.14328	3.78797	2.17198	0.990948	1.60537e-05	5.96647e-07	7.05964	0.720111	0.000956434	6.85873e-05	4.95033	0.97453	9.85631e-05	2.6075e-06	6.37849	0.882703	0.000373025	1.21791e-05	5.69357	0.270837	0.133807	0.0499259	2.08116	0.0918264	0.665793	0.505355	0.677785	-0.236466	0.399764	0.161028	-1.45325	-0.252884	0.287727	0.0629256	-1.96453	-0.0738733	0.779002	0.594969	-0.539919	FALSE	FALSE	FALSE	FALSE	FALSE	FALSE	FALSE
ENSG00000081923	ATP8B1	protein_coding	6.93306	7.61175	6.08174	-0.73881	7.88029e-05	4.86847e-06	-6.09805	-0.425657	0.0115136	0.00213042	-3.50347	-0.631296	0.000529104	2.81937e-05	-5.32993	-0.373519	0.0223167	0.00495474	-3.14147	-0.313152	0.0581466	0.0157332	-2.62909	-0.257777	0.118418	0.040223	-2.18764	-0.241318	0.23093	0.0603461	-1.98585	-0.133805	0.57037	0.269957	-1.13326	-0.18918	0.332171	0.126555	-1.59141	TRUE	FALSE	FALSE	TRUE	FALSE	FALSE	FALSE
ENSG00000082014	SMARCD3	protein_coding	4.52253	5.5529	3.12067	1.29831	0.00015315	1.12532e-05	5.72813	0.640146	0.0465328	0.0137078	2.69165	1.10085	0.000752397	4.63458e-05	5.11709	0.77301	0.0116974	0.00197273	3.53613	0.658161	0.027855	0.00574817	3.07691	0.327844	0.250283	0.1151	1.64429	0.640213	0.103802	0.0149381	2.65269	0.442761	0.227564	0.0368339	2.2304	0.773077	0.0283831	0.00169472	3.60052	FALSE	FALSE	FALSE	FALSE	FALSE	FALSE	FALSE
ENSG00000082074	FYB	protein_coding	4.94075	6.027	3.66778	-0.885116	0.00244574	0.000392962	-4.21524	-0.433921	0.121723	0.0489027	-2.09146	-0.798217	0.0126882	0.00225887	-3.47858	-0.631178	0.0412164	0.0116369	-2.7654	-0.451196	0.125696	0.045682	-2.1252	-0.167039	0.650114	0.48716	-0.707374	-0.755731	0.0299024	0.00194576	-3.54197	-0.668832	0.111832	0.00758991	-2.95521	-0.952988	0.0115814	0.000337994	-4.27843	FALSE	FALSE	FALSE	FALSE	FALSE	FALSE	FALSE
ENSG00000082641	NFE2L1	protein_coding	8.74859	9.2023	8.2523	0.551363	0.000212504	1.72706e-05	5.54156	0.602589	0.000132793	4.83017e-06	6.10157	0.502522	0.000736375	4.46347e-05	5.13315	0.567127	0.000308424	9.50848e-06	5.80196	-0.0512257	0.755877	0.620986	-0.501909	-0.064605	0.687484	0.53108	-0.636957	0.0338766	0.86855	0.725247	0.356228	-0.014965	0.956452	0.884961	-0.146465	-0.00158572	0.994142	0.987661	-0.0156517	TRUE	FALSE	FALSE	FALSE	FALSE	FALSE	FALSE
ENSG00000082781	ITGB5	protein_coding	5.97394	6.75906	5.31698	0.809577	0.000204284	1.64791e-05	5.56191	0.526119	0.0090807	0.0015436	3.64004	0.729772	0.00100426	6.81022e-05	4.95334	0.531152	0.0104456	0.00169352	3.60082	0.283458	0.160466	0.0642723	1.95371	0.19862	0.342831	0.18306	1.37715	-0.307086	0.2087	0.0502773	-2.07767	-0.386891	0.148541	0.0144803	-2.66682	-0.302053	0.194819	0.0486381	-2.09416	FALSE	FALSE	FALSE	FALSE	FALSE	FALSE	FALSE
ENSG00000082929	LINC01587	protein_coding	-0.980836	0.88634	-4.57278	1.5253	0.00126928	0.000169543	4.56813	1.18703	0.0136811	0.00267904	3.40588	2.28517	0.00147022	0.000114389	4.73391	2.22916	0.00206207	0.00016468	4.58038	0.338264	0.426206	0.257365	1.1645	0.0560113	0.931003	0.882618	0.14947	-2.09996	0.00941804	0.000324643	-4.29534	-1.34008	0.0287406	0.000486313	-4.12586	-1.05783	0.06031	0.00594063	-3.06255	FALSE	FALSE	FALSE	FALSE	FALSE	FALSE	FALSE
ENSG00000082996	RNF13	protein_coding	5.73522	6.14063	5.12021	0.572807	0.000527574	5.55494e-05	5.03992	0.282022	0.066283	0.0217995	2.47902	0.591361	0.00074891	4.60854e-05	5.1195	0.314239	0.0452514	0.0132393	2.70736	0.290785	0.0637289	0.0178765	2.57068	0.277122	0.0807302	0.0234424	2.44516	-0.173689	0.385115	0.150162	-1.49393	-0.155135	0.477394	0.183942	-1.37426	-0.141472	0.462366	0.226668	-1.24574	FALSE	FALSE	FALSE	FALSE	FALSE	FALSE	FALSE
ENSG00000083312	TNPO1	protein_coding	6.58556	7.11181	5.92628	-0.304527	0.0438401	0.015143	-2.6465	-0.662701	0.000217627	9.04294e-06	-5.82402	-0.199206	0.199139	0.0916591	-1.76813	-0.498855	0.00258082	0.000227016	-4.44545	0.358174	0.0242796	0.00472485	3.16206	0.299649	0.0569987	0.0143773	2.67006	-0.3419	0.0662983	0.00691945	-2.99584	-0.23658	0.260876	0.0498219	-2.0822	-0.178054	0.332147	0.126521	-1.59156	TRUE	FALSE	TRUE	TRUE	FALSE	FALSE	FALSE
ENSG00000083720	OXCT1	protein_coding	4.07812	5.20633	2.75538	-0.675856	0.0441895	0.0152746	-2.64256	-0.831657	0.0211128	0.00481865	-3.15354	-0.512989	0.200644	0.0925289	-1.76307	-0.746266	0.0648186	0.0215509	-2.48435	0.155801	0.72017	0.573003	0.572647	0.233277	0.623977	0.45424	0.762595	-0.751664	0.083673	0.0103361	-2.81841	-0.588798	0.257854	0.0484979	-2.09559	-0.666273	0.164271	0.0362812	-2.23772	TRUE	FALSE	FALSE	FALSE	FALSE	FALSE	FALSE
ENSG00000083807	SLC27A5	protein_coding	1.56364	2.44284	0.173743	-1.47249	6.89135e-06	2.02798e-07	-7.57701	-0.408503	0.0814418	0.0289237	-2.34623	-1.34333	3.31926e-05	6.10746e-07	-7.04863	-0.150566	0.525808	0.37999	-0.896927	-1.06399	0.000573598	3.15229e-05	-5.28199	-1.19276	0.000130156	3.24449e-06	-6.27982	0.16617	0.58494	0.331762	0.993682	0.295329	0.477224	0.183673	1.37514	0.424107	0.130868	0.0243566	2.42726	FALSE	FALSE	FALSE	FALSE	FALSE	FALSE	FALSE
ENSG00000083845	RPS5	protein_coding	8.26695	9.18787	7.73606	-0.606759	0.00197408	0.000300327	-4.328	-0.525121	0.00732912	0.00115197	-3.76356	-0.617049	0.00253253	0.000244257	-4.41471	-0.599648	0.00320577	0.000317198	-4.30507	-0.0816381	0.707034	0.556078	-0.598302	-0.0174014	0.941309	0.90036	-0.12674	0.169146	0.504353	0.248443	1.18732	0.158856	0.561917	0.260888	1.15565	0.094619	0.711929	0.495179	0.694256	FALSE	FALSE	FALSE	FALSE	FALSE	FALSE	FALSE
ENSG00000084070	SMAP2	protein_coding	5.94528	6.43446	5.29327	0.892995	4.29857e-07	6.20704e-09	9.38174	0.6325	5.32502e-05	1.39509e-06	6.66395	0.710854	1.76351e-05	2.61621e-07	7.45334	0.476465	0.00103724	6.07319e-05	5.00199	0.260495	0.046621	0.0116172	2.76616	0.23439	0.075297	0.0211992	2.49199	0.219899	0.163361	0.0328895	2.28496	0.037758	0.864258	0.692964	0.400355	0.0638631	0.718233	0.503984	0.679993	FALSE	FALSE	FALSE	FALSE	FALSE	FALSE	FALSE
ENSG00000084092	NOA1	protein_coding	4.73793	5.37236	4.05362	-0.612304	0.000182465	1.4232e-05	-5.62565	-0.302157	0.0390093	0.010807	-2.79853	-0.575632	0.000529104	2.81757e-05	-5.33021	-0.268585	0.061129	0.0198736	-2.5219	-0.310147	0.0448538	0.0110187	-2.78985	-0.307048	0.0436335	0.00996661	-2.83463	0.218005	0.212713	0.052177	2.05916	0.254677	0.214482	0.0321207	2.29628	0.251577	0.15017	0.0307697	2.31681	FALSE	FALSE	FALSE	FALSE	FALSE	FALSE	FALSE
ENSG00000084234	APLP2	protein_coding	10.256	10.9545	9.55828	0.69962	0.00256311	0.000416956	4.19039	0.659326	0.00488777	0.000662304	3.99628	0.773448	0.00126611	9.14114e-05	4.82864	0.755577	0.00159071	0.00011156	4.74448	0.0402941	0.89032	0.816633	0.234826	0.0178703	0.951323	0.916008	0.106749	-0.290509	0.264709	0.0766403	-1.86273	-0.216682	0.514988	0.218822	-1.26784	-0.194258	0.500402	0.26091	-1.15559	FALSE	FALSE	FALSE	FALSE	FALSE	FALSE	FALSE
ENSG00000084674	APOB	protein_coding	-0.413406	2.78855	-4.17896	-2.71182	0.0147416	0.00384563	-3.25095	-2.78421	0.0196895	0.00436904	-3.19592	-1.87988	0.105279	0.0390571	-2.20197	-2.14764	0.0739529	0.025845	-2.39941	0.0723884	0.970055	0.945587	0.069076	0.267766	0.874076	0.794353	0.264022	-0.509708	0.681494	0.445185	-0.778202	0.322236	0.893579	0.749958	0.322936	0.126858	0.958644	0.906194	0.11928	FALSE	FALSE	FALSE	FALSE	FALSE	FALSE	FALSE
ENSG00000084693	AGBL5	protein_coding	5.49985	6.21047	4.81143	0.718347	5.20259e-06	1.39788e-07	7.75951	0.652621	3.18047e-05	6.54969e-07	7.01572	0.64813	3.27347e-05	5.92706e-07	7.06277	0.683878	2.83127e-05	2.65652e-07	7.44594	0.0657258	0.638092	0.473758	0.729581	-0.0357489	0.806735	0.692653	-0.400785	0.381488	0.0144908	0.000625502	4.02028	0.311271	0.0608801	0.00223607	3.48289	0.412746	0.00776178	0.000160787	4.59044	TRUE	FALSE	FALSE	FALSE	TRUE	FALSE	FALSE
ENSG00000084764	MAPRE3	protein_coding	5.09815	6.2864	3.63601	2.05953	3.93406e-09	2.63661e-12	14.3926	1.56579	2.48421e-07	5.00136e-10	10.8375	1.731	8.60464e-08	5.76683e-11	12.2079	1.37147	1.98257e-06	4.10695e-09	9.61091	0.49374	0.00713058	0.00091538	3.86033	0.359539	0.0442265	0.0101906	2.82474	0.361133	0.160391	0.0317987	2.3011	0.0326104	0.916096	0.798787	0.258193	0.166812	0.442077	0.209659	1.29443	TRUE	FALSE	FALSE	FALSE	TRUE	FALSE	FALSE
ENSG00000084774	CAD	protein_coding	4.76849	5.35607	4.12609	-0.496908	0.0285741	0.00883006	-2.8884	-0.628456	0.0102555	0.00181281	-3.57198	-0.310121	0.208868	0.0974538	-1.73519	-0.455323	0.0624968	0.0205391	-2.50666	0.131548	0.635305	0.470279	0.735405	0.145201	0.603638	0.43322	0.799126	-0.251871	0.401732	0.162355	-1.44844	-0.0650843	0.876508	0.716672	-0.367875	-0.0787373	0.828957	0.672439	-0.428834	FALSE	FALSE	FALSE	FALSE	FALSE	FALSE	FALSE
ENSG00000085063	CD59	protein_coding	9.81938	10.7988	9.15443	1.2519	3.04474e-08	1.22435e-10	11.7165	0.694917	4.74163e-05	1.12355e-06	6.76389	0.901966	3.29802e-06	2.20725e-08	8.69929	0.454048	0.00232047	0.000196703	4.50566	0.556981	0.000836635	5.19934e-05	5.06808	0.447918	0.00433841	0.000414391	4.19298	0.0607804	0.756139	0.543697	0.617328	-0.289152	0.160986	0.0171746	-2.58905	-0.180089	0.29251	0.101014	-1.71578	FALSE	FALSE	FALSE	FALSE	FALSE	FALSE	FALSE
ENSG00000085185	BCORL1	protein_coding	4.1433	4.70612	3.53144	0.755066	2.05946e-05	8.407e-07	6.89874	0.0889127	0.605554	0.452648	0.765326	0.690395	0.000163753	5.42088e-06	6.0502	0.364	0.0237375	0.00536853	3.10665	0.666153	0.000141488	4.76714e-06	6.10742	0.326395	0.0317306	0.00647257	3.02509	-0.0254051	0.925683	0.834069	-0.212124	-0.0900762	0.676113	0.392833	-0.87256	0.249683	0.17213	0.0392229	2.19991	FALSE	FALSE	FALSE	FALSE	FALSE	FALSE	FALSE
ENSG00000085662	AKR1B1	protein_coding	5.38668	6.30857	4.67463	0.341484	0.0662679	0.0254895	2.40592	0.860981	0.000132147	4.79058e-06	6.10524	0.250601	0.210023	0.0981336	1.73144	0.825868	0.000329248	1.0331e-05	5.76557	-0.519497	0.00853838	0.00117466	-3.75534	-0.575268	0.00478572	0.000477026	-4.13395	0.01142	0.97438	0.938661	0.0778855	-0.0794637	0.799324	0.576314	-0.567674	-0.0236932	0.939082	0.864852	-0.172313	FALSE	FALSE	FALSE	FALSE	FALSE	FALSE	FALSE
ENSG00000085721	RRN3	protein_coding	4.76198	5.25295	4.10986	-0.801277	1.97607e-07	2.15073e-09	-9.97714	-0.271532	0.0124355	0.00236314	-3.45937	-0.639879	1.23547e-05	1.55817e-07	-7.70604	-0.205967	0.059334	0.0191345	-2.53939	-0.529745	7.5799e-05	2.01355e-06	-6.4959	-0.433912	0.000733738	3.58979e-05	-5.22628	-0.190096	0.142233	0.0257779	-2.40063	-0.0286975	0.886922	0.736372	-0.34119	-0.124531	0.347297	0.136587	-1.54829	TRUE	FALSE	FALSE	FALSE	FALSE	FALSE	FALSE
ENSG00000085831	TTC39A	protein_coding	4.91022	5.57722	3.89145	-0.725613	0.0204791	0.00579073	-3.0737	-0.423927	0.183701	0.0849618	-1.80851	-0.712779	0.0277822	0.00660908	-3.01595	-0.101222	0.771073	0.663678	-0.441099	-0.301686	0.39027	0.226629	-1.24584	-0.611557	0.0631425	0.0166453	-2.60337	0.164938	0.710553	0.480369	0.718581	0.177771	0.733968	0.472015	0.732495	0.487642	0.197455	0.0499622	2.0808	TRUE	FALSE	FALSE	FALSE	TRUE	FALSE	FALSE
ENSG00000085840	ORC1	protein_coding	0.0148606	2.08822	-2.13896	-2.34559	3.42537e-07	4.44528e-09	-9.5667	-1.50439	4.96237e-05	1.22752e-06	-6.72296	-0.209802	0.674377	0.519251	-0.655591	-0.90964	0.052815	0.0162792	-2.61353	-0.8412	0.0291545	0.0061206	-3.04953	0.699837	0.151573	0.0566103	2.0182	-2.40929	2.28783e-06	8.78165e-09	-9.19192	-0.273499	0.668456	0.382103	-0.892882	-1.81454	0.00198716	1.29324e-05	-5.66738	TRUE	FALSE	TRUE	TRUE	FALSE	FALSE	FALSE
ENSG00000085998	POMGNT1	protein_coding	6.34593	6.94881	5.52336	0.972488	5.91148e-06	1.67479e-07	7.67059	1.12819	2.36671e-06	1.48287e-08	8.90988	0.750471	0.000199359	7.24462e-06	5.9217	0.884903	5.40509e-05	7.14619e-07	6.97478	-0.155702	0.400221	0.235308	-1.22207	-0.134431	0.476988	0.299843	-1.0632	0.120067	0.605162	0.353703	0.948559	-0.10195	0.703725	0.430934	-0.803164	-0.12322	0.581497	0.342727	-0.970883	FALSE	FALSE	FALSE	FALSE	FALSE	FALSE	FALSE
ENSG00000085999	RAD54L	protein_coding	0.214805	2.34626	-1.22622	-2.1351	3.0191e-08	1.15886e-10	-11.7518	-1.65346	1.34362e-06	5.23924e-09	-9.47536	-0.763369	0.0219641	0.00475333	-3.15946	-0.921739	0.00862773	0.00131048	-3.70919	-0.481644	0.0955538	0.0313454	-2.30796	0.158369	0.700566	0.547905	0.610835	-2.04748	4.37518e-07	5.9715e-10	-10.7303	-0.675749	0.120603	0.00895797	-2.88203	-1.31576	0.00217418	1.6161e-05	-5.57038	FALSE	FALSE	FALSE	FALSE	FALSE	FALSE	FALSE
ENSG00000086062	B4GALT1	protein_coding	8.84059	9.44888	7.90316	0.620125	0.0300759	0.00941106	2.86014	0.567097	0.0500484	0.0150392	2.64962	0.530926	0.0601148	0.0185146	2.55456	0.516389	0.0631935	0.0208615	2.49944	0.0530279	0.888111	0.813601	0.238786	0.0145379	0.969446	0.946647	0.0677278	-0.218069	0.55246	0.297504	-1.06849	-0.307267	0.470023	0.177844	-1.39448	-0.268777	0.464113	0.228055	-1.24189	TRUE	FALSE	FALSE	FALSE	FALSE	FALSE	FALSE
ENSG00000086205	FOLH1B, FOLH1	protein_coding	1.05275	1.78692	-0.223156	0.409883	0.296995	0.178526	1.39219	0.430314	0.299716	0.165955	1.43554	0.668778	0.0840689	0.0288937	2.34673	0.784373	0.0416527	0.0117956	2.75933	-0.0204307	0.969084	0.943045	-0.0723082	-0.115595	0.780055	0.654749	-0.453671	0.224495	0.709063	0.4788	0.721183	0.48339	0.329789	0.084058	1.81417	0.578554	0.186878	0.0452157	2.13026	FALSE	FALSE	FALSE	FALSE	FALSE	FALSE	FALSE
ENSG00000086696	HSD17B2	protein_coding	4.51311	6.09695	3.14356	-1.58154	0.00045472	4.5907e-05	-5.12115	-1.86065	0.00025529	1.14789e-05	-5.71945	-1.35851	0.00186928	0.000159674	-4.59337	-1.63561	0.000597665	2.54171e-05	-5.37455	0.279101	0.603836	0.434344	0.797145	0.277101	0.570304	0.394936	0.868621	0.366574	0.457842	0.204889	1.30863	0.589609	0.326857	0.0823528	1.82499	0.591609	0.294992	0.102477	1.70797	FALSE	FALSE	FALSE	FALSE	FALSE	FALSE	FALSE
ENSG00000086991	NOX4	protein_coding	-0.877809	0.833226	-2.23465	0.77204	0.13968	0.0664316	1.93677	-0.667501	0.301269	0.167219	-1.43107	1.69287	0.00393609	0.000452531	4.15606	0.4922	0.428598	0.284106	1.09942	1.43954	0.0186916	0.00334929	3.31034	1.20067	0.0221575	0.00393525	3.24103	-0.253485	0.783658	0.584461	-0.555498	0.667348	0.291178	0.0641768	1.95447	0.906216	0.221396	0.0612054	1.97866	FALSE	FALSE	FALSE	FALSE	FALSE	FALSE	FALSE
ENSG00000087086	FTL	protein_coding	8.74634	9.50191	8.09271	-0.60948	0.0154537	0.00406561	-3.22699	-0.413076	0.10521	0.0402431	-2.1874	-0.572244	0.0287791	0.00692432	-2.99554	-0.26027	0.323528	0.192169	-1.34782	-0.196405	0.47321	0.299385	-1.06423	-0.311975	0.252758	0.116808	-1.63613	0.297354	0.369679	0.138925	1.53862	0.33459	0.335596	0.0874518	1.79319	0.45016	0.137784	0.0266032	2.38579	TRUE	FALSE	FALSE	FALSE	FALSE	FALSE	FALSE
ENSG00000087111	PIGS	protein_coding	6.64639	7.21292	6.21641	0.66987	1.73985e-05	6.68887e-07	7.00583	0.319385	0.0140282	0.00276495	3.39241	0.569961	0.000175498	6.03062e-06	6.00287	0.363944	0.00668732	0.000913274	3.8613	0.350485	0.0103213	0.0015042	3.65097	0.206017	0.123836	0.0425916	2.15966	-0.00953067	0.965556	0.920023	-0.101627	-0.10944	0.571672	0.270876	-1.13103	0.0350281	0.85474	0.714963	0.370202	TRUE	FALSE	FALSE	FALSE	FALSE	FALSE	FALSE
ENSG00000087128	TMPRSS11E	protein_coding	1.36351	2.9045	-0.0373504	0.280769	0.615723	0.480195	0.71887	1.41876	0.00541632	0.000768244	3.93398	-0.195077	0.724147	0.581727	-0.559575	0.689152	0.1134	0.046008	2.12169	-1.13799	0.0175708	0.00309279	-3.34449	-0.884229	0.0508575	0.0123095	-2.74017	0.908388	0.144872	0.0265564	2.38662	0.432542	0.540315	0.242327	1.20332	0.178779	0.75561	0.559138	0.593633	FALSE	FALSE	FALSE	FALSE	FALSE	FALSE	FALSE
ENSG00000087245	MMP2	protein_coding	5.38805	7.14813	4.07416	1.66653	0.00228023	0.000359577	4.25247	0.602539	0.26557	0.140252	1.53319	1.4148	0.012653	0.00224714	3.48079	0.575217	0.30949	0.180828	1.38452	1.06399	0.044996	0.0110585	2.78824	0.839585	0.119606	0.0407212	2.18163	-0.329315	0.678638	0.441372	-0.784833	-0.581044	0.420145	0.139079	-1.53799	-0.356637	0.60647	0.36921	-0.917802	FALSE	FALSE	FALSE	FALSE	FALSE	FALSE	FALSE
ENSG00000087586	AURKA	protein_coding	2.50592	4.16394	1.37043	-1.53732	1.17857e-07	1.0412e-09	-10.3989	-1.05045	1.80635e-05	3.14759e-07	-7.36416	-0.609167	0.0186865	0.00383996	-3.25159	-0.262813	0.289225	0.16508	-1.43865	-0.486866	0.0308903	0.00662299	-3.01503	-0.346354	0.196022	0.0810578	-1.83334	-1.58864	7.15079e-07	1.56844e-09	-10.1592	-0.660493	0.0501115	0.00145941	-3.66374	-0.801005	0.00671005	0.000129299	-4.68223	FALSE	FALSE	FALSE	FALSE	FALSE	FALSE	FALSE
ENSG00000087903	RFX2	protein_coding	3.45968	4.18322	2.6122	0.139893	0.57698	0.4383	0.7902	-0.485457	0.0618209	0.0198009	-2.52359	-0.26892	0.239592	0.117862	-1.63115	-0.612485	0.0111757	0.0018541	-3.56243	0.62535	0.018065	0.00320648	3.32902	0.343565	0.155622	0.0585301	2.00134	0.767847	0.00788282	0.00024062	4.42101	0.359034	0.25086	0.0450481	2.13209	0.640819	0.0393348	0.00299091	3.35882	FALSE	TRUE	FALSE	TRUE	TRUE	FALSE	FALSE
ENSG00000088002	SULT2B1	protein_coding	4.28665	4.98538	3.54136	-0.889045	0.000290222	2.5781e-05	-5.36842	-0.617518	0.00746292	0.00117721	-3.75442	-0.672551	0.00563538	0.000733049	-3.95367	-0.478312	0.0367694	0.00992212	-2.83663	-0.271527	0.26766	0.131688	-1.569	-0.194239	0.450415	0.274805	-1.12153	-0.129139	0.670691	0.431804	-0.801627	0.0873552	0.826048	0.621662	0.500932	0.0100665	0.979738	0.953847	0.0585761	TRUE	FALSE	FALSE	FALSE	FALSE	FALSE	FALSE
ENSG00000088256	GNA11	protein_coding	6.63576	7.37363	6.11403	0.521272	0.000356505	3.37543e-05	5.25266	0.579132	0.000204571	8.3758e-06	5.85773	0.482254	0.00121328	8.68584e-05	4.85025	0.626334	0.000157592	3.17815e-06	6.28913	-0.0578601	0.717138	0.569059	-0.578591	-0.14408	0.322755	0.167011	-1.4318	0.174522	0.290936	0.0902249	1.77656	0.135504	0.486041	0.191678	1.34937	0.221724	0.16952	0.0382151	2.21256	FALSE	FALSE	FALSE	FALSE	FALSE	FALSE	FALSE
ENSG00000088305	DNMT3B	protein_coding	1.78619	2.54987	1.26416	-0.731458	0.000117263	8.11618e-06	-5.87159	-0.675152	0.000501455	2.82001e-05	-5.32984	-0.392123	0.0324193	0.00811815	-2.92556	-0.659721	0.00163038	0.000115762	-4.72887	-0.0563059	0.796277	0.677661	-0.421555	0.267597	0.179205	0.0714287	1.89937	-0.373483	0.0670902	0.00708773	-2.9853	-0.0341484	0.917375	0.80067	-0.255721	-0.358052	0.114413	0.0190723	-2.54089	FALSE	FALSE	FALSE	FALSE	FALSE	FALSE	FALSE
ENSG00000088325	TPX2	protein_coding	2.93544	5.32945	1.17859	-2.4514	1.66004e-08	3.23653e-11	-12.5955	-1.53415	3.35063e-06	2.49057e-08	-8.63595	-1.3954	0.000441908	2.19702e-05	-5.4374	-1.30075	0.000944659	5.19727e-05	-5.06825	-0.917254	0.0032012	0.000309725	-4.31507	-0.0946449	0.840061	0.742336	-0.333163	-2.07577	4.37518e-07	6.28458e-10	-10.6995	-1.01976	0.0347886	0.000711108	-3.96643	-1.84237	0.000363001	2.21167e-07	-7.53479	FALSE	FALSE	FALSE	FALSE	FALSE	FALSE	FALSE
ENSG00000088386	SLC15A1	protein_coding	0.811399	2.13535	-0.915446	-1.01632	0.0527768	0.0190296	-2.54193	-1.25361	0.0287177	0.00723322	-2.97638	-0.934916	0.0711583	0.0231818	-2.45038	-0.450396	0.368924	0.230552	-1.23501	0.237293	0.746868	0.608397	0.520204	-0.48452	0.399251	0.228731	-1.24002	0.326561	0.619427	0.370947	0.914412	0.407965	0.638317	0.34449	0.967265	1.12978	0.101201	0.0152928	2.64202	FALSE	FALSE	FALSE	FALSE	FALSE	FALSE	FALSE
ENSG00000088836	SLC4A11	protein_coding	6.23489	7.06108	5.56112	-0.606042	7.54151e-05	4.59347e-06	-6.12398	-0.441329	0.00220241	0.000218777	-4.46098	-0.7751	1.1278e-05	1.27329e-07	-7.80565	-0.380583	0.00714122	0.00100159	-3.82247	-0.164713	0.236531	0.110526	-1.66665	-0.394517	0.00603188	0.000673828	-3.98904	0.463818	0.00544431	0.000136036	4.66083	0.29476	0.108083	0.00709225	2.98502	0.524565	0.0031109	3.02564e-05	5.29959	TRUE	FALSE	FALSE	FALSE	FALSE	FALSE	FALSE
ENSG00000088881	EBF4	protein_coding	2.82865	4.0424	1.30891	-0.714029	0.0495001	0.0175526	-2.57907	-1.23407	0.00415948	0.000527886	-4.09146	-0.884567	0.0129732	0.00233016	-3.46535	-1.2409	0.00188608	0.000145136	-4.63355	0.520044	0.242433	0.114355	1.64788	0.356331	0.387871	0.219257	1.26659	0.685289	0.0928393	0.0125121	2.73283	0.514751	0.324802	0.0812236	1.83227	0.678463	0.183394	0.0436618	2.14748	FALSE	FALSE	FALSE	FALSE	FALSE	FALSE	FALSE
ENSG00000089101	CFAP61	protein_coding	0.0656757	2.11839	-4.16065	-0.784282	0.280734	0.166032	-1.43527	-2.26469	0.014605	0.00293649	-3.36668	-1.18655	0.0503477	0.0145586	-2.66437	-0.888472	0.128168	0.054186	-2.04022	1.4804	0.128028	0.0469039	2.11216	-0.298078	0.693064	0.53877	-0.624963	1.35836	0.0692212	0.00745542	2.96308	0.956092	0.338009	0.0887395	1.78541	2.73458	0.0137581	0.000447624	4.16063	TRUE	FALSE	FALSE	FALSE	TRUE	FALSE	FALSE
ENSG00000089163	SIRT4	protein_coding	0.253393	0.850608	-0.566458	0.611101	0.030339	0.00951601	2.85521	0.472829	0.113628	0.0444522	2.13865	0.511023	0.0696377	0.0225511	2.46324	0.4423	0.117023	0.0480127	2.10058	0.138271	0.66494	0.505197	0.678039	0.068723	0.829652	0.726432	0.354622	0.35747	0.356991	0.130111	1.57581	0.257393	0.49252	0.197497	1.33117	0.326941	0.329431	0.124634	1.59999	TRUE	FALSE	FALSE	FALSE	FALSE	FALSE	FALSE
ENSG00000089220	PEBP1	protein_coding	6.00282	6.83897	4.6557	-0.427969	0.0043938	0.000828807	-3.9021	-1.93579	2.0194e-09	1.23037e-13	-16.8721	-0.394096	0.0102522	0.00167904	-3.60445	-1.36285	1.23396e-07	4.90335e-11	-12.3158	1.50782	3.00434e-08	1.35384e-11	13.1984	0.968749	3.74883e-06	1.89515e-08	8.77964	0.0641091	0.772149	0.565997	0.583219	0.097982	0.667095	0.379333	0.898187	0.637052	0.00229932	1.82119e-05	5.51855	FALSE	FALSE	FALSE	FALSE	FALSE	FALSE	FALSE
ENSG00000089289	IGBP1	protein_coding	5.81008	6.49911	5.21585	-0.565282	0.000247916	2.10108e-05	-5.45668	-0.361687	0.0116923	0.00217942	-3.4938	-0.603793	0.000227417	8.703e-06	-5.84086	-0.465824	0.00231592	0.000195862	-4.50746	-0.203594	0.160252	0.0640847	-1.95521	-0.137969	0.359932	0.196534	-1.33415	0.311818	0.063605	0.00650195	3.02311	0.273307	0.154138	0.0156176	2.63245	0.207682	0.215027	0.0584195	2.0023	FALSE	FALSE	FALSE	FALSE	FALSE	FALSE	FALSE
ENSG00000089685	BIRC5	protein_coding	1.27567	3.91373	-1.02359	-2.91621	1.14869e-07	1.0078e-09	-10.4181	-1.72628	2.51121e-05	4.83484e-07	-7.15914	-1.46594	0.00642058	0.000864918	-3.88417	-1.332	0.0112816	0.00188268	-3.55595	-1.18993	0.00784923	0.00104781	-3.80348	-0.133938	0.847636	0.753437	-0.31828	-2.31828	4.63535e-06	2.51353e-08	-8.63114	-0.86801	0.222271	0.0352718	-2.25134	-1.924	0.00261023	2.3219e-05	-5.41353	FALSE	FALSE	FALSE	FALSE	FALSE	FALSE	FALSE
ENSG00000089692	LAG3	protein_coding	0.223664	1.79844	-1.54246	-1.52214	0.0152475	0.00400209	-3.23378	-1.00151	0.10155	0.0384589	-2.20947	-1.63266	0.00759116	0.00109337	-3.78555	-1.44858	0.0140992	0.0025788	-3.42215	-0.52063	0.501702	0.326674	-1.00444	-0.184074	0.81607	0.706386	-0.381916	0.664336	0.301732	0.0964276	1.7409	0.55382	0.590058	0.29156	1.08209	0.217264	0.821502	0.661331	0.444397	FALSE	FALSE	FALSE	FALSE	FALSE	FALSE	FALSE
ENSG00000090020	SLC9A1	protein_coding	6.77209	7.40628	5.87445	0.774798	0.00211115	0.000326327	4.29317	0.614536	0.0127186	0.00242625	3.44814	0.654306	0.00917678	0.00142295	3.67443	0.792345	0.00259214	0.000228528	4.44266	0.160262	0.562625	0.390045	0.877806	-0.138039	0.622622	0.452616	-0.76538	-0.155754	0.632565	0.386407	-0.884686	-0.276246	0.427972	0.144978	-1.51419	0.0220546	0.957343	0.903914	0.122194	TRUE	FALSE	FALSE	FALSE	FALSE	FALSE	FALSE
ENSG00000090339	ICAM1	protein_coding	6.03865	7.27431	4.53214	0.543185	0.190527	0.1004	1.71909	-0.336384	0.460992	0.305418	-1.05069	0.998223	0.0235836	0.00524193	3.11702	0.934285	0.0317825	0.00808457	2.92739	0.879569	0.0475401	0.0119393	2.75389	0.0639383	0.905133	0.843037	0.200492	0.0889286	0.899544	0.782915	0.279101	0.543966	0.362489	0.101593	1.71268	1.3596	0.0123159	0.000370685	4.23972	TRUE	FALSE	FALSE	FALSE	FALSE	FALSE	FALSE
ENSG00000090432	MUL1	protein_coding	5.49851	6.11047	5.00272	0.508677	0.000139113	9.99298e-06	5.78016	0.56752	7.61417e-05	2.29402e-06	6.43657	0.544931	0.000150049	4.74972e-06	6.10906	0.711043	1.46791e-05	9.033e-08	7.97654	-0.0588426	0.663719	0.503582	-0.680642	-0.166112	0.172613	0.0678119	-1.9262	0.034497	0.858204	0.708024	0.379674	0.0707506	0.696789	0.421532	0.819916	0.17802	0.202134	0.0520453	2.06042	TRUE	FALSE	FALSE	FALSE	FALSE	FALSE	FALSE
ENSG00000090447	TFAP4	protein_coding	1.87853	2.75548	1.07051	-1.10395	5.54102e-05	3.0654e-06	-6.3054	-1.22227	5.17346e-05	1.32071e-06	-6.68919	-0.66572	0.00622828	0.000831045	-3.90096	-0.975988	0.000514615	2.01953e-05	-5.4738	0.118318	0.707034	0.556038	0.598363	0.310268	0.239089	0.107519	1.68178	0.0516074	0.883041	0.751694	0.320611	0.489838	0.148719	0.0146426	2.66176	0.297888	0.361783	0.147764	1.50323	FALSE	FALSE	FALSE	FALSE	FALSE	FALSE	FALSE
ENSG00000090863	GLG1	protein_coding	7.36238	7.97328	6.93062	0.726089	3.6139e-06	8.87441e-08	7.98541	0.360122	0.00437835	0.000568734	4.0602	0.637299	3.16747e-05	5.53878e-07	7.09476	0.370694	0.00387951	0.000415062	4.1923	0.365966	0.00569095	0.000679252	3.98568	0.266604	0.0379133	0.00823729	2.91913	0.0401351	0.824817	0.650537	0.459627	-0.048655	0.818837	0.607654	-0.521289	0.0507071	0.769083	0.57824	0.564788	TRUE	FALSE	FALSE	FALSE	FALSE	FALSE	FALSE
ENSG00000090889	KIF4A	protein_coding	0.864712	3.64221	-1.45449	-2.9671	1.73368e-07	1.74287e-09	-10.0982	-1.66327	4.99708e-05	1.24524e-06	-6.71634	-1.90038	0.0018064	0.000153422	-4.61018	-1.45344	0.00893117	0.00136909	-3.69073	-1.30382	0.00558125	0.000663439	-3.99556	-0.44694	0.521727	0.343676	-0.968935	-2.27721	8.76424e-06	5.55341e-08	-8.22209	-1.21049	0.123699	0.00948279	-2.85676	-2.06738	0.00225097	1.76918e-05	-5.53111	FALSE	FALSE	FALSE	FALSE	FALSE	FALSE	FALSE
ENSG00000090971	NAT14	protein_coding	4.39872	5.15509	3.67693	1.12667	1.93997e-07	2.06845e-09	9.99951	0.432938	0.00890289	0.0014986	3.65254	0.819006	2.39925e-05	3.88838e-07	7.26287	0.26918	0.086199	0.0318579	2.30021	0.693736	9.03264e-05	2.59162e-06	6.38125	0.549825	0.000924443	4.98155e-05	5.08631	0.295604	0.13799	0.0243309	2.42775	-0.0120646	0.965206	0.907775	-0.117261	0.131846	0.498051	0.259146	1.16001	FALSE	FALSE	FALSE	FALSE	FALSE	FALSE	FALSE
ENSG00000091129	NRCAM	protein_coding	3.28534	5.27223	0.712627	3.20854	9.59677e-08	7.77658e-10	10.5719	1.83975	0.00027299	1.25409e-05	5.68079	3.10947	9.21464e-07	3.58969e-09	9.68638	1.23576	0.0124865	0.0021682	3.496	1.36879	0.000255082	1.06766e-05	5.75116	1.87371	3.18835e-05	4.89529e-07	7.15324	-0.0905599	0.917991	0.81732	-0.233929	-0.189635	0.669101	0.383069	-0.891037	-0.694556	0.126453	0.0228946	-2.4562	FALSE	FALSE	FALSE	FALSE	FALSE	FALSE	FALSE
ENSG00000091136	LAMB1	protein_coding	7.05908	8.21349	5.39277	1.07003	0.0117633	0.00287613	3.37556	0.274219	0.533287	0.376189	0.904241	1.15682	0.007233	0.00102592	3.81236	0.0331364	0.946508	0.9111	0.113014	0.795808	0.0723343	0.0210925	2.49434	1.12368	0.00980033	0.0013236	3.70499	-0.646087	0.18552	0.0414038	-2.17351	-0.559299	0.355487	0.0979124	-1.73266	-0.88717	0.0674431	0.00743591	-2.96423	FALSE	TRUE	FALSE	FALSE	FALSE	FALSE	FALSE
ENSG00000091181	IL5RA	protein_coding	-0.285855	1.74313	-3.02314	-1.13771	0.0824125	0.0337623	-2.27239	-2.13695	0.00855221	0.00142513	-3.67378	-1.97533	0.00428342	0.00050473	-4.11028	-1.07852	0.0650507	0.0216643	-2.48192	0.999234	0.257532	0.12449	1.60063	-0.896808	0.223367	0.0974279	-1.73534	0.873869	0.207235	0.0497476	2.08295	0.0362555	0.981767	0.948335	0.0655818	1.9323	0.0455358	0.00375927	3.26073	TRUE	FALSE	FALSE	FALSE	FALSE	FALSE	FALSE
ENSG00000091428	RAPGEF4	protein_coding	0.121766	0.985192	-1.10148	-0.786862	0.00900502	0.00206238	-3.51726	-0.482747	0.105562	0.04041	-2.18538	-0.893164	0.00648439	0.000877069	-3.87831	-1.06025	0.0024877	0.000215834	-4.46666	-0.304115	0.371672	0.211391	-1.28934	0.167086	0.673884	0.514579	0.663015	0.0831562	0.852	0.697568	0.394015	-0.0231461	0.972727	0.924702	-0.0956616	-0.494346	0.213611	0.0577464	-2.00816	FALSE	FALSE	FALSE	TRUE	FALSE	FALSE	FALSE
ENSG00000091536	MYO15A	protein_coding	0.126516	0.907876	-1.14069	1.31165	0.0028913	0.000489017	4.12354	0.769748	0.0915686	0.0337252	2.27292	0.513186	0.215426	0.101577	1.71277	0.055603	0.914413	0.86201	0.175976	0.541905	0.182864	0.07721	1.85886	0.457583	0.273889	0.131463	1.56997	0.804505	0.152067	0.0290446	2.34425	0.00603772	0.994185	0.982406	0.0223189	0.09036	0.890857	0.774304	0.290496	FALSE	FALSE	TRUE	TRUE	FALSE	FALSE	FALSE
ENSG00000091651	ORC6	protein_coding	1.54854	2.80017	0.298751	-0.984381	9.37424e-06	3.02137e-07	-7.38386	-1.0294	1.51327e-05	2.36953e-07	-7.50131	0.274595	0.244001	0.120744	1.61771	-0.245632	0.321077	0.189833	-1.35523	0.0450217	0.857277	0.76326	0.30517	0.520227	0.031238	0.00633491	3.03449	-1.6444	4.37518e-07	6.1343e-10	-10.7141	-0.385422	0.169538	0.0191193	-2.53976	-0.860628	0.0038691	4.47895e-05	-5.13167	FALSE	FALSE	FALSE	FALSE	FALSE	FALSE	FALSE
ENSG00000092068	SLC7A8	protein_coding	4.3774	5.08276	3.39783	-0.331829	0.124684	0.0573014	-2.01207	-0.757307	0.00255741	0.000269562	-4.37334	0.000115564	0.999533	0.999472	0.000669114	-0.583564	0.0203398	0.00431187	-3.20161	0.425478	0.0795402	0.0241339	2.43156	0.58368	0.021167	0.00370646	3.26681	-0.318049	0.261691	0.0752086	-1.87257	0.0138955	0.97665	0.934819	0.0827759	-0.144306	0.672456	0.445024	-0.778482	TRUE	FALSE	FALSE	FALSE	FALSE	FALSE	FALSE
ENSG00000092096	SLC22A17	protein_coding	1.37873	2.78863	-0.645692	-0.380433	0.406156	0.270034	-1.13308	-1.12538	0.0287419	0.00724107	-2.9759	-0.604794	0.178437	0.0788851	-1.84762	-1.91178	0.00124475	7.819e-05	-4.89477	0.744949	0.165132	0.0669664	1.93265	1.30699	0.021046	0.0036794	3.26996	0.42259	0.455931	0.203369	1.31322	0.198228	0.794477	0.567329	0.581203	-0.363812	0.647893	0.415784	-0.830272	FALSE	FALSE	FALSE	FALSE	FALSE	FALSE	FALSE
ENSG00000092470	WDR76	protein_coding	0.923027	2.95412	-0.645692	-2.52158	6.38534e-08	3.61662e-10	-11.0356	-1.57837	1.10488e-05	1.52138e-07	-7.71779	-1.24152	0.00211507	0.000190592	-4.51892	-1.29116	0.00191093	0.000147165	-4.62771	-0.943211	0.00973514	0.00138972	-3.68441	0.0496352	0.925157	0.8728	0.162082	-1.58743	2.79131e-05	2.07482e-07	-7.56588	-0.307369	0.598051	0.3001	-1.06262	-1.30022	0.00648558	0.000116174	-4.72738	FALSE	FALSE	FALSE	FALSE	FALSE	FALSE	FALSE
ENSG00000092529	CAPN3	protein_coding	3.72219	4.33618	2.43966	-0.297672	0.183277	0.0955413	-1.74587	-0.555859	0.0225441	0.00522911	-3.11808	-0.556228	0.0222608	0.00483346	-3.15222	-0.9791	0.000707521	3.32937e-05	-5.25855	0.258187	0.315539	0.167142	1.43134	0.422873	0.111723	0.037071	2.2273	0.126315	0.699673	0.466774	0.741298	-0.132241	0.727986	0.462215	-0.749004	-0.296926	0.351658	0.139781	-1.53511	FALSE	FALSE	FALSE	FALSE	FALSE	FALSE	FALSE
ENSG00000092621	PHGDH	protein_coding	4.51952	5.85655	3.25187	-1.06805	0.0220763	0.00638763	-3.03087	-1.47568	0.00527261	0.00073603	-3.95197	-0.447582	0.374047	0.219442	-1.26607	-0.771512	0.114717	0.0467002	-2.11431	0.407639	0.482799	0.30891	1.04294	0.323931	0.565125	0.38918	0.879437	-0.237467	0.720594	0.494547	-0.695286	0.382997	0.602026	0.304765	1.05215	0.466706	0.488334	0.25055	1.18187	FALSE	FALSE	FALSE	FALSE	FALSE	FALSE	TRUE
ENSG00000092850	TEKT2	protein_coding	1.51069	3.65765	-2.09026	-1.20633	0.0528821	0.0190837	-2.54062	-2.61309	0.00254519	0.000267343	-4.37681	-1.65395	0.004247	0.000498638	-4.11537	-1.33491	0.0144289	0.00267515	-3.4065	1.40675	0.111459	0.0386062	2.20761	-0.319045	0.643897	0.479598	-0.719859	1.23741	0.0473927	0.00408719	3.22471	0.789788	0.39513	0.121754	1.61306	2.51558	0.0135208	0.000430839	4.17666	TRUE	TRUE	TRUE	TRUE	TRUE	FALSE	FALSE
ENSG00000092853	CLSPN	protein_coding	-0.376112	2.53397	-3.40769	-2.83155	2.44419e-07	2.93368e-09	-9.80024	-1.60229	7.23741e-05	2.11313e-06	-6.47391	-1.13761	0.0775699	0.0260268	-2.39611	-0.824541	0.188501	0.0910406	-1.77175	-1.22926	0.00766278	0.00101732	-3.81591	-0.313068	0.694757	0.540931	-0.62161	-3.44666	7.15079e-07	1.5153e-09	-10.1792	-1.75272	0.0347639	0.000693618	-3.97689	-2.66891	0.000762693	1.57994e-06	-6.60678	FALSE	FALSE	FALSE	FALSE	FALSE	FALSE	FALSE
ENSG00000092969	TGFB2	protein_coding	5.84813	6.62548	4.77067	1.11787	5.55544e-06	1.55328e-07	7.70759	0.487826	0.0144145	0.00288127	3.3748	1.25793	4.21805e-06	3.15984e-08	8.5119	0.81714	0.000466489	1.72905e-05	5.54106	0.630039	0.00279176	0.000257804	4.39206	0.44079	0.0287788	0.00564074	3.08513	-0.150331	0.57813	0.325222	-1.00753	-0.0102671	0.980526	0.94367	-0.0715131	0.178982	0.459333	0.223792	1.25377	FALSE	FALSE	FALSE	FALSE	FALSE	FALSE	FALSE
ENSG00000093009	CDC45	protein_coding	0.341698	3.08608	-2.53396	-2.6003	3.08587e-08	1.3161e-10	-11.6701	-1.8033	2.44873e-06	1.58146e-08	-8.87559	-1.31225	0.0121783	0.0021347	-3.50262	-0.404663	0.390228	0.249855	-1.18367	-0.797	0.0252777	0.00500071	-3.13747	-0.907589	0.0898582	0.0271076	-2.37693	-3.24494	1.07543e-07	4.58661e-11	-12.3604	-1.95689	0.0058672	1.42989e-05	-5.62361	-1.8463	0.00113196	4.04684e-06	-6.18062	TRUE	FALSE	FALSE	FALSE	FALSE	FALSE	FALSE
ENSG00000093217	XYLB	protein_coding	-0.669415	0.44354	-1.58287	-1.41299	0.000138603	9.91407e-06	-5.78363	-1.15362	0.00131382	0.000107263	-4.76106	-1.23328	0.0016183	0.000131925	-4.67376	-0.870234	0.0145045	0.00269181	-3.40385	-0.25937	0.526558	0.351201	-0.953604	-0.363046	0.373591	0.20768	-1.3003	-0.310157	0.430823	0.183086	-1.37707	-0.13045	0.841186	0.64651	-0.465338	-0.0267735	0.964932	0.922193	-0.09886	FALSE	FALSE	FALSE	FALSE	FALSE	FALSE	FALSE
ENSG00000094755	GABRP	protein_coding	7.39308	9.08129	5.5264	-1.57611	0.0441895	0.0152764	-2.64251	-1.67731	0.0369616	0.0100731	-2.8299	-0.825634	0.325095	0.180582	-1.38534	-1.01183	0.203571	0.101283	-1.71434	0.101201	0.916527	0.857726	0.181501	0.186194	0.844836	0.749929	0.322975	-0.0903652	0.950135	0.885411	-0.145887	0.66011	0.562258	0.261586	1.1539	0.575117	0.559534	0.317966	1.02312	FALSE	FALSE	FALSE	FALSE	FALSE	FALSE	FALSE
ENSG00000094804	CDC6	protein_coding	1.4301	3.62973	-0.0658122	-2.32812	2.49892e-08	7.43453e-11	-12.0404	-1.66853	1.69486e-06	8.88066e-09	-9.18583	-1.08327	0.00524449	0.000665813	-3.99406	-0.710823	0.0445542	0.0129485	-2.71738	-0.659594	0.0314577	0.00678681	-3.00433	-0.372449	0.37135	0.205777	-1.30597	-2.2591	3.56125e-07	3.25466e-10	-11.1006	-1.01425	0.0411942	0.000946215	-3.84639	-1.30139	0.00304789	2.93406e-05	-5.3128	FALSE	FALSE	FALSE	FALSE	FALSE	FALSE	FALSE
ENSG00000095203	EPB41L4B	protein_coding	5.21134	6.1033	4.53734	-0.823551	0.00261795	0.000429068	-4.17838	-0.623698	0.0206636	0.00467709	-3.16646	-0.838758	0.00368678	0.000414211	-4.19316	-0.52676	0.0485427	0.0145571	-2.66442	-0.199853	0.507562	0.332652	-0.991812	-0.311999	0.282373	0.137685	-1.54373	-0.010203	0.983243	0.958562	-0.052586	-0.0254105	0.963118	0.901589	-0.125168	0.0867353	0.827305	0.669889	0.432397	TRUE	FALSE	FALSE	FALSE	FALSE	FALSE	FALSE
ENSG00000095209	TMEM38B	protein_coding	3.41858	4.26104	2.47345	0.329187	0.230334	0.128604	1.58237	0.762523	0.00768176	0.00122633	3.73719	0.460352	0.135131	0.0543471	2.03873	0.800177	0.0103269	0.00165862	3.60963	-0.433336	0.107465	0.0367186	-2.23192	-0.339825	0.244418	0.111491	-1.66187	-0.301316	0.456406	0.203852	-1.31176	-0.170151	0.69044	0.413052	-0.835225	-0.263661	0.417929	0.19072	-1.35241	TRUE	FALSE	FALSE	FALSE	FALSE	FALSE	FALSE
ENSG00000095303	PTGS1	protein_coding	1.14912	2.3022	-0.354781	0.293411	0.506716	0.365349	0.925376	0.814366	0.0508877	0.015341	2.64059	0.967982	0.0549196	0.0163357	2.61195	1.03539	0.0394384	0.0109143	2.79411	-0.520955	0.204578	0.0898182	-1.77897	-0.0674074	0.90015	0.834941	-0.210991	-0.830564	0.17838	0.0384171	-2.21	-0.155992	0.825793	0.621059	-0.501804	-0.60954	0.211174	0.0565729	-2.01853	FALSE	FALSE	FALSE	TRUE	FALSE	FALSE	FALSE
ENSG00000095383	TBC1D2	protein_coding	6.69939	7.31615	6.11421	0.741032	7.36435e-05	4.44652e-06	6.1385	0.7793	7.03582e-05	2.0362e-06	6.4908	0.60697	0.000814466	5.16578e-05	5.07084	0.778921	0.000116508	2.03018e-06	6.49215	-0.0382683	0.853212	0.757717	-0.31256	-0.171951	0.326591	0.17008	-1.42103	-0.0734524	0.755259	0.542021	-0.619921	-0.207515	0.366302	0.103566	-1.70222	-0.0738316	0.749244	0.55008	-0.607491	TRUE	FALSE	FALSE	FALSE	FALSE	FALSE	FALSE
ENSG00000095539	SEMA4G	protein_coding	2.41323	3.17082	1.48906	-0.322424	0.145749	0.0704404	-1.90658	-0.808795	0.00231233	0.000233195	-4.43417	-0.324941	0.153597	0.0644252	-1.9525	-0.0738825	0.765599	0.656121	-0.451734	0.486371	0.0584597	0.0158535	2.62562	-0.251059	0.286837	0.140946	-1.53037	0.272808	0.332934	0.115206	1.64378	0.270291	0.401591	0.12596	1.59405	1.00772	0.00213901	1.53783e-05	5.59195	FALSE	FALSE	FALSE	FALSE	FALSE	FALSE	FALSE
ENSG00000095970	TREM2	protein_coding	-0.163527	1.79946	-2.75561	-1.86644	0.0317586	0.0100754	-2.8298	-0.481366	0.560779	0.404505	-0.850862	-0.641454	0.57083	0.402847	-0.853919	0.0289058	0.980178	0.967995	0.0406068	-1.38508	0.146082	0.0564731	-2.01942	-0.67036	0.555048	0.37737	-0.901963	-1.22755	0.244073	0.0664082	-1.93695	-0.00256291	0.998904	0.997386	-0.00331514	-0.717282	0.525708	0.283829	-1.10008	FALSE	FALSE	FALSE	FALSE	FALSE	FALSE	FALSE
ENSG00000096093	EFHC1	protein_coding	4.99263	6.21812	3.85748	0.40241	0.201016	0.107848	1.68011	-0.83258	0.020256	0.00455153	-3.17823	-0.36215	0.265367	0.135683	-1.55207	-1.15632	0.00163351	0.000116987	-4.72443	1.23499	0.001318	9.54476e-05	4.81037	0.79417	0.0219417	0.0038908	3.24592	0.892274	0.0228272	0.00125311	3.72808	0.127714	0.807343	0.590234	0.546922	0.568534	0.186878	0.0452411	2.12999	TRUE	TRUE	TRUE	TRUE	TRUE	FALSE	FALSE
ENSG00000099194	SCD	protein_coding	9.00067	10.1943	7.25513	0.368223	0.477504	0.336461	0.983849	0.447558	0.39213	0.242472	1.20294	0.51631	0.246693	0.122514	1.60958	1.33329	0.00536941	0.000658418	3.99875	-0.0793355	0.903351	0.837194	-0.208067	-0.816977	0.0903212	0.0273437	-2.37283	-1.52211	0.00699111	0.000198492	-4.50185	-1.37402	0.0414378	0.000982106	-3.83073	-0.636381	0.28781	0.0983565	-1.73022	FALSE	FALSE	FALSE	FALSE	FALSE	FALSE	FALSE
ENSG00000099203	TMED1	protein_coding	5.08705	5.94205	4.45837	0.89346	2.2226e-05	9.3573e-07	6.84881	0.469843	0.0110573	0.00201972	3.52613	0.745953	0.000281619	1.16505e-05	5.71296	0.440638	0.016289	0.00316887	3.33408	0.423616	0.017713	0.0031297	3.3394	0.305315	0.0824553	0.0241041	2.43214	0.243162	0.290663	0.0901047	1.77727	0.0956547	0.717291	0.448711	0.772103	0.213956	0.309084	0.110749	1.66554	TRUE	FALSE	FALSE	FALSE	FALSE	FALSE	FALSE
ENSG00000099282	TSPAN15	protein_coding	6.3309	7.32922	5.76433	0.482502	0.00825284	0.00185722	3.56172	0.417519	0.0235812	0.00553719	3.09319	0.644307	0.00149345	0.000117198	4.72367	0.788741	0.000324896	1.01351e-05	5.77397	0.064983	0.767449	0.63615	0.480101	-0.144435	0.482217	0.3045	-1.05274	0.176001	0.461082	0.207982	1.2994	0.337806	0.179619	0.0219312	2.47622	0.547224	0.0162446	0.000626505	4.0196	FALSE	FALSE	FALSE	FALSE	FALSE	FALSE	FALSE
ENSG00000099308	MAST3	protein_coding	3.91491	4.28674	3.39093	0.618321	8.76429e-05	5.59616e-06	6.03606	0.476123	0.001927	0.000181991	4.53834	0.448502	0.00343087	0.00037626	4.23346	0.427166	0.00536941	0.000658541	3.99867	0.142199	0.310167	0.16269	1.44723	0.0213353	0.898757	0.832397	0.214296	0.0766416	0.722197	0.496883	0.691485	-0.0931783	0.641609	0.348344	-0.959398	0.027685	0.897052	0.786008	0.275017	FALSE	FALSE	FALSE	FALSE	FALSE	FALSE	FALSE
ENSG00000099326	MZF1	protein_coding	5.55252	6.35357	4.825	1.19482	1.10862e-05	3.72174e-07	7.2838	0.416979	0.0624119	0.0200922	2.51684	0.893493	0.000426741	2.09821e-05	5.45727	0.0709413	0.778055	0.673266	0.427679	0.777846	0.00129248	9.2922e-05	4.82171	0.822551	0.000907101	4.86904e-05	5.09605	0.306237	0.276688	0.0830732	1.8204	0.00490533	0.991887	0.975745	0.0307699	-0.0398001	0.910344	0.809812	-0.243741	TRUE	FALSE	FALSE	FALSE	FALSE	FALSE	FALSE
ENSG00000099337	KCNK6	protein_coding	4.94252	5.41696	4.42756	-0.572748	2.57979e-05	1.13839e-06	-6.75781	-0.302687	0.00998154	0.00174782	-3.58745	-0.637183	2.39291e-05	3.84895e-07	-7.26774	-0.265946	0.0244459	0.00560322	-3.08803	-0.270061	0.025311	0.00501145	-3.13654	-0.371237	0.00410866	0.000384256	-4.22464	-0.0917112	0.544999	0.289982	-1.08573	-0.156147	0.34104	0.0904078	-1.77548	-0.0549708	0.736445	0.529782	-0.638989	FALSE	FALSE	FALSE	FALSE	FALSE	FALSE	FALSE
ENSG00000099338	CATSPERG	protein_coding	0.253288	1.12542	-0.98964	0.748624	0.0168032	0.00451688	3.18154	1.10495	0.00131382	0.0001072	4.76131	0.424344	0.135996	0.0548501	2.0341	0.359593	0.20773	0.104377	1.69798	-0.356321	0.225713	0.103216	-1.70407	0.0647507	0.840503	0.74342	0.331705	0.915909	0.0202316	0.00103913	3.80698	0.591629	0.114459	0.00819015	2.92166	0.170557	0.641313	0.408161	0.844147	FALSE	FALSE	FALSE	TRUE	FALSE	FALSE	FALSE
ENSG00000099810	MTAP	protein_coding	4.94017	5.50257	4.41342	-0.433257	0.00135774	0.000185147	-4.53111	-0.660906	4.8284e-05	1.1679e-06	-6.74597	-0.378445	0.00736714	0.00105347	-3.80121	-0.521449	0.000825318	4.24785e-05	-5.15429	0.227649	0.0968516	0.0319258	2.29919	0.143004	0.331015	0.173623	1.4088	-0.259653	0.100092	0.014081	-2.67949	-0.204841	0.260662	0.0496772	-2.08365	-0.120196	0.490747	0.252762	-1.1762	FALSE	FALSE	FALSE	FALSE	TRUE	FALSE	FALSE
ENSG00000099864	PALM	protein_coding	4.82816	5.88647	2.70546	-1.61754	0.00471398	0.00090069	-3.86713	-0.581749	0.277637	0.149416	-1.49681	-0.951634	0.0671616	0.0215126	-2.48518	-0.216666	0.692496	0.564655	-0.585252	-1.03579	0.0833724	0.0257644	-2.40088	-0.734969	0.173641	0.0683752	-1.92194	0.421764	0.525124	0.270225	1.13261	1.08767	0.169538	0.0189804	2.54312	0.786847	0.207587	0.0547069	2.03542	FALSE	FALSE	FALSE	FALSE	FALSE	FALSE	FALSE
ENSG00000099958	DERL3	protein_coding	0.292511	2.31394	-1.17989	-1.70361	0.00234184	0.000371401	-4.23891	-1.97631	0.00170738	0.000153672	-4.60949	-1.5833	0.00425509	0.000500614	-4.11371	-1.12991	0.0247553	0.00572088	-3.07898	0.272698	0.726065	0.5811	0.560511	-0.453391	0.468516	0.291363	-1.08254	0.291221	0.63201	0.385683	0.88606	0.411529	0.659396	0.369894	0.916467	1.13762	0.122905	0.021768	2.4797	FALSE	FALSE	FALSE	FALSE	FALSE	FALSE	FALSE
ENSG00000099960	SLC7A4	protein_coding	0.72702	1.32608	0.0641778	-0.692675	0.00526698	0.00103912	-3.80698	-0.444366	0.0685232	0.0227492	-2.45917	-0.524815	0.0303101	0.0074367	-2.96418	-0.286244	0.223209	0.115351	-1.64308	-0.24831	0.368607	0.208957	-1.29651	-0.238571	0.360892	0.197353	-1.33161	0.196263	0.519874	0.264831	1.14585	0.364124	0.294022	0.065614	1.94313	0.354385	0.233128	0.067117	1.9315	FALSE	FALSE	FALSE	FALSE	FALSE	FALSE	FALSE
ENSG00000099994	SUSD2	protein_coding	1.12825	3.16189	-0.414476	-1.21109	0.0835772	0.0343515	-2.26407	-0.0504343	0.950463	0.916296	-0.106381	-1.6629	0.0143623	0.00268117	-3.40554	-0.739782	0.211577	0.106942	-1.68472	-1.16066	0.120282	0.0428432	-2.15677	-0.923115	0.200079	0.0834545	-1.81798	0.886824	0.228062	0.0591241	1.99623	0.435021	0.722981	0.455465	0.760498	0.197477	0.833192	0.678198	0.420807	FALSE	FALSE	FALSE	FALSE	FALSE	FALSE	FALSE
ENSG00000099998	GGT5	protein_coding	0.842244	3.49904	-1.42364	-2.60658	7.52382e-05	4.56573e-06	-6.12668	-2.69506	0.00014279	5.29939e-06	-6.06028	-2.0736	0.000255586	1.02309e-05	-5.76984	-3.18416	2.93261e-05	2.87205e-07	-7.40828	0.0884773	0.924685	0.869755	0.166	1.11056	0.0975213	0.030582	2.31972	0.582914	0.241127	0.0651996	1.94638	1.11589	0.19794	0.0271292	2.37655	0.0938095	0.938734	0.864038	0.173362	FALSE	FALSE	FALSE	FALSE	FALSE	FALSE	FALSE
ENSG00000100027	YPEL1	protein_coding	0.0953943	1.79078	-1.81377	-1.37525	0.0019603	0.000297635	-4.33177	-2.08745	0.000218266	9.09608e-06	-5.82144	-0.877378	0.0191209	0.0039493	-3.2395	-1.54417	0.00080409	4.02707e-05	-5.1771	0.712202	0.195243	0.0841875	1.81336	0.666795	0.129145	0.045283	2.12953	0.637183	0.140008	0.0250784	2.41356	1.13506	0.0595824	0.00208772	3.51207	1.18046	0.0599392	0.00583944	3.07004	FALSE	TRUE	FALSE	FALSE	TRUE	FALSE	FALSE
ENSG00000100097	LGALS1	protein_coding	4.38512	6.01254	2.8064	0.697653	0.36842	0.237241	1.21686	1.52948	0.0433666	0.0124332	2.73567	0.2395	0.815909	0.709617	0.377496	0.899397	0.277865	0.156344	1.47051	-0.831822	0.259451	0.125908	-1.59429	-0.659897	0.444075	0.269396	-1.13463	-0.275901	0.835988	0.668575	-0.434235	-0.734054	0.510565	0.213676	-1.28266	-0.90598	0.2962	0.103389	-1.70316	FALSE	FALSE	FALSE	FALSE	FALSE	FALSE	FALSE
ENSG00000100116	GCAT	protein_coding	2.2996	3.3375	1.4499	-0.548551	0.0560712	0.0206172	-2.5049	-0.730075	0.0198667	0.00443397	-3.18955	-0.245007	0.510857	0.343248	-0.969813	-0.399765	0.253487	0.137607	-1.54405	0.181524	0.619362	0.452229	0.766045	0.154758	0.706806	0.555643	0.598966	-0.70131	0.0644641	0.00664162	-3.0138	-0.397765	0.380874	0.112501	-1.6569	-0.371	0.379345	0.161348	-1.45209	FALSE	FALSE	FALSE	FALSE	FALSE	FALSE	FALSE
ENSG00000100162	CENPM	protein_coding	0.253828	1.93464	-1.37432	-2.17586	6.90918e-07	1.15342e-08	-9.04446	-1.54772	4.16452e-05	9.515e-07	-6.84103	-0.848334	0.0324341	0.00812583	-2.92514	-0.169911	0.67131	0.539196	-0.624302	-0.62814	0.0970873	0.0320844	-2.29682	-0.678423	0.0948485	0.0293961	-2.33854	-1.57299	0.000110674	1.13284e-06	-6.76008	-0.245462	0.693466	0.416929	-0.828202	-0.195178	0.695641	0.472364	-0.731911	TRUE	FALSE	FALSE	FALSE	FALSE	FALSE	FALSE
ENSG00000100170	SLC5A1	protein_coding	3.28468	5.94459	-0.316326	2.05456	0.0681171	0.0264367	2.38875	3.1455	0.00670385	0.00101761	3.81579	1.66707	0.0857747	0.0297256	2.33324	2.6632	0.00666358	0.000907802	3.86383	-1.09094	0.201596	0.0878829	-1.79057	-0.996129	0.191143	0.0781203	-1.85272	1.27045	0.435786	0.188261	1.36027	0.882954	0.457199	0.16577	1.4362	0.788142	0.368111	0.15294	1.48331	TRUE	FALSE	FALSE	FALSE	FALSE	FALSE	FALSE
ENSG00000100196	KDELR3	protein_coding	1.76895	4.03854	0.562433	-1.0867	0.0536825	0.0194608	-2.53159	-1.48988	0.0197822	0.00439564	-3.1933	-1.60868	0.00721987	0.00102274	-3.81367	-1.54487	0.00936196	0.00145109	-3.66616	0.403182	0.600842	0.431092	0.802885	-0.0638079	0.937437	0.894159	-0.134675	0.575725	0.370737	0.139436	1.53652	0.0537479	0.966218	0.910229	0.114126	0.520737	0.555852	0.31411	1.03151	FALSE	FALSE	FALSE	FALSE	FALSE	FALSE	FALSE
ENSG00000100219	XBP1	protein_coding	9.83895	10.5359	8.92469	-0.459186	0.141587	0.0676836	-1.92717	-1.08279	0.00141445	0.00011953	-4.71536	-0.223478	0.525419	0.356489	-0.942965	-0.825167	0.0104748	0.0017008	-3.599	0.623603	0.0470522	0.0117635	2.76055	0.601689	0.0622379	0.0162828	2.61343	0.0118581	0.984312	0.960894	0.0496242	0.247566	0.603921	0.306775	1.04767	0.26948	0.470217	0.233309	1.22748	FALSE	FALSE	FALSE	FALSE	FALSE	FALSE	FALSE
ENSG00000100234	TIMP3	protein_coding	6.59283	7.59729	5.74167	-0.725708	0.0235174	0.00691144	-2.99635	-0.350586	0.295719	0.163074	-1.44585	-0.276848	0.43514	0.27233	-1.1275	-0.809159	0.0163226	0.00317839	-3.33279	-0.375123	0.269973	0.133383	-1.56177	0.532312	0.117539	0.039789	2.19293	0.325555	0.449199	0.198312	1.32865	0.774416	0.0835403	0.00442311	3.19061	-0.133018	0.77398	0.585637	-0.553748	FALSE	FALSE	FALSE	FALSE	FALSE	FALSE	FALSE
ENSG00000100242	SUN2	protein_coding	6.66503	7.26201	6.03116	0.819734	2.48967e-06	5.66371e-08	8.21208	0.749658	1.38434e-05	2.04957e-07	7.57185	0.838858	4.72732e-06	3.91711e-08	8.40081	0.723495	3.37702e-05	3.68298e-07	7.28881	0.0700761	0.655646	0.4949	0.694711	0.115363	0.439299	0.265057	1.14529	0.0412903	0.840985	0.678301	0.420664	0.0604143	0.789211	0.558069	0.595264	0.0151279	0.946679	0.881329	0.151124	FALSE	FALSE	FALSE	FALSE	TRUE	FALSE	FALSE
ENSG00000100243	CYB5R3	protein_coding	7.78652	8.38535	7.33227	0.519958	0.00106237	0.000136834	4.65836	0.422456	0.00645584	0.000968003	3.83682	0.499242	0.0020689	0.000183785	4.53421	0.653425	0.000267335	7.29701e-06	5.91852	0.0975025	0.571798	0.39942	0.860265	-0.154183	0.351865	0.190371	-1.35352	0.0107774	0.965872	0.92103	0.100343	-0.00993936	0.976049	0.931485	-0.0870206	0.241746	0.185258	0.0444443	2.13874	FALSE	FALSE	FALSE	FALSE	FALSE	FALSE	FALSE
ENSG00000100280	AP1B1	protein_coding	7.265	7.95791	6.62364	0.440748	0.00605907	0.00123965	3.73263	0.50781	0.00278097	0.000302276	4.32528	0.478069	0.00408784	0.000473964	4.13665	0.664601	0.000350381	1.12716e-05	5.72742	-0.0670617	0.726847	0.582168	-0.558916	-0.186532	0.272356	0.130329	-1.57487	-0.199198	0.30105	0.0960581	-1.74297	-0.161877	0.483278	0.189393	-1.35664	-0.0424067	0.861269	0.725396	-0.356026	FALSE	FALSE	FALSE	FALSE	FALSE	FALSE	FALSE
ENSG00000100284	TOM1	protein_coding	6.31337	6.95359	5.75652	0.595244	0.00123895	0.000164258	4.58146	0.539769	0.00361701	0.000434867	4.17275	0.515819	0.00558885	0.000722629	3.95969	0.463907	0.0110188	0.00182002	3.5703	0.0554755	0.793903	0.67375	0.427004	0.0519117	0.808105	0.694546	0.398176	0.246592	0.25302	0.0709589	1.90278	0.167167	0.511311	0.21458	1.28004	0.17073	0.432583	0.20232	1.31639	FALSE	FALSE	FALSE	FALSE	FALSE	FALSE	FALSE
ENSG00000100290	BIK	protein_coding	4.20479	4.95907	3.36653	-0.644915	0.00212599	0.000329665	-4.2889	-0.28204	0.1602	0.070608	-1.90535	-0.638318	0.00282899	0.000283709	-4.35188	-0.0593992	0.78187	0.678545	-0.420325	-0.362875	0.0892601	0.028372	-2.35536	-0.578918	0.00608262	0.000683382	-3.98313	0.320891	0.172914	0.0363196	2.2372	0.327489	0.250275	0.0448766	2.13397	0.543532	0.0245736	0.0012669	3.72346	FALSE	FALSE	FALSE	FALSE	FALSE	FALSE	FALSE
ENSG00000100294	MCAT	protein_coding	3.4027	3.97834	2.7146	0.653605	0.000177109	1.36395e-05	5.64417	0.460212	0.00637831	0.000951754	3.84394	0.421355	0.00827224	0.00124036	3.73239	0.338907	0.0301049	0.00749407	2.9608	0.193393	0.214276	0.0956036	1.74552	0.0824482	0.619006	0.44903	0.771552	0.415839	0.0371556	0.00270854	3.40121	0.18359	0.355027	0.0976229	1.73426	0.294534	0.102015	0.0155076	2.63567	FALSE	FALSE	FALSE	FALSE	FALSE	FALSE	FALSE
ENSG00000100297	MCM5	protein_coding	3.48306	4.78768	2.35892	-1.93195	9.09206e-08	7.05327e-10	-10.6303	-1.27431	1.72987e-05	2.92363e-07	-7.3997	-0.99417	0.000921746	6.09331e-05	-5.00058	-0.594019	0.0242824	0.0055539	-3.09188	-0.657635	0.0183959	0.00328399	-3.31878	-0.400151	0.168488	0.0654939	-1.94407	-0.950776	0.000950612	1.48271e-05	-5.60782	-0.0129976	0.982317	0.951076	-0.0620981	-0.270481	0.402327	0.178943	-1.3908	FALSE	FALSE	FALSE	FALSE	FALSE	FALSE	FALSE
ENSG00000100299	ARSA	protein_coding	5.69474	6.22761	5.16351	0.804736	4.32083e-05	2.23768e-06	6.44786	0.499002	0.00494405	0.000674426	3.98867	0.511578	0.00444521	0.000531107	4.08891	0.232469	0.168904	0.078509	1.85012	0.305734	0.0738469	0.021703	2.48109	0.279109	0.105745	0.0343272	2.26441	0.22739	0.286533	0.0880554	1.78953	-0.0657684	0.81223	0.597967	-0.535498	-0.0391433	0.880121	0.754749	-0.316525	FALSE	FALSE	FALSE	FALSE	FALSE	FALSE	FALSE
ENSG00000100304	TTLL12	protein_coding	5.60658	6.45389	4.63839	-1.02934	0.00276864	0.000462368	-4.14704	-0.321705	0.344038	0.20148	-1.31894	-0.746993	0.02809	0.00671058	-3.00928	-0.0406618	0.919816	0.869547	-0.166268	-0.707631	0.0413353	0.00985217	-2.83978	-0.706331	0.0421096	0.00949025	-2.85642	-0.076206	0.886103	0.758107	-0.312039	0.206137	0.697039	0.422882	0.817496	0.204837	0.643519	0.411173	0.838646	TRUE	FALSE	FALSE	FALSE	FALSE	FALSE	FALSE
ENSG00000100311	PDGFB	protein_coding	1.98974	4.00987	0.00569837	0.463466	0.370693	0.239201	1.21162	-0.676539	0.26383	0.139157	-1.53767	1.65144	0.00153002	0.000120733	4.71114	0.393367	0.467115	0.321058	1.01645	1.14	0.0505547	0.0129428	2.71758	1.25807	0.00728295	0.000881249	3.87631	0.179378	0.832895	0.663911	0.440772	1.36735	0.0254731	0.000362919	4.2486	1.24928	0.0674927	0.00745121	2.96333	FALSE	FALSE	FALSE	FALSE	FALSE	FALSE	FALSE
ENSG00000100316	RPL3	protein_coding	10.1219	11.186	9.34032	-0.562849	0.0216338	0.00621629	-3.04275	-0.81058	0.00217037	0.00021431	-4.46964	-0.562947	0.0272984	0.00643332	-3.02775	-0.854582	0.00175298	0.000130154	-4.67946	0.247731	0.329756	0.177579	1.39537	0.291635	0.258963	0.121033	1.61638	0.249611	0.450294	0.199426	1.32522	0.249513	0.479358	0.186136	1.36712	0.205609	0.492308	0.254298	1.17227	TRUE	FALSE	FALSE	FALSE	FALSE	FALSE	FALSE
ENSG00000100321	SYNGR1	protein_coding	4.73393	5.69029	3.23015	-0.687503	0.113519	0.0507804	-2.07271	-1.04972	0.0272297	0.00673551	-3.00765	-0.419188	0.346835	0.197391	-1.33149	-0.637926	0.137751	0.0596898	-1.9914	0.362222	0.500344	0.325454	1.00704	0.218738	0.664558	0.503733	0.680398	0.504375	0.350939	0.126501	1.59165	0.772689	0.2038	0.0290939	2.34345	0.916174	0.105969	0.0167093	2.60162	FALSE	FALSE	FALSE	FALSE	FALSE	FALSE	FALSE
ENSG00000100365	NCF4	protein_coding	-0.441963	0.646536	-1.78482	0.930806	0.0464774	0.0162372	2.61471	0.496781	0.342065	0.199866	1.32387	0.392017	0.386721	0.230318	1.23566	0.0910091	0.860014	0.785294	0.275959	0.434024	0.372594	0.212145	1.28713	0.301008	0.517894	0.339646	0.977238	0.966909	0.105626	0.0153752	2.63957	0.42812	0.467448	0.175496	1.40241	0.561137	0.313364	0.113524	1.65191	FALSE	FALSE	FALSE	FALSE	FALSE	FALSE	FALSE
ENSG00000100399	CHADL	protein_coding	0.341266	1.29901	-0.394154	-0.354154	0.162747	0.081339	-1.83152	-0.273216	0.315464	0.178231	-1.39318	-0.288319	0.239163	0.117447	-1.63311	-0.763275	0.00486323	0.000572162	-4.05768	-0.0809373	0.805309	0.690202	-0.404168	0.474956	0.0720514	0.0199828	2.51937	0.559487	0.0598865	0.00594377	3.06232	0.625322	0.0700765	0.00316987	3.33394	0.0694287	0.86644	0.733437	0.345149	FALSE	FALSE	FALSE	FALSE	FALSE	FALSE	FALSE
ENSG00000100439	ABHD4	protein_coding	5.91729	6.77959	5.17178	0.592882	0.000333127	3.1074e-05	5.28815	0.826488	1.78494e-05	3.07862e-07	7.37482	0.51496	0.00193821	0.000167806	4.57247	0.822743	3.36575e-05	3.64474e-07	7.29381	-0.233606	0.128907	0.0473829	-2.10713	-0.307783	0.0481156	0.0114243	-2.77367	0.168585	0.39003	0.153679	1.48051	0.0906633	0.697039	0.422653	0.817905	0.164841	0.367405	0.15242	1.48529	FALSE	FALSE	FALSE	FALSE	FALSE	FALSE	FALSE
ENSG00000100479	POLE2	protein_coding	0.0609999	2.13785	-1.64291	-2.33524	2.65974e-08	9.23688e-11	-11.8986	-1.4845	4.99943e-06	4.62995e-08	-8.31494	-1.29572	0.000873141	5.66028e-05	-5.03193	-1.11558	0.00287219	0.000265817	-4.37921	-0.850741	0.00712031	0.000912367	-3.86172	-0.180141	0.684069	0.527525	-0.642533	-1.84536	1.5276e-06	4.46748e-09	-9.56393	-0.80585	0.0946786	0.00545701	-3.09954	-1.47645	0.00129151	5.41291e-06	-6.05086	FALSE	FALSE	FALSE	FALSE	FALSE	FALSE	FALSE
ENSG00000100503	NIN	protein_coding	5.94571	6.50813	5.16044	-0.602368	0.00835771	0.00188511	-3.5554	-0.290761	0.207659	0.100508	-1.7185	-0.431678	0.0614005	0.0190789	-2.54073	-0.303945	0.18396	0.0881189	-1.78915	-0.311608	0.187635	0.0797274	-1.84204	-0.127733	0.629084	0.460477	-0.751954	-0.223692	0.453556	0.2017	-1.31828	-0.0530016	0.896543	0.757812	-0.312434	-0.236876	0.399819	0.176682	-1.39839	FALSE	TRUE	TRUE	TRUE	TRUE	FALSE	FALSE
ENSG00000100505	TRIM9	protein_coding	-0.740806	2.14035	-2.84471	2.29198	0.00111279	0.00014482	4.63447	0.507434	0.544024	0.386481	0.884545	3.18729	8.1438e-05	2.00953e-06	6.49681	0.317572	0.720799	0.59962	0.533066	1.78455	0.00749227	0.000978259	3.83238	2.86972	0.000126796	3.13416e-06	6.29541	0.0198852	0.990854	0.974312	0.0325889	0.915193	0.140879	0.0127806	2.72326	-0.169977	0.884882	0.763792	-0.304461	FALSE	FALSE	FALSE	FALSE	FALSE	FALSE	FALSE
ENSG00000100522	GNPNAT1	protein_coding	5.05309	6.07242	4.1733	-1.02149	2.03037e-07	2.22669e-09	-9.95726	-0.410234	0.00422407	0.00054226	-4.08019	-0.694806	0.000107251	2.99282e-06	-6.31621	-0.113015	0.446044	0.300814	-1.06101	-0.611259	0.000198838	7.59589e-06	-5.9008	-0.581791	0.00062861	2.88778e-05	-5.31963	-0.732135	6.29736e-05	5.71685e-07	-7.07981	-0.405448	0.0475983	0.00130212	-3.7119	-0.434916	0.0131925	0.000414752	-4.19261	FALSE	FALSE	FALSE	FALSE	FALSE	FALSE	FALSE
ENSG00000100526	CDKN3	protein_coding	-0.208562	2.41833	-2.49631	-3.10472	2.3704e-07	2.80179e-09	-9.82632	-1.6905	7.61417e-05	2.29636e-06	-6.4361	-1.16566	0.0351624	0.00904287	-2.87784	-1.05786	0.0530778	0.0163945	-2.61031	-1.41422	0.00540103	0.000632352	-4.01571	-0.107798	0.883638	0.808858	-0.24499	-2.40269	1.24521e-05	8.27533e-08	-8.02046	-0.46363	0.579648	0.279212	-1.11099	-1.77005	0.00671005	0.000132208	-4.67286	FALSE	FALSE	FALSE	FALSE	FALSE	FALSE	FALSE
ENSG00000100577	GSTZ1	protein_coding	5.07399	5.54717	4.30948	0.525577	0.0134998	0.00344139	3.2987	0.685505	0.00289984	0.000321557	4.29934	0.440658	0.0449721	0.0125795	2.73041	0.729201	0.00218718	0.000179233	4.54476	-0.159928	0.484235	0.310107	-1.0403	-0.288542	0.183705	0.074017	-1.88089	0.111697	0.731629	0.509618	0.67094	0.026779	0.946246	0.863631	0.173887	0.155393	0.562882	0.321857	1.01473	FALSE	FALSE	FALSE	FALSE	FALSE	FALSE	FALSE
ENSG00000100583	SAMD15	protein_coding	1.2355	2.73405	-0.0575359	0.0676267	0.901628	0.843179	0.200309	-1.14224	0.035085	0.00940988	-2.86019	-0.585414	0.194164	0.088298	-1.78806	-1.05298	0.0285486	0.00691581	-2.99607	1.20986	0.0276363	0.00568789	3.0815	0.467568	0.374547	0.208563	1.29767	0.657631	0.231702	0.060814	1.98192	0.0045903	0.995571	0.989142	0.0137733	0.746885	0.267178	0.0869594	1.79619	FALSE	FALSE	FALSE	FALSE	TRUE	FALSE	FALSE
ENSG00000100599	RIN3	protein_coding	3.90223	4.85807	3.18284	0.490678	0.0070179	0.00150979	3.6494	0.725	0.000440857	2.35295e-05	5.4078	0.208187	0.250445	0.125367	1.5967	0.638744	0.00102457	5.89912e-05	5.01435	-0.234323	0.182731	0.0771428	-1.85931	-0.430556	0.0128963	0.00191485	-3.54876	0.486259	0.031861	0.00216444	3.49673	0.203769	0.390927	0.119353	1.62416	0.400003	0.0442417	0.00358505	3.28113	FALSE	FALSE	FALSE	FALSE	FALSE	FALSE	FALSE
ENSG00000100628	ASB2	protein_coding	0.394303	2.79447	-0.740329	-1.23467	0.0676371	0.0261927	-2.39312	-1.35553	0.0619947	0.019883	-2.52168	-1.30974	0.0428379	0.0117633	-2.76056	-1.76173	0.0130742	0.00231565	-3.46801	0.120863	0.905706	0.840701	0.203519	0.451986	0.597415	0.426233	0.811511	0.59142	0.434124	0.186763	1.36509	0.516342	0.651352	0.359409	0.937137	0.185219	0.883249	0.760392	0.308992	FALSE	FALSE	FALSE	FALSE	FALSE	FALSE	FALSE
ENSG00000100629	CEP128	protein_coding	1.5391	2.44159	0.773644	-0.700158	0.0218	0.00628402	-3.03802	-0.925651	0.0066046	0.000999564	-3.82332	-0.0746096	0.864381	0.782204	-0.280041	-0.369517	0.331432	0.198641	-1.32764	0.225493	0.557816	0.384486	0.888336	0.294907	0.469347	0.292385	1.08019	-0.871971	0.0299024	0.00194548	-3.54203	-0.246423	0.633046	0.339298	-0.977958	-0.315837	0.503145	0.263308	-1.14962	FALSE	TRUE	FALSE	FALSE	TRUE	FALSE	FALSE
ENSG00000100714	MTHFD1	protein_coding	5.14541	5.99475	4.58711	-0.907018	1.03219e-05	3.38971e-07	-7.32857	-0.599291	0.00109851	8.30608e-05	-4.86918	-0.500122	0.00704414	0.000986853	-3.8287	-0.115181	0.525808	0.380012	-0.896885	-0.307727	0.0776596	0.0233078	-2.44785	-0.384941	0.0353004	0.00745883	-2.96288	-0.691111	0.0011087	1.81034e-05	-5.52114	-0.284216	0.23491	0.0393306	-2.19857	-0.207001	0.317153	0.11643	-1.63793	TRUE	FALSE	FALSE	FALSE	FALSE	FALSE	FALSE
ENSG00000100749	VRK1	protein_coding	2.97842	3.87165	2.12926	-0.832915	0.000157435	1.1664e-05	-5.71246	-0.644942	0.00238207	0.000244267	-4.4147	-0.274029	0.24206	0.119577	-1.62311	-0.268755	0.243686	0.130135	-1.5757	-0.187973	0.405107	0.239251	-1.21149	-0.00527363	0.986936	0.975631	-0.0309149	-0.876944	0.000795476	1.14865e-05	-5.71916	-0.318058	0.288124	0.0631097	-1.96304	-0.500757	0.0610857	0.00608728	-3.05191	FALSE	FALSE	FALSE	FALSE	FALSE	FALSE	FALSE
ENSG00000100842	EFS	protein_coding	3.40022	4.89365	2.12186	-1.49745	0.000275046	2.41446e-05	-5.39668	-1.77289	0.000155726	5.97741e-06	-6.0068	-0.946369	0.00831134	0.00124926	-3.72938	-1.74658	0.00017116	3.66034e-06	-6.22562	0.275443	0.578875	0.406655	0.846908	0.800211	0.0515103	0.0125378	2.7319	0.31722	0.453	0.20137	1.31928	0.868301	0.104924	0.00679826	3.00359	0.343533	0.549539	0.307833	1.04532	FALSE	FALSE	FALSE	FALSE	FALSE	FALSE	FALSE
ENSG00000100979	PLTP	protein_coding	3.85194	6.01383	2.68646	-1.69962	0.00151318	0.000211954	-4.47429	-1.99303	0.00098961	7.18338e-05	-4.93071	-1.77749	0.0020737	0.000184464	-4.53266	-1.42118	0.0080974	0.00120329	-3.74519	0.293413	0.674399	0.515866	0.660967	-0.356312	0.584874	0.41201	-0.837122	0.0127391	0.988957	0.970211	0.0377937	-0.0651377	0.954381	0.880911	-0.151662	0.584588	0.428197	0.198509	1.32804	FALSE	FALSE	FALSE	FALSE	FALSE	FALSE	FALSE
ENSG00000100983	GSS	protein_coding	6.54125	6.9617	5.90299	0.658449	1.67231e-05	6.3681e-07	7.02895	0.52727	0.000274459	1.26251e-05	5.67787	0.741359	9.67941e-06	1.01823e-07	7.9167	0.599674	0.000126051	2.28095e-06	6.43916	0.131178	0.331051	0.178626	1.39185	0.141685	0.29484	0.146531	1.50806	-0.0775002	0.655053	0.411878	-0.837362	0.00541021	0.984153	0.955012	0.0570962	-0.00509641	0.981418	0.957021	-0.0545429	TRUE	FALSE	FALSE	FALSE	FALSE	FALSE	FALSE
ENSG00000101000	PROCR	protein_coding	1.7897	3.02	-0.354781	1.25876	0.00029882	2.68543e-05	5.35087	1.16296	0.00116645	8.98458e-05	4.83595	1.33033	0.00164493	0.000134797	4.66468	0.85254	0.0349856	0.009254	2.86761	0.0958003	0.77567	0.647334	0.464168	0.477793	0.177287	0.070286	1.90771	-0.782984	0.1072	0.0157799	-2.62774	-0.711414	0.0780335	0.00384629	-3.25088	-1.09341	0.00805923	0.000171859	-4.56243	FALSE	FALSE	FALSE	FALSE	FALSE	FALSE	TRUE
ENSG00000101003	GINS1	protein_coding	1.23664	3.13257	-0.0251588	-1.80731	1.56907e-07	1.5487e-09	-10.1666	-1.2475	1.78494e-05	3.08854e-07	-7.37327	-0.874954	0.00690848	0.000958424	-3.841	-0.619588	0.0406389	0.011386	-2.77517	-0.559816	0.0413715	0.00986836	-2.83904	-0.255366	0.471363	0.294599	-1.07511	-1.58434	4.43848e-06	2.29861e-08	-8.67799	-0.651984	0.115986	0.00838823	-2.91111	-0.956434	0.00882341	0.000198563	-4.5017	FALSE	FALSE	FALSE	FALSE	FALSE	FALSE	FALSE
ENSG00000101017	CD40	protein_coding	4.05263	5.15046	2.94604	1.38978	9.82469e-07	1.74789e-08	8.82246	0.660126	0.00522762	0.000729057	3.95597	0.98069	7.59283e-05	1.80478e-06	6.54585	0.422148	0.0449039	0.0130966	2.71225	0.729651	0.00100466	6.6598e-05	4.96282	0.558542	0.00625755	0.000711616	3.96613	0.632543	0.0231375	0.00128283	3.71819	0.223456	0.382545	0.113717	1.65097	0.394565	0.107033	0.0169747	2.59441	FALSE	FALSE	FALSE	FALSE	FALSE	FALSE	FALSE
ENSG00000101057	MYBL2	protein_coding	1.13635	4.18363	-2.49631	-2.88224	4.60806e-07	6.87855e-09	-9.32529	-1.63206	0.000129061	4.64492e-06	-6.11901	-1.7034	0.0211862	0.00452045	-3.1812	-1.03906	0.120399	0.0499359	-2.08106	-1.25017	0.0104589	0.00153381	-3.64273	-0.664335	0.436861	0.262894	-1.15065	-3.34188	1.78326e-06	5.75841e-09	-9.4231	-2.16304	0.0251223	0.000343906	-4.27116	-2.74887	0.00108816	3.62122e-06	-6.23044	FALSE	FALSE	FALSE	FALSE	FALSE	FALSE	FALSE
ENSG00000101144	BMP7	protein_coding	3.87474	5.4598	1.56768	-2.11338	0.0027339	0.0004549	-4.15387	-1.15316	0.0641014	0.0208555	-2.49958	-1.24462	0.0374913	0.00983825	-2.8404	-1.12168	0.0570828	0.0180979	-2.56503	-0.960218	0.212016	0.0942078	-1.75343	-0.122931	0.874386	0.794954	-0.263231	0.416268	0.575241	0.322116	1.01417	1.28504	0.190626	0.0248314	2.41821	0.447748	0.604119	0.366834	0.922458	FALSE	FALSE	FALSE	FALSE	FALSE	FALSE	FALSE
ENSG00000101160	CTSZ	protein_coding	6.35846	7.02663	5.78717	0.708552	0.000292566	2.61497e-05	5.36231	0.486317	0.00795758	0.00129208	3.71516	0.395998	0.0280284	0.00668563	3.01091	0.205698	0.245403	0.131501	1.56981	0.222235	0.233337	0.108273	1.67795	0.1903	0.316134	0.162143	1.44921	0.130022	0.585163	0.332002	0.993178	-0.182532	0.477224	0.183669	-1.37516	-0.150597	0.503145	0.263384	-1.14943	TRUE	FALSE	FALSE	FALSE	FALSE	FALSE	FALSE
ENSG00000101189	MRGBP	protein_coding	4.12715	4.74644	3.66363	0.582291	8.00971e-05	4.97282e-06	6.0886	0.185033	0.171849	0.0778677	1.85442	0.612172	0.000107251	2.98719e-06	6.31706	0.375877	0.00741975	0.00106083	3.79828	0.397257	0.00385266	0.000400356	4.20743	0.236295	0.0665954	0.0178854	2.57045	0.10168	0.584659	0.331531	0.994168	0.131561	0.447015	0.158129	1.46388	0.292524	0.0621587	0.00632456	3.03521	FALSE	FALSE	FALSE	FALSE	FALSE	FALSE	FALSE
ENSG00000101194	SLC17A9	protein_coding	-0.869781	1.7283	-3.07366	-1.13144	0.252426	0.144676	-1.51539	-0.211891	0.85175	0.76124	-0.307861	-2.28939	0.0260482	0.00602126	-3.05667	-1.54582	0.0915448	0.0345475	-2.26133	-0.919554	0.41037	0.243677	-1.19976	-0.743573	0.55585	0.378293	-0.900188	0.880088	0.421888	0.176031	1.40059	-0.277858	0.892225	0.74719	-0.326645	-0.453839	0.746807	0.545784	-0.614105	FALSE	FALSE	FALSE	FALSE	FALSE	FALSE	FALSE
ENSG00000101210	EEF1A2	protein_coding	-0.107476	2.17595	-1.80918	-1.96419	0.00178091	0.000262475	-4.38452	-2.13994	0.00198693	0.000189456	-4.52144	-2.3063	0.000710628	4.22143e-05	-5.15695	-1.23296	0.0220713	0.00486714	-3.14921	0.175752	0.847826	0.749887	0.32303	-1.07334	0.11263	0.0374952	-2.22179	0.411789	0.51159	0.255967	1.16803	0.0696799	0.960964	0.89583	0.132537	1.31877	0.103609	0.0159838	2.62189	FALSE	FALSE	FALSE	FALSE	FALSE	FALSE	FALSE
ENSG00000101213	PTK6	protein_coding	4.38421	5.08595	3.73329	-0.707462	0.0078479	0.00174086	-3.58914	-0.314111	0.236756	0.12013	-1.62054	-0.640362	0.0194954	0.00405872	-3.22772	-0.21774	0.416648	0.273213	-1.12537	-0.39335	0.161406	0.0648795	-1.9489	-0.422622	0.128919	0.045183	-2.13062	0.0951551	0.807864	0.623974	0.497593	0.162254	0.707235	0.43551	0.795094	0.191526	0.579	0.339806	0.976906	TRUE	FALSE	FALSE	FALSE	FALSE	FALSE	FALSE
ENSG00000101222	SPEF1	protein_coding	1.32388	3.50582	-1.43818	-0.572734	0.384099	0.250674	-1.18156	-2.22269	0.0100258	0.00175987	-3.58454	-1.4003	0.0133055	0.0024085	-3.45127	-1.25374	0.0240952	0.00549493	-3.09653	1.64995	0.0621353	0.0172478	2.5871	-0.14656	0.842392	0.746295	-0.327845	1.49863	0.026419	0.00159149	3.62712	0.671065	0.467282	0.175405	1.40272	2.46758	0.0163449	0.000633363	4.01504	TRUE	FALSE	FALSE	TRUE	TRUE	FALSE	FALSE
ENSG00000101224	CDC25B	protein_coding	4.81444	5.60299	4.18246	-0.11941	0.527307	0.386075	-0.885317	0.164599	0.381559	0.233476	1.22703	0.390022	0.0399428	0.0107346	2.80153	0.830242	0.000222935	5.39238e-06	6.05255	-0.284009	0.126714	0.0461522	-2.12015	-0.44022	0.017538	0.00288934	-3.3736	-0.274852	0.238502	0.0637439	-1.95793	0.234579	0.3481	0.0939454	1.75493	0.390791	0.0656053	0.00704367	2.98804	TRUE	FALSE	FALSE	FALSE	FALSE	FALSE	FALSE
ENSG00000101298	SNPH	protein_coding	3.08636	3.97207	2.24295	0.273068	0.288378	0.172222	1.41361	1.11343	0.000139956	5.16746e-06	6.0715	0.229	0.423085	0.261409	1.15434	1.02907	0.00050534	1.93663e-05	5.49193	-0.840358	0.00131906	9.57168e-05	-4.80918	-0.800073	0.00236268	0.000182675	-4.53676	0.0824157	0.848713	0.691276	0.402684	0.0383472	0.935104	0.839083	0.205617	-0.00193863	0.995525	0.990673	-0.0118304	FALSE	FALSE	FALSE	FALSE	FALSE	FALSE	FALSE
ENSG00000101307	SIRPB1	protein_coding	2.54588	4.80399	1.38134	0.377584	0.485008	0.34358	0.96913	0.807827	0.117632	0.046657	2.11477	0.51577	0.384922	0.228636	1.24029	1.21997	0.0245058	0.00561992	3.08674	-0.430243	0.4135	0.246349	-1.19277	-0.704196	0.165141	0.0635883	-1.95918	-0.195956	0.825799	0.652317	-0.457107	-0.05777	0.953931	0.879188	-0.153874	0.216183	0.740541	0.536561	0.628398	FALSE	FALSE	FALSE	FALSE	FALSE	FALSE	FALSE
ENSG00000101400	SNTA1	protein_coding	3.34724	4.08019	2.51561	-0.702037	0.00226267	0.000355938	-4.25674	-0.435331	0.0492489	0.014727	-2.65915	-0.486076	0.0203108	0.00427922	-3.20489	-0.10096	0.637418	0.501142	-0.684581	-0.266706	0.275244	0.136993	-1.5466	-0.385116	0.0673592	0.0181315	-2.56417	0.497723	0.0447509	0.00371629	3.26567	0.713685	0.023295	0.000288078	4.34547	0.832095	0.00348402	3.56617e-05	5.2291	FALSE	FALSE	FALSE	FALSE	FALSE	FALSE	FALSE
ENSG00000101412	E2F1	protein_coding	1.16826	3.10313	-0.374762	-2.10892	8.82735e-08	6.65388e-10	-10.6652	-1.16139	6.61881e-05	1.89535e-06	-6.52349	-1.06788	0.0039055	0.000447672	-4.16058	-0.0208271	0.958138	0.928599	-0.0906958	-0.947525	0.00282434	0.000262421	-4.38461	-1.04706	0.00463488	0.000454791	-4.15397	-1.73244	4.29787e-06	2.17342e-08	-8.70741	-0.691405	0.143348	0.0133452	-2.70376	-0.591873	0.0831931	0.0108927	-2.795	FALSE	FALSE	FALSE	FALSE	FALSE	FALSE	FALSE
ENSG00000101445	PPP1R16B	protein_coding	6.50087	7.23672	5.86428	0.487813	0.133766	0.0628693	1.96499	0.293904	0.395679	0.245708	1.19444	0.92118	0.00901419	0.00139005	3.68431	0.570102	0.0855082	0.0315282	2.30518	0.19391	0.612952	0.444615	0.77919	0.351078	0.333203	0.175443	1.40259	-0.176791	0.710907	0.480741	-0.717965	0.256575	0.615698	0.320285	1.01811	0.0994067	0.841581	0.691601	0.402236	FALSE	FALSE	FALSE	FALSE	FALSE	FALSE	FALSE
ENSG00000101447	FAM83D	protein_coding	3.03677	5.39554	1.13658	-2.60282	8.14474e-08	5.81312e-10	-10.7465	-1.95662	3.544e-06	2.74227e-08	-8.58564	-1.80095	8.24021e-05	2.0474e-06	-6.4883	-1.36819	0.000831722	4.34285e-05	-5.14484	-0.646197	0.0895847	0.028503	-2.35318	-0.432763	0.327487	0.170777	-1.41861	-1.17217	0.00109852	1.77801e-05	-5.52895	-0.370295	0.52956	0.232701	-1.22914	-0.583729	0.194828	0.0486565	-2.09397	TRUE	FALSE	FALSE	FALSE	FALSE	FALSE	FALSE
ENSG00000101448	EPPIN	protein_coding	-1.00477	1.24314	-2.93795	-0.683038	0.30657	0.186019	-1.3675	-1.92788	0.0177233	0.00378482	-3.25781	-1.85814	0.00425373	0.000500195	-4.11406	-1.8889	0.00440214	0.000496458	-4.11721	1.24485	0.145105	0.0559363	2.02423	0.0307578	0.973647	0.953714	0.0587446	1.36343	0.0488004	0.0042726	3.20556	0.188329	0.879017	0.721927	0.360731	1.40242	0.157183	0.0335289	2.27572	FALSE	FALSE	FALSE	FALSE	FALSE	FALSE	FALSE
ENSG00000101460	MAP1LC3A	protein_coding	3.67423	4.74433	2.56076	0.628735	0.00380356	0.000692674	3.97746	1.11385	2.35112e-05	4.44569e-07	7.19901	0.352783	0.0814674	0.0277958	2.36508	0.861473	0.00025798	6.94737e-06	5.94021	-0.485116	0.0156692	0.00264733	-3.41096	-0.50869	0.00900719	0.00118043	-3.75327	0.612174	0.0225682	0.00122102	3.73902	0.336222	0.201707	0.0285607	2.35222	0.359796	0.0979836	0.0143934	2.66955	FALSE	FALSE	FALSE	FALSE	FALSE	FALSE	FALSE
ENSG00000101546	RBFA	protein_coding	3.52351	4.11455	3.05055	-0.722118	3.85947e-05	1.93526e-06	-6.51398	-0.57368	0.000703477	4.34182e-05	-5.14494	-0.57185	0.000748756	4.60248e-05	-5.12006	-0.543869	0.0013499	8.90723e-05	-4.8396	-0.148438	0.381234	0.219338	-1.26636	-0.0279819	0.884827	0.810701	-0.242578	0.0465677	0.834969	0.667071	0.43634	0.196835	0.366302	0.103595	1.70207	0.0763791	0.730583	0.520751	0.653215	TRUE	FALSE	FALSE	FALSE	FALSE	FALSE	FALSE
ENSG00000101577	LPIN2	protein_coding	4.16865	4.95363	2.96463	0.71647	0.00299183	0.000511616	4.10459	0.527718	0.0303578	0.00777765	2.94445	0.225666	0.321734	0.17795	1.39412	0.247784	0.259634	0.142338	1.52474	0.188752	0.439883	0.269698	1.1339	-0.0221181	0.934756	0.888681	-0.141693	0.861634	0.00395179	8.69187e-05	4.84996	0.37083	0.20439	0.0292894	2.34027	0.5817	0.0303409	0.00194472	3.5422	FALSE	FALSE	FALSE	FALSE	TRUE	FALSE	FALSE
ENSG00000101670	LIPG	protein_coding	3.11606	4.06879	1.6794	1.21545	1.00286e-05	3.28726e-07	7.3433	1.60246	9.46605e-07	2.94138e-09	9.79876	1.14606	0.000115056	3.37019e-06	6.26272	1.24698	7.08966e-05	9.92904e-07	6.82123	-0.387007	0.0471122	0.0117831	-2.75981	-0.100926	0.681547	0.524458	-0.647359	-0.304051	0.365636	0.136462	-1.54881	-0.373446	0.176807	0.020916	-2.49823	-0.659528	0.00895662	0.000206647	-4.48494	FALSE	FALSE	FALSE	FALSE	FALSE	FALSE	FALSE
ENSG00000101695	RNF125	protein_coding	1.99685	2.88187	1.18894	-0.82981	0.00470818	0.000898721	-3.86805	-0.660047	0.0244706	0.0058288	-3.07084	-0.857523	0.0078998	0.00116237	-3.75977	-0.402144	0.172844	0.08106	-1.83333	-0.169763	0.631871	0.466637	-0.74153	-0.45538	0.164888	0.0634718	-1.96012	-0.123796	0.765034	0.556867	-0.597096	-0.151509	0.769145	0.52551	-0.645702	0.134108	0.756268	0.560255	0.591934	FALSE	FALSE	FALSE	FALSE	FALSE	FALSE	FALSE
ENSG00000101846	STS	protein_coding	6.44938	7.39918	5.18493	0.481124	0.055117	0.0201588	2.51531	0.466341	0.0693136	0.023113	2.45177	0.759246	0.00555368	0.0007166	3.9632	1.19838	0.000173978	3.816e-06	6.20693	0.0147827	0.966958	0.939504	0.0768131	-0.439132	0.101501	0.0323867	-2.29234	-0.556562	0.0740683	0.008352	-2.91302	-0.27844	0.451914	0.161431	-1.45179	0.175474	0.608806	0.371745	0.912856	FALSE	FALSE	FALSE	FALSE	FALSE	FALSE	FALSE
ENSG00000101868	POLA1	protein_coding	3.4634	4.08501	2.98494	-0.57129	0.00142103	0.000196623	-4.50583	-0.626752	0.00121191	9.503e-05	-4.81222	0.153729	0.45136	0.286441	1.09396	-0.146223	0.473514	0.326955	-1.00384	0.0554615	0.801347	0.684853	0.411567	0.299952	0.126496	0.0438918	2.1449	-0.736704	0.00120925	2.04084e-05	-5.46926	-0.0116852	0.975699	0.930807	-0.0878835	-0.256175	0.263783	0.0847616	-1.80976	FALSE	FALSE	FALSE	FALSE	FALSE	FALSE	FALSE
ENSG00000101945	SUV39H1	protein_coding	1.45721	2.06219	0.854633	-0.596941	0.000797727	9.51654e-05	-4.81162	-0.658495	0.000704029	4.34951e-05	-5.14419	-0.0322561	0.884645	0.810911	-0.242303	-0.395172	0.037365	0.0101476	-2.82662	0.0615542	0.776766	0.648938	0.461893	0.362916	0.0579324	0.0147222	2.6593	-0.457871	0.0280906	0.00176625	-3.58301	0.106813	0.694886	0.41898	0.824502	-0.194549	0.402783	0.179299	-1.3896	FALSE	FALSE	FALSE	FALSE	FALSE	FALSE	FALSE
ENSG00000101955	SRPX	protein_coding	-0.351375	0.964878	-3.08517	0.554777	0.254767	0.146524	1.50809	0.259541	0.656227	0.508733	0.672359	1.62974	0.0156699	0.00303102	3.35312	1.18482	0.0801524	0.0288515	2.34742	0.295236	0.591865	0.420211	0.822288	0.444919	0.473438	0.296371	1.07107	-1.63145	0.0403224	0.00304109	-3.3517	-0.556487	0.427344	0.144361	-1.51664	-0.70617	0.288266	0.0986002	-1.72888	FALSE	FALSE	FALSE	FALSE	FALSE	FALSE	FALSE
ENSG00000101974	ATP11C	protein_coding	3.79722	4.46723	2.6926	-0.752891	0.0129072	0.00323448	-3.3253	-0.419737	0.166859	0.0745289	-1.8773	-0.655325	0.0464474	0.0131195	-2.71146	-0.52209	0.105388	0.0416273	-2.17088	-0.333154	0.320309	0.170527	-1.41948	-0.133235	0.738883	0.597481	-0.536215	-0.251479	0.530935	0.275091	-1.12084	-0.153913	0.775175	0.534341	-0.631859	-0.353832	0.370827	0.15495	-1.47572	FALSE	FALSE	FALSE	FALSE	FALSE	FALSE	FALSE
ENSG00000101986	ABCD1	protein_coding	2.56072	3.3846	1.78398	0.593357	0.000912959	0.000112806	4.73979	1.04508	3.80336e-06	3.12287e-08	8.51801	0.400217	0.0199956	0.00419452	3.21352	0.89343	2.9097e-05	2.81876e-07	7.41731	-0.451728	0.00553018	0.000655346	-4.00072	-0.493213	0.002882	0.00023705	-4.42729	0.304786	0.163361	0.0328885	2.28497	0.111646	0.639037	0.345677	0.964836	0.153132	0.393928	0.172834	1.41151	FALSE	FALSE	FALSE	FALSE	FALSE	FALSE	FALSE
ENSG00000102007	PLP2	protein_coding	5.22562	5.98263	4.38158	-0.867083	0.00313148	0.000541661	-4.08066	-0.402626	0.15663	0.0684402	-1.92145	-0.597351	0.0408679	0.0110631	-2.78805	-0.487145	0.0894338	0.033571	-2.27512	-0.464456	0.119648	0.0425655	-2.15996	-0.110206	0.753391	0.616196	-0.508849	-0.120643	0.774332	0.570618	-0.576239	0.149088	0.751312	0.50022	0.686073	-0.205162	0.587346	0.349337	-0.957381	FALSE	FALSE	FALSE	FALSE	FALSE	FALSE	FALSE
ENSG00000102230	PCYT1B	protein_coding	0.348458	1.41969	-0.660452	-0.351794	0.39108	0.256955	-1.16553	-0.668137	0.122565	0.0493904	-2.08653	-0.727517	0.0928137	0.0330246	-2.28299	-0.893552	0.0447016	0.0130159	-2.71504	0.316343	0.519628	0.344328	0.967597	0.166035	0.765763	0.634427	0.482567	0.109178	0.863703	0.718252	0.365724	-0.266545	0.693466	0.416833	-0.828376	-0.116237	0.87204	0.742347	-0.333147	FALSE	TRUE	FALSE	FALSE	FALSE	FALSE	FALSE
ENSG00000102287	GABRE, MIR224, MIR452	protein_coding	7.10777	8.17018	5.4672	-0.640755	0.113146	0.0505941	-2.07454	-0.543187	0.195332	0.0924357	-1.76361	-0.627101	0.141592	0.0579895	-2.00604	-1.02824	0.0163201	0.00317672	-3.33302	-0.0975687	0.848209	0.750478	-0.322238	0.401142	0.365878	0.201542	1.31876	0.34893	0.537007	0.281182	1.10632	0.362584	0.548997	0.249395	1.18485	-0.136127	0.818096	0.655683	-0.452352	FALSE	FALSE	FALSE	FALSE	FALSE	FALSE	FALSE
ENSG00000102384	CENPI	protein_coding	-0.0439566	2.327	-2.594	-2.50465	1.55899e-06	3.20673e-08	-8.50425	-1.74936	7.44592e-05	2.21386e-06	-6.45273	-1.68191	0.00391287	0.000449146	-4.15921	-1.58182	0.00616177	0.000811819	-3.9108	-0.755288	0.105625	0.0358517	-2.24347	-0.100097	0.896407	0.828445	-0.219433	-1.95481	0.000106442	1.07006e-06	-6.78649	-1.13208	0.135996	0.0115754	-2.76778	-1.78727	0.00822809	0.000175962	-4.5525	FALSE	FALSE	FALSE	FALSE	FALSE	FALSE	FALSE
ENSG00000102452	NALCN	protein_coding	0.212307	2.15042	-3.25462	2.79158	0.000317299	2.90756e-05	5.31669	2.56551	0.00128798	0.000104167	4.77343	2.51702	0.00326559	0.000348983	4.26502	2.5657	0.00302735	0.00029272	4.33876	0.226063	0.700957	0.548577	0.609802	-0.048681	0.945976	0.907261	-0.117917	-0.31459	0.826738	0.653565	-0.455343	-0.589147	0.41995	0.13896	-1.53848	-0.314403	0.670359	0.442413	-0.783019	FALSE	FALSE	FALSE	FALSE	FALSE	FALSE	FALSE
ENSG00000102743	SLC25A15	protein_coding	1.0482	1.98344	0.139093	-1.01519	0.000103716	6.93844e-06	-5.94078	-0.650817	0.00592802	0.000865022	-3.88412	-0.833453	0.00325866	0.000346851	-4.26759	-0.316648	0.206376	0.10337	-1.70326	-0.364374	0.150661	0.0589316	-1.99788	-0.516805	0.0622379	0.0162812	-2.61348	-0.551631	0.0457614	0.00385318	-3.25011	-0.369894	0.310227	0.073537	-1.88427	-0.217462	0.488296	0.250381	-1.18231	FALSE	FALSE	FALSE	FALSE	FALSE	FALSE	FALSE
ENSG00000102780	DGKH	protein_coding	6.11704	6.83114	4.6566	-0.266731	0.437409	0.298002	-1.06736	-0.417464	0.221081	0.109173	-1.67341	-0.414771	0.229749	0.110892	-1.66483	-0.812101	0.0190608	0.00395468	-3.23891	0.150733	0.703692	0.551705	0.604996	0.397331	0.268315	0.127316	1.58804	-0.0143265	0.981201	0.954837	-0.0573186	-0.162366	0.766874	0.521621	-0.651838	-0.408964	0.318086	0.117223	-1.63416	TRUE	FALSE	FALSE	FALSE	FALSE	FALSE	FALSE
ENSG00000102837	OLFM4	protein_coding	0.315605	6.25307	-4.31062	4.70749	0.0463414	0.0161756	2.61645	0.380799	0.923811	0.871635	0.163582	4.81553	0.00513692	0.000644423	4.00777	0.283168	0.908347	0.853945	0.186383	4.32669	0.0713387	0.0207327	2.50231	4.53236	0.00494228	0.00050016	4.11409	2.3522	0.513575	0.258618	1.16134	2.46025	0.0794372	0.00399291	3.23476	2.25457	0.487758	0.249659	1.18417	FALSE	FALSE	FALSE	FALSE	FALSE	FALSE	FALSE
ENSG00000102904	TSNAXIP1	protein_coding	2.70165	4.16757	1.19507	0.505569	0.152461	0.0745446	1.87719	-1.08106	0.0155656	0.00320265	-3.32953	-0.414537	0.219598	0.10425	-1.69864	-1.07185	0.00496811	0.000589042	-4.04548	1.58663	0.0007659	4.62442e-05	5.11803	0.657311	0.0794707	0.0229268	2.45554	1.11747	0.0106237	0.000384481	4.22439	0.197366	0.708011	0.437325	0.791908	1.12668	0.0337928	0.0023245	3.46639	FALSE	TRUE	FALSE	FALSE	FALSE	FALSE	FALSE
ENSG00000102931	ARL2BP	protein_coding	4.79674	5.26113	4.48449	-0.545062	1.2935e-05	4.52368e-07	-7.19074	-0.623745	6.72764e-06	7.41914e-08	-8.0754	-0.417974	0.000501777	2.63836e-05	-5.35848	-0.395716	0.000972167	5.44399e-05	-5.04851	0.0786834	0.50432	0.329241	0.998997	-0.0222582	0.864706	0.780675	-0.282061	-0.141958	0.261754	0.075387	-1.87134	-0.0148711	0.940143	0.850535	-0.190789	0.0860705	0.534233	0.292615	1.07966	TRUE	FALSE	FALSE	TRUE	TRUE	FALSE	FALSE
ENSG00000102962	CCL22	protein_coding	0.76644	3.28022	-1.1791	0.625269	0.39316	0.258788	1.16091	2.18243	0.00211471	0.000206536	4.48516	0.591344	0.428827	0.266681	1.14128	2.30128	0.00111447	6.7494e-05	4.95715	-1.55716	0.0114852	0.00174242	-3.58876	-1.70993	0.0041436	0.000388786	-4.21972	0.403579	0.717092	0.489575	0.70341	0.369653	0.717341	0.448871	0.771826	0.52243	0.366169	0.151438	1.48903	FALSE	FALSE	FALSE	FALSE	FALSE	FALSE	FALSE
ENSG00000102967	DHODH	protein_coding	2.13127	2.65162	1.58757	-0.768565	1.12964e-06	2.08542e-08	-8.72916	-0.458103	0.000567464	3.2707e-05	-5.26617	-0.829162	1.81605e-06	9.73697e-09	-9.1359	-0.494026	0.000437115	1.54467e-05	-5.59002	-0.310462	0.0170153	0.00295976	-3.3633	-0.335135	0.0119824	0.00172658	-3.59263	0.05091	0.760906	0.551452	0.605385	-0.00968675	0.970759	0.919275	-0.102581	0.0149868	0.940785	0.870963	0.164445	TRUE	FALSE	FALSE	FALSE	FALSE	FALSE	FALSE
ENSG00000102970	CCL17	protein_coding	-0.509952	0.876873	-1.81377	0.142222	0.746876	0.634751	0.482103	0.928421	0.0161489	0.00335275	3.3099	0.470692	0.192669	0.0873604	1.79374	1.51554	0.000169219	3.59821e-06	6.2333	-0.7862	0.0376164	0.00867012	-2.89649	-1.04484	0.00166865	0.000110816	-4.7473	0.650399	0.176118	0.037582	2.22067	0.978869	0.0483325	0.00134871	3.69706	1.23751	0.00257006	2.25485e-05	5.42618	FALSE	FALSE	FALSE	FALSE	FALSE	FALSE	FALSE
ENSG00000102996	MMP15	protein_coding	6.38771	7.30791	5.51927	0.912389	1.34411e-05	4.77473e-07	7.16507	0.888584	3.18047e-05	6.53181e-07	7.01701	0.977618	1.34721e-05	1.82222e-07	7.62926	1.37875	4.47205e-07	6.53928e-10	10.6756	0.0238044	0.913906	0.854067	0.186224	-0.401132	0.0268619	0.00510773	-3.12828	-0.16132	0.476198	0.22011	-1.26417	-0.0960906	0.727094	0.460763	-0.751469	0.328846	0.111115	0.0180825	2.56542	TRUE	FALSE	FALSE	FALSE	FALSE	FALSE	FALSE
ENSG00000103024	NME3	protein_coding	4.09839	5.05349	3.31068	-0.394288	0.142783	0.0684385	-1.92146	-0.447303	0.11567	0.0455688	-2.12643	-0.354733	0.186958	0.0838821	-1.81528	-0.602075	0.0283799	0.00685063	-3.00023	0.0530149	0.884428	0.807102	0.247289	0.247341	0.404626	0.233487	1.227	0.475913	0.141332	0.025458	2.4065	0.515468	0.169538	0.0191104	2.53998	0.321142	0.360434	0.146796	1.50702	FALSE	FALSE	FALSE	FALSE	FALSE	FALSE	FALSE
ENSG00000103056	SMPD3	protein_coding	1.51592	2.88939	0.135368	-0.960034	0.00773617	0.00170674	-3.59752	-0.67524	0.058467	0.0183705	-2.55816	-1.13034	0.00120225	8.59954e-05	-4.85448	-0.77613	0.0137279	0.00246779	-3.44091	-0.284794	0.505289	0.330333	-0.996691	-0.354211	0.317092	0.162825	-1.44674	0.924968	0.0138855	0.000584589	4.04866	0.754661	0.132363	0.0110488	2.78863	0.824078	0.0531278	0.00483598	3.15199	TRUE	FALSE	FALSE	FALSE	FALSE	FALSE	FALSE
ENSG00000103066	PLA2G15	protein_coding	4.26098	4.84373	3.74954	0.623556	0.00011418	7.83325e-06	5.88723	0.488866	0.00199317	0.000190537	4.51905	0.746002	5.04617e-05	1.03303e-06	6.80283	0.662522	0.000247642	6.36445e-06	5.97899	0.13469	0.359083	0.200905	1.3207	0.0834796	0.591894	0.419695	0.823215	-0.0583517	0.803725	0.617791	-0.506537	0.0640937	0.770871	0.527996	0.641793	0.115304	0.519351	0.277894	1.11413	TRUE	FALSE	FALSE	FALSE	FALSE	FALSE	FALSE
ENSG00000103089	FA2H	protein_coding	3.32913	4.66244	2.06013	-1.3332	0.00488389	0.000944592	-3.84712	-0.560324	0.204232	0.0983268	-1.73038	-1.30418	0.00748247	0.00107407	-3.79305	-0.395719	0.359211	0.2219	-1.2591	-0.772876	0.125011	0.0453338	-2.12898	-0.908462	0.0627882	0.0164797	-2.60794	0.189527	0.756238	0.54402	0.616829	0.218547	0.795972	0.570706	0.576107	0.354132	0.537724	0.296169	1.07153	FALSE	FALSE	FALSE	FALSE	FALSE	FALSE	FALSE
ENSG00000103196	CRISPLD2	protein_coding	0.464905	1.48355	-0.684005	-0.554086	0.144895	0.0698828	-1.91069	-1.34768	0.00412006	0.000520625	-4.09727	-0.602887	0.130016	0.0515691	-2.06501	-0.827384	0.0438421	0.0126347	-2.72844	0.793592	0.0921922	0.0297477	2.33289	0.224496	0.64525	0.4815	0.716709	0.174572	0.752424	0.538245	0.62578	0.12577	0.858607	0.68183	0.41576	0.694866	0.219253	0.0602376	1.98676	FALSE	FALSE	FALSE	FALSE	FALSE	FALSE	FALSE
ENSG00000103253	HAGHL	protein_coding	1.6189	2.76729	0.448104	-0.788474	0.00781342	0.00172977	-3.59185	-1.14609	0.00114829	8.76623e-05	-4.84635	-0.808183	0.00377296	0.00042757	-4.17985	-0.975018	0.00124475	7.80485e-05	-4.89554	0.357619	0.314853	0.166606	1.43323	0.166835	0.603638	0.433282	0.799017	0.808144	0.0115121	0.000443286	4.16471	0.788435	0.0544258	0.00168989	3.60173	0.979219	0.0154197	0.000558052	4.06815	FALSE	FALSE	FALSE	FALSE	FALSE	FALSE	FALSE
ENSG00000103269	RHBDL1	protein_coding	1.6516	2.7822	0.832282	1.15874	0.000551342	5.85505e-05	5.01754	0.368628	0.287896	0.156885	1.46849	0.896969	0.00545269	0.000700647	3.97266	-0.186689	0.605855	0.464219	-0.745611	0.790115	0.0119554	0.00184069	3.56551	1.08366	0.00153437	9.8253e-05	4.79812	0.387977	0.376022	0.142935	1.52234	0.126202	0.77305	0.531616	0.636117	-0.167341	0.718475	0.504656	-0.678911	TRUE	FALSE	FALSE	FALSE	FALSE	FALSE	FALSE
ENSG00000103316	CRYM	protein_coding	3.01531	4.06099	1.32371	-0.659963	0.195995	0.104225	-1.69877	-1.17605	0.0406241	0.0113979	-2.77471	-0.380264	0.482032	0.314864	-1.02986	-0.92983	0.0788481	0.028262	-2.35721	0.516083	0.423738	0.255178	1.17004	0.549566	0.341119	0.181482	1.38235	0.299462	0.664904	0.424178	0.815178	0.57916	0.439718	0.152761	1.48399	0.545678	0.47339	0.236344	1.21927	FALSE	FALSE	FALSE	FALSE	FALSE	FALSE	FALSE
ENSG00000103319	LOC101930123, EEF2K	protein_coding	4.65837	5.81294	3.7862	-0.986616	7.52542e-05	4.57128e-06	-6.12614	-1.20219	2.35112e-05	4.46932e-07	-7.19649	-0.747012	0.00141356	0.000107828	-4.75884	-1.02738	0.000140849	2.64311e-06	-6.37235	0.215578	0.394914	0.230986	1.23382	0.280372	0.23261	0.103245	1.70391	0.249308	0.33781	0.118428	1.62848	0.488913	0.110882	0.00737729	2.96771	0.424119	0.1304	0.0242161	2.42997	TRUE	FALSE	FALSE	FALSE	FALSE	FALSE	FALSE
ENSG00000103335	MIR4722, PIEZO1	protein_coding	7.2123	7.85063	6.70988	0.764697	2.57962e-05	1.13162e-06	6.76058	0.232053	0.118221	0.0469542	2.11163	0.847259	1.70196e-05	2.45759e-07	7.48361	0.350244	0.0212322	0.00460424	3.17325	0.532644	0.00163723	0.000127683	4.68754	0.497015	0.00342677	0.000298352	4.33076	0.0986465	0.623945	0.376047	0.904516	0.181208	0.416807	0.136857	1.54717	0.216837	0.228627	0.0647366	1.95003	TRUE	FALSE	FALSE	FALSE	FALSE	FALSE	FALSE
ENSG00000103353	UBFD1	protein_coding	5.76081	6.31167	4.98786	-0.423371	0.00129812	0.000175265	-4.55417	-1.20996	4.52631e-08	2.86684e-11	-12.6781	-0.334042	0.0105049	0.00173962	-3.58944	-0.865162	3.62512e-06	9.21244e-09	-9.16591	0.786589	4.6252e-06	5.31282e-08	8.24465	0.53112	0.000368292	1.38898e-05	5.63625	-0.0659054	0.714514	0.486878	-0.707838	0.0234235	0.918588	0.803439	0.252089	0.278892	0.0749476	0.00890866	2.88447	FALSE	FALSE	FALSE	FALSE	FALSE	FALSE	FALSE
ENSG00000103490	PYCARD	protein_coding	4.01837	4.71031	3.41081	-0.560431	0.00642832	0.00134535	-3.69811	-0.162284	0.441971	0.288319	-1.08959	-0.599541	0.00591322	0.000777477	-3.92896	-0.350148	0.0824953	0.0300618	-2.32789	-0.398147	0.0623316	0.0173137	-2.58535	-0.249393	0.259376	0.12132	-1.61505	0.151665	0.569717	0.31553	1.02841	0.112556	0.737952	0.480082	0.719057	-0.0361979	0.911924	0.813914	-0.238377	FALSE	FALSE	FALSE	FALSE	FALSE	FALSE	FALSE
ENSG00000103528	SYT17	protein_coding	3.98763	4.6321	2.77504	-0.602606	0.0483955	0.0170715	-2.59181	-0.963067	0.00579788	0.00083826	-3.89733	-0.385658	0.210731	0.0986826	-1.72843	-0.384876	0.203604	0.101312	-1.71419	0.36046	0.323053	0.172591	1.41234	-0.000782506	0.998853	0.99727	-0.00346247	0.321523	0.403377	0.163484	1.44437	0.538471	0.210637	0.0311471	2.31099	0.899714	0.027987	0.00163526	3.61563	TRUE	FALSE	FALSE	FALSE	FALSE	FALSE	FALSE
ENSG00000103540	CCP110	protein_coding	4.31461	5.19791	3.26237	-0.323784	0.206692	0.111739	-1.66064	-0.916631	0.0024265	0.000249998	-4.40496	-0.463874	0.0941638	0.0337229	-2.27295	-0.972921	0.00228454	0.000192362	-4.51504	0.592847	0.0425207	0.0102772	2.82096	0.509047	0.0949503	0.029446	2.33774	-0.0811446	0.845313	0.684996	-0.41137	-0.221235	0.585694	0.285627	-1.09586	-0.137435	0.748426	0.5487	-0.609613	TRUE	TRUE	TRUE	TRUE	TRUE	FALSE	FALSE
ENSG00000103740	ACSBG1	protein_coding	-1.58896	0.808277	-4.16065	-0.80331	0.230787	0.128927	-1.58096	-1.2005	0.0986278	0.0371304	-2.22652	-1.69885	0.00335752	0.000365381	-4.24576	-1.25218	0.0183935	0.00376207	-3.26041	0.397191	0.654107	0.493141	0.697579	-0.446674	0.496958	0.319436	-1.01994	1.90675	0.00573296	0.000149498	4.62109	1.01121	0.272413	0.0552522	2.03043	1.85507	0.0288883	0.00176361	3.58364	FALSE	FALSE	FALSE	FALSE	FALSE	FALSE	FALSE
ENSG00000103888	CEMIP	protein_coding	3.75288	4.86979	2.70635	-0.442553	0.194655	0.103323	-1.70351	-1.04112	0.00802343	0.00130724	-3.71024	0.254754	0.575309	0.407725	0.844946	-0.210422	0.648517	0.51378	-0.664289	0.598565	0.130958	0.0485279	2.09529	0.465176	0.283813	0.138959	1.53848	-1.04375	0.0260133	0.00154371	-3.64001	-0.346438	0.519791	0.22327	-1.25523	-0.21305	0.716188	0.501153	-0.684564	FALSE	FALSE	FALSE	FALSE	FALSE	FALSE	FALSE
ENSG00000103995	CEP152	protein_coding	2.78982	3.43085	1.85597	-0.665533	0.0367143	0.0120949	-2.74808	-0.354064	0.284182	0.154099	-1.47893	0.0232578	0.960781	0.931872	0.086528	-0.2025	0.614115	0.473792	-0.729524	-0.311469	0.39302	0.229088	-1.23904	0.225758	0.585005	0.412138	0.836889	-0.700531	0.0901866	0.0119073	-2.7551	-0.0117397	0.98678	0.964054	-0.0456109	-0.548967	0.197631	0.0501272	-2.07916	FALSE	TRUE	FALSE	FALSE	TRUE	FALSE	FALSE
ENSG00000104081	BMF	protein_coding	5.21542	6.03006	4.44351	0.673361	0.00578452	0.00116868	3.75749	0.599802	0.0159688	0.00330603	3.31591	0.222868	0.363331	0.210543	1.29183	0.120818	0.631397	0.493677	0.696705	0.0735591	0.794902	0.675305	0.424836	0.10205	0.706492	0.554892	0.600115	0.789344	0.00852727	0.000283151	4.3527	0.338851	0.282142	0.0598446	1.99008	0.31036	0.26773	0.0872043	1.79469	TRUE	FALSE	FALSE	FALSE	FALSE	FALSE	FALSE
ENSG00000104147	OIP5	protein_coding	-0.985	1.10591	-2.88333	-2.50662	3.64915e-07	4.95803e-09	-9.50596	-1.32826	0.000246241	1.0847e-05	-5.74422	-1.39467	0.00338416	0.000369103	-4.24151	-0.984758	0.0239789	0.00545428	-3.09976	-1.17836	0.00512278	0.000586968	-4.04696	-0.40991	0.430942	0.257258	-1.16477	-1.68421	0.000107291	1.08514e-06	-6.78	-0.57226	0.373169	0.107747	-1.68062	-1.34071	0.00989198	0.00025072	-4.40375	FALSE	FALSE	FALSE	FALSE	FALSE	FALSE	FALSE
ENSG00000104177	MYEF2	protein_coding	3.12781	3.70362	2.26544	0.857536	0.000618636	6.82222e-05	4.9526	0.429479	0.0805323	0.0284682	2.35376	0.568781	0.0179233	0.00362986	3.27579	0.271117	0.264346	0.146071	1.50988	0.428057	0.0630433	0.017592	2.57804	0.297664	0.204529	0.0860336	1.80187	0.296559	0.356901	0.130035	1.57614	0.00780443	0.985726	0.960887	0.0496325	0.138197	0.664229	0.434933	0.796109	FALSE	FALSE	FALSE	FALSE	FALSE	FALSE	FALSE
ENSG00000104205	SGK3	protein_coding	3.3034	4.00736	2.57745	-0.362442	0.062894	0.0239153	-2.43582	-0.614811	0.005346	0.000753058	-3.94236	-0.241692	0.284657	0.149829	-1.49522	-0.620275	0.00955498	0.0014955	-3.65342	0.25237	0.260602	0.126816	1.59025	0.378582	0.110184	0.0363519	2.23677	-0.324162	0.202786	0.0479134	-2.10161	-0.203412	0.503115	0.20773	-1.30014	-0.329625	0.234845	0.068113	-1.92392	FALSE	FALSE	FALSE	FALSE	FALSE	FALSE	FALSE
ENSG00000104237	RP1	protein_coding	-0.374174	1.41969	-1.87382	-0.452206	0.393972	0.259695	-1.15863	-1.48428	0.016554	0.00346076	-3.29629	-1.51614	0.00334354	0.00036159	-4.25013	-1.36104	0.00702433	0.000979521	-3.83184	1.03208	0.10589	0.0359999	2.24148	-0.155093	0.812201	0.700332	-0.390216	1.2128	0.0312509	0.00208872	3.51187	0.148871	0.87527	0.713787	0.371805	1.33604	0.0714395	0.00826127	2.91784	FALSE	FALSE	TRUE	TRUE	FALSE	FALSE	FALSE
ENSG00000104267	CA2	protein_coding	3.22347	4.43313	1.76373	-0.101118	0.818615	0.727043	-0.353795	0.452896	0.233097	0.117621	1.63228	1.03757	0.0395352	0.0105871	2.80771	0.764717	0.133611	0.0574112	2.0111	-0.554014	0.148596	0.0578581	-2.00718	0.27285	0.592096	0.419892	0.822862	-1.63451	0.00604022	0.00016119	-4.58939	-0.495829	0.385613	0.115992	-1.64002	-1.32269	0.0112909	0.000322977	-4.2975	TRUE	FALSE	FALSE	FALSE	FALSE	FALSE	FALSE
ENSG00000104324	CPQ	protein_coding	3.37892	4.89839	1.4264	1.58614	0.00180755	0.000268055	4.37569	0.655247	0.222359	0.109972	1.66941	1.08952	0.0180476	0.00366385	3.27179	-0.0230768	0.970509	0.950168	-0.0632515	0.930888	0.0460847	0.0114278	2.77353	1.11259	0.0163863	0.00263655	3.4127	0.824688	0.204822	0.0487564	2.09295	0.328069	0.579137	0.278753	1.11208	0.146364	0.841284	0.69105	0.402997	FALSE	FALSE	FALSE	FALSE	FALSE	FALSE	FALSE
ENSG00000104368	PLAT	protein_coding	5.74893	7.23629	3.02943	1.18844	0.0561068	0.0206405	2.50438	1.72418	0.00963071	0.00167113	3.60645	0.511659	0.492093	0.325244	1.00748	1.62399	0.0186486	0.00382788	3.25294	-0.535744	0.440057	0.269848	-1.13353	-1.11234	0.0937431	0.0288888	-2.34681	-0.620298	0.490721	0.234253	-1.22492	-1.29708	0.140832	0.0127493	-2.72437	-0.720488	0.352955	0.140705	-1.53135	FALSE	FALSE	FALSE	FALSE	FALSE	FALSE	FALSE
ENSG00000104408	EIF3E	protein_coding	7.84353	8.60479	7.1697	-0.614914	0.0129062	0.0032329	-3.32551	-0.46919	0.0598656	0.0190026	-2.54258	-0.438783	0.0787386	0.0266012	-2.38583	-0.572333	0.0222794	0.00494375	-3.14244	-0.145724	0.598963	0.428795	-0.806955	0.13355	0.636424	0.468952	0.737633	0.0476311	0.909883	0.801314	0.254877	0.223762	0.529311	0.232358	1.23008	-0.0555122	0.883286	0.760477	-0.308878	TRUE	FALSE	FALSE	FALSE	FALSE	FALSE	FALSE
ENSG00000104415	WISP1	protein_coding	0.0639855	1.08157	-1.42309	1.76493	1.22185e-06	2.28544e-08	8.681	1.04287	0.00128427	0.000103374	4.77666	1.55023	1.36432e-05	1.86497e-07	7.61792	0.915723	0.00349502	0.000355827	4.25687	0.722062	0.00521174	0.000605543	4.03388	0.63451	0.0117597	0.00168374	3.60327	0.290414	0.492743	0.236689	1.21835	0.0757188	0.839048	0.643057	0.470247	0.16327	0.639809	0.406385	0.847404	FALSE	FALSE	FALSE	FALSE	FALSE	FALSE	FALSE
ENSG00000104490	NCALD	protein_coding	1.63593	3.25775	-0.207234	-1.01327	0.0619883	0.0234576	-2.44485	-0.704832	0.205761	0.0993137	-1.72498	-0.875629	0.0420314	0.0114701	-2.77188	-1.13027	0.0139909	0.00254143	-3.42838	-0.308439	0.657055	0.496244	-0.692524	0.254637	0.638335	0.471794	0.732865	1.40235	0.0117262	0.000456532	4.15237	1.53999	0.0390312	0.000872751	3.88038	0.976917	0.1304	0.0242007	2.43027	FALSE	FALSE	FALSE	FALSE	FALSE	FALSE	FALSE
ENSG00000104497	SNX16	protein_coding	3.15577	3.91502	2.12135	0.511638	0.0755659	0.0301886	2.32589	0.341517	0.274744	0.147156	1.50561	0.751126	0.0244898	0.00552253	3.09435	0.457351	0.175351	0.0825863	1.8235	0.170121	0.603263	0.433699	0.798282	0.293775	0.372968	0.20722	1.30166	-0.410475	0.334313	0.116033	-1.63982	-0.170987	0.700834	0.427555	-0.809159	-0.294641	0.441463	0.209179	-1.29585	FALSE	FALSE	FALSE	FALSE	FALSE	FALSE	FALSE
ENSG00000104635	SLC39A14	protein_coding	5.04977	5.49275	4.05902	0.539417	0.00289805	0.000490689	4.12211	0.520011	0.00531157	0.000746354	3.94612	0.710013	0.000575095	3.18505e-05	5.27755	0.72022	0.000630735	2.77082e-05	5.3374	0.0194061	0.930949	0.880355	0.152375	-0.0102067	0.964209	0.936715	-0.080362	-0.103575	0.696718	0.463375	-0.74704	0.0670206	0.814786	0.601819	0.529836	0.0966334	0.683895	0.458264	0.755721	FALSE	FALSE	FALSE	FALSE	FALSE	FALSE	FALSE
ENSG00000104687	GSR	protein_coding	6.66814	7.25223	5.81442	-0.368502	0.06231	0.0236036	-2.44195	-0.721931	0.00116645	8.99293e-05	-4.83555	-0.312883	0.122238	0.0474785	-2.10613	-0.58555	0.00570286	0.00071681	-3.96308	0.353429	0.0856095	0.0267526	2.38315	0.272667	0.19227	0.0787791	1.84832	-0.154818	0.569093	0.314905	-1.02977	-0.0991991	0.760849	0.513213	-0.665193	-0.0184369	0.956519	0.901182	-0.125688	FALSE	FALSE	FALSE	FALSE	FALSE	FALSE	FALSE
ENSG00000104723	TUSC3	protein_coding	6.83968	8.18923	5.92114	1.41524	1.34411e-05	4.76995e-07	7.16555	0.811047	0.00318988	0.000365379	4.24576	1.21403	0.00011516	3.38891e-06	6.26023	0.494433	0.0529264	0.0163233	2.6123	0.604188	0.0308213	0.0066063	3.01614	0.719598	0.00984065	0.00133223	3.70225	-0.130052	0.72267	0.497719	-0.690128	-0.331256	0.38755	0.117283	-1.63388	-0.446666	0.147948	0.0300335	-2.32834	FALSE	FALSE	FALSE	FALSE	FALSE	FALSE	FALSE
ENSG00000104738	MCM4	protein_coding	4.77557	6.17092	3.91081	-1.73391	1.33165e-08	1.86608e-11	-12.9738	-1.15975	2.36671e-06	1.47553e-08	-8.91252	-0.842125	0.000227417	8.61528e-06	-5.84532	-0.501127	0.0114265	0.00191591	-3.54853	-0.574159	0.00417328	0.000446492	-4.16169	-0.340998	0.0972748	0.030475	-2.32139	-1.1654	3.57198e-06	1.74105e-08	-8.82454	-0.273616	0.311603	0.0741075	-1.88025	-0.506777	0.0270893	0.00156159	-3.63514	FALSE	FALSE	FALSE	FALSE	TRUE	FALSE	FALSE
ENSG00000104763	ASAH1	protein_coding	8.32601	8.97478	7.69665	0.450634	0.0567517	0.0209227	2.49808	0.293168	0.226882	0.113116	1.65389	0.592045	0.0136823	0.00250159	3.43511	0.535699	0.0227346	0.00506967	3.13153	0.157466	0.569992	0.397706	0.863451	0.0563457	0.848549	0.754507	0.316848	-0.396682	0.155081	0.0300278	-2.32843	-0.255271	0.468234	0.176054	-1.40052	-0.15415	0.630802	0.39616	-0.866334	TRUE	FALSE	FALSE	FALSE	FALSE	FALSE	FALSE
ENSG00000104853	CLPTM1	protein_coding	7.09819	7.71073	6.40423	0.815941	4.35874e-06	1.12335e-07	7.86779	0.628902	0.000118534	4.21371e-06	6.16254	0.809067	1.00084e-05	1.06102e-07	7.89619	0.74811	3.19459e-05	3.26991e-07	7.34584	0.187039	0.205432	0.0903686	1.77571	0.0609569	0.714651	0.566435	0.582555	-0.0747669	0.696563	0.462963	-0.747738	-0.0816409	0.718673	0.450204	-0.769528	0.0444407	0.829434	0.673133	0.427865	TRUE	FALSE	FALSE	FALSE	FALSE	FALSE	FALSE
ENSG00000104863	LIN7B	protein_coding	1.74676	2.37851	0.974784	0.302204	0.106761	0.0469313	2.11187	0.899754	6.87072e-05	1.98423e-06	6.50258	0.117499	0.5896	0.42238	0.818395	0.506694	0.0100589	0.00159467	3.62627	-0.59755	0.00211427	0.000178153	-4.5473	-0.389195	0.0383019	0.00835906	-2.91264	0.254573	0.31397	0.103222	1.70404	0.069869	0.823521	0.615433	0.509958	-0.138487	0.533236	0.291163	-1.083	FALSE	FALSE	FALSE	FALSE	FALSE	FALSE	FALSE
ENSG00000104870	FCGRT	protein_coding	5.90844	6.72758	5.13108	0.876828	6.53287e-05	3.78925e-06	6.21009	0.372966	0.0513048	0.0155137	2.63549	0.599188	0.00327649	0.000351145	4.26243	0.204186	0.282845	0.160232	1.45616	0.503863	0.0112253	0.00169477	3.6005	0.395002	0.0437985	0.010071	2.82999	0.507646	0.0284688	0.0017987	3.57529	0.230006	0.384118	0.114834	1.64557	0.338867	0.131093	0.0244807	2.42488	FALSE	FALSE	FALSE	FALSE	FALSE	FALSE	FALSE
ENSG00000104885	DOT1L	protein_coding	5.41875	6.04487	4.55093	0.604188	0.000156652	1.15818e-05	5.71555	0.837602	8.23528e-06	9.88454e-08	7.93151	0.700414	9.22142e-05	2.41236e-06	6.41373	0.979296	4.45973e-06	1.26965e-08	8.99289	-0.233414	0.10185	0.034186	-2.26639	-0.278882	0.0544346	0.0135348	-2.69739	-0.17049	0.37292	0.140893	-1.53058	-0.0742639	0.737952	0.480613	-0.718176	-0.0287959	0.894561	0.782502	-0.279647	FALSE	FALSE	FALSE	FALSE	FALSE	FALSE	FALSE
ENSG00000104889	RNASEH2A	protein_coding	2.94153	3.69803	2.40217	-0.806444	7.77326e-05	4.77866e-06	-6.10635	-0.796233	0.000192251	7.71908e-06	-5.8937	-0.149056	0.480695	0.313786	-1.03222	-0.287047	0.147681	0.0655942	-1.94328	-0.0102109	0.969238	0.943757	-0.0714035	0.13799	0.533701	0.35515	0.945649	-0.626499	0.00564141	0.000146423	-4.62984	0.0308883	0.930464	0.829158	0.218506	-0.117313	0.664551	0.435405	-0.795278	FALSE	FALSE	FALSE	FALSE	FALSE	FALSE	FALSE
ENSG00000104946	MIR4750, TBC1D17	protein_coding	5.37591	5.934	4.75015	0.620892	0.000222884	1.83869e-05	5.5144	0.351528	0.0239817	0.00566922	3.08293	0.4606	0.00413332	0.000480243	4.13113	0.240611	0.109754	0.0438802	2.14503	0.269364	0.0796842	0.0241937	2.4304	0.219989	0.153438	0.0575122	2.01021	0.414253	0.0272742	0.00168335	3.60337	0.25396	0.206566	0.0300039	2.32881	0.303336	0.0905915	0.0126577	2.72762	TRUE	FALSE	FALSE	FALSE	FALSE	FALSE	FALSE
ENSG00000104998	IL27RA	protein_coding	1.28132	2.52756	0.495749	-0.980503	0.000678751	7.67155e-05	-4.90284	-1.13224	0.000447204	2.39228e-05	-5.40066	-1.32949	7.46297e-05	1.7415e-06	-6.56218	-0.858673	0.00255198	0.000223588	-4.45184	0.15174	0.66769	0.508426	0.672852	-0.470814	0.118362	0.0401927	-2.18801	0.313519	0.302172	0.0968393	1.73861	-0.0354641	0.950808	0.873645	-0.160996	0.58709	0.0988341	0.0146327	2.66207	FALSE	FALSE	FALSE	FALSE	FALSE	FALSE	FALSE
ENSG00000105011	ASF1B	protein_coding	1.32407	3.82931	-1.22622	-2.73528	5.61733e-07	8.7958e-09	-9.19104	-1.98214	2.24734e-05	4.18988e-07	-7.22723	-1.31516	0.0240936	0.00541236	-3.10311	-1.01872	0.0668176	0.0225331	-2.46362	-0.753143	0.112726	0.039155	-2.20075	-0.296435	0.682444	0.525731	-0.645355	-2.51026	8.76424e-06	5.5213e-08	-8.22504	-1.09013	0.158861	0.0165647	-2.60559	-1.54684	0.0176621	0.000732828	-3.9538	FALSE	FALSE	FALSE	FALSE	FALSE	FALSE	FALSE
ENSG00000105048	TNNT1	protein_coding	1.3885	3.30168	-0.915446	-1.13451	0.146653	0.0710258	-1.9023	-2.09441	0.0280369	0.0070105	-2.99011	-0.985258	0.220137	0.10471	-1.69624	-1.5458	0.0692565	0.0236552	-2.44093	0.9599	0.374616	0.213809	1.28228	0.560544	0.585587	0.412764	0.835749	0.181265	0.875392	0.738587	0.338206	0.330519	0.819954	0.609333	0.518838	0.729875	0.59628	0.358568	0.938812	FALSE	FALSE	FALSE	FALSE	FALSE	FALSE	FALSE
ENSG00000105088	OLFM2	protein_coding	0.592954	1.77057	-0.753792	1.24316	0.00619217	0.00127631	3.72034	0.36927	0.48388	0.326597	1.0046	0.914841	0.0382004	0.0101018	2.82863	0.490322	0.284938	0.161835	1.45032	0.873889	0.0493844	0.0125499	2.73147	0.42452	0.324103	0.168157	1.42776	0.445295	0.498734	0.243177	1.20108	0.116978	0.858607	0.681154	0.416699	0.566347	0.299532	0.10541	1.69261	FALSE	FALSE	FALSE	FALSE	FALSE	FALSE	FALSE
ENSG00000105173	CCNE1	protein_coding	0.496914	1.78128	-0.37405	-1.28441	1.11419e-05	3.74724e-07	-7.28054	-1.77835	1.82849e-06	9.80364e-09	-9.1322	-1.03576	0.000637583	3.6127e-05	-5.22355	-0.952784	0.00142831	9.70311e-05	-4.80341	0.493944	0.093871	0.030533	2.32049	-0.0829766	0.813133	0.701812	-0.388184	-0.518488	0.0583551	0.00571758	-3.07923	-0.269839	0.497543	0.202679	-1.3153	0.307082	0.403007	0.179638	1.38847	FALSE	FALSE	FALSE	FALSE	FALSE	FALSE	FALSE
ENSG00000105202	FBL	protein_coding	5.66801	6.39252	5.19437	-0.686798	0.000842602	0.000101905	-4.7827	-0.353524	0.0670855	0.0221395	-2.47182	-0.435745	0.0271444	0.00637719	-3.03158	-0.300382	0.118479	0.0489495	-2.09099	-0.333274	0.0954187	0.031283	-2.30891	-0.135363	0.536237	0.357293	-0.941358	-0.0233428	0.944155	0.871846	-0.16331	0.22771	0.407328	0.129841	1.57698	0.0297997	0.924702	0.837774	0.207315	FALSE	FALSE	FALSE	FALSE	FALSE	FALSE	FALSE
ENSG00000105223	PLD3	protein_coding	8.49126	9.05727	7.69473	0.972173	1.44432e-05	5.24472e-07	7.12056	0.929899	3.8236e-05	8.43321e-07	6.89728	0.633002	0.00164439	0.000134653	4.66513	0.555437	0.00430766	0.000480292	4.13109	0.0422736	0.861162	0.768608	0.298056	0.0775653	0.730504	0.586262	0.552819	0.303756	0.151845	0.0288831	2.3469	-0.0354146	0.919544	0.80613	-0.248561	-0.0707063	0.793431	0.617951	-0.506304	FALSE	FALSE	FALSE	FALSE	FALSE	FALSE	FALSE
ENSG00000105245	NUMBL	protein_coding	4.17433	4.68116	3.45062	0.606416	0.00889701	0.00203548	3.52283	0.331415	0.169523	0.0762518	1.86538	0.437397	0.0647889	0.0205224	2.50704	0.0993753	0.709226	0.585988	0.553226	0.275001	0.245154	0.116102	1.63949	0.338022	0.156765	0.0590948	1.99648	0.189001	0.568498	0.313959	1.03184	0.0199822	0.963574	0.903516	0.122704	-0.043039	0.908722	0.80707	-0.247331	TRUE	FALSE	FALSE	FALSE	FALSE	FALSE	FALSE
ENSG00000105270	CLIP3	protein_coding	0.860534	2.47177	-1.05275	2.78699	7.40921e-08	4.92052e-10	10.8474	1.19638	0.00370359	0.000448817	4.15951	2.44562	1.14211e-06	4.65764e-09	9.54071	1.06706	0.00746712	0.00107141	3.7941	1.59061	1.83819e-05	3.12469e-07	7.36768	1.37856	9.5001e-05	2.10689e-06	6.47526	0.297455	0.609638	0.359544	0.936868	-0.0439127	0.919407	0.805218	-0.249757	0.168141	0.717929	0.503562	0.680673	FALSE	FALSE	FALSE	FALSE	FALSE	FALSE	FALSE
ENSG00000105281	SLC1A5	protein_coding	7.2455	7.87053	6.54863	-0.613142	0.0156415	0.00412457	-3.22078	-0.426925	0.0959772	0.0358109	-2.24402	-0.259288	0.329443	0.184018	-1.37401	-0.291718	0.250905	0.135626	-1.5523	-0.186217	0.505305	0.330405	-0.99654	0.0324309	0.919996	0.864728	0.172472	-0.0961089	0.805782	0.620402	-0.502754	0.257745	0.478229	0.18473	1.37169	0.0390978	0.923699	0.836411	0.209084	TRUE	FALSE	FALSE	FALSE	FALSE	FALSE	FALSE
ENSG00000105327	BBC3, MIR3191	protein_coding	3.8917	5.02903	3.02745	0.550082	0.0450481	0.0156292	2.63212	0.345695	0.243125	0.124443	1.60084	1.06695	0.000445203	2.22154e-05	5.4326	0.709443	0.011937	0.00203567	3.52279	0.204386	0.499855	0.324953	1.0081	0.357506	0.157982	0.0597066	1.99125	0.379821	0.303654	0.0978958	1.73275	0.896688	0.0137548	8.71566e-05	4.8488	0.743568	0.0234914	0.00116597	3.75847	FALSE	FALSE	FALSE	FALSE	FALSE	FALSE	FALSE
ENSG00000105339	DENND3	protein_coding	5.30749	5.97111	4.51488	0.777296	0.00418548	0.000780586	3.92728	0.724611	0.00897918	0.00151814	3.64707	0.449634	0.100735	0.0368249	2.23052	0.480819	0.0762749	0.0269307	2.38002	0.0526849	0.873207	0.786701	0.274103	-0.0311857	0.925901	0.874085	-0.16043	0.0948206	0.825097	0.651008	0.458959	-0.232842	0.538808	0.240394	-1.20844	-0.148971	0.677787	0.450971	-0.768207	FALSE	FALSE	FALSE	FALSE	FALSE	FALSE	FALSE
ENSG00000105357	MYH14	protein_coding	6.38645	7.48713	4.96291	-0.58919	0.0326303	0.0104266	-2.81453	-0.762738	0.00947251	0.0016281	-3.61749	-0.503308	0.0834553	0.0286422	-2.35087	-0.229694	0.443003	0.297926	-1.06753	0.173548	0.591976	0.420367	0.822008	-0.273614	0.381752	0.214588	-1.28001	0.986188	0.00552975	0.000141167	4.64523	1.07207	0.010711	5.09021e-05	5.07712	1.51923	0.000490856	5.38318e-07	7.10823	FALSE	FALSE	FALSE	FALSE	FALSE	FALSE	FALSE
ENSG00000105373	GLTSCR2	protein_coding	6.90854	8.11544	6.19568	-0.554814	0.0220795	0.0063899	-3.03071	-0.532504	0.0319228	0.00826223	-2.91779	-0.415701	0.106095	0.0394623	-2.19695	-0.676963	0.0102008	0.00163083	-3.61678	-0.0223103	0.944079	0.902952	-0.123424	0.261261	0.333123	0.17538	1.4028	0.674588	0.0274445	0.00170389	3.59823	0.813701	0.0219004	0.000251739	4.40205	0.530129	0.0721105	0.00841355	2.90977	TRUE	FALSE	FALSE	FALSE	FALSE	FALSE	FALSE
ENSG00000105419	MEIS3	protein_coding	0.992888	2.74014	-0.950198	1.7196	0.00789309	0.00175626	3.58541	2.55448	0.000353922	1.74599e-05	5.53683	1.25746	0.0290988	0.00703491	2.98858	1.87562	0.00196534	0.000153558	4.6098	-0.834879	0.0904682	0.0289214	-2.34627	-0.61816	0.188619	0.0766596	-1.8626	0.955348	0.27569	0.0825191	1.82393	0.493213	0.484435	0.190256	1.35389	0.276494	0.635625	0.401095	0.857159	FALSE	FALSE	FALSE	FALSE	FALSE	FALSE	FALSE
ENSG00000105429	MEGF8	protein_coding	6.72425	7.65202	5.99413	1.23482	2.80432e-08	1.02516e-10	11.831	0.476364	0.00144457	0.000123395	4.70194	1.19172	1.36144e-07	1.99077e-10	11.4072	0.545309	0.000622544	2.69682e-05	5.34905	0.758459	2.2803e-05	4.07347e-07	7.24067	0.646416	0.000160376	4.3189e-06	6.15151	0.132761	0.455931	0.203464	1.31293	0.0896631	0.691183	0.414213	0.833119	0.201706	0.222323	0.0616646	1.97485	TRUE	FALSE	FALSE	FALSE	FALSE	FALSE	FALSE
ENSG00000105479	CCDC114	protein_coding	2.28316	4.65524	-0.375018	-0.931976	0.105138	0.0460041	-2.12173	-2.3182	0.00328575	0.000379965	-4.22935	-1.54109	0.00252272	0.00024285	-4.41714	-1.55119	0.00287406	0.000266605	-4.37797	1.38622	0.0822716	0.0252826	2.40975	0.0100979	0.989035	0.979704	0.0257466	1.70696	0.0044905	0.000104513	4.77203	1.09785	0.169538	0.0190804	2.5407	2.47398	0.00852279	0.00018486	4.53176	FALSE	TRUE	TRUE	TRUE	FALSE	TRUE	FALSE
ENSG00000105486	LIG1	protein_coding	4.0562	4.93777	3.44312	-1.11216	1.32043e-07	1.2295e-09	-10.3012	-1.0017	1.69486e-06	8.81587e-09	-9.1898	-0.33417	0.0271005	0.00636523	-3.0324	-0.623899	0.000514615	2.02033e-05	-5.47363	-0.110464	0.528572	0.353605	-0.948755	0.28973	0.0704919	0.0193227	2.53488	-0.409481	0.0174144	0.000833954	-3.89949	0.368513	0.0774395	0.00376039	3.2606	-0.031681	0.899323	0.790394	-0.269234	FALSE	FALSE	FALSE	FALSE	FALSE	FALSE	FALSE
ENSG00000105499	PLA2G4C	protein_coding	1.46863	3.82135	-0.869951	2.78402	0.00288424	0.000487472	4.12487	1.72428	0.0771762	0.0268868	2.38079	2.48688	0.00210877	0.000189896	4.52046	1.98639	0.0124563	0.00216219	3.49718	1.05974	0.146195	0.0565379	2.01884	0.500492	0.404327	0.23324	1.22767	1.27949	0.322638	0.108372	1.67745	0.982356	0.20468	0.0293674	2.33901	1.5416	0.0653406	0.00696967	2.99267	FALSE	FALSE	FALSE	FALSE	FALSE	FALSE	FALSE
ENSG00000105519	CAPS	protein_coding	6.05953	7.57627	4.81219	-0.826352	0.00463959	0.000883054	-3.87545	-1.20031	0.000373822	1.90407e-05	-5.49927	-1.14303	0.000557421	3.03775e-05	-5.29788	-1.03081	0.00149892	0.000103745	-4.77514	0.373957	0.226526	0.103795	1.70103	-0.112215	0.741718	0.601762	-0.529919	1.16253	0.00140668	2.45974e-05	5.38867	0.84585	0.0347886	0.000710879	3.96657	1.33202	0.00120818	4.85834e-06	6.09898	TRUE	FALSE	FALSE	FALSE	FALSE	FALSE	FALSE
ENSG00000105520	PLPPR2	protein_coding	5.57267	6.46341	4.34447	1.54814	7.09361e-08	4.62448e-10	10.8852	1.46058	5.07501e-07	1.30778e-09	10.2651	1.51101	2.96943e-07	6.59308e-10	10.6707	1.26726	4.55353e-06	1.35943e-08	8.95629	0.0875617	0.676425	0.518609	0.656609	0.243743	0.197464	0.0819789	1.82739	0.339256	0.168133	0.0344682	2.26244	0.302126	0.220012	0.0342909	2.26492	0.145945	0.528027	0.28621	1.0945	FALSE	FALSE	FALSE	FALSE	FALSE	FALSE	FALSE
ENSG00000105523	FAM83E	protein_coding	5.76615	6.63784	4.98334	-0.795147	0.00199954	0.000304999	-4.32152	-0.853362	0.00173813	0.000157473	-4.59921	-0.651544	0.0110321	0.00186303	-3.5604	-0.543878	0.0296614	0.00731188	-2.97162	0.058215	0.853661	0.758856	0.31104	-0.107666	0.71221	0.562744	-0.58815	0.276977	0.377893	0.14443	1.51637	0.420579	0.216992	0.0331199	2.28161	0.58646	0.0529654	0.00480686	3.15461	FALSE	FALSE	FALSE	FALSE	FALSE	FALSE	FALSE
ENSG00000105538	RASIP1	protein_coding	1.41654	2.38503	0.550848	-0.741404	0.00544535	0.00108356	-3.78935	-0.818608	0.00456379	0.000603111	-4.03557	-0.740424	0.00653432	0.000887009	-3.87357	-0.797647	0.00450779	0.000513041	-4.10343	0.0772034	0.827807	0.722093	0.360506	0.0572231	0.864808	0.780974	0.281666	0.289685	0.352477	0.127489	1.58728	0.290666	0.459985	0.168475	1.42664	0.310646	0.37861	0.160732	1.45433	FALSE	FALSE	FALSE	FALSE	FALSE	FALSE	FALSE
ENSG00000105639	JAK3	protein_coding	1.18869	2.50752	-0.337077	1.47442	0.00164376	0.000235353	4.43031	0.338491	0.531824	0.374606	0.907302	1.13357	0.00876868	0.0013383	3.70033	0.102572	0.844665	0.763301	0.305115	1.13593	0.0123346	0.00193258	3.54485	1.031	0.0137982	0.00208323	3.51299	0.716782	0.238502	0.0637166	1.95815	0.375933	0.463459	0.171898	1.41473	0.480863	0.399769	0.176612	1.39863	FALSE	FALSE	FALSE	FALSE	FALSE	FALSE	FALSE
ENSG00000105641	SLC5A5	protein_coding	2.13263	3.34911	0.525163	-1.56119	0.00393673	0.00072508	-3.95826	-1.19135	0.0236813	0.00556792	-3.09078	-0.853894	0.150107	0.0625741	-1.96739	0.132377	0.828313	0.740955	0.33502	-0.369845	0.579467	0.407318	-0.845692	-0.986271	0.0926974	0.0283736	-2.35534	-0.703386	0.261611	0.0751376	-1.87306	0.00390959	0.99751	0.993158	0.00867903	0.620336	0.352341	0.140224	1.53331	FALSE	FALSE	FALSE	FALSE	FALSE	FALSE	FALSE
ENSG00000105649	RAB3A	protein_coding	1.70511	2.43869	0.75152	0.806431	0.00171406	0.000248968	4.4067	0.482286	0.0620524	0.0199186	2.52085	0.551825	0.0412906	0.0112212	2.7817	0.458117	0.0894151	0.0335531	2.27537	0.324146	0.181759	0.0766438	1.86271	0.0937087	0.751659	0.61372	0.512447	-0.0735163	0.869447	0.726896	-0.353993	-0.328122	0.305391	0.0708543	-1.90355	-0.0976854	0.782946	0.60191	-0.529701	TRUE	FALSE	FALSE	FALSE	FALSE	FALSE	FALSE
ENSG00000105664	COMP	protein_coding	1.86243	5.93487	-0.425738	1.69326	0.129649	0.0602414	1.98673	3.34144	0.00338401	0.000396894	4.21107	1.08433	0.409493	0.249518	1.18454	2.32266	0.044186	0.0127956	2.72273	-1.64818	0.0475168	0.0119299	-2.75425	-1.23834	0.211917	0.0907553	-1.77343	0.0414596	0.987512	0.967927	0.0406936	-0.567474	0.712176	0.442891	-0.782186	-0.977314	0.288112	0.0984949	-1.72946	FALSE	FALSE	FALSE	FALSE	FALSE	FALSE	FALSE
ENSG00000105672	ETV2	protein_coding	0.0703655	0.851518	-1.1791	0.970175	0.00557444	0.00111604	3.77691	0.835954	0.0210108	0.00479025	3.15611	0.53878	0.113062	0.0428394	2.15682	0.414022	0.22905	0.119556	1.62321	0.134221	0.719769	0.572416	0.573531	0.124759	0.739611	0.59843	0.534817	0.49902	0.28439	0.0869994	1.79594	0.0676256	0.901085	0.767951	0.298929	0.0770879	0.878276	0.752097	0.320072	FALSE	FALSE	FALSE	FALSE	FALSE	FALSE	FALSE
ENSG00000105701	FKBP8	protein_coding	7.61206	8.26983	7.11898	0.531835	0.000177551	1.37168e-05	5.6417	0.606449	7.26334e-05	2.13745e-06	6.4687	0.40724	0.00287273	0.000289852	4.34289	0.544896	0.000309117	9.5675e-06	5.79925	-0.0746142	0.615415	0.447322	-0.774502	-0.137657	0.32449	0.168423	-1.42683	0.166135	0.277792	0.0835084	1.81764	0.0415393	0.852705	0.671493	0.430155	0.104582	0.531399	0.28961	1.08659	FALSE	FALSE	FALSE	FALSE	FALSE	FALSE	FALSE
ENSG00000105711	SCN1B	protein_coding	1.11626	2.65139	-0.195472	1.20191	0.0366695	0.0120757	2.74879	0.273025	0.715759	0.578215	0.564825	0.514352	0.371911	0.217781	1.27081	-0.676521	0.277681	0.156194	-1.47107	0.928882	0.114728	0.040116	2.18894	1.19087	0.0479624	0.0113499	2.7766	0.827859	0.291648	0.090858	1.77282	0.140305	0.872707	0.708409	0.379147	-0.121687	0.905298	0.800948	-0.255357	FALSE	FALSE	FALSE	FALSE	FALSE	FALSE	FALSE
ENSG00000105767	CADM4	protein_coding	4.72854	5.24239	3.97841	-0.860383	8.88878e-06	2.80443e-07	-7.41977	-0.472195	0.00388676	0.000480013	-4.13133	-0.681605	0.000193777	6.93032e-06	-5.9413	-0.273186	0.0703756	0.0241575	-2.4311	-0.388188	0.0208824	0.00386781	-3.24848	-0.408419	0.0128543	0.00190625	-3.55067	0.154709	0.425732	0.17928	1.38967	0.333487	0.130715	0.0108392	2.7972	0.353717	0.060102	0.00587411	3.06746	FALSE	FALSE	FALSE	FALSE	FALSE	FALSE	FALSE
ENSG00000105771	SMG9	protein_coding	5.26203	6.04793	4.77608	0.535623	0.002729	0.000453919	4.15477	0.223498	0.210402	0.102272	1.70906	0.659937	0.000890173	5.84498e-05	5.01827	0.396972	0.0288185	0.00701008	2.99013	0.312125	0.0781566	0.0235427	2.44316	0.262965	0.14143	0.0512278	2.06833	-0.0411494	0.888515	0.762599	-0.306051	0.0831647	0.763735	0.515929	0.660866	0.132325	0.558202	0.31686	1.02552	TRUE	FALSE	FALSE	FALSE	FALSE	FALSE	FALSE
ENSG00000105825	TFPI2	protein_coding	5.08882	6.79671	3.07828	2.02732	2.83834e-06	6.58872e-08	8.13534	1.47188	0.000189703	7.5821e-06	5.9016	1.57571	0.000239489	9.25098e-06	5.81402	1.57245	0.000318925	9.89051e-06	5.78468	0.555443	0.0819902	0.025167	2.4119	0.00326439	0.994274	0.989064	0.0138721	-0.5139	0.283419	0.0865298	-1.79882	-0.96551	0.0279353	0.000451064	-4.15742	-0.413332	0.274865	0.0911845	-1.77091	FALSE	FALSE	FALSE	FALSE	FALSE	FALSE	FALSE
ENSG00000105829	BET1	protein_coding	3.68023	4.31459	3.16851	-0.695982	8.73783e-05	5.57394e-06	-6.03783	-0.568116	0.00105157	7.77157e-05	-4.89735	-0.537344	0.00226466	0.000209103	-4.47997	-0.425862	0.0112446	0.00187268	-3.55821	-0.127865	0.478545	0.304423	-1.05291	-0.111481	0.551144	0.373079	-0.910264	-0.14012	0.486356	0.230234	-1.23589	0.0185181	0.954381	0.880556	0.152117	0.00213393	0.99319	0.986231	0.0174658	TRUE	FALSE	FALSE	FALSE	FALSE	FALSE	FALSE
ENSG00000105877	DNAH11	protein_coding	3.51087	5.21468	1.20305	1.67395	0.00357702	0.000643353	4.00847	0.372452	0.587062	0.432973	0.799562	0.610912	0.229338	0.110638	1.66609	-0.0421352	0.948177	0.914516	-0.108652	1.3015	0.020925	0.00387698	3.24746	0.653047	0.201132	0.0840356	1.81431	1.28414	0.0733331	0.00816749	2.92288	0.221101	0.767504	0.522992	0.649673	0.869554	0.197239	0.0497957	2.08246	TRUE	TRUE	TRUE	TRUE	FALSE	TRUE	FALSE
ENSG00000105889	STEAP1B	protein_coding	0.963271	1.42506	0.130689	-0.334389	0.147823	0.0717453	-1.89708	-0.591965	0.0201748	0.00452383	-3.18087	-0.208281	0.438026	0.274804	-1.12153	-0.586719	0.0284497	0.00688493	-2.99804	0.257576	0.344069	0.188773	1.35862	0.378439	0.167825	0.0651033	1.94713	-0.124074	0.722752	0.498141	-0.689443	0.00203421	0.99679	0.991195	0.011169	-0.118828	0.757372	0.561442	-0.590128	FALSE	FALSE	FALSE	FALSE	FALSE	FALSE	FALSE
ENSG00000105894	PTN	protein_coding	2.51375	4.52563	-0.170106	1.92714	0.0411493	0.0139822	2.68268	1.37635	0.178938	0.0820888	1.82669	1.3571	0.095839	0.0345214	2.2617	0.400021	0.676944	0.545622	0.614354	0.550794	0.546698	0.372275	0.911827	0.957079	0.230028	0.101461	1.71339	1.27361	0.331782	0.113808	1.65053	0.703574	0.493479	0.198501	1.32807	0.297289	0.809834	0.641631	0.472277	FALSE	FALSE	FALSE	FALSE	FALSE	FALSE	FALSE
ENSG00000105953	OGDH	protein_coding	6.78201	7.47615	6.3937	0.442152	0.00464167	0.000884046	3.87497	0.357986	0.0207368	0.00470168	3.16419	0.415047	0.00935646	0.00146335	3.6626	0.62685	0.000488763	1.85523e-05	5.51052	0.0841658	0.636525	0.471716	0.732996	-0.211803	0.193951	0.0798232	-1.84141	-0.0263803	0.917539	0.816441	-0.235076	-0.0534854	0.841313	0.647214	-0.464338	0.242483	0.190286	0.0466526	2.11481	FALSE	FALSE	FALSE	FALSE	FALSE	FALSE	FALSE
ENSG00000105963	ADAP1	protein_coding	4.43212	5.16911	3.91941	0.297895	0.101855	0.0441972	2.14149	0.648083	0.00143908	0.000122751	4.70415	0.177272	0.375517	0.220831	1.26212	0.443026	0.0207944	0.00445205	3.18779	-0.350188	0.0579009	0.0156314	-2.63205	-0.265754	0.159115	0.0602306	-1.98682	0.181731	0.478656	0.222515	1.25736	0.0611072	0.843971	0.655153	0.4531	-0.0233264	0.937251	0.861359	-0.176814	TRUE	FALSE	FALSE	FALSE	FALSE	FALSE	FALSE
ENSG00000106012	IQCE	protein_coding	5.17193	5.91767	4.36849	1.11565	1.05471e-06	1.92783e-08	8.77061	0.38647	0.0294262	0.00747801	2.96175	0.773086	0.000161736	5.34093e-06	6.05681	0.257827	0.139285	0.0606342	1.98343	0.729178	0.000212088	8.325e-06	5.8604	0.515259	0.00460874	0.000450962	4.15751	0.250768	0.259757	0.0740353	1.88076	-0.0917938	0.724107	0.45737	-0.757244	0.122125	0.58586	0.347514	0.961088	FALSE	TRUE	FALSE	FALSE	TRUE	FALSE	FALSE
ENSG00000106034	CPED1	protein_coding	-1.06845	0.797821	-4.72566	2.69597	0.00139645	0.000192286	4.51521	2.38096	0.00604221	0.000886838	3.87365	3.32483	0.000159837	5.22953e-06	6.06619	2.69872	0.00155958	0.000109041	4.75412	0.315012	0.652647	0.491682	0.699961	0.626112	0.241944	0.1094	1.67227	0.495238	0.720594	0.494452	0.69544	1.1241	0.116615	0.00851741	2.90435	0.812997	0.252744	0.0783808	1.85098	FALSE	FALSE	FALSE	FALSE	FALSE	FALSE	FALSE
ENSG00000106078	COBL	protein_coding	5.97658	6.86925	4.34307	1.179	0.00174328	0.000255443	4.39592	1.04064	0.00575214	0.000829895	3.90154	1.16734	0.00321284	0.000339821	4.27617	1.16354	0.00344408	0.000349381	4.26454	0.138358	0.745652	0.606816	0.522514	0.00379922	0.994178	0.988634	0.0144169	-0.149564	0.789067	0.593779	-0.541677	-0.161228	0.783718	0.549458	-0.608447	-0.0266687	0.964245	0.920301	-0.101273	TRUE	FALSE	FALSE	FALSE	FALSE	FALSE	FALSE
ENSG00000106278	PTPRZ1	protein_coding	5.82887	7.0565	4.50717	-0.870186	0.0483572	0.0170471	-2.59246	-1.03943	0.024549	0.00585718	-3.06872	-0.392051	0.414813	0.253821	-1.17349	-1.14549	0.0153945	0.00292732	-3.36802	0.169247	0.757365	0.623031	0.498954	0.75344	0.113014	0.0376576	2.21969	0.00190363	0.998318	0.99552	0.00568294	0.480038	0.457641	0.16642	1.43389	-0.104154	0.885543	0.764927	-0.302951	FALSE	FALSE	FALSE	FALSE	FALSE	FALSE	FALSE
ENSG00000106336	FBXO24	protein_coding	-0.176907	0.737513	-1.11242	0.184179	0.557703	0.418422	0.825508	0.00812778	0.984378	0.972403	0.0350125	1.0753	0.00153572	0.00012145	4.70864	0.605294	0.0605121	0.0196287	2.52763	0.176051	0.61044	0.441326	0.784912	0.470005	0.104949	0.0339216	2.27013	-0.288634	0.507808	0.251909	-1.17838	0.602486	0.112662	0.0078183	2.94215	0.308533	0.413596	0.187407	1.36301	FALSE	FALSE	FALSE	FALSE	FALSE	FALSE	FALSE
ENSG00000106462	EZH2	protein_coding	3.48691	4.70929	2.33831	-1.55004	1.56007e-08	2.81441e-11	-12.6907	-0.939998	6.73595e-06	7.59246e-08	-8.06377	-1.03232	1.76351e-05	2.62168e-07	-7.45233	-0.415283	0.0212264	0.00459991	-3.17366	-0.610041	0.0016929	0.000133674	-4.66821	-0.617033	0.0031804	0.000269345	-4.37368	-0.845379	5.36194e-05	4.76965e-07	-7.16558	-0.327655	0.211777	0.0314705	-2.30606	-0.320663	0.123568	0.0220113	-2.47453	FALSE	FALSE	FALSE	FALSE	FALSE	FALSE	FALSE
ENSG00000106484	MEST	protein_coding	2.21003	3.3823	1.38265	-0.0719801	0.839427	0.754579	-0.316752	-0.48492	0.139795	0.0586528	-2.00028	-0.333063	0.333386	0.186954	-1.36447	-0.751883	0.0320922	0.00820831	-2.92068	0.41294	0.223306	0.101619	1.71254	0.418819	0.25983	0.121833	1.6127	-0.0657759	0.899355	0.782531	-0.279608	-0.326859	0.474146	0.181386	-1.38267	-0.332739	0.456919	0.221471	-1.26031	TRUE	FALSE	FALSE	FALSE	FALSE	FALSE	FALSE
ENSG00000106541	AGR2	protein_coding	9.87746	11.0892	8.68497	-1.20447	0.00177166	0.000260681	-4.3874	-0.923233	0.0149965	0.00305267	-3.35008	-1.3776	0.000620612	3.5052e-05	-5.23649	-0.554192	0.128413	0.0543446	-2.03876	-0.281241	0.467495	0.294339	-1.07571	-0.823406	0.0243266	0.00445239	-3.18776	-0.175027	0.755231	0.541909	-0.620094	-0.348152	0.479606	0.186314	-1.36655	0.194014	0.695315	0.472059	0.732422	FALSE	FALSE	FALSE	FALSE	FALSE	FALSE	FALSE
ENSG00000106683	LIMK1	protein_coding	4.65636	5.60076	4.10016	0.458228	0.015215	0.00399262	3.2348	0.933116	5.2461e-05	1.35523e-06	6.6773	0.397386	0.0479389	0.0136423	2.69381	0.928442	0.000126277	2.30043e-06	6.4353	-0.474889	0.0122006	0.00189852	-3.5524	-0.531056	0.00696745	0.000829913	-3.90154	-0.0550771	0.864581	0.719472	-0.364065	-0.115919	0.687912	0.409189	-0.842267	-0.0597508	0.818096	0.655767	-0.452234	FALSE	FALSE	FALSE	FALSE	FALSE	FALSE	FALSE
ENSG00000106688	SLC1A1	protein_coding	3.88625	4.92653	2.65693	-0.84849	0.0494952	0.0175478	-2.5792	-0.951931	0.0390585	0.0108327	-2.79746	-0.698569	0.123239	0.0480253	-2.10045	-0.344146	0.44677	0.301576	-1.05929	0.103441	0.865319	0.77554	0.288859	-0.354423	0.481486	0.303918	-1.05404	0.019621	0.979482	0.950978	0.0622224	0.169542	0.830375	0.628787	0.490661	0.627406	0.267036	0.0868331	1.79696	FALSE	FALSE	FALSE	FALSE	FALSE	FALSE	FALSE
ENSG00000106701	FSD1L	protein_coding	0.258971	1.29284	-1.43269	0.537818	0.207324	0.112208	1.65834	-0.625098	0.222598	0.110194	-1.6683	-0.486345	0.318183	0.175056	-1.40391	-1.5406	0.00668392	0.000912202	-3.86179	1.16292	0.0197792	0.003596	3.27982	1.05425	0.0639472	0.0169209	2.59586	0.358476	0.561754	0.306691	1.04786	-0.665686	0.274482	0.05594	-2.0242	-0.557023	0.437793	0.20648	-1.30387	FALSE	FALSE	FALSE	FALSE	FALSE	FALSE	FALSE
ENSG00000106772	PRUNE2	protein_coding	1.11272	2.50068	-0.87272	2.13125	0.00053882	5.70237e-05	5.02878	2.09361	0.00108755	8.1767e-05	4.87582	1.47382	0.0108248	0.00180974	3.5727	1.32299	0.0220822	0.00487173	3.1488	0.0376381	0.94766	0.908225	0.116686	0.150834	0.784989	0.661882	0.443622	0.524567	0.556676	0.301859	1.05866	-0.132866	0.859651	0.684924	-0.411469	-0.246062	0.699163	0.476866	-0.724399	FALSE	FALSE	FALSE	FALSE	FALSE	FALSE	FALSE
ENSG00000106799	TGFBR1	protein_coding	4.6128	5.58806	3.66704	-1.30826	8.93502e-05	5.73239e-06	-6.02538	-0.8044	0.0068807	0.00105518	-3.80052	-0.857274	0.00642748	0.000866631	-3.88334	-0.684183	0.0231429	0.00519457	-3.12096	-0.503858	0.108401	0.037197	-2.22566	-0.173091	0.624422	0.455277	-0.760821	-0.275713	0.447975	0.197308	-1.33175	0.175271	0.722656	0.455045	0.761217	-0.155496	0.711655	0.494454	-0.695437	FALSE	FALSE	FALSE	FALSE	FALSE	FALSE	FALSE
ENSG00000106853	PTGR1	protein_coding	6.27989	6.99533	5.3712	-1.18813	3.08587e-08	1.26843e-10	-11.6938	-0.284459	0.0390249	0.0108137	-2.79825	-1.00644	7.22634e-07	2.19628e-09	-9.96513	-0.155343	0.255166	0.138847	-1.53894	-0.903667	1.76116e-06	1.35065e-08	-8.95976	-0.851092	5.65234e-06	3.68489e-08	-8.43233	-0.156675	0.36863	0.138464	-1.54052	0.0250154	0.919698	0.80661	0.247933	-0.0275591	0.89766	0.787425	-0.273148	FALSE	FALSE	FALSE	FALSE	FALSE	FALSE	FALSE
ENSG00000106868	SUSD1	protein_coding	3.85006	4.49142	3.02281	0.932378	0.00029882	2.6853e-05	5.35089	0.859478	0.00114037	8.69887e-05	4.84962	0.591809	0.018064	0.00366936	3.27114	0.817777	0.00213577	0.000173589	4.55821	0.0729001	0.781336	0.654612	0.453863	-0.225967	0.342154	0.182491	-1.37902	0.120903	0.751245	0.536578	0.628373	-0.219666	0.481741	0.188223	-1.36039	0.0792017	0.803423	0.632145	0.485837	FALSE	FALSE	FALSE	FALSE	FALSE	FALSE	FALSE
ENSG00000106976	DNM1	protein_coding	0.450758	1.93817	-1.60154	-0.543276	0.358419	0.228639	-1.24028	-1.35514	0.0443336	0.0127925	-2.72284	-0.402437	0.509627	0.341894	-0.972597	-0.911195	0.125097	0.0524532	-2.05652	0.811861	0.265016	0.129755	1.57735	0.508759	0.446163	0.271074	1.13055	0.350223	0.649128	0.405065	0.84983	0.491063	0.576608	0.276658	1.11708	0.794165	0.357249	0.144354	1.51667	FALSE	FALSE	FALSE	FALSE	FALSE	FALSE	FALSE
ENSG00000107105	ELAVL2	protein_coding	-1.27108	0.547362	-3.89311	-1.57922	0.00426173	0.000798441	-3.91778	-0.99319	0.056161	0.0174611	-2.58147	-0.599657	0.398001	0.239557	-1.21067	-0.815786	0.239404	0.127023	-1.58933	-0.586028	0.353882	0.196874	-1.33309	0.216129	0.801438	0.685467	0.410717	-1.43154	0.0357394	0.00255422	-3.42624	-0.451983	0.65189	0.360043	-0.935876	-1.25414	0.109506	0.0176472	-2.57661	FALSE	FALSE	FALSE	FALSE	FALSE	FALSE	FALSE
ENSG00000107242	PIP5K1B	protein_coding	2.82344	3.62853	1.87057	-0.934622	0.000786276	9.32724e-05	-4.82012	-0.524436	0.040809	0.0114647	-2.77209	-1.11268	0.000223844	8.41451e-06	-5.8557	-0.194088	0.421592	0.27744	-1.11521	-0.410186	0.147972	0.0575112	-2.01022	-0.918594	0.00143243	9.02416e-05	-4.83409	0.37858	0.191169	0.0434797	2.14953	0.20052	0.6367	0.342886	0.970556	0.708927	0.0226014	0.00109197	3.78609	FALSE	TRUE	FALSE	FALSE	FALSE	FALSE	FALSE
ENSG00000107249	GLIS3	protein_coding	5.62194	6.39644	4.59624	-0.150115	0.527866	0.386608	-0.884305	-0.613271	0.010926	0.00198775	-3.53291	-0.344151	0.135588	0.0546217	-2.0362	-0.622249	0.00954059	0.00148991	-3.655	0.463155	0.0549066	0.0144785	2.66688	0.278099	0.252813	0.116849	1.63594	0.479515	0.0827021	0.0100827	2.82948	0.285479	0.371402	0.106649	1.68622	0.470536	0.094182	0.0134902	2.69888	TRUE	FALSE	FALSE	FALSE	FALSE	FALSE	FALSE
ENSG00000107331	ABCA2	protein_coding	6.38612	7.23762	5.39358	1.16571	1.32043e-07	1.21058e-09	10.3103	0.845137	1.4014e-05	2.09501e-07	7.56116	0.956523	4.55866e-06	3.52739e-08	8.4549	0.726333	0.000119694	2.1266e-06	6.47102	0.320574	0.0410736	0.00975976	2.84397	0.23019	0.14828	0.055019	2.03256	0.34656	0.057347	0.00556594	3.09094	0.137372	0.540069	0.24195	1.20432	0.227756	0.207587	0.0547064	2.03542	TRUE	FALSE	FALSE	FALSE	FALSE	FALSE	FALSE
ENSG00000107485	GATA3	protein_coding	3.51217	5.31523	1.63016	1.97833	0.000442728	4.44805e-05	5.13462	0.780185	0.169523	0.076256	1.86536	1.47224	0.0133196	0.00241186	3.45068	0.757839	0.211665	0.107021	1.68432	1.19814	0.0159862	0.0027194	3.3995	0.714405	0.18398	0.0741501	1.87995	-0.24017	0.800993	0.613689	-0.512492	-0.746254	0.224864	0.0360183	-2.24123	-0.262516	0.726742	0.515888	-0.660931	FALSE	FALSE	FALSE	FALSE	FALSE	FALSE	FALSE
ENSG00000107611	CUBN	protein_coding	0.885278	2.02267	-0.610179	1.23244	0.0443526	0.0153436	2.64051	0.779503	0.250708	0.129837	1.577	0.512598	0.405343	0.245804	1.19419	-0.371852	0.5845	0.441055	-0.785386	0.452935	0.474264	0.300284	1.0622	0.884449	0.153167	0.0573923	2.01127	0.869155	0.300125	0.0954518	1.74638	0.149314	0.872546	0.707793	0.37999	-0.2822	0.75241	0.554601	-0.60056	FALSE	FALSE	FALSE	FALSE	FALSE	FALSE	FALSE
ENSG00000107742	SPOCK2	protein_coding	0.0720998	2.65842	-2.05584	3.0686	0.000288078	2.5573e-05	5.37191	1.33599	0.124477	0.0503734	2.07672	3.01254	0.000889982	5.83336e-05	5.01912	1.43038	0.107047	0.0424913	2.16082	1.73261	0.00992067	0.00142648	3.67339	1.58217	0.0184053	0.00308203	3.34598	-0.0216032	0.991739	0.97696	-0.0292289	-0.077664	0.934679	0.837745	-0.207353	0.0727822	0.954498	0.896545	0.131621	FALSE	FALSE	FALSE	FALSE	FALSE	FALSE	FALSE
ENSG00000107796	ACTA2	protein_coding	2.62584	3.80904	0.981813	1.91367	4.6172e-05	2.43336e-06	6.4098	1.20612	0.00688375	0.00105621	3.80011	1.70931	0.000403783	1.92875e-05	5.4937	1.36184	0.00350556	0.000357968	4.25436	0.70755	0.0482272	0.0121589	2.7457	0.347469	0.35217	0.190643	1.35265	0.0546229	0.947454	0.880295	0.152452	-0.149731	0.777525	0.539349	-0.624065	0.21035	0.677707	0.450525	0.768976	FALSE	FALSE	FALSE	FALSE	FALSE	FALSE	FALSE
ENSG00000107829	FBXW4	protein_coding	5.66913	6.32255	5.06394	0.614522	0.000176694	1.3586e-05	5.64588	0.572055	0.00059464	3.45995e-05	5.24206	0.569012	0.000615645	3.46214e-05	5.24179	0.4891	0.0023415	0.000199155	4.50045	0.0424666	0.809702	0.695545	0.396798	0.0799113	0.630262	0.461723	0.749838	0.329382	0.0680749	0.00727884	2.97361	0.283872	0.148719	0.0145948	2.66324	0.246428	0.152778	0.0316764	2.30294	TRUE	FALSE	FALSE	FALSE	FALSE	FALSE	FALSE
ENSG00000107957	SH3PXD2A	protein_coding	7.19036	7.8219	6.46957	-1.00171	7.53617e-08	5.07817e-10	-10.8283	-0.373487	0.00491789	0.000668782	-3.9922	-0.715884	1.20848e-05	1.4505e-07	-7.74129	-0.3135	0.0157244	0.00301181	-3.35584	-0.628226	3.86108e-05	8.2571e-07	-6.90714	-0.402384	0.00318218	0.000269689	-4.37314	0.0852864	0.6248	0.376959	0.902756	0.371116	0.0290238	0.000514587	4.10216	0.145274	0.339354	0.131292	1.57071	FALSE	FALSE	FALSE	FALSE	FALSE	FALSE	FALSE
ENSG00000107984	DKK1	protein_coding	4.54762	6.0692	3.48441	1.41112	0.00766397	0.0016852	3.6029	1.10529	0.0412619	0.0116395	2.76531	1.49114	0.00793148	0.00116945	3.75721	0.873492	0.111299	0.0448234	2.13456	0.305827	0.573953	0.401449	0.856504	0.617653	0.229058	0.100831	1.71677	0.0960544	0.922744	0.827994	0.22002	0.176081	0.824098	0.617032	0.507637	-0.135745	0.856382	0.717128	-0.367254	TRUE	FALSE	FALSE	FALSE	FALSE	FALSE	FALSE
ENSG00000108106	UBE2S	protein_coding	3.31539	4.02804	2.85411	-0.919629	1.45631e-06	2.88369e-08	-8.55944	-0.475289	0.0019158	0.000180456	-4.5419	-0.256526	0.10467	0.0387867	-2.20535	-0.15533	0.327335	0.195408	-1.33765	-0.444341	0.00599015	0.000725183	-3.9582	-0.101196	0.568022	0.392697	-0.872815	-0.607828	0.000945919	1.46962e-05	-5.61168	0.0552753	0.835428	0.637236	0.478548	-0.287869	0.112566	0.0185312	-2.55415	TRUE	FALSE	FALSE	FALSE	FALSE	FALSE	FALSE
ENSG00000108107	MIR6805, RPL28	protein_coding	8.35532	9.2707	7.80552	-0.601799	0.00226267	0.00035595	-4.25673	-0.492855	0.0116062	0.00215467	-3.49866	-0.508843	0.0108832	0.00182331	-3.56953	-0.590538	0.00398913	0.000431651	-4.17587	-0.108944	0.607314	0.43803	-0.790673	0.0816956	0.71436	0.565986	0.583235	0.239992	0.32696	0.110831	1.66513	0.332948	0.196885	0.0268103	2.38213	0.142308	0.556343	0.314568	1.03051	TRUE	FALSE	FALSE	FALSE	FALSE	FALSE	FALSE
ENSG00000108176	DNAJC12	protein_coding	1.84874	2.87401	0.472979	-0.54619	0.27761	0.163694	-1.44362	-1.13288	0.0446997	0.0129885	-2.71599	-0.0279898	0.967721	0.943488	-0.0717454	-0.489988	0.386598	0.246477	-1.19243	0.586688	0.342639	0.187592	1.36242	0.461998	0.437236	0.263279	1.14969	-0.227871	0.765034	0.556854	-0.597117	0.290329	0.727544	0.461426	0.750342	0.415019	0.598482	0.360701	0.934569	FALSE	FALSE	FALSE	FALSE	FALSE	FALSE	FALSE
ENSG00000108242	CYP2C18	protein_coding	2.71551	4.24598	1.0425	-1.24749	0.00060224	6.5827e-05	-4.96777	-0.592486	0.0652734	0.021372	-2.48823	-0.931584	0.00251383	0.000241229	-4.41995	-0.65014	0.0220976	0.00487917	-3.14814	-0.655006	0.074822	0.0221901	-2.47076	-0.281444	0.380709	0.213744	-1.28247	0.879806	0.011198	0.000422321	4.18503	1.19571	0.0146274	0.000109331	4.753	0.822152	0.0322507	0.00214376	3.50082	FALSE	FALSE	FALSE	FALSE	FALSE	FALSE	FALSE
ENSG00000108379	WNT3, LOC101929777	protein_coding	1.82529	2.40774	0.767738	0.505051	0.0729181	0.0288864	2.34685	0.62622	0.0332628	0.00876308	2.89177	0.508853	0.0851753	0.0294137	2.33826	0.327535	0.277681	0.156207	1.47102	-0.121169	0.706711	0.555449	-0.599264	0.181319	0.563222	0.386586	0.884347	0.135127	0.772149	0.565745	0.5836	0.13893	0.74817	0.495261	0.694123	-0.163558	0.667294	0.438398	-0.790028	FALSE	FALSE	FALSE	FALSE	FALSE	FALSE	FALSE
ENSG00000108679	LGALS3BP	protein_coding	9.16967	9.99769	8.14569	1.23897	3.45428e-05	1.65632e-06	6.58514	1.27021	4.33329e-05	1.01118e-06	6.81276	0.975721	0.00055842	3.05186e-05	5.29589	1.08918	0.000270253	7.51921e-06	5.90528	-0.0312406	0.929009	0.876596	-0.157203	-0.113461	0.71573	0.567726	-0.580603	0.104897	0.761935	0.552749	0.603396	-0.158354	0.704723	0.432383	-0.800604	-0.0761337	0.848071	0.702153	-0.387716	FALSE	TRUE	FALSE	FALSE	FALSE	FALSE	FALSE
ENSG00000108691	CCL2	protein_coding	-0.958575	3.44332	-6.42454	4.33022	5.2641e-05	2.86409e-06	6.33605	2.51494	0.0177059	0.00377786	3.2586	5.9736	3.61978e-07	9.04229e-10	10.4823	3.07045	0.0011303	6.88948e-05	4.94843	1.81527	0.0271992	0.00553988	3.09298	2.90314	3.88288e-06	2.06094e-08	8.73539	1.98796	0.134108	0.0232377	2.44925	3.63134	3.43544e-05	2.23174e-09	9.95596	2.54347	0.00895662	0.000207502	4.4832	FALSE	FALSE	FALSE	FALSE	FALSE	FALSE	FALSE
ENSG00000108784	NAGLU	protein_coding	5.26999	5.97459	4.69181	0.700814	0.00035865	3.40031e-05	5.24951	0.321402	0.0781454	0.0273673	2.37242	0.623452	0.0018872	0.000162239	4.58666	0.435391	0.0210813	0.0045405	3.17928	0.379411	0.0384308	0.00893973	2.88293	0.188062	0.322407	0.166674	1.43299	0.0295553	0.925683	0.834146	0.212023	-0.0478061	0.876508	0.71651	-0.368095	0.143544	0.534233	0.292612	1.07967	FALSE	FALSE	FALSE	FALSE	FALSE	FALSE	FALSE
ENSG00000108830	RND2	protein_coding	0.0284991	1.57686	-1.6425	-0.937092	0.00533478	0.00105538	-3.80044	-1.68803	0.000141286	5.23376e-06	-6.06583	-1.3011	0.000315774	1.37945e-05	-5.63924	-1.41922	0.000239074	6.08865e-06	-5.99862	0.750941	0.0674289	0.0192495	2.53663	0.118114	0.780015	0.654504	0.454016	0.689557	0.0482923	0.00420165	3.21279	0.325545	0.522714	0.225599	1.24871	0.958372	0.0467083	0.00392078	3.24262	FALSE	FALSE	FALSE	FALSE	FALSE	FALSE	FALSE
ENSG00000108846	ABCC3	protein_coding	5.5863	7.35278	3.14069	1.93526	9.61596e-06	3.12271e-07	7.36798	1.60481	0.00011741	4.13685e-06	6.17077	1.9456	4.81471e-05	9.68046e-07	6.83302	1.86554	0.000108972	1.82582e-06	6.54056	0.330453	0.363677	0.204805	1.30889	0.0800591	0.846327	0.751861	0.320388	-0.823739	0.0854147	0.010727	-2.80185	-0.813401	0.0804971	0.00408786	-3.22463	-0.563007	0.161554	0.0352911	-2.25107	FALSE	FALSE	FALSE	FALSE	FALSE	FALSE	FALSE
ENSG00000108852	MPP2	protein_coding	1.12043	3.32195	-0.4828	2.69083	0.000264611	2.28606e-05	5.42025	0.879101	0.260655	0.136863	1.54714	2.61774	0.000460381	2.33374e-05	5.41134	0.613137	0.426983	0.282374	1.1035	1.81173	0.00430985	0.000467143	4.14273	2.00461	0.00188085	0.000132701	4.67129	0.320951	0.795194	0.602497	0.52884	0.247861	0.731129	0.467463	0.740138	0.0549868	0.962784	0.91568	0.107167	FALSE	FALSE	FALSE	FALSE	FALSE	FALSE	FALSE
ENSG00000108984	MAP2K6	protein_coding	1.27459	2.2064	-0.62851	-0.797927	0.0292619	0.00909967	-2.87507	-1.3101	0.00300956	0.00033739	-4.27919	-0.457498	0.233846	0.113767	-1.65073	-1.08305	0.0107283	0.00175569	-3.58555	0.51217	0.261071	0.127107	1.58896	0.625548	0.146922	0.0543181	2.039	-0.00800624	0.991739	0.976214	-0.0301758	0.332423	0.563194	0.262833	1.1508	0.219045	0.73306	0.524609	0.647121	FALSE	FALSE	FALSE	FALSE	FALSE	FALSE	FALSE
ENSG00000109079	TNFAIP1	protein_coding	5.29685	6.00221	4.82882	0.214383	0.137327	0.0649946	1.94799	0.595464	0.000412896	2.16347e-05	5.44404	0.426829	0.00686881	0.000951665	3.84398	0.809204	3.2648e-05	3.40146e-07	7.32691	-0.381081	0.0123491	0.0019424	-3.5427	-0.382375	0.011991	0.00173001	-3.59179	0.0466742	0.845313	0.684719	0.411754	0.25912	0.192743	0.0254478	2.40669	0.260413	0.127505	0.0232777	2.44845	TRUE	FALSE	FALSE	FALSE	FALSE	FALSE	FALSE
ENSG00000109084	TMEM97	protein_coding	1.76701	2.90594	0.814433	-0.945109	0.00212506	0.00032901	-4.28973	-1.04933	0.00177495	0.000161565	-4.58841	-0.832094	0.0160804	0.00314004	-3.33799	-0.750464	0.0278715	0.00668896	-3.01069	0.104225	0.794373	0.674682	0.425704	-0.0816297	0.851655	0.759292	-0.310458	-0.501776	0.162519	0.0325573	-2.28982	-0.38876	0.414768	0.135451	-1.55304	-0.202905	0.668657	0.439936	-0.787339	FALSE	FALSE	FALSE	FALSE	FALSE	FALSE	FALSE
ENSG00000109101	FOXN1	protein_coding	0.153593	1.51273	-1.14946	-1.06555	0.00634598	0.00132309	-3.70515	-1.3539	0.00235279	0.000239967	-4.42216	-0.467494	0.169243	0.0732119	-1.88657	-1.05398	0.00603428	0.000783836	-3.92554	0.288352	0.565673	0.393279	0.871723	0.58649	0.126425	0.0438593	2.14526	0.535051	0.195377	0.0449129	2.13358	1.13311	0.0347639	0.000695276	3.97589	0.834971	0.105969	0.0166781	2.60247	FALSE	FALSE	FALSE	FALSE	FALSE	FALSE	FALSE
ENSG00000109182	CWH43	protein_coding	-1.12236	1.74313	-3.53786	-1.85623	0.0816254	0.0333708	-2.27799	-0.521936	0.625341	0.474104	-0.729003	-2.56229	0.00511692	0.00063942	-4.01104	-0.579191	0.406812	0.264491	-1.14669	-1.33429	0.266327	0.130673	-1.57338	-1.9831	0.0317288	0.00646832	-3.02538	1.9003	0.0468614	0.00400861	3.23307	1.19424	0.468154	0.175903	1.40103	1.84305	0.0793837	0.00992962	2.83629	FALSE	FALSE	FALSE	FALSE	FALSE	FALSE	FALSE
ENSG00000109189	USP46	protein_coding	5.84549	6.50453	5.28775	-0.603586	0.00171578	0.000249427	-4.40592	-0.644369	0.00147158	0.00012717	-4.68923	-0.508671	0.00876868	0.00133745	-3.7006	-0.504131	0.00945555	0.00147367	-3.65963	0.0407827	0.861783	0.769616	0.296717	-0.00454003	0.986002	0.974047	-0.0329252	-0.172793	0.477774	0.221594	-1.25996	-0.0778776	0.799347	0.576651	-0.567169	-0.0325548	0.913147	0.815841	-0.23586	FALSE	FALSE	FALSE	FALSE	FALSE	FALSE	FALSE
ENSG00000109193	SULT1E1	protein_coding	3.41367	4.61649	1.34206	1.14748	0.00294402	0.000501513	4.11296	0.974274	0.0133542	0.00259957	3.41873	1.74428	0.00116549	8.23467e-05	4.87283	1.01685	0.047028	0.0139889	2.68247	0.173211	0.662908	0.502638	0.682164	0.727432	0.092874	0.0284399	2.35423	-1.34353	0.0255974	0.00150656	-3.65031	-0.746736	0.129222	0.0104792	-2.81228	-1.30096	0.0106297	0.00028496	-4.35003	FALSE	FALSE	FALSE	FALSE	FALSE	FALSE	FALSE
ENSG00000109255	NMU	protein_coding	1.12588	2.76857	-1.15751	-2.44876	8.70515e-05	5.53718e-06	-6.04077	-0.83173	0.0623448	0.0200523	-2.51776	-1.79854	0.00203375	0.000179503	-4.54412	-1.21558	0.0180477	0.00365507	-3.27282	-1.61703	0.00822573	0.00111488	-3.77735	-0.582964	0.353989	0.192059	-1.34816	-0.213497	0.728375	0.504694	-0.678849	0.436718	0.654616	0.364659	0.926737	-0.597343	0.346255	0.135737	-1.55184	FALSE	FALSE	FALSE	FALSE	FALSE	FALSE	FALSE
ENSG00000109321	AREG	protein_coding	5.15629	6.70568	2.74118	1.45277	0.0116616	0.00284061	3.38087	1.98193	0.00168248	0.00015079	4.61746	1.62012	0.0126326	0.00224127	3.4819	1.68719	0.0100931	0.0016066	3.62312	-0.529158	0.353445	0.196398	-1.33457	-0.0670752	0.922867	0.869282	-0.166609	-0.445023	0.623366	0.375471	-0.90563	-0.277677	0.748032	0.494785	-0.694899	-0.73976	0.252632	0.0782847	-1.85162	FALSE	FALSE	FALSE	FALSE	FALSE	FALSE	FALSE
ENSG00000109339	MAPK10	protein_coding	4.3919	5.03804	3.43807	-0.51645	0.00557835	0.00111717	-3.77648	-0.654751	0.00156799	0.00013776	-4.65552	-0.590195	0.00303181	0.000312915	-4.31077	-0.860995	0.000206488	4.81844e-06	-6.10265	0.138301	0.523053	0.347748	0.960611	0.2708	0.182716	0.0733988	1.88525	0.214864	0.3462	0.123162	1.60664	0.141119	0.620282	0.324538	1.00899	0.00862071	0.979738	0.953995	0.0583876	TRUE	FALSE	FALSE	FALSE	FALSE	FALSE	FALSE
ENSG00000109458	GAB1	protein_coding	4.42787	4.92506	3.88964	0.81908	2.84255e-08	1.05645e-10	11.8116	0.423443	0.000189373	7.5475e-06	5.90362	0.778062	2.56652e-07	5.16024e-10	10.8186	0.48888	9.35432e-05	1.43623e-06	6.65058	0.395637	0.000202758	7.81115e-06	5.88847	0.289182	0.0037532	0.000339578	4.27647	-0.0261628	0.87267	0.732887	-0.345892	-0.0671814	0.610537	0.315119	-1.02931	0.0392737	0.769034	0.577912	0.565279	FALSE	FALSE	FALSE	FALSE	FALSE	FALSE	FALSE
ENSG00000109466	KLHL2	protein_coding	5.84988	6.48516	5.13553	0.599162	0.000460575	4.67515e-05	5.11338	0.934899	7.60292e-06	9.03289e-08	7.97654	0.517251	0.00276578	0.000275516	4.36417	0.679392	0.000348471	1.11677e-05	5.73147	-0.335737	0.0378009	0.00873468	-2.89321	-0.162141	0.334618	0.176677	-1.39841	-0.00163362	0.995854	0.989241	-0.0136477	-0.0835451	0.737866	0.479278	-0.72039	-0.257141	0.168922	0.0379156	-2.21638	FALSE	FALSE	FALSE	FALSE	FALSE	FALSE	FALSE
ENSG00000109618	SEPSECS	protein_coding	3.612	4.17874	2.70123	-0.613555	0.0118988	0.00292423	-3.36847	-0.241571	0.331656	0.191299	-1.35057	-0.594596	0.0253069	0.00580363	-3.07273	-0.264458	0.304114	0.176691	-1.39836	-0.371984	0.151533	0.0593928	-1.99393	-0.330137	0.235083	0.104884	-1.69534	-0.160775	0.631404	0.385005	-0.887349	-0.141816	0.7348	0.473819	-0.729478	-0.183663	0.577171	0.337017	-0.982692	FALSE	FALSE	FALSE	FALSE	FALSE	FALSE	FALSE
ENSG00000109654	TRIM2	protein_coding	6.93943	7.65997	6.0541	-0.289872	0.307194	0.186547	-1.36579	-0.726695	0.0118989	0.00223507	-3.48308	-0.411195	0.145837	0.0602612	-1.98656	-0.481181	0.0818021	0.0297385	-2.33304	0.436823	0.12929	0.0476182	2.10467	0.0699857	0.837015	0.736755	0.340674	-0.155235	0.701534	0.469194	-0.737227	-0.276558	0.494484	0.199427	-1.32522	0.0902788	0.822815	0.663074	0.441947	FALSE	FALSE	FALSE	FALSE	FALSE	FALSE	FALSE
ENSG00000109674	NEIL3	protein_coding	-1.3485	1.35696	-3.81562	-2.91875	9.09206e-08	7.25681e-10	-10.6133	-1.83136	1.4014e-05	2.10043e-07	-7.5599	-1.01292	0.0616896	0.0191838	-2.53821	-1.26322	0.0257722	0.00603597	-3.05561	-1.08739	0.014094	0.00229447	-3.47192	0.2503	0.720882	0.574184	0.570871	-3.00546	7.15079e-07	1.49975e-09	-10.1852	-1.09963	0.123174	0.00941088	-2.86015	-2.43731	0.00085861	2.19714e-06	-6.45617	TRUE	FALSE	FALSE	FALSE	FALSE	FALSE	FALSE
ENSG00000109684	CLNK	protein_coding	-1.05387	1.92321	-3.02052	-0.757019	0.38995	0.256005	-1.16794	-1.25731	0.188219	0.0878883	-1.79054	-0.780824	0.254299	0.127996	-1.58504	-2.09785	0.0108132	0.0017742	-3.5811	0.50029	0.664149	0.504231	0.679595	1.31703	0.123965	0.0426585	2.15889	1.5321	0.0825152	0.0100046	2.83294	1.50829	0.179347	0.0218215	2.47855	0.691553	0.59668	0.359069	0.937813	FALSE	FALSE	FALSE	FALSE	FALSE	FALSE	FALSE
ENSG00000109685	NSD2	protein_coding	5.69505	6.37088	5.18898	-0.816161	4.76964e-05	2.54405e-06	-6.38964	-0.799485	0.000106508	3.62077e-06	-6.23049	-0.449906	0.0117652	0.00203435	-3.52307	-0.532686	0.00413883	0.000455667	-4.15316	-0.0166761	0.940875	0.898511	-0.129104	0.0827794	0.682639	0.525923	0.645053	-0.138977	0.542643	0.287229	-1.09212	0.227278	0.341369	0.090807	1.77312	0.127822	0.574378	0.334258	0.988447	FALSE	FALSE	FALSE	FALSE	FALSE	FALSE	FALSE
ENSG00000109689	STIM2	protein_coding	6.13808	6.77188	5.18818	-0.333692	0.0405316	0.0137373	-2.69068	-0.728486	0.000198455	8.04074e-06	-5.87571	-0.214022	0.209141	0.0976325	-1.73421	-0.713928	0.000331704	1.04864e-05	-5.75903	0.394794	0.0230091	0.00440331	3.19255	0.499907	0.00556294	0.00059856	4.03875	-0.15378	0.485139	0.228574	-1.24046	-0.03411	0.909699	0.785047	-0.276286	-0.139223	0.515479	0.274212	-1.12295	FALSE	FALSE	FALSE	FALSE	FALSE	FALSE	FALSE
ENSG00000109738	GLRB	protein_coding	2.89079	3.7686	1.62012	1.38884	1.26007e-05	4.37603e-07	7.20652	0.949677	0.00144882	0.000123984	4.69993	1.36454	4.99068e-05	1.01863e-06	6.80935	1.23303	0.000219241	5.27632e-06	6.06222	0.439164	0.0675732	0.0193007	2.5354	0.131507	0.617337	0.447365	0.774427	0.0044652	0.994238	0.984309	0.0199036	-0.0198362	0.963918	0.905014	-0.120789	0.287821	0.325711	0.121932	1.61225	FALSE	FALSE	FALSE	FALSE	FALSE	FALSE	FALSE
ENSG00000109805	NCAPG	protein_coding	0.837676	4.03323	-2.19145	-3.11012	4.29721e-07	6.17889e-09	-9.38424	-1.76145	9.14728e-05	2.97348e-06	-6.31913	-1.68482	0.0248804	0.00566643	-3.08315	-1.07731	0.118162	0.0486639	-2.0939	-1.34867	0.0102843	0.00149756	-3.65284	-0.607516	0.494638	0.317002	-1.02521	-3.3043	2.49547e-06	1.03086e-08	-9.10504	-1.879	0.0563515	0.00181389	-3.57173	-2.62016	0.00192884	1.17822e-05	-5.70805	FALSE	FALSE	FALSE	FALSE	FALSE	FALSE	FALSE
ENSG00000109819	PPARGC1A	protein_coding	3.54494	5.07738	1.61705	1.32053	5.67891e-05	3.15898e-06	6.29185	0.518072	0.0830743	0.0296827	2.33393	1.26316	0.00184857	0.000157342	4.59956	0.229906	0.595512	0.452666	0.765295	0.80246	0.00550958	0.000650555	4.0038	1.03326	0.00639661	0.000735682	3.95217	-1.31249	0.00439651	0.000101338	-4.78506	-1.36986	0.00198839	1.93835e-06	-6.51325	-1.60066	0.000989355	3.01394e-06	-6.31304	FALSE	FALSE	FALSE	FALSE	FALSE	FALSE	FALSE
ENSG00000109846	CRYAB	protein_coding	2.08881	3.9726	1.071	1.4279	0.000396364	3.90255e-05	5.19053	0.413807	0.326866	0.1876	1.36239	1.7889	2.64973e-05	4.42347e-07	7.20139	0.177097	0.669978	0.53753	0.626891	1.0141	0.00703561	0.000896329	3.86917	1.6118	5.26989e-05	9.72874e-07	6.8307	0.593092	0.240182	0.0647805	1.94968	0.954088	0.0193665	0.000196937	4.50516	0.356382	0.455405	0.220253	1.26376	FALSE	FALSE	FALSE	FALSE	FALSE	FALSE	FALSE
ENSG00000109881	CCDC34	protein_coding	2.92963	3.697	2.12225	-0.379497	0.0688211	0.0268106	-2.38213	-0.859205	0.000892003	6.11992e-05	-4.99873	-0.0545821	0.841914	0.746326	-0.327804	-0.579671	0.018172	0.0036937	-3.2683	0.479708	0.0488019	0.0123644	2.73817	0.525089	0.0323857	0.00664367	3.01367	-0.222273	0.434221	0.186885	-1.3647	0.102642	0.775809	0.535783	0.629611	0.0572606	0.883642	0.760838	0.308398	TRUE	TRUE	FALSE	FALSE	TRUE	FALSE	FALSE
ENSG00000110013	SIAE	protein_coding	5.99611	6.81581	5.23454	1.16695	1.29069e-08	1.53339e-11	13.1109	0.583343	5.68719e-05	1.56274e-06	6.6118	1.24317	3.61686e-08	5.83464e-12	13.8023	0.659999	3.0806e-05	3.1157e-07	7.36906	0.583612	6.31854e-05	1.53934e-06	6.61873	0.583175	7.38106e-05	1.50652e-06	6.62862	-0.0685911	0.690846	0.456228	-0.759193	0.00762771	0.97608	0.93231	0.0859703	0.00806487	0.967376	0.92738	0.0922495	FALSE	FALSE	FALSE	FALSE	FALSE	FALSE	FALSE
ENSG00000110025	SNX15	protein_coding	4.17262	4.82125	3.33597	0.864258	8.6738e-07	1.51671e-08	8.89785	1.06348	2.12493e-07	4.14293e-10	10.9523	0.661908	5.70599e-05	1.20287e-06	6.73233	0.898081	3.47729e-06	8.47449e-09	9.21128	-0.199219	0.105091	0.0356321	-2.24643	-0.236173	0.0590424	0.0151446	-2.64645	0.196023	0.265227	0.0769996	1.86028	-0.00632715	0.980548	0.94427	-0.0707509	0.0306269	0.86609	0.732738	0.346093	FALSE	FALSE	FALSE	FALSE	FALSE	FALSE	FALSE
ENSG00000110042	DTX4	protein_coding	7.72617	8.3481	6.94149	-0.415093	0.120293	0.0546535	-2.03591	-0.840097	0.00334864	0.000390501	-4.21788	-0.304359	0.285946	0.150839	-1.49133	-0.451558	0.0954626	0.0364099	-2.236	0.425004	0.119448	0.0424579	2.1612	0.1472	0.639992	0.474031	0.729125	0.14132	0.723169	0.498679	0.688569	0.252054	0.52474	0.227537	1.24332	0.529859	0.0932525	0.0132695	2.70633	TRUE	FALSE	FALSE	FALSE	FALSE	FALSE	FALSE
ENSG00000110047	EHD1	protein_coding	5.76418	6.88516	4.98911	0.797039	0.000211202	1.71016e-05	5.54582	0.959934	5.21964e-05	1.33886e-06	6.6829	0.762873	0.000613961	3.44223e-05	5.24426	1.13857	1.77552e-05	1.23858e-07	7.81933	-0.162895	0.42917	0.260174	-1.15743	-0.375694	0.0572076	0.0144648	-2.6673	0.0479319	0.881893	0.749804	0.323141	0.0137658	0.972026	0.923029	0.0977949	0.226565	0.32662	0.122684	1.60881	TRUE	FALSE	FALSE	FALSE	FALSE	FALSE	FALSE
ENSG00000110169	HPX	protein_coding	0.0226798	2.78353	-1.71515	-1.41027	0.04793	0.0168615	-2.59747	-2.16413	0.0116062	0.00215534	-3.49853	-1.3331	0.0642668	0.020275	-2.51265	-2.20377	0.00967945	0.00152331	-3.64563	0.75386	0.450763	0.279169	1.11109	0.870662	0.361241	0.197607	1.33083	0.231421	0.808829	0.625311	0.495665	0.308583	0.821673	0.6116	0.515533	0.191781	0.901791	0.794816	0.263413	FALSE	FALSE	FALSE	FALSE	FALSE	FALSE	FALSE
ENSG00000110171	TRIM3	protein_coding	4.09968	4.7489	3.56551	-0.565896	0.00125746	0.000167539	-4.57314	-0.799929	0.00011195	3.86056e-06	-6.20173	-0.365143	0.0330396	0.00834292	-2.9135	-0.543403	0.00360766	0.000372789	-4.23734	0.234033	0.209088	0.0924228	1.76369	0.17826	0.34067	0.181056	1.38376	-0.00953047	0.97438	0.938613	-0.0779469	0.191223	0.429724	0.146431	1.50845	0.246996	0.257102	0.0809229	1.83422	FALSE	FALSE	FALSE	FALSE	FALSE	FALSE	FALSE
ENSG00000110318	CEP126	protein_coding	2.92109	3.72101	1.72686	-0.128508	0.71314	0.593659	-0.541853	-0.693535	0.0461732	0.0135625	-2.69647	-0.540641	0.110365	0.0416077	-2.17111	-0.983331	0.00850901	0.00128778	-3.71657	0.565026	0.113026	0.0393269	2.19862	0.442689	0.252746	0.116787	1.63623	0.14025	0.771609	0.565179	0.584457	-0.271883	0.582278	0.282252	-1.10379	-0.149546	0.781347	0.599319	-0.533509	TRUE	FALSE	FALSE	FALSE	TRUE	FALSE	FALSE
ENSG00000110328	GALNT18	protein_coding	4.5019	5.07464	3.8558	-0.318993	0.126855	0.0586294	-2.00048	-0.261747	0.235018	0.119048	-1.62558	-0.340841	0.120172	0.0464418	-2.11705	-0.630467	0.00732522	0.00104055	-3.8064	-0.0572461	0.832895	0.728764	-0.351465	0.289626	0.221065	0.0960469	1.74303	0.116249	0.704271	0.472861	0.73108	0.0944011	0.792984	0.564988	0.584746	-0.252471	0.36051	0.146867	-1.50674	TRUE	FALSE	FALSE	FALSE	FALSE	FALSE	FALSE
ENSG00000110375	UPK2	protein_coding	0.0912801	2.65207	-1.46229	-2.28421	9.94913e-05	6.58305e-06	-5.96404	-1.58334	0.0023132	0.000233733	-4.43321	-1.52926	0.0156921	0.0030365	-3.35235	-0.635594	0.257436	0.140826	-1.53086	-0.700873	0.255176	0.12276	-1.60846	-0.893664	0.179863	0.0717678	-1.89691	-1.16315	0.0409104	0.00314306	-3.33758	-0.408191	0.686929	0.407673	-0.845041	-0.2154	0.792402	0.615508	-0.509848	FALSE	FALSE	FALSE	FALSE	FALSE	FALSE	FALSE
ENSG00000110492	MDK	protein_coding	6.76912	7.73534	5.75204	-0.470342	0.0829546	0.034035	-2.26852	-1.09691	0.000484425	2.66813e-05	-5.35365	-0.828922	0.00496939	0.000617048	-4.02599	-0.717855	0.012684	0.00222722	-3.48458	0.626564	0.027356	0.00558878	3.08916	-0.111067	0.733308	0.5898	-0.547565	0.214356	0.571291	0.317228	1.02472	-0.144224	0.743713	0.487426	-0.706937	0.593408	0.0693115	0.00780659	2.94281	FALSE	FALSE	FALSE	FALSE	FALSE	FALSE	FALSE
ENSG00000110628	SLC22A18	protein_coding	3.98969	4.8004	3.23815	0.690596	0.0172955	0.00468083	3.16611	0.50043	0.0975839	0.0366066	2.2334	0.36268	0.238902	0.117231	1.63412	0.513251	0.0836661	0.0305802	2.31975	0.190166	0.546713	0.372337	0.911706	-0.150571	0.642319	0.477544	-0.72327	0.222736	0.602483	0.351277	0.953452	-0.10518	0.822864	0.614278	-0.511636	0.235557	0.518758	0.277282	1.11559	FALSE	FALSE	FALSE	FALSE	FALSE	FALSE	FALSE
ENSG00000110651	CD81	protein_coding	8.90286	9.84696	7.97502	0.966131	0.00164609	0.000235932	4.42927	0.709885	0.0154302	0.00316538	3.33455	0.770926	0.0115325	0.00198222	3.53409	0.467528	0.102463	0.0401099	2.18901	0.256247	0.4365	0.266719	1.14119	0.303398	0.353536	0.191658	1.34943	0.288826	0.422063	0.176226	1.39993	0.0936206	0.861352	0.687275	0.408214	0.0464689	0.923069	0.834716	0.211284	FALSE	FALSE	FALSE	FALSE	FALSE	FALSE	FALSE
ENSG00000110693	SOX6, MIR6073	protein_coding	1.67322	2.59365	0.507931	0.907029	0.0133488	0.00338985	3.30517	0.325684	0.433595	0.280477	1.10798	0.428039	0.230278	0.111247	1.66307	-0.610161	0.113611	0.0461212	-2.12048	0.581346	0.114797	0.0401541	2.18848	1.0382	0.008018	0.00100808	3.81975	0.691139	0.142978	0.0259943	2.3967	0.212149	0.673659	0.38999	0.87791	-0.244706	0.645958	0.413598	-0.834234	TRUE	FALSE	FALSE	FALSE	FALSE	FALSE	FALSE
ENSG00000111057	KRT18	protein_coding	8.43964	9.1267	7.85367	-0.66237	0.000535247	5.65804e-05	-5.0321	-0.535054	0.0042549	0.000546995	-4.07655	-0.634938	0.00131637	9.68048e-05	-4.8044	-0.398927	0.028389	0.00685839	-2.99973	-0.127316	0.506065	0.331295	-0.994665	-0.236011	0.204374	0.0859062	-1.80265	0.220827	0.333734	0.115608	1.64185	0.248259	0.300237	0.0685037	1.92097	0.356954	0.0879697	0.0119874	2.75209	FALSE	FALSE	FALSE	FALSE	FALSE	FALSE	FALSE
ENSG00000111077	TNS2	protein_coding	5.44668	6.56354	4.25278	1.23316	0.00127952	0.000171664	4.56291	0.316575	0.410397	0.26002	1.15782	1.21122	0.00249063	0.000237062	4.42727	-0.233147	0.565034	0.421133	-0.820631	0.916583	0.0150699	0.00251211	3.43333	1.44437	0.000675356	3.2054e-05	5.27482	0.0399073	0.951261	0.888143	0.142384	0.0179733	0.981387	0.946228	0.0682601	-0.509814	0.255911	0.0803142	-1.83819	FALSE	FALSE	FALSE	FALSE	FALSE	FALSE	FALSE
ENSG00000111196	MAGOHB	protein_coding	2.57248	3.24044	1.66401	-0.713082	0.001042	0.000133739	-4.66801	-0.285312	0.158211	0.0694225	-1.9141	-0.503459	0.0292626	0.00709412	-2.9849	-0.105323	0.659753	0.526179	-0.64465	-0.42777	0.0508934	0.0130699	-2.71317	-0.398135	0.0898542	0.0270898	-2.37724	-0.441078	0.0800698	0.00955447	-2.85342	-0.231455	0.473355	0.180401	-1.38593	-0.261089	0.313461	0.11377	-1.65071	TRUE	FALSE	FALSE	FALSE	FALSE	FALSE	FALSE
ENSG00000111206	FOXM1	protein_coding	2.02744	4.34816	-0.0446115	-2.63093	4.10697e-08	1.95177e-10	-11.4196	-1.63782	8.38801e-06	1.0119e-07	-7.91981	-1.51506	0.000991307	6.71018e-05	-4.95962	-0.998356	0.0132031	0.0023431	-3.463	-0.993106	0.00715684	0.000920931	-3.85779	-0.516703	0.271763	0.129764	-1.57732	-2.00078	2.90086e-06	1.23719e-08	-9.00678	-0.88491	0.125615	0.00983458	-2.84057	-1.36131	0.00502357	7.35331e-05	-4.9208	FALSE	FALSE	FALSE	FALSE	FALSE	FALSE	FALSE
ENSG00000111247	RAD51AP1	protein_coding	0.280803	2.74718	-2.25296	-2.51238	2.82727e-07	3.51407e-09	-9.69835	-1.46385	7.88638e-05	2.4217e-06	-6.41198	-1.32691	0.00946431	0.00148541	-3.65628	-0.6485	0.155548	0.0702918	-1.90767	-1.04853	0.0104684	0.00153762	-3.64168	-0.678406	0.207242	0.087604	-1.79226	-2.27482	4.86735e-06	2.7283e-08	-8.58831	-1.08935	0.100598	0.0062975	-3.03708	-1.45948	0.00671005	0.000132004	-4.67351	FALSE	FALSE	FALSE	FALSE	FALSE	FALSE	FALSE
ENSG00000111249	CUX2	protein_coding	0.230715	1.4036	-0.987661	-1.3595	0.0103249	0.00244519	-3.44483	-1.14065	0.0327869	0.00858575	-2.90081	0.0854383	0.895239	0.826677	0.221734	-0.722876	0.205058	0.102473	-1.708	-0.218854	0.759045	0.625374	-0.495575	0.808314	0.163855	0.062826	1.96534	-0.539436	0.398239	0.159732	-1.45799	0.905501	0.231772	0.0381311	2.21363	-0.121667	0.897257	0.78661	-0.274222	FALSE	FALSE	FALSE	FALSE	FALSE	FALSE	FALSE
ENSG00000111275	ALDH2	protein_coding	7.79006	8.58811	6.86204	-0.564439	0.192404	0.101823	-1.71145	-0.868272	0.0470269	0.0138877	-2.68575	-0.367367	0.424953	0.263107	-1.15012	-0.42896	0.322184	0.190723	-1.3524	0.303833	0.52385	0.348563	0.958953	0.0615934	0.908327	0.847429	0.194807	-0.271969	0.659729	0.416811	-0.828414	-0.0748968	0.924933	0.817761	-0.233354	0.167343	0.780447	0.597378	0.536367	FALSE	FALSE	FALSE	FALSE	FALSE	FALSE	FALSE
ENSG00000111319	SCNN1A	protein_coding	9.20016	10.153	8.1206	1.39604	6.22476e-08	3.37539e-10	11.0781	1.01611	4.99943e-06	4.62775e-08	8.31518	1.16505	8.5095e-07	2.97442e-09	9.79243	0.836776	3.9207e-05	4.44312e-07	7.19928	0.379928	0.0381084	0.00881604	2.8891	0.328278	0.0599119	0.0154334	2.63786	-0.301464	0.102767	0.0147141	-2.65955	-0.532451	0.0308186	0.000567064	-4.06143	-0.480802	0.0205445	0.00093754	-3.85027	TRUE	FALSE	FALSE	TRUE	FALSE	FALSE	FALSE
ENSG00000111328	CDK2AP1	protein_coding	6.36634	6.92784	5.71278	-0.728075	3.01142e-05	1.37975e-06	-6.66904	-0.263761	0.073711	0.025262	-2.41014	-0.577824	0.000520008	2.76273e-05	-5.33866	-0.0153625	0.933334	0.888751	-0.141603	-0.464313	0.00338489	0.000334715	-4.28252	-0.562462	0.000771238	3.86692e-05	-5.19445	-0.311339	0.0806338	0.00967044	-2.84806	-0.161088	0.436773	0.151099	-1.49033	-0.0629396	0.761514	0.568465	-0.579487	FALSE	FALSE	FALSE	FALSE	FALSE	FALSE	FALSE
ENSG00000111344	RASAL1	protein_coding	0.0150024	1.44562	-1.97733	-2.05059	7.26478e-05	4.35099e-06	-6.1482	-1.22148	0.00510359	0.000704609	-3.97029	-2.27761	5.44778e-05	1.13848e-06	-6.75778	-0.666414	0.0730216	0.0254357	-2.40691	-0.829113	0.105874	0.0359814	-2.24173	-1.6112	0.00202934	0.000147876	-4.62568	0.266348	0.575253	0.322259	1.01387	0.0393315	0.971666	0.921582	0.0996391	0.821416	0.110688	0.0179729	2.56821	FALSE	FALSE	FALSE	FALSE	FALSE	FALSE	FALSE
ENSG00000111348	ARHGDIB	protein_coding	5.27712	6.10488	4.00961	0.108407	0.766851	0.659175	0.44743	0.34192	0.307623	0.172288	1.41338	0.444193	0.206256	0.0958709	1.74402	0.778666	0.0248396	0.00574491	3.07716	-0.233513	0.516688	0.341657	-0.973086	-0.334473	0.341182	0.181556	-1.38211	-0.468043	0.271911	0.0806542	-1.83597	-0.132256	0.807343	0.590573	-0.54642	-0.0312968	0.954743	0.897467	-0.13044	TRUE	FALSE	FALSE	FALSE	FALSE	FALSE	FALSE
ENSG00000111490	TBC1D30	protein_coding	2.58577	3.35507	1.93139	-0.66297	0.00377638	0.000687032	-3.9809	-0.587354	0.0119623	0.00224989	-3.48027	-0.708246	0.00395294	0.00045495	-4.15382	-0.406744	0.0694863	0.0237506	-2.43905	-0.0756166	0.793903	0.673701	-0.427073	-0.301502	0.222595	0.0969827	-1.73781	0.0933777	0.773162	0.567418	0.58107	0.0481021	0.910862	0.787325	0.273279	0.273988	0.339758	0.131531	1.56968	FALSE	FALSE	TRUE	TRUE	FALSE	FALSE	FALSE
ENSG00000111665	CDCA3	protein_coding	0.515417	2.3436	-0.586009	-2.16327	3.93406e-09	2.00777e-12	-14.5997	-1.30062	1.13998e-06	3.75063e-09	-9.66175	-0.574712	0.0245531	0.00555187	-3.09204	-0.0449826	0.872903	0.802115	-0.253825	-0.86265	0.000602999	3.37265e-05	-5.25301	-0.529729	0.0400278	0.00886011	-2.88689	-1.90241	8.44097e-08	3.08571e-11	-12.6279	-0.313847	0.364122	0.102672	-1.70694	-0.646767	0.0177911	0.000742354	-3.94838	FALSE	FALSE	FALSE	FALSE	FALSE	FALSE	FALSE
ENSG00000111678	C12orf57	protein_coding	3.9663	4.86364	3.40771	-0.964153	0.000190709	1.50587e-05	-5.60108	-0.689665	0.00455262	0.000601357	-4.0368	-0.798935	0.0015773	0.000126853	-4.69029	-0.649341	0.00696071	0.000966847	-3.83732	-0.274487	0.288623	0.1468	-1.50701	-0.149594	0.579763	0.405654	-0.848748	0.128017	0.675011	0.437165	0.792188	0.293234	0.390576	0.119008	1.62577	0.168341	0.592917	0.355288	0.945374	TRUE	FALSE	FALSE	FALSE	FALSE	FALSE	FALSE
ENSG00000111711	GOLT1B	protein_coding	4.29178	4.94251	3.35626	-0.32014	0.0812947	0.0332054	-2.28037	-0.868494	0.000216607	8.98734e-06	-5.82673	-0.149998	0.494183	0.327408	-1.00288	-0.616959	0.00592257	0.000761746	-3.93755	0.548354	0.0104772	0.00154161	3.64058	0.46696	0.0324144	0.00665153	3.01315	-0.353209	0.13719	0.0240477	-2.43323	-0.183067	0.516931	0.220507	-1.26304	-0.101674	0.737892	0.532795	-0.634274	TRUE	FALSE	FALSE	FALSE	FALSE	FALSE	FALSE
ENSG00000111713	GYS2	protein_coding	-0.102593	1.23851	-1.86332	-1.3707	0.0574676	0.0212742	-2.49036	-1.06462	0.150105	0.0645106	-1.95182	-0.986157	0.147189	0.0609544	-1.98075	-1.58805	0.0315727	0.00801039	-2.93145	-0.306075	0.756437	0.621664	-0.500929	0.601892	0.484672	0.307257	1.0466	0.441931	0.606545	0.355657	0.944634	0.826474	0.457641	0.166256	1.43447	-0.0814936	0.95363	0.895005	-0.133593	FALSE	FALSE	FALSE	FALSE	FALSE	FALSE	FALSE
ENSG00000111834	RSPH4A	protein_coding	2.7084	4.7291	0.175637	-0.997009	0.12979	0.0603443	-1.98586	-2.06554	0.0117387	0.00219282	-3.4912	-1.59858	0.0128857	0.00230973	-3.4691	-0.893448	0.121292	0.050411	-2.07635	1.06853	0.225359	0.10302	1.7051	-0.705131	0.316134	0.16221	-1.44897	0.971636	0.168767	0.0347282	2.25882	0.370067	0.746653	0.491567	0.70015	2.14373	0.027626	0.00160818	3.6227	FALSE	TRUE	TRUE	TRUE	TRUE	TRUE	FALSE
ENSG00000111859	NEDD9	protein_coding	4.49946	5.22219	3.72281	0.557485	0.0102941	0.0024335	3.44687	0.482732	0.0308313	0.00791774	2.93658	0.626185	0.00681126	0.000941029	3.84871	0.483869	0.0312779	0.00791429	2.93678	0.0747532	0.768494	0.637474	0.478209	0.142317	0.544866	0.366057	0.923984	0.128441	0.695465	0.461567	0.750104	0.197141	0.50718	0.210745	1.29123	0.129577	0.652045	0.42037	0.822002	FALSE	FALSE	FALSE	FALSE	FALSE	FALSE	FALSE
ENSG00000111863	ADTRP	protein_coding	0.0679128	1.55195	-1.29526	1.16186	0.0136499	0.00348629	3.29313	1.29384	0.00890851	0.00150076	3.65193	1.15903	0.0197264	0.00412364	3.22088	1.67812	0.00142267	9.62884e-05	4.80666	-0.131978	0.791494	0.669531	-0.432897	-0.519088	0.208249	0.0883343	-1.78785	0.107514	0.904749	0.792039	0.267067	0.104687	0.885766	0.733308	0.345324	0.491798	0.303007	0.107187	1.68347	FALSE	FALSE	FALSE	FALSE	FALSE	FALSE	FALSE
ENSG00000111885	MAN1A1	protein_coding	4.12269	4.64849	3.18917	0.689644	0.00072638	8.40786e-05	4.86402	0.534558	0.00834439	0.00138081	3.68713	0.656757	0.00249823	0.000238666	4.42444	0.604478	0.00506614	0.000605684	4.03379	0.155086	0.435392	0.265794	1.14347	0.0522797	0.816697	0.707227	0.380764	-0.0510471	0.879209	0.745986	-0.328261	-0.0839333	0.77676	0.537848	-0.626397	0.0188731	0.952904	0.89322	0.135878	FALSE	FALSE	FALSE	FALSE	FALSE	FALSE	FALSE
ENSG00000111981	ULBP1	protein_coding	-0.69699	0.540258	-3.17131	-0.106387	0.832981	0.745675	-0.328678	0.699725	0.0894344	0.0325959	2.28925	1.32543	0.0120307	0.00209974	3.50963	2.09596	0.000309117	9.56591e-06	5.79932	-0.806112	0.056457	0.0151178	-2.64725	-0.770527	0.0618483	0.0161339	-2.61763	-1.186	0.0563456	0.00540695	-3.10355	0.245821	0.717291	0.448701	0.77212	0.210236	0.685792	0.460036	0.752704	FALSE	FALSE	FALSE	FALSE	FALSE	FALSE	FALSE
ENSG00000112029	FBXO5	protein_coding	2.03164	3.03417	1.23382	-0.752207	0.00166089	0.000238716	-4.42435	-0.749121	0.00285766	0.000315407	-4.30744	0.0136649	0.96967	0.947101	0.0671502	-0.233159	0.425078	0.280614	-1.10766	-0.00308539	0.99391	0.98675	-0.016807	0.246824	0.413555	0.241839	1.20461	-1.12879	0.000398557	5.19657e-06	-6.069	-0.362921	0.300539	0.0686115	-1.92016	-0.612831	0.0602008	0.0058988	-3.06563	FALSE	FALSE	FALSE	FALSE	FALSE	FALSE	FALSE
ENSG00000112033	PPARD	protein_coding	5.65349	6.24581	5.2317	0.173551	0.200093	0.107148	1.68367	0.509028	0.000956112	6.85059e-05	4.95084	0.288571	0.0416906	0.0113517	2.77653	0.597523	0.000331704	1.04908e-05	5.75885	-0.335477	0.0194722	0.00353069	-3.2877	-0.308952	0.031238	0.00633225	-3.03467	0.0532396	0.80321	0.61694	0.50777	0.16826	0.384017	0.114482	1.64726	0.141734	0.401363	0.178098	1.39362	TRUE	FALSE	FALSE	FALSE	FALSE	FALSE	FALSE
ENSG00000112039	FANCE	protein_coding	3.72929	4.50101	2.83718	-0.879912	0.000997296	0.000126386	-4.69184	-0.612932	0.0165849	0.00346944	-3.29521	-0.327315	0.173631	0.0758399	-1.86821	-0.630761	0.0129767	0.00229442	-3.47193	-0.26698	0.348828	0.19266	-1.34627	0.303446	0.243697	0.110913	1.66472	0.243393	0.423983	0.177809	1.3946	0.79599	0.025599	0.000379236	4.23015	0.225565	0.493245	0.255047	1.17037	FALSE	FALSE	FALSE	FALSE	FALSE	FALSE	FALSE
ENSG00000112118	MCM3	protein_coding	5.24993	6.06094	4.69048	-0.819278	9.94568e-06	3.2443e-07	-7.34962	-0.777554	3.66769e-05	7.82118e-07	-6.9325	-0.190915	0.232745	0.112905	-1.65492	-0.305133	0.0526518	0.0162065	-2.61558	-0.0417238	0.824082	0.717438	-0.366832	0.114218	0.513643	0.335735	0.985362	-0.694876	0.000344575	4.35488e-06	-6.1478	-0.0665134	0.793143	0.565295	-0.584282	-0.222455	0.235835	0.0685392	-1.9207	TRUE	FALSE	FALSE	FALSE	FALSE	FALSE	FALSE
ENSG00000112144	ICK	protein_coding	4.79825	6.02768	3.61762	-1.36558	2.00254e-05	8.11363e-07	-6.91533	-1.27124	8.28587e-05	2.56457e-06	-6.38601	-1.19042	0.000220597	8.2255e-06	-5.8657	-0.944459	0.00166486	0.000120911	-4.71052	-0.0943443	0.782897	0.657208	-0.450201	-0.245958	0.430291	0.256674	-1.16624	-0.239231	0.476198	0.220088	-1.26423	-0.0640651	0.899327	0.764042	-0.304129	0.0875486	0.834486	0.680737	0.417279	TRUE	FALSE	FALSE	FALSE	FALSE	FALSE	FALSE
ENSG00000112182	BACH2	protein_coding	0.303897	1.70368	-1.27312	0.46661	0.360057	0.230088	1.23629	-0.136841	0.838542	0.741085	-0.334845	1.50773	0.00268656	0.000264842	4.38075	1.02368	0.0362028	0.00969202	2.84707	0.603451	0.269204	0.132839	1.56408	0.484048	0.250523	0.115256	1.64354	0.213839	0.793432	0.599485	0.533264	1.25496	0.0347886	0.000711098	3.96644	1.37436	0.0243022	0.00123636	3.73375	FALSE	FALSE	FALSE	FALSE	FALSE	FALSE	FALSE
ENSG00000112293	GPLD1	protein_coding	1.68658	2.63358	-0.33001	0.908402	0.0327255	0.0104659	2.81285	1.0116	0.0229117	0.00533532	3.10935	1.25333	0.00783962	0.00114754	3.76518	1.44289	0.00292979	0.00027463	4.36552	-0.103196	0.829394	0.723982	-0.357942	-0.189558	0.654596	0.492267	-0.699006	-0.0190034	0.983799	0.959507	-0.0513859	0.325927	0.558295	0.257361	1.16451	0.412289	0.371993	0.155632	1.47317	FALSE	FALSE	FALSE	FALSE	FALSE	FALSE	FALSE
ENSG00000112312	GMNN	protein_coding	5.2936	6.36004	3.67735	0.105776	0.702773	0.579856	0.56237	0.137873	0.622891	0.47177	0.732906	0.900684	0.0032996	0.000354224	4.25876	0.488095	0.0930599	0.0352821	2.2512	-0.0320974	0.921989	0.865983	-0.170856	0.412589	0.142839	0.0520653	2.06023	-1.55542	3.33012e-05	2.61735e-07	-7.45313	-0.760507	0.0347639	0.000692116	-3.9778	-1.20519	0.00118372	4.68787e-06	-6.1149	FALSE	FALSE	FALSE	FALSE	FALSE	FALSE	FALSE
ENSG00000112319	EYA4	protein_coding	5.4374	6.05594	4.88848	0.689966	4.89401e-05	2.62099e-06	6.37615	0.510158	0.00145629	0.000125372	4.69524	0.594968	0.000519391	2.75629e-05	5.33966	0.477749	0.00344408	0.000349256	4.26469	0.179807	0.230321	0.106439	1.6873	0.117218	0.465164	0.2884	1.0894	-0.162316	0.406655	0.165772	-1.43619	-0.257314	0.191444	0.0249963	-2.4151	-0.194725	0.263924	0.0848228	-1.80938	FALSE	FALSE	FALSE	FALSE	FALSE	FALSE	FALSE
ENSG00000112320	SOBP	protein_coding	4.16489	4.78085	3.18434	0.792511	0.0104821	0.00249109	3.43691	0.524113	0.102059	0.0387475	2.20584	0.848868	0.0108832	0.00182348	3.56949	0.412013	0.21373	0.108512	1.67674	0.268398	0.403963	0.238176	1.21436	0.436856	0.167115	0.0646753	1.95051	-0.009542	0.988957	0.970218	-0.0377849	0.0468155	0.930498	0.829245	0.218393	-0.121642	0.783759	0.603016	-0.528079	FALSE	FALSE	FALSE	FALSE	FALSE	FALSE	FALSE
ENSG00000112539	C6orf118	protein_coding	0.978941	3.23696	-2.23465	-1.2433	0.115778	0.0520728	-2.06016	-2.51657	0.0136623	0.00267369	-3.40674	-1.86391	0.0126791	0.00225493	-3.47932	-1.0891	0.0981316	0.0378285	-2.2175	1.27328	0.25708	0.124131	1.60225	-0.774818	0.355133	0.192897	-1.34552	1.10715	0.165891	0.0337988	2.27187	0.486539	0.724578	0.457844	0.756436	2.53463	0.0360599	0.0025947	3.41953	TRUE	TRUE	FALSE	FALSE	TRUE	FALSE	FALSE
ENSG00000112541	PDE10A	protein_coding	2.44995	4.47375	-0.409607	-1.56131	0.0423674	0.0145012	-2.66617	-1.61752	0.0489481	0.0146102	-2.66277	-1.03266	0.252027	0.126344	-1.59235	-1.7594	0.0669229	0.0225849	-2.46255	0.0562061	0.964661	0.934821	0.0827731	0.726742	0.527058	0.348902	0.958265	-0.680233	0.486356	0.23054	-1.23505	-0.151576	0.928883	0.825358	-0.223451	-0.822112	0.533236	0.291111	-1.08313	FALSE	FALSE	FALSE	FALSE	FALSE	FALSE	FALSE
ENSG00000112699	GMDS	protein_coding	6.2447	7.17702	5.32944	-0.323986	0.041353	0.0140741	-2.67972	-0.990094	5.49766e-06	5.25883e-08	-8.24985	-0.435287	0.00922147	0.00143282	-3.67151	-0.668662	0.000415708	1.44623e-05	-5.61866	0.666108	0.000346916	1.59793e-05	5.57529	0.233374	0.163918	0.0628887	1.96483	-0.483452	0.014408	0.000618879	-4.02474	-0.594753	0.0118392	6.34769e-05	-4.98321	-0.16202	0.413746	0.187516	-1.36266	FALSE	FALSE	FALSE	FALSE	FALSE	FALSE	FALSE
ENSG00000112742	TTK	protein_coding	0.900047	3.5169	-1.69148	-2.74074	3.03619e-06	7.196e-08	-8.0908	-1.628	0.000356743	1.77578e-05	-5.52949	-1.55633	0.0196728	0.00410765	-3.22255	-1.40114	0.0324756	0.00835188	-2.91302	-1.11274	0.0346234	0.00772925	-2.9472	-0.155188	0.86316	0.777491	-0.286275	-2.38704	6.68988e-05	6.15471e-07	-7.045	-1.20263	0.177898	0.0212695	-2.49046	-2.16018	0.00588905	9.97476e-05	-4.79174	FALSE	FALSE	TRUE	TRUE	FALSE	FALSE	FALSE
ENSG00000112796	ENPP5	protein_coding	3.61967	5.49677	1.96661	2.66655	1.56007e-08	2.59192e-11	12.747	0.65	0.0432831	0.0123962	2.73701	2.52516	7.55846e-08	4.14465e-11	12.4284	0.794711	0.0109187	0.00179684	3.57573	2.01655	2.67778e-07	9.3093e-10	10.465	1.73045	1.21548e-06	3.48062e-09	9.70373	0.437885	0.291638	0.0907191	1.77364	0.296493	0.303499	0.0699345	1.9103	0.582596	0.0879705	0.0120113	2.75119	FALSE	FALSE	FALSE	FALSE	FALSE	FALSE	FALSE
ENSG00000112984	KIF20A	protein_coding	2.23033	4.80912	0.124809	-2.70986	6.83867e-07	1.13332e-08	-9.05392	-1.64963	0.000111986	3.87403e-06	-6.20017	-1.32996	0.0117814	0.00204002	-3.52189	-1.55362	0.00592911	0.000762949	-3.93688	-1.06023	0.0232148	0.00446531	-3.1865	0.223661	0.748406	0.610106	0.51771	-1.98058	7.50149e-05	7.17562e-07	-6.97285	-0.600676	0.418035	0.137808	-1.54322	-1.88457	0.00496909	7.1147e-05	-4.93479	TRUE	FALSE	FALSE	FALSE	FALSE	FALSE	FALSE
ENSG00000113070	HBEGF	protein_coding	5.14751	6.73029	3.34439	0.34454	0.580175	0.441432	0.784728	1.68018	0.00551686	0.000787882	3.92337	0.76456	0.228183	0.109858	1.66998	1.84256	0.0045007	0.00051196	4.10431	-1.33564	0.0218233	0.0041139	-3.2219	-1.078	0.0627213	0.0164539	-2.60866	-0.256009	0.788803	0.592935	-0.542924	0.164011	0.869945	0.703005	0.386547	-0.0936345	0.91496	0.818635	-0.232213	FALSE	FALSE	FALSE	FALSE	FALSE	FALSE	FALSE
ENSG00000113273	ARSB	protein_coding	3.4436	4.14274	2.5245	0.567949	0.00111584	0.000145352	4.63293	0.921683	1.31106e-05	1.91188e-07	7.60578	0.549504	0.0050794	0.000633184	4.01515	1.17271	4.87498e-06	1.4851e-08	8.90908	-0.353734	0.025074	0.00494514	-3.14231	-0.623202	0.000741481	3.66381e-05	-5.21754	-0.366792	0.106427	0.0156206	-2.63236	-0.385237	0.0815507	0.00416374	-3.2167	-0.115769	0.555852	0.314113	-1.0315	FALSE	FALSE	FALSE	FALSE	FALSE	FALSE	FALSE
ENSG00000113361	CDH6	protein_coding	6.90726	8.63791	5.20327	2.06991	3.04934e-05	1.4097e-06	6.65916	0.347551	0.385852	0.237299	1.21671	2.00419	6.28966e-05	1.39106e-06	6.66528	-0.165974	0.69343	0.565838	-0.583459	1.72236	0.000385528	1.8404e-05	5.514	2.17016	2.8323e-05	4.16158e-07	7.23046	-0.491842	0.305137	0.0986299	-1.72872	-0.55757	0.362573	0.101747	-1.71186	-1.00537	0.0314183	0.00204823	-3.52018	FALSE	FALSE	FALSE	FALSE	FALSE	FALSE	FALSE
ENSG00000113368	LMNB1	protein_coding	2.63898	5.01948	0.777907	-2.67978	1.87402e-08	3.99627e-11	-12.4529	-2.26095	2.48421e-07	5.1461e-10	-10.8202	-1.07715	0.00373256	0.0004214	-4.18595	-1.52172	0.000466489	1.72425e-05	-5.54226	-0.418828	0.235899	0.110014	-1.6692	0.44456	0.292306	0.144862	1.51465	-1.88901	2.02888e-06	7.16961e-09	-9.30257	-0.286388	0.593982	0.295697	-1.07261	-1.14978	0.0144446	0.00049108	-4.12177	FALSE	FALSE	FALSE	FALSE	FALSE	FALSE	FALSE
ENSG00000113407	TARS	protein_coding	6.84624	7.31218	6.18523	0.336614	0.0506113	0.0180669	2.56582	0.373219	0.0350306	0.00938887	2.86119	0.652668	0.000856408	5.51528e-05	5.04297	0.536547	0.00403131	0.000437607	4.17012	-0.036605	0.871909	0.784785	-0.276631	0.116121	0.561494	0.383943	0.889371	-0.401111	0.0548493	0.00515977	-3.12388	-0.0850573	0.770281	0.526943	-0.643448	-0.237783	0.261202	0.0832478	-1.81929	FALSE	FALSE	FALSE	FALSE	FALSE	FALSE	FALSE
ENSG00000113532	ST8SIA4	protein_coding	2.38699	3.40207	0.649154	0.601171	0.268393	0.156591	1.46959	0.278618	0.667471	0.522525	0.65041	1.28506	0.0280294	0.00668929	3.01067	0.516611	0.414853	0.271614	1.12923	0.322552	0.597471	0.426817	0.810471	0.768452	0.163886	0.0628632	1.96504	-0.267924	0.774164	0.570019	-0.577142	0.415968	0.568782	0.268742	1.13623	-0.0299314	0.974981	0.944007	-0.0710856	FALSE	FALSE	FALSE	FALSE	FALSE	FALSE	FALSE
ENSG00000113645	WWC1	protein_coding	6.15529	6.73521	5.47648	0.524128	0.00502141	0.000980234	3.83153	0.0208223	0.929108	0.880312	0.152431	0.715054	0.000673911	3.91708e-05	5.18894	0.583512	0.00352214	0.000360733	4.25113	0.503306	0.0098218	0.00140807	3.67887	0.131542	0.527781	0.349474	0.957103	0.124192	0.623301	0.375382	0.905801	0.315117	0.215082	0.032416	2.2919	0.686882	0.00452103	5.78453e-05	5.02269	FALSE	FALSE	FALSE	FALSE	FALSE	FALSE	FALSE
ENSG00000113657	DPYSL3	protein_coding	6.77339	7.70936	5.64286	-0.511894	0.0876916	0.0364958	-2.23486	-1.3803	0.000135954	4.97826e-06	-6.08811	-0.445503	0.160417	0.068182	-1.9234	-1.33832	0.000272933	7.76579e-06	-5.89104	0.868405	0.00695849	0.000884809	3.87461	0.892819	0.00638533	0.000731468	3.95458	0.324367	0.423135	0.177283	1.39636	0.390758	0.362847	0.101893	1.71108	0.366344	0.312808	0.113074	1.65409	TRUE	FALSE	FALSE	FALSE	FALSE	FALSE	FALSE
ENSG00000113790	EHHADH	protein_coding	2.59872	3.48769	1.43575	-0.850538	0.00272277	0.000452552	-4.15604	-0.391555	0.146063	0.0621523	-1.97084	-0.992124	0.00251583	0.000241744	-4.41906	-0.530065	0.0675974	0.0229114	-2.45586	-0.458982	0.120115	0.042768	-2.15763	-0.46206	0.156765	0.0591144	-1.99631	-0.220111	0.538106	0.282216	-1.10387	-0.361698	0.407146	0.129567	-1.57817	-0.358621	0.308536	0.110515	-1.6667	FALSE	FALSE	FALSE	FALSE	FALSE	FALSE	FALSE
ENSG00000113810	SMC4	protein_coding	4.72996	6.14987	3.07459	-1.12121	0.00103103	0.000131792	-4.67418	-0.901335	0.00732912	0.00115208	-3.76352	-0.369952	0.319094	0.175829	-1.40128	-0.728723	0.0490874	0.0147818	-2.65747	-0.219872	0.557549	0.384234	-0.888816	0.358771	0.372926	0.207147	1.30188	-1.16194	0.00515755	0.000126326	-4.69204	-0.410688	0.399231	0.124709	-1.59965	-0.989332	0.0250235	0.00131727	-3.70701	TRUE	FALSE	FALSE	FALSE	FALSE	FALSE	FALSE
ENSG00000114013	CD86	protein_coding	0.5792	2.13232	-1.64291	-1.25663	0.00221674	0.00034724	-4.26712	-0.441505	0.236653	0.120049	-1.62092	-1.27081	0.0217658	0.00470247	-3.16412	-0.10661	0.847624	0.767525	-0.299496	-0.815128	0.0556299	0.0147901	-2.65721	-1.1642	0.0384196	0.00839413	-2.91079	-1.31368	0.0107779	0.000399256	-4.20858	-1.32785	0.0650594	0.00258185	-3.42165	-0.97878	0.0615379	0.00621486	-3.04285	FALSE	FALSE	FALSE	FALSE	FALSE	FALSE	FALSE
ENSG00000114019	AMOTL2	protein_coding	7.52934	8.35024	6.84792	0.507679	0.011735	0.00286708	3.37691	-0.167127	0.413376	0.26273	-1.15105	0.78264	0.000727781	4.37653e-05	5.14154	0.422989	0.036608	0.00984511	2.84009	0.674806	0.00222574	0.000190598	4.51891	0.359651	0.0988331	0.0311318	2.31122	0.145866	0.581534	0.328587	1.00038	0.420827	0.145398	0.0138209	2.68793	0.735982	0.00480932	6.67713e-05	4.96172	TRUE	FALSE	FALSE	FALSE	FALSE	FALSE	FALSE
ENSG00000114115	RBP1	protein_coding	4.3908	5.17884	3.4568	0.799932	0.00097112	0.000122181	4.70611	0.36122	0.129411	0.0530717	2.05065	0.625611	0.0131097	0.00236427	3.45917	0.288645	0.25098	0.135694	1.55202	0.438712	0.0564454	0.0151112	2.64745	0.336966	0.168724	0.065627	1.94303	-0.17851	0.601137	0.349848	-0.956344	-0.35283	0.244453	0.0428347	-2.15687	-0.251084	0.38656	0.167168	-1.43124	FALSE	FALSE	FALSE	FALSE	FALSE	FALSE	FALSE
ENSG00000114270	COL7A1, MIR711	protein_coding	8.43167	9.40696	7.12678	-0.708597	0.0513213	0.0183766	-2.558	-0.762068	0.0400721	0.0112162	-2.7819	-0.126612	0.767108	0.640449	-0.473962	-1.0516	0.00440214	0.000496263	-4.11737	0.0534711	0.906959	0.842748	0.200866	0.924985	0.0120501	0.00174441	3.58828	-0.469363	0.31275	0.102497	-1.70787	0.112622	0.858134	0.680167	0.41807	-0.758892	0.0660768	0.00713365	-2.98247	FALSE	FALSE	FALSE	FALSE	FALSE	FALSE	TRUE
ENSG00000114346	ECT2	protein_coding	4.24924	5.28631	3.19592	-0.831066	0.00033841	3.16286e-05	-5.28055	-0.529611	0.0139755	0.00275031	-3.39467	-0.300318	0.224029	0.107189	-1.68346	0.039334	0.889433	0.824115	0.225069	-0.301454	0.185521	0.0785352	-1.84995	-0.339652	0.168892	0.0657365	-1.94217	-0.93372	0.000871664	1.30115e-05	-5.66472	-0.402972	0.202207	0.0287424	-2.34922	-0.364775	0.174167	0.0399313	-2.19119	TRUE	FALSE	FALSE	FALSE	FALSE	FALSE	FALSE
ENSG00000114405	C3orf14	protein_coding	3.16445	3.95769	2.52701	-0.694741	0.00164515	0.000235652	-4.42977	-0.399559	0.0567821	0.0177096	-2.57499	-0.487058	0.038955	0.0103818	-2.81645	-0.203236	0.384616	0.244694	-1.19709	-0.295183	0.19651	0.0849114	-1.80883	-0.283822	0.25138	0.115865	-1.64062	-0.437421	0.0916242	0.0122214	-2.7434	-0.229738	0.486805	0.192365	-1.3472	-0.241098	0.37861	0.1607	-1.45445	FALSE	FALSE	FALSE	FALSE	TRUE	FALSE	FALSE
ENSG00000114450	GNB4	protein_coding	1.15365	2.15209	-0.48712	-0.552047	0.0299567	0.00935711	-2.86269	-0.972125	0.00150411	0.000130773	-4.67746	-0.675531	0.0320427	0.00799067	-2.93254	-1.03191	0.00366133	0.000380789	-4.22844	0.420078	0.160315	0.0641533	1.95466	0.356374	0.331015	0.173655	1.40869	-0.598503	0.0713323	0.00783477	-2.94123	-0.721987	0.076818	0.00370681	-3.26677	-0.658284	0.0992617	0.0147686	-2.65787	FALSE	FALSE	FALSE	FALSE	FALSE	FALSE	FALSE
ENSG00000114473	IQCG	protein_coding	3.75246	4.92773	2.72415	-0.441877	0.18045	0.0934848	-1.75756	-0.981266	0.00967685	0.00168032	-3.60413	-0.937573	0.00704414	0.000987115	-3.82859	-0.863287	0.012138	0.00208652	-3.51232	0.539389	0.163644	0.0661336	1.93908	-0.074286	0.862369	0.776411	-0.287705	0.613068	0.114169	0.0178422	2.57156	0.117373	0.843596	0.653319	0.455691	0.731048	0.103495	0.0159596	2.62258	TRUE	TRUE	FALSE	FALSE	FALSE	FALSE	FALSE
ENSG00000114480	GBE1	protein_coding	4.9709	5.59037	4.31881	0.644319	0.00014128	1.02003e-05	5.77115	0.396252	0.0116148	0.00215907	3.49779	0.66015	0.000297174	1.27467e-05	5.67369	0.357713	0.0274845	0.00656092	3.01916	0.248067	0.1015	0.0340273	2.26863	0.302438	0.0536216	0.0132543	2.70685	-0.191725	0.345727	0.122869	-1.60797	-0.175894	0.392297	0.120201	-1.62022	-0.230264	0.204891	0.0534675	-2.04692	TRUE	FALSE	FALSE	FALSE	FALSE	FALSE	FALSE
ENSG00000114529	C3orf52	protein_coding	4.68035	5.3602	4.05384	0.562207	0.0188951	0.00522543	3.11839	0.677941	0.0075385	0.00119694	3.74742	0.580631	0.0215681	0.00463162	3.17069	0.492054	0.048841	0.0146734	2.66081	-0.115734	0.668504	0.509412	-0.671271	0.0885768	0.752846	0.615308	0.510139	0.0822764	0.837271	0.671327	0.430387	0.1007	0.792159	0.563918	0.586368	-0.10361	0.755291	0.558611	-0.594437	FALSE	FALSE	FALSE	FALSE	FALSE	FALSE	FALSE
ENSG00000114638	UPK1B	protein_coding	8.38894	9.79616	7.13141	-1.24311	0.0164015	0.00437786	-3.19505	-0.126016	0.850227	0.759004	-0.310843	-1.14199	0.0251398	0.00574541	-3.07712	-0.273302	0.622986	0.484102	-0.71241	-1.11709	0.0375588	0.00864945	-2.89754	-0.868687	0.0936927	0.0288334	-2.34772	-0.351415	0.63235	0.386053	-0.885358	-0.250296	0.749648	0.497765	-0.690053	-0.498701	0.4524	0.217752	-1.2709	FALSE	FALSE	FALSE	FALSE	FALSE	FALSE	FALSE
ENSG00000114698	PLSCR4	protein_coding	2.06028	2.8674	0.893192	-0.733061	0.000483586	4.96461e-05	-5.08776	-0.570087	0.00527602	0.000737416	-3.95118	-0.535157	0.00480318	0.000589387	-4.04523	-0.405231	0.0248193	0.00573869	-3.07763	-0.162974	0.471687	0.298134	-1.06706	-0.129927	0.525036	0.346793	-0.962556	0.483429	0.0251	0.0014681	3.66123	0.681332	0.0151784	0.000117907	4.72113	0.648285	0.00882341	0.00019761	4.50373	FALSE	FALSE	FALSE	FALSE	FALSE	FALSE	FALSE
ENSG00000114744	COMMD2	protein_coding	4.74122	5.35785	4.04173	-0.908567	2.14514e-05	8.9397e-07	-6.87008	-0.274262	0.113628	0.0444529	-2.13865	-0.597378	0.00262641	0.000256672	-4.3939	-0.188418	0.297732	0.17155	-1.41593	-0.634306	0.00153722	0.000116792	-4.72514	-0.40896	0.0325572	0.00668482	-3.01096	-0.236682	0.275659	0.0824377	-1.82445	0.0745073	0.810504	0.59594	0.538486	-0.150839	0.504583	0.264763	-1.14601	TRUE	FALSE	FALSE	FALSE	FALSE	FALSE	FALSE
ENSG00000114770	ABCC5	protein_coding	6.86536	7.4731	5.9538	-0.542361	0.0315675	0.0100051	-2.83292	-0.793865	0.0034981	0.000414931	-4.19243	-0.1858	0.499838	0.332525	-0.992079	-0.644938	0.0127407	0.0022395	-3.48224	0.251505	0.348421	0.192329	1.34731	0.459137	0.0773452	0.0220308	2.47411	-0.342462	0.283869	0.0867536	-1.79745	0.014098	0.979499	0.941007	0.0749011	-0.193535	0.54662	0.30492	-1.0518	TRUE	FALSE	FALSE	FALSE	FALSE	FALSE	FALSE
ENSG00000114790	ARHGEF26	protein_coding	2.48163	3.60438	1.51967	0.867694	0.0135833	0.00346761	3.29544	0.405176	0.292665	0.160446	1.45538	0.687875	0.0855552	0.0296026	2.33521	0.281423	0.51701	0.370976	0.914355	0.462518	0.190328	0.0812869	1.83186	0.406452	0.312487	0.159765	1.45787	-0.288222	0.607094	0.356497	-0.942951	-0.468041	0.314035	0.0756339	-1.86963	-0.411975	0.374408	0.157148	-1.46752	FALSE	FALSE	FALSE	FALSE	FALSE	FALSE	FALSE
ENSG00000114796	KLHL24	protein_coding	5.16396	5.96944	4.43636	-0.618568	0.00634598	0.00132278	-3.70525	-0.94826	0.000377067	1.93209e-05	-5.49295	-0.257748	0.26441	0.135032	-1.55479	-0.575647	0.0143442	0.00265246	-3.41014	0.329692	0.178062	0.0742604	1.87918	0.317899	0.181635	0.0727999	1.88951	0.0767276	0.822512	0.647072	0.46454	0.437548	0.158325	0.0163505	2.61154	0.449341	0.112984	0.0186413	2.55142	FALSE	FALSE	FALSE	FALSE	FALSE	FALSE	FALSE
ENSG00000114805	PLCH1	protein_coding	1.35012	2.12135	0.31686	0.157921	0.590122	0.452539	0.765513	-0.463542	0.129459	0.0530992	-2.05039	-0.624652	0.0266525	0.00623544	-3.04141	-0.478047	0.0812182	0.0294514	-2.33765	0.621463	0.0423244	0.0101962	2.82449	-0.146605	0.657841	0.495796	-0.693253	0.600042	0.0737663	0.00824719	2.9186	-0.182531	0.671348	0.385869	-0.885707	0.585537	0.105969	0.0167157	2.60144	FALSE	TRUE	FALSE	FALSE	FALSE	FALSE	FALSE
ENSG00000114841	DNAH1	protein_coding	3.97262	5.0112	3.04763	0.284764	0.166421	0.083743	1.81616	-0.531949	0.0235474	0.00552783	-3.09393	-0.422914	0.0368933	0.0096296	-2.84994	-0.817079	0.000696902	3.18324e-05	-5.2778	0.816713	0.00112888	7.83223e-05	4.89406	0.394165	0.0713589	0.0196734	2.52658	0.881519	0.000836888	1.21864e-05	5.69331	0.17384	0.561917	0.260925	1.15555	0.596389	0.0336778	0.00230982	3.46909	TRUE	FALSE	TRUE	TRUE	TRUE	FALSE	FALSE
ENSG00000114942	EEF1B2	protein_coding	6.99816	7.76375	6.48905	-0.723911	6.95001e-05	4.12013e-06	-6.17259	-0.722826	0.00011261	3.93138e-06	-6.19358	-0.596506	0.000736375	4.47034e-05	-5.13249	-0.683058	0.00027099	7.56397e-06	-5.90266	-0.001085	0.997014	0.992521	-0.00948695	0.0865524	0.627078	0.458321	0.755623	0.00690304	0.980933	0.954091	0.0582656	0.134308	0.556577	0.256026	1.16788	0.0466705	0.838055	0.686186	0.409721	FALSE	FALSE	FALSE	FALSE	FALSE	FALSE	FALSE
ENSG00000115008	IL1A	protein_coding	4.32713	6.06528	2.7223	1.00087	0.116386	0.0524883	2.05618	1.33704	0.0412079	0.0116169	2.76617	1.15042	0.132807	0.0531055	2.05033	1.6304	0.0300935	0.00747892	2.96169	-0.336171	0.621779	0.45532	-0.760747	-0.479982	0.499139	0.321477	-1.01555	-0.699092	0.495924	0.240544	-1.20804	-0.549544	0.550676	0.251255	-1.18006	-0.405733	0.613886	0.376717	-0.903222	FALSE	FALSE	FALSE	FALSE	FALSE	FALSE	FALSE
ENSG00000115163	CENPA	protein_coding	-0.0383498	1.85146	-1.66045	-2.22802	3.68152e-07	5.06929e-09	-9.49365	-1.32125	0.000109381	3.74535e-06	-6.21531	-0.225731	0.581462	0.41407	-0.833378	-0.644935	0.09285	0.0351814	-2.25257	-0.906771	0.0140639	0.00228699	-3.47331	0.419204	0.30939	0.157494	1.46623	-1.73061	2.91537e-05	2.24428e-07	-7.52768	0.271674	0.628774	0.334406	0.988138	-1.0543	0.0200018	0.000899657	-3.86762	FALSE	FALSE	FALSE	FALSE	FALSE	FALSE	FALSE
ENSG00000115204	MPV17	protein_coding	5.45826	6.01358	4.98531	0.702824	1.83773e-06	3.93008e-08	8.39911	0.33257	0.0053855	0.000760591	3.93818	0.665199	1.12562e-05	1.26189e-07	7.8101	0.447619	0.000744391	3.61109e-05	5.22374	0.370255	0.00239881	0.00021137	4.47544	0.217581	0.0604007	0.0156047	2.63283	-0.0254751	0.893418	0.771957	-0.293609	-0.0631	0.718745	0.450349	-0.769279	0.0895741	0.536594	0.294743	1.07478	TRUE	FALSE	FALSE	FALSE	FALSE	FALSE	FALSE
ENSG00000115232	ITGA4	protein_coding	1.03858	4.21013	-2.02158	3.73612	9.94568e-06	3.24797e-07	7.34908	0.751838	0.379429	0.231603	1.23213	2.91925	0.00061661	3.47496e-05	5.2402	-0.729977	0.483829	0.337041	-0.982641	2.98429	6.09405e-05	1.45176e-06	6.64564	3.64923	0.000209581	6.18029e-06	5.992	-0.0819977	0.959183	0.90495	-0.120871	-0.898867	0.140205	0.0126511	-2.72785	-1.56381	0.153958	0.0321522	-2.29581	FALSE	FALSE	FALSE	FALSE	FALSE	FALSE	FALSE
ENSG00000115252	PDE1A	protein_coding	0.93753	2.48693	-0.324848	1.25443	0.0220046	0.00635886	3.03284	0.918337	0.116641	0.0461228	2.12046	1.50436	0.00623477	0.00083229	3.90033	0.514917	0.371367	0.233165	1.22788	0.336098	0.548358	0.374392	0.907718	0.989447	0.0437985	0.010061	2.83044	0.4569	0.585292	0.332389	0.992364	0.706831	0.245427	0.0432444	2.1522	0.0534808	0.952292	0.892009	0.13743	FALSE	FALSE	FALSE	FALSE	FALSE	FALSE	FALSE
ENSG00000115339	GALNT3	protein_coding	6.53763	6.957	5.81697	0.596959	0.000100739	6.68716e-06	5.95709	0.515203	0.000656676	3.95694e-05	5.18461	0.449497	0.00205137	0.000181477	4.53953	0.577162	0.000300395	9.05961e-06	5.82321	0.0817565	0.597978	0.427581	0.809113	-0.127665	0.37875	0.212116	-1.28721	-0.27991	0.0822441	0.00996117	-2.83488	-0.427373	0.0254731	0.000359085	-4.25305	-0.217951	0.175374	0.0404353	-2.18507	TRUE	FALSE	FALSE	FALSE	FALSE	FALSE	FALSE
ENSG00000115361	ACADL	protein_coding	0.842977	2.03082	-0.960121	1.47172	0.000586679	6.3876e-05	4.98054	1.33395	0.00246966	0.00025625	4.39459	1.16094	0.00320539	0.000337667	4.27884	0.887631	0.0211057	0.00455729	3.17769	0.137766	0.731894	0.589198	0.548458	0.273308	0.435554	0.261491	1.15414	0.720149	0.177775	0.0382348	2.21231	0.409366	0.350707	0.0955133	1.74603	0.273825	0.533958	0.292176	1.08067	FALSE	FALSE	FALSE	FALSE	FALSE	FALSE	FALSE
ENSG00000115414	FN1	protein_coding	8.0392	10.3248	4.51635	0.840052	0.415466	0.278623	1.11239	0.816343	0.4401	0.286777	1.09318	2.5677	0.0226179	0.00494622	3.14222	1.85788	0.0756584	0.0266407	2.38513	0.0237086	0.987932	0.975954	0.0305054	0.709818	0.597692	0.426757	0.810577	-0.0765065	0.963929	0.916182	-0.106527	1.65114	0.294022	0.065649	1.94286	0.965035	0.480865	0.244251	1.19825	FALSE	FALSE	FALSE	FALSE	FALSE	FALSE	FALSE
ENSG00000115423	DNAH6	protein_coding	2.02486	4.24634	-0.990722	-1.03297	0.176515	0.0907472	-1.77348	-2.08322	0.0270442	0.00666508	-3.01226	-1.64013	0.0186779	0.00383276	-3.2524	-1.38057	0.0402819	0.0112351	-2.78115	1.05025	0.315539	0.167141	1.43134	-0.259559	0.773605	0.646889	-0.464799	1.26034	0.110242	0.0165711	2.60542	0.653182	0.587809	0.288434	1.08932	1.96299	0.0824599	0.0107163	2.80229	TRUE	FALSE	TRUE	TRUE	TRUE	FALSE	FALSE
ENSG00000115525	ST3GAL5	protein_coding	4.93253	6.05795	3.99047	0.59956	0.106568	0.0468334	2.1129	1.11494	0.0051973	0.000721662	3.96025	0.15583	0.747449	0.612755	0.513851	0.55161	0.169082	0.0786536	1.84916	-0.515377	0.171256	0.0704619	-1.90642	-0.39578	0.343391	0.183435	-1.37592	-0.157983	0.798096	0.60883	-0.519572	-0.601713	0.251681	0.0455204	-2.12695	-0.721311	0.103747	0.0160476	-2.62007	FALSE	FALSE	FALSE	FALSE	FALSE	FALSE	FALSE
ENSG00000115556	PLCD4	protein_coding	2.31042	3.43808	0.786311	1.3295	0.000709567	8.14059e-05	4.8777	0.299532	0.489738	0.33234	0.992467	1.20801	0.00392073	0.000450527	4.15792	-0.030498	0.956308	0.92601	-0.0939951	1.02997	0.00677495	0.000853628	3.88969	1.23851	0.00338609	0.00029151	4.3405	-0.0927457	0.894077	0.774126	-0.290732	-0.214235	0.667134	0.379518	-0.897833	-0.422776	0.408536	0.183845	-1.37458	FALSE	FALSE	FALSE	FALSE	FALSE	FALSE	FALSE
ENSG00000115687	PASK	protein_coding	3.63489	4.43224	2.70851	-0.583169	0.00852377	0.00193566	-3.54418	-0.719592	0.00331758	0.000385297	-4.2235	-0.547685	0.025054	0.0057197	-3.07907	-0.606235	0.0157244	0.0030121	-3.3558	0.136423	0.615415	0.447285	0.774566	0.0585498	0.848318	0.75425	0.317192	-0.269288	0.341289	0.120313	-1.6197	-0.233804	0.493947	0.199048	-1.32639	-0.155931	0.640812	0.407492	-0.845374	TRUE	TRUE	FALSE	FALSE	FALSE	FALSE	FALSE
ENSG00000115828	QPCT	protein_coding	2.44947	3.85934	1.04693	1.948	0.000145321	1.0558e-05	5.75605	1.17356	0.0180371	0.0038793	3.2472	1.71631	0.00124328	8.9612e-05	4.83705	1.4677	0.00497163	0.000589955	4.04483	0.774433	0.0564911	0.0151304	2.64688	0.248607	0.575185	0.399927	0.859323	0.0427508	0.964654	0.91761	0.104705	-0.188934	0.747822	0.49422	-0.69582	0.336892	0.529813	0.288261	1.08972	FALSE	FALSE	FALSE	FALSE	FALSE	FALSE	FALSE
ENSG00000115902	SLC1A4	protein_coding	3.02872	4.55025	1.91095	-1.0696	0.00989544	0.00231816	-3.46755	-1.32113	0.00442899	0.000579631	-4.05223	-0.595144	0.137328	0.0555987	-2.02728	-0.520318	0.188325	0.0909094	-1.77252	0.251528	0.645068	0.4822	0.715551	-0.0748252	0.882626	0.807124	-0.247259	0.158103	0.781191	0.580536	0.561353	0.63256	0.28371	0.0609746	1.98058	0.958913	0.0783902	0.00960953	2.85087	TRUE	FALSE	FALSE	FALSE	FALSE	FALSE	FALSE
ENSG00000115935	WIPF1	protein_coding	1.88222	3.43164	0.437985	1.60528	0.000744793	8.73531e-05	4.84785	0.212457	0.717115	0.579981	0.562183	1.96029	0.000169559	5.72325e-06	6.02609	0.57715	0.235265	0.124081	1.60248	1.39282	0.00333925	0.000328371	4.29055	1.38314	0.00172219	0.000115767	4.72886	0.165305	0.837787	0.672382	0.428913	0.520319	0.278004	0.057403	2.01118	0.529997	0.361132	0.147287	1.5051	FALSE	FALSE	FALSE	FALSE	FALSE	FALSE	FALSE
ENSG00000116005	PCYOX1	protein_coding	6.32976	6.90108	5.47548	-1.22545	1.29069e-08	1.50724e-11	-13.123	-0.397223	0.00315649	0.000360978	-4.25084	-0.965847	3.76263e-07	9.85763e-10	-10.4312	-0.313114	0.0151254	0.00285468	-3.37876	-0.828231	1.76116e-06	1.35202e-08	-8.95922	-0.652734	3.59391e-05	5.84643e-07	-7.06923	-0.141759	0.378784	0.145116	-1.51365	0.117848	0.511896	0.215789	1.27654	-0.057649	0.74252	0.539715	-0.623496	FALSE	FALSE	FALSE	FALSE	FALSE	FALSE	FALSE
ENSG00000116133	DHCR24	protein_coding	10.4503	11.0812	9.86669	0.433696	0.00854851	0.00194429	3.54229	0.674246	0.000376884	1.92885e-05	5.49367	0.382447	0.019659	0.00410236	3.22311	0.766384	0.000141678	2.68457e-06	6.36531	-0.24055	0.170768	0.0701271	-1.90888	-0.383937	0.0284883	0.00555256	-3.09199	-0.121761	0.564578	0.309515	-1.0416	-0.17301	0.470229	0.178001	-1.39395	-0.0296228	0.91355	0.816524	-0.234968	TRUE	FALSE	FALSE	FALSE	FALSE	FALSE	FALSE
ENSG00000116251	RPL22	protein_coding	7.83765	8.55825	7.46239	-0.645043	6.74302e-05	3.97687e-06	-6.18843	-0.555249	0.000485988	2.68691e-05	-5.35063	-0.488362	0.001454	0.000112596	-4.74058	-0.587718	0.000335297	1.06638e-05	-5.75168	-0.0897936	0.559143	0.385946	-0.885561	0.0993567	0.516266	0.338169	0.980298	-0.01089	0.964863	0.918539	-0.103519	0.145791	0.458979	0.167842	1.42887	-0.0433591	0.828159	0.671234	-0.430517	TRUE	FALSE	FALSE	FALSE	FALSE	FALSE	FALSE
ENSG00000116260	QSOX1	protein_coding	9.15472	10.0161	8.47	0.629578	0.00578948	0.00117003	3.757	0.643915	0.00597723	0.000875116	3.87924	0.563283	0.0138913	0.00255178	3.42665	0.900649	0.000569464	2.35238e-05	5.40791	-0.014337	0.964549	0.934473	-0.0832164	-0.337366	0.167653	0.0650162	-1.94782	0.0146337	0.969009	0.927653	0.0919008	-0.0516612	0.900836	0.7675	-0.299529	0.271367	0.340268	0.131811	1.56847	FALSE	FALSE	FALSE	FALSE	FALSE	FALSE	FALSE
ENSG00000116273	PHF13	protein_coding	4.74719	5.33002	4.2474	0.483623	0.000312095	2.85036e-05	5.32523	0.313564	0.0141732	0.00281945	3.38407	0.665056	2.51744e-05	4.10819e-07	7.23662	0.52824	0.00037643	1.23619e-05	5.68707	0.170059	0.170768	0.0701202	1.90893	0.136815	0.273839	0.131398	1.57025	0.0461251	0.815342	0.635409	0.481162	0.227557	0.155289	0.0158099	2.62688	0.260801	0.071899	0.00838011	2.91153	FALSE	FALSE	FALSE	FALSE	FALSE	FALSE	FALSE
ENSG00000116285	ERRFI1	protein_coding	8.12852	9.32083	7.06087	0.952701	0.0246382	0.00733158	2.97044	0.487153	0.252955	0.131309	1.57063	0.923099	0.0301194	0.00737525	2.96783	0.523386	0.200294	0.0992206	1.72549	0.465549	0.317833	0.168783	1.42556	0.399713	0.395037	0.225295	1.24956	-0.15933	0.793653	0.59979	-0.532816	-0.188932	0.799062	0.575318	-0.569168	-0.123097	0.84648	0.699289	-0.391649	FALSE	FALSE	FALSE	FALSE	FALSE	FALSE	FALSE
ENSG00000116299	KIAA1324	protein_coding	3.23008	6.25984	1.19289	-2.304	0.00267558	0.000441121	-4.16677	-1.8862	0.0113736	0.00209205	-3.51119	-2.46759	0.000535982	2.88025e-05	-5.32075	-1.60617	0.00714606	0.00100281	-3.82195	-0.417801	0.67862	0.521379	-0.652221	-0.861418	0.228078	0.100136	-1.72052	1.26037	0.0547933	0.0051278	3.12658	1.09678	0.324802	0.0812321	1.83221	1.54039	0.0827205	0.0107754	2.79984	FALSE	FALSE	FALSE	FALSE	FALSE	FALSE	FALSE
ENSG00000116455	WDR77	protein_coding	5.40105	5.8539	4.8315	0.470806	0.00050598	5.27467e-05	5.06196	0.513544	0.000367832	1.8526e-05	5.51114	0.47341	0.00109268	7.58277e-05	4.90777	0.606132	0.000157706	3.19005e-06	6.28744	-0.0427381	0.774867	0.645942	-0.466143	-0.132723	0.322648	0.166897	-1.4322	-0.25076	0.113505	0.0176347	-2.57693	-0.248156	0.145114	0.0136425	-2.69381	-0.158172	0.292861	0.101189	-1.71484	FALSE	FALSE	FALSE	FALSE	FALSE	FALSE	FALSE
ENSG00000116661	FBXO2	protein_coding	4.93538	5.86133	4.01232	0.747287	0.00647932	0.00136234	3.69281	0.431322	0.123775	0.0499912	2.08051	0.757805	0.0077275	0.00112423	3.77383	0.739754	0.0092558	0.00143295	3.67147	0.315964	0.255855	0.123298	1.60602	0.0180511	0.956782	0.925036	0.0952361	0.288969	0.435786	0.18817	1.36056	0.299488	0.407748	0.130331	1.57486	0.597401	0.0614233	0.00617115	3.04594	FALSE	FALSE	FALSE	FALSE	FALSE	FALSE	FALSE
ENSG00000116670	MAD2L2	protein_coding	3.77091	4.16482	3.09729	0.501927	0.00411071	0.000762885	3.93692	0.365295	0.0393217	0.0109534	2.79251	0.588959	0.00256464	0.000248448	4.40757	0.494479	0.00957908	0.00150518	3.65069	0.136632	0.45353	0.281629	1.10526	0.0944795	0.625979	0.457213	0.757512	-0.113311	0.664908	0.424692	-0.814259	-0.0262788	0.931044	0.830766	-0.216415	0.0158734	0.956519	0.901621	0.125127	FALSE	FALSE	FALSE	FALSE	FALSE	FALSE	FALSE
ENSG00000116675	DNAJC6	protein_coding	1.7155	2.94501	0.731518	1.43704	8.64457e-06	2.70192e-07	7.43775	0.571621	0.0444092	0.0128414	2.72112	1.63592	4.67751e-06	3.79765e-08	8.41678	0.489584	0.0863727	0.0319852	2.29831	0.865422	0.00132535	9.62543e-05	4.80681	1.14634	9.47305e-05	2.09512e-06	6.47781	0.109145	0.81319	0.632052	0.485971	0.308024	0.288498	0.0633314	1.96125	0.0271085	0.952332	0.892223	0.137155	FALSE	FALSE	FALSE	FALSE	FALSE	FALSE	FALSE
ENSG00000116678	LEPR	protein_coding	3.07932	5.81705	2.03292	1.22742	0.0402103	0.0136019	2.69516	0.218561	0.786407	0.668539	0.434285	2.08688	0.00160808	0.000130528	4.67825	0.339209	0.643874	0.508336	0.672996	1.00886	0.102445	0.0344354	2.2629	1.74767	0.00442006	0.000423882	4.18348	0.0479128	0.969009	0.927441	0.0921713	0.907373	0.182677	0.0227643	2.45886	0.168561	0.86609	0.732683	0.346168	FALSE	FALSE	FALSE	FALSE	FALSE	FALSE	TRUE
ENSG00000116701	NCF2	protein_coding	4.27936	5.51845	3.17351	0.757849	0.0147416	0.00384595	3.25092	0.838877	0.0102417	0.00180835	3.57303	1.04917	0.00177176	0.000148969	4.62258	1.15463	0.000912244	4.95779e-05	5.08835	-0.081028	0.821226	0.71255	-0.373493	-0.105456	0.746687	0.60784	-0.521017	0.275906	0.537108	0.281267	1.10611	0.567229	0.141581	0.0130082	2.71531	0.591657	0.0818852	0.0105785	2.80807	FALSE	FALSE	FALSE	FALSE	FALSE	FALSE	FALSE
ENSG00000116741	RGS2	protein_coding	3.9352	5.0382	2.8961	0.805386	0.00291297	0.000494103	4.1192	0.62935	0.021407	0.00490535	3.14582	0.80049	0.00697865	0.00097156	3.83527	-0.216451	0.500046	0.353987	-0.947985	0.176036	0.527784	0.352901	0.950172	1.01694	0.0014058	8.83067e-05	4.84326	-0.201892	0.615101	0.366182	-0.923738	-0.206788	0.575351	0.274986	-1.12109	-1.04769	0.0047884	6.50589e-05	-4.97275	TRUE	FALSE	FALSE	FALSE	FALSE	FALSE	FALSE
ENSG00000116761	CTH	protein_coding	-0.0770592	1.14283	-0.998879	-0.656311	0.0249738	0.0074573	-2.96297	-1.55496	0.000131224	4.7411e-06	-6.10987	-0.584652	0.0720135	0.023557	-2.44288	-1.02435	0.0050878	0.000610053	-4.03077	0.898648	0.0161527	0.00275954	3.39324	0.439701	0.239812	0.108036	1.67915	-0.218424	0.585583	0.332626	-0.991867	-0.146764	0.783008	0.548316	-0.610204	0.312182	0.526903	0.284777	1.09785	FALSE	FALSE	FALSE	FALSE	FALSE	FALSE	TRUE
ENSG00000116830	TTF2	protein_coding	4.14012	4.78491	3.56046	-0.618453	0.00579315	0.00117183	-3.75635	-0.364618	0.0986278	0.0371301	-2.22653	-0.302294	0.21937	0.104019	-1.69985	-0.1279	0.617424	0.477335	-0.723618	-0.253835	0.291539	0.148945	-1.49864	-0.174393	0.512549	0.334691	-0.987541	-0.472583	0.0854147	0.0107383	-2.80138	-0.156423	0.667037	0.378903	-0.899014	-0.235865	0.410065	0.184962	-1.37094	TRUE	FALSE	FALSE	FALSE	FALSE	FALSE	FALSE
ENSG00000116833	NR5A2	protein_coding	-0.607258	2.2261	-3.37468	3.56845	5.04228e-07	7.77247e-09	9.25842	1.92676	0.001927	0.000182066	4.53816	2.22647	0.00217537	0.000197749	4.50343	1.3137	0.0643554	0.0213773	2.48811	1.64169	0.000307088	1.36022e-05	5.64536	0.912766	0.114625	0.0383758	2.21052	-0.778045	0.412003	0.169189	-1.42414	-2.12003	0.00126129	8.45315e-07	-6.89618	-1.39111	0.0336429	0.00229574	-3.47169	FALSE	FALSE	FALSE	FALSE	FALSE	FALSE	FALSE
ENSG00000116852	KIF21B	protein_coding	1.01714	2.25733	-0.0368113	1.28618	0.0140155	0.00360185	3.27912	0.917471	0.0968338	0.0362426	2.23823	1.17783	0.0302817	0.00742649	2.96479	0.876963	0.110813	0.0444859	2.13828	0.368711	0.478411	0.304279	1.05323	0.300866	0.570723	0.395365	0.867818	0.176755	0.85252	0.698512	0.392716	0.0684022	0.934679	0.837945	0.207092	0.136247	0.854011	0.713144	0.372682	FALSE	FALSE	FALSE	FALSE	FALSE	FALSE	FALSE
ENSG00000116857	TMEM9	protein_coding	6.46683	7.07139	5.72814	0.879411	3.03619e-06	7.1881e-08	8.09135	0.922066	3.80336e-06	3.12834e-08	8.5171	0.630704	0.000242573	9.44399e-06	5.80495	0.782594	3.92807e-05	4.52636e-07	7.19046	-0.0426547	0.812586	0.69994	-0.390755	-0.15189	0.339453	0.180099	-1.38694	0.320903	0.0680749	0.00725967	2.97477	0.072196	0.764261	0.516725	0.659601	0.181431	0.310612	0.111636	1.66115	TRUE	FALSE	FALSE	FALSE	FALSE	FALSE	FALSE
ENSG00000116871	MAP7D1	protein_coding	7.02155	7.92871	6.30476	0.485755	0.0158784	0.00420056	3.2129	0.857039	0.000298916	1.40598e-05	5.63095	0.518005	0.0131205	0.00236701	3.45867	0.941436	0.000173978	3.81095e-06	6.20753	-0.371284	0.0838548	0.025954	-2.39743	-0.423432	0.0499213	0.0120264	-2.75063	-0.0888622	0.762923	0.554538	-0.600656	-0.0566125	0.875904	0.71506	-0.37007	-0.00446497	0.989175	0.977412	-0.028655	FALSE	FALSE	FALSE	FALSE	FALSE	FALSE	FALSE
ENSG00000116990	MYCL	protein_coding	5.1713	6.78093	4.39777	-0.763058	0.0174595	0.0047316	-3.16144	-0.916981	0.00807054	0.00131878	-3.70653	-0.91313	0.00627597	0.000839702	-3.89661	-0.970547	0.00444799	0.000504119	-4.11078	0.153923	0.703165	0.550948	0.606158	0.0574174	0.885866	0.812516	0.240204	0.687035	0.0705332	0.00768521	2.94972	0.536964	0.232092	0.0382508	2.21211	0.633469	0.115655	0.019533	2.52988	TRUE	FALSE	FALSE	FALSE	FALSE	FALSE	FALSE
ENSG00000117020	AKT3	protein_coding	2.59394	4.30338	0.280652	1.73029	0.0280729	0.00864438	2.8978	1.05254	0.224594	0.111565	1.6615	2.14184	0.0194037	0.00403253	3.23051	0.977053	0.320409	0.189282	1.35699	0.677751	0.370269	0.210277	1.29261	1.16479	0.142376	0.0518047	2.06274	-0.424374	0.778812	0.577047	-0.566576	-0.0128241	0.993073	0.97915	-0.0264494	-0.49986	0.645823	0.413393	-0.834607	FALSE	FALSE	FALSE	FALSE	FALSE	FALSE	FALSE
ENSG00000117069	ST6GALNAC5	protein_coding	1.38405	3.00182	-1.51388	2.01438	3.69415e-05	1.80735e-06	6.5452	0.708628	0.126101	0.0512686	2.06793	2.93028	1.36432e-05	1.87029e-07	7.61653	1.92405	0.00163314	0.000116518	4.72613	1.30575	0.00165244	0.000129473	4.68167	1.00622	0.0125017	0.00183353	3.56716	-1.10195	0.114537	0.0180183	-2.56705	-0.186054	0.718673	0.450235	-0.769475	0.113474	0.859402	0.721849	0.360836	FALSE	FALSE	FALSE	FALSE	FALSE	FALSE	FALSE
ENSG00000117115	PADI2	protein_coding	3.13449	4.05438	2.13024	-0.712308	0.0108694	0.00260923	-3.41715	-0.905495	0.00374277	0.000456758	-4.15216	-0.446158	0.103734	0.03825	-2.21212	-1.0345	0.00149389	0.000103306	-4.77693	0.193187	0.579859	0.407735	0.844928	0.588344	0.055856	0.0140311	2.6811	0.20023	0.575509	0.322712	1.0129	0.46638	0.235375	0.0394371	2.19726	0.071223	0.885543	0.765151	0.302653	FALSE	FALSE	FALSE	FALSE	FALSE	FALSE	FALSE
ENSG00000117318	ID3	protein_coding	7.58362	8.46703	6.55477	0.627574	0.0523643	0.0188426	2.54648	1.31585	0.000624767	3.68854e-05	5.21466	0.368606	0.290122	0.153607	1.48078	0.621777	0.0652772	0.021771	2.47963	-0.688278	0.055594	0.0147682	-2.65789	-0.25317	0.513643	0.335713	-0.985408	0.452544	0.260385	0.0744888	1.87758	0.193576	0.722471	0.45484	0.761568	-0.241531	0.603882	0.366494	-0.923125	FALSE	FALSE	FALSE	FALSE	FALSE	FALSE	FALSE
ENSG00000117335	CD46	protein_coding	8.1653	8.72206	7.59522	0.595698	0.000721371	8.31997e-05	4.86847	0.353076	0.0300818	0.00768678	2.94963	0.512379	0.00268904	0.00026525	4.38011	0.443302	0.00715571	0.00100842	3.81961	0.242622	0.159747	0.0638226	1.9573	0.069077	0.718448	0.571458	0.574973	-0.276398	0.143517	0.0261325	-2.3942	-0.359717	0.116588	0.00849568	-2.90548	-0.186172	0.347429	0.136745	-1.54763	FALSE	FALSE	FALSE	FALSE	FALSE	FALSE	FALSE
ENSG00000117399	CDC20	protein_coding	2.65974	4.72515	1.10495	-2.05768	6.3234e-07	1.02289e-08	-9.10923	-1.32479	9.87658e-05	3.28291e-06	-6.27453	-1.1181	0.00596415	0.000787808	-3.92341	-0.977982	0.0134996	0.00241238	-3.45059	-0.732886	0.0344577	0.00766916	-2.95064	-0.140121	0.778523	0.65254	-0.456792	-1.66287	3.62624e-05	3.00474e-07	-7.38651	-0.723298	0.171054	0.0194159	-2.53266	-1.31606	0.00562901	9.10149e-05	-4.83048	TRUE	FALSE	FALSE	FALSE	FALSE	FALSE	FALSE
ENSG00000117501	MROH9	protein_coding	0.391823	1.97669	-2.39511	-0.918145	0.150014	0.0731013	-1.88736	-2.2628	0.00692406	0.00106647	-3.79604	-1.37093	0.0340435	0.00867006	-2.89649	-0.944718	0.121469	0.0504954	-2.07551	1.34466	0.123241	0.0444742	2.13841	-0.426207	0.584308	0.411362	-0.838302	0.562543	0.457652	0.204721	1.30914	0.109763	0.934336	0.836536	0.208921	1.88063	0.0605093	0.00598397	3.05938	FALSE	FALSE	FALSE	FALSE	FALSE	FALSE	FALSE
ENSG00000117592	PRDX6	protein_coding	7.70343	8.19325	7.23969	0.57447	0.000492939	5.09067e-05	5.07708	0.245583	0.0990832	0.0373441	2.22374	0.618639	0.000357772	1.62832e-05	5.56711	0.310996	0.0359351	0.00959152	2.8517	0.328887	0.0383844	0.00891497	2.88416	0.307643	0.0526086	0.0129206	2.71836	-0.0803369	0.699364	0.466212	-0.742246	-0.0361682	0.896543	0.758123	-0.312019	-0.0149245	0.95363	0.89456	-0.134162	TRUE	FALSE	FALSE	FALSE	FALSE	FALSE	FALSE
ENSG00000117594	HSD11B1	protein_coding	1.59383	3.35121	-0.58046	2.35381	5.39823e-06	1.47676e-07	7.73245	3.24215	2.04529e-07	3.86304e-10	10.9951	1.96577	7.59283e-05	1.79496e-06	6.54835	3.12707	3.45964e-07	4.08202e-10	10.9613	-0.888339	0.00309338	0.000296277	-4.33369	-1.1613	0.000337376	1.21819e-05	-5.69347	0.368498	0.57812	0.325181	1.00762	-0.0195428	0.975695	0.930515	-0.0882553	0.25342	0.413746	0.187535	1.3626	FALSE	FALSE	FALSE	FALSE	FALSE	FALSE	FALSE
ENSG00000117620	SLC35A3	protein_coding	5.53896	6.30758	4.38029	-0.411565	0.124514	0.0571781	-2.01316	-0.808797	0.00585317	0.000849108	-3.89193	-0.248087	0.403556	0.244253	-1.19825	-0.627423	0.0293228	0.00719983	-2.97841	0.397232	0.171138	0.0703925	1.90693	0.379336	0.203391	0.0853153	1.80631	-0.266644	0.46254	0.209303	-1.29548	-0.103166	0.825836	0.621179	-0.501631	-0.0852696	0.84204	0.692439	-0.401079	TRUE	FALSE	FALSE	FALSE	FALSE	FALSE	FALSE
ENSG00000117632	MIR3917, STMN1	protein_coding	4.82939	6.58095	3.37674	-2.37803	1.00796e-07	8.29065e-10	-10.5338	-1.78041	6.13881e-06	6.35836e-08	-8.15336	-1.09008	0.00129348	9.41571e-05	-4.81612	-0.979168	0.00305843	0.000296552	-4.3333	-0.597621	0.0686809	0.0197594	-2.52456	-0.110917	0.772276	0.64422	-0.468592	-1.00359	0.00457447	0.000107303	-4.7609	0.284355	0.54968	0.25004	1.18319	-0.202349	0.630112	0.395103	-0.868308	FALSE	FALSE	FALSE	FALSE	FALSE	FALSE	FALSE
ENSG00000117650	NEK2	protein_coding	1.28829	3.58132	-1.29837	-1.97642	0.000283588	2.50439e-05	-5.38092	-2.2576	0.000254236	1.13851e-05	-5.72304	-1.64339	0.0170876	0.00341066	-3.30255	-1.2457	0.0541853	0.0168469	-2.59787	0.281181	0.692653	0.539293	0.624152	-0.397689	0.641543	0.476555	-0.724916	-1.51983	0.0112519	0.00042543	-4.18195	-1.18681	0.198528	0.0274222	-2.37148	-0.507938	0.565643	0.324574	-1.00891	TRUE	FALSE	TRUE	TRUE	TRUE	FALSE	FALSE
ENSG00000117724	CENPF	protein_coding	2.44257	5.08694	-0.161042	-2.9404	3.00655e-06	7.07079e-08	-8.09965	-1.50461	0.00104734	7.7276e-05	-4.89975	-1.70636	0.00772732	0.00112334	-3.77416	-1.72671	0.00805802	0.00119542	-3.74795	-1.43578	0.0105693	0.00155968	-3.63566	0.0203559	0.982546	0.969196	0.0390823	-1.86804	0.000838265	1.22576e-05	-5.69077	-0.634002	0.493947	0.199017	-1.32648	-2.09014	0.00671005	0.0001276	-4.68781	TRUE	FALSE	FALSE	FALSE	FALSE	FALSE	FALSE
ENSG00000117983	MUC5B	protein_coding	10.4784	13.2147	8.03614	-1.74338	0.0174617	0.00473434	-3.16119	-1.75924	0.0189189	0.00414617	-3.21853	-1.40215	0.0865288	0.0300607	-2.32791	-0.542856	0.538714	0.392851	-0.872526	0.0158546	0.987672	0.975155	0.0315192	-0.859298	0.314306	0.160899	-1.45372	0.954243	0.363394	0.1343	1.55788	1.29547	0.194113	0.0259007	2.3984	2.17063	0.0192449	0.000844231	3.89435	TRUE	FALSE	FALSE	FALSE	FALSE	FALSE	FALSE
ENSG00000117984	CTSD	protein_coding	11.1565	11.8426	10.5464	0.748721	0.000398115	3.92463e-05	5.18811	0.903887	9.87658e-05	3.28558e-06	6.27416	0.412535	0.0330396	0.00834394	2.91344	0.537081	0.00753685	0.00108601	3.7884	-0.155165	0.486783	0.3126	-1.03482	-0.124546	0.579056	0.404877	-0.850176	0.159172	0.514514	0.259937	1.15803	-0.177014	0.54479	0.245924	-1.19387	-0.207633	0.398653	0.175876	-1.40112	FALSE	FALSE	FALSE	FALSE	FALSE	FALSE	FALSE
ENSG00000118007	STAG1	protein_coding	5.04389	5.72199	4.04504	-0.702484	0.00663339	0.00140484	-3.67984	-0.659651	0.0132225	0.00255425	-3.42623	-0.550881	0.0388507	0.0103375	-2.81836	-0.705454	0.0113741	0.00190504	-3.55094	-0.0428325	0.898098	0.829433	-0.218148	0.154572	0.620342	0.450337	0.769299	-0.189041	0.584482	0.33136	-0.994528	-0.0374383	0.940143	0.850558	-0.190759	-0.234843	0.494337	0.255857	-1.16831	TRUE	FALSE	FALSE	FALSE	FALSE	FALSE	FALSE
ENSG00000118193	KIF14	protein_coding	0.3224	2.85075	-2.5146	-2.58889	2.13564e-05	8.87654e-07	-6.87338	-1.55191	0.00150411	0.000130761	-4.67749	-0.880874	0.197901	0.0908659	-1.77278	-1.65816	0.0286612	0.00695007	-2.99391	-1.03698	0.0751642	0.0223253	-2.46793	0.777291	0.357994	0.194974	1.33901	-2.27979	0.000486875	6.55574e-06	-5.96588	-0.571777	0.559718	0.258937	-1.16053	-2.38605	0.00783053	0.000162797	-4.58522	FALSE	FALSE	FALSE	FALSE	FALSE	FALSE	FALSE
ENSG00000118276	B4GALT6	protein_coding	1.64176	2.35438	0.75152	0.542558	0.0189475	0.00524568	3.11671	0.511011	0.0339979	0.00902297	2.87882	0.770751	0.00725037	0.00102971	3.81081	0.475101	0.0901202	0.0338891	2.27059	0.0315466	0.911998	0.850654	0.190636	0.295649	0.268807	0.127599	1.58679	-0.614619	0.0666127	0.00698237	-2.99187	-0.386426	0.219736	0.0340145	-2.26881	-0.650529	0.0290678	0.00179487	-3.5762	FALSE	FALSE	FALSE	FALSE	FALSE	FALSE	FALSE
ENSG00000118307	CASC1	protein_coding	1.9569	3.57866	-0.599932	-0.214948	0.716413	0.597513	-0.536167	-1.94976	0.00683696	0.00104655	-3.80398	-0.994613	0.0505465	0.0146469	-2.66163	-1.13751	0.0304679	0.00764063	-2.95228	1.73482	0.016799	0.0029068	3.37102	0.142896	0.832603	0.730893	0.348586	0.947695	0.119199	0.0191526	2.53896	0.16803	0.857946	0.679697	0.418723	1.75995	0.0385409	0.00287654	3.3755	FALSE	TRUE	FALSE	FALSE	TRUE	FALSE	FALSE
ENSG00000118308	LRMP	protein_coding	3.65871	4.85983	2.66331	-1.05966	0.00490107	0.000949278	-3.84503	-1.15797	0.00442079	0.00057721	-4.05399	-0.952919	0.0126864	0.00225737	-3.47886	-1.26844	0.00264639	0.000236535	-4.4282	0.0983137	0.8483	0.750719	0.321916	0.31552	0.483813	0.306414	1.04847	0.137746	0.79057	0.59583	0.538649	0.244482	0.690223	0.412796	0.835691	0.0272762	0.969044	0.931484	0.087022	FALSE	FALSE	FALSE	FALSE	FALSE	FALSE	FALSE
ENSG00000118492	ADGB	protein_coding	0.631276	2.60049	-2.57225	-1.49453	0.0313427	0.00992051	-2.8367	-2.66824	0.00356559	0.000425142	-4.18224	-1.62102	0.0117222	0.00202548	-3.52493	-1.26511	0.0366985	0.00988734	-2.83819	1.17371	0.231669	0.107246	1.68317	-0.355905	0.651637	0.489572	-0.703416	0.890427	0.198259	0.0460829	2.12089	0.763935	0.479824	0.186507	1.36592	2.29355	0.0322966	0.00214878	3.49982	FALSE	FALSE	FALSE	FALSE	TRUE	FALSE	FALSE
ENSG00000118507	AKAP7	protein_coding	0.786528	2.25953	-0.832298	-0.724711	0.045627	0.0158595	-2.62545	-1.50106	0.00126013	0.000100654	-4.78792	-0.661728	0.0738639	0.0243423	-2.42753	-1.99188	0.000223097	5.4236e-06	-6.04998	0.776348	0.08808	0.0278735	2.36376	1.33015	0.00653766	0.000758804	3.93917	0.202582	0.681311	0.444784	0.778898	0.265565	0.656239	0.366763	0.922597	-0.288241	0.675309	0.448184	-0.773012	FALSE	FALSE	FALSE	FALSE	FALSE	FALSE	FALSE
ENSG00000118508	RAB32	protein_coding	4.39753	5.50508	3.03417	1.08441	0.00726966	0.00157901	3.63044	1.08662	0.00970202	0.00168646	3.60259	1.04986	0.0110244	0.00185857	3.56141	1.13161	0.0069621	0.00096756	3.83701	-0.00221443	0.997432	0.99358	-0.00814328	-0.0817441	0.851658	0.759362	-0.310366	0.30915	0.603	0.351826	0.952341	0.274602	0.609435	0.313685	1.03244	0.354132	0.433552	0.202933	1.31453	FALSE	FALSE	FALSE	FALSE	FALSE	FALSE	FALSE
ENSG00000118513	MYB	protein_coding	3.0349	4.55277	1.56262	-1.56321	7.23578e-05	4.3248e-06	-6.1509	-1.6909	8.56857e-05	2.68339e-06	-6.36551	-1.46767	0.000105569	2.86511e-06	-6.33589	-1.56701	9.87807e-05	1.57081e-06	-6.60944	0.127686	0.792615	0.671161	0.430618	0.0993395	0.81607	0.706254	0.382096	0.602106	0.0808616	0.00971048	2.84622	0.697648	0.163959	0.0177714	2.57339	0.725995	0.115091	0.0193186	2.53498	TRUE	TRUE	FALSE	FALSE	TRUE	FALSE	FALSE
ENSG00000118557	PMFBP1	protein_coding	-0.375083	1.24397	-1.86332	-1.56294	0.00017087	1.29142e-05	-5.66799	-0.79971	0.0227331	0.00528403	-3.11354	-0.875182	0.0483352	0.0137911	-2.68891	-1.15941	0.014501	0.00269028	-3.40409	-0.763226	0.0635845	0.0178088	-2.57242	0.284232	0.607555	0.437714	0.791225	-1.05622	0.0174675	0.00083776	-3.89758	-0.368462	0.576053	0.276098	-1.11842	-1.41592	0.0112909	0.000322739	-4.29781	FALSE	FALSE	FALSE	FALSE	FALSE	FALSE	FALSE
ENSG00000118655	DCLRE1B	protein_coding	2.34215	3.10051	1.86353	-0.952557	2.5194e-05	1.08985e-06	-6.778	-0.819045	0.000231698	1.0037e-05	-5.77823	-0.320325	0.112625	0.0426333	-2.15918	-0.251979	0.208602	0.105019	-1.69463	-0.133512	0.563105	0.390499	-0.876949	-0.0683454	0.777989	0.65195	-0.457626	-0.43935	0.0514278	0.00466557	-3.16753	0.192883	0.509234	0.212774	1.28529	0.127716	0.641606	0.408886	0.842821	FALSE	FALSE	FALSE	FALSE	FALSE	FALSE	FALSE
ENSG00000118690	ARMC2	protein_coding	1.62321	2.65375	0.677296	-0.063287	0.861189	0.78537	-0.275859	-0.812838	0.0203412	0.0045843	-3.17513	-0.59008	0.0447932	0.0125103	-2.73289	-0.973087	0.00343963	0.000348301	-4.26584	0.749551	0.0346709	0.00774831	2.94612	0.383007	0.252463	0.116641	1.63692	0.758672	0.0350322	0.00248019	3.43878	0.231879	0.609955	0.314324	1.03104	0.598423	0.156812	0.0332411	2.27986	TRUE	FALSE	FALSE	FALSE	TRUE	FALSE	FALSE
ENSG00000118705	RPN2	protein_coding	8.8299	9.43663	8.08549	0.625337	0.00323191	0.000564561	4.06329	0.721202	0.00142811	0.000120858	4.7107	0.549438	0.00840536	0.00126906	3.72274	0.77686	0.000742419	3.58702e-05	5.22661	-0.095865	0.704282	0.552552	-0.603698	-0.227422	0.306913	0.155651	-1.47309	-0.220547	0.375933	0.14281	-1.52284	-0.296445	0.307572	0.0721472	-1.89418	-0.164888	0.546514	0.30474	-1.0522	TRUE	FALSE	FALSE	FALSE	FALSE	FALSE	FALSE
ENSG00000118785	SPP1	protein_coding	-0.682697	3.9204	-6.15774	4.95102	0.000110054	7.50995e-06	5.90582	3.40098	0.00644949	0.000965349	3.83797	3.3404	0.0381475	0.0100825	2.82949	2.44295	0.145779	0.0644797	1.95206	1.55003	0.0237796	0.00460582	3.1731	0.897449	0.543556	0.364755	0.926547	-2.10203	0.332934	0.115238	-1.64362	-3.71264	0.00677511	2.04523e-05	-5.46833	-3.06006	0.0279416	0.00163091	-3.61676	FALSE	FALSE	FALSE	FALSE	FALSE	FALSE	FALSE
ENSG00000118849	RARRES1	protein_coding	9.74086	10.7584	8.65772	1.09376	0.00546051	0.00108724	3.78792	0.0891188	0.841452	0.746094	0.328115	1.28683	0.00167379	0.000138248	4.65403	1.1497	0.00375736	0.000394897	4.21318	1.00464	0.0140887	0.00229274	3.47224	0.137121	0.773088	0.645329	0.467016	-0.387868	0.391606	0.15492	-1.47584	-0.194802	0.768914	0.524921	-0.646631	0.672718	0.13697	0.0263152	2.39092	FALSE	FALSE	FALSE	FALSE	FALSE	FALSE	FALSE
ENSG00000118985	ELL2	protein_coding	7.0049	7.43043	6.22329	-0.253055	0.271578	0.158996	-1.46069	-0.531865	0.0226503	0.00525788	-3.1157	-0.276571	0.23796	0.116566	-1.63728	-0.586006	0.0123495	0.00213926	-3.50171	0.278811	0.245012	0.11602	1.63988	0.309435	0.191865	0.0785643	1.84975	-0.18907	0.538384	0.282734	-1.10265	-0.212587	0.523795	0.226854	-1.24522	-0.243211	0.376696	0.159143	-1.46015	FALSE	FALSE	FALSE	FALSE	FALSE	FALSE	FALSE
ENSG00000118997	DNAH7	protein_coding	1.9786	3.58232	-0.701215	0.707976	0.203188	0.109338	1.67259	-1.6062	0.0356535	0.00960667	-2.851	-0.369957	0.484354	0.317236	-1.0247	-1.14435	0.0347152	0.00916475	-2.87191	2.31418	0.00318625	0.000307696	4.31783	0.774395	0.171114	0.0670654	1.93189	1.49051	0.026419	0.00159193	3.627	0.412579	0.583515	0.283791	1.10016	1.95236	0.0313382	0.00203971	3.52195	TRUE	FALSE	FALSE	TRUE	TRUE	FALSE	FALSE
ENSG00000119121	TRPM6	protein_coding	-0.229334	0.769576	-1.51388	0.987925	0.00476077	0.000913402	3.86124	0.548173	0.134463	0.0556516	2.0268	1.12723	0.00311828	0.000325251	4.29455	0.478889	0.202799	0.100751	1.7172	0.439752	0.1924	0.0824924	1.8241	0.648339	0.0555493	0.0139373	2.68414	0.0192277	0.978385	0.947864	0.0661811	0.158531	0.74245	0.485968	0.709334	-0.0500564	0.93053	0.847982	-0.19409	FALSE	FALSE	FALSE	FALSE	FALSE	FALSE	FALSE
ENSG00000119147	C2orf40	protein_coding	-2.88798	1.44959	-6.80715	-0.892697	0.551285	0.411692	-0.8377	-1.56134	0.289186	0.157786	-1.46515	-2.68673	0.008524	0.00129265	-3.71497	-1.88569	0.0364845	0.00980179	-2.84206	0.668647	0.690952	0.537169	0.627453	-0.801039	0.517078	0.338954	-0.978672	4.36161	0.00219765	4.19097e-05	5.16005	2.56757	0.152928	0.0152808	2.64238	4.03726	0.0106297	0.000284959	4.35003	FALSE	TRUE	FALSE	FALSE	FALSE	FALSE	FALSE
ENSG00000119242	CCDC92	protein_coding	4.8221	5.48424	4.05941	1.03928	8.14474e-08	5.8556e-10	10.7421	0.542966	0.000408701	2.12904e-05	5.45097	0.77119	9.29373e-06	9.56949e-08	7.94768	0.365963	0.00894016	0.00137134	3.69003	0.496318	0.000531038	2.83654e-05	5.32732	0.405227	0.00326231	0.000278667	4.3594	0.260131	0.121388	0.0197056	2.52582	-0.00796224	0.975699	0.930641	-0.0880947	0.0831288	0.630001	0.39474	0.868987	FALSE	TRUE	FALSE	FALSE	TRUE	FALSE	FALSE
ENSG00000119397	CNTRL	protein_coding	3.75417	4.60676	2.75414	-0.467606	0.120659	0.0548489	-2.03411	-0.513885	0.106094	0.0406847	-2.18207	-0.443509	0.178172	0.0786908	-1.84891	-0.783639	0.0230414	0.00516897	-3.12311	0.0462784	0.911341	0.849819	0.191715	0.34013	0.358458	0.195419	1.33762	-0.0868895	0.858855	0.709512	-0.37764	-0.0627919	0.914687	0.795905	-0.261981	-0.356643	0.401363	0.178071	-1.39372	TRUE	FALSE	FALSE	FALSE	TRUE	FALSE	FALSE
ENSG00000119401	TRIM32	protein_coding	5.16705	5.65477	4.69807	0.748835	1.97607e-07	2.13838e-09	9.98044	0.317909	0.00371138	0.000449987	4.15842	0.729309	1.14211e-06	4.73184e-09	9.53191	0.441022	0.000371363	1.20597e-05	5.69788	0.430927	0.00022108	8.80924e-06	5.83553	0.288287	0.00677344	0.000797312	3.91838	0.00755188	0.967709	0.924668	0.0957047	-0.0119742	0.949499	0.870418	-0.165147	0.130666	0.283283	0.0957499	1.7447	FALSE	FALSE	TRUE	TRUE	TRUE	FALSE	FALSE
ENSG00000119403	PHF19	protein_coding	2.39826	3.45624	0.93927	-0.80152	6.68291e-05	3.91292e-06	-6.19569	-1.14868	4.98287e-06	4.5539e-08	-8.32343	0.477148	0.0242796	0.00546597	3.09883	-0.583276	0.0148019	0.00277676	-3.39058	0.347164	0.0852031	0.0266049	2.38576	1.06042	8.36949e-05	1.76946e-06	6.55489	-1.34878	1.94505e-06	6.73758e-09	-9.33665	-0.0701154	0.825994	0.621523	-0.501133	-0.783376	0.00659214	0.000123705	-4.70088	TRUE	FALSE	FALSE	FALSE	FALSE	FALSE	FALSE
ENSG00000119535	CSF3R	protein_coding	1.47408	3.5002	-0.62851	1.73272	0.0286027	0.00884414	2.88769	-0.519786	0.646144	0.497064	-0.691191	1.95957	0.0274272	0.00648268	3.02441	0.301722	0.786529	0.685272	0.410987	2.25251	0.0154544	0.00259504	3.41948	1.65785	0.0488254	0.0116434	2.76516	-0.231084	0.885821	0.757475	-0.312884	-0.00423146	0.99751	0.993109	-0.00874053	0.590424	0.667524	0.438595	0.789683	FALSE	FALSE	FALSE	FALSE	FALSE	FALSE	FALSE
ENSG00000119636	BBOF1	protein_coding	3.1367	4.28001	1.34397	-0.135092	0.745417	0.632467	-0.485377	-1.60585	0.00129184	0.000104603	-4.77167	-0.688107	0.0633309	0.019876	-2.52184	-1.05406	0.00938137	0.00145753	-3.66429	1.47075	0.00289331	0.000271297	4.37065	0.365955	0.402434	0.231488	1.23245	0.576304	0.196475	0.0453091	2.12925	0.0232887	0.976547	0.934614	0.083037	1.12809	0.0480807	0.00413343	3.21985	FALSE	FALSE	FALSE	TRUE	TRUE	FALSE	FALSE
ENSG00000119650	IFT43	protein_coding	4.85686	5.46345	4.22964	0.795998	1.27091e-05	4.42145e-07	7.20161	0.520397	0.00170632	0.000153447	4.61011	0.504863	0.00193694	0.000167578	4.57304	0.416376	0.0081659	0.00121772	3.74016	0.275601	0.0627609	0.017498	2.5805	0.0884869	0.585729	0.412933	0.835442	0.308004	0.103492	0.014862	2.65501	0.016868	0.950808	0.873472	0.161218	0.203982	0.243842	0.0730649	1.88762	FALSE	FALSE	TRUE	TRUE	TRUE	FALSE	FALSE
ENSG00000119681	LTBP2	protein_coding	3.91376	5.04763	2.33444	1.04238	0.0346567	0.011244	2.7808	0.714077	0.175214	0.0798835	1.84102	1.26633	0.0145234	0.00272097	3.39925	0.720499	0.165543	0.0764425	1.86408	0.328301	0.532728	0.357716	0.940513	0.545834	0.259898	0.121897	1.61241	0.149766	0.865654	0.721134	0.361807	0.373722	0.568141	0.268234	1.13747	0.156188	0.825947	0.667517	0.435716	FALSE	FALSE	FALSE	FALSE	FALSE	FALSE	FALSE
ENSG00000119682	AREL1	protein_coding	6.02447	6.57474	5.33176	0.960675	1.56007e-08	2.79012e-11	12.6966	0.845166	1.56902e-07	2.71335e-10	11.2133	0.865381	1.38212e-07	2.10523e-10	11.372	0.888997	1.75194e-07	1.28089e-10	11.6875	0.115509	0.276295	0.137819	1.54317	-0.0236162	0.849057	0.755373	-0.315691	0.10187	0.449903	0.198794	1.32716	0.00657657	0.975753	0.930956	0.0876945	0.145702	0.228326	0.0645623	1.95141	FALSE	FALSE	FALSE	FALSE	FALSE	FALSE	FALSE
ENSG00000119686	FLVCR2	protein_coding	1.26943	2.27134	-0.242292	2.01157	2.1169e-07	2.38608e-09	9.91773	1.59646	1.38608e-05	2.06059e-07	7.56923	1.30816	5.71678e-05	1.21211e-06	6.72879	0.713657	0.0126901	0.00222905	3.48423	0.415108	0.0677392	0.0193682	2.5338	0.594501	0.0154951	0.00244392	3.44505	0.604433	0.112035	0.017063	2.59203	-0.0989812	0.775175	0.534489	-0.631628	-0.278374	0.345349	0.135063	-1.55467	TRUE	FALSE	FALSE	FALSE	FALSE	FALSE	FALSE
ENSG00000119699	TGFB3	protein_coding	4.93669	6.02143	3.89174	1.51633	4.90281e-06	1.29045e-07	7.79902	0.367257	0.184412	0.0854026	1.80577	1.11921	0.000292724	1.24641e-05	5.68347	0.388896	0.153556	0.0691619	1.91604	1.14908	0.000154282	5.32981e-06	6.05774	0.730315	0.00719281	0.000866836	3.88324	0.157011	0.695731	0.461969	0.749423	-0.240113	0.493479	0.198487	-1.32811	0.17865	0.611103	0.373967	0.908541	FALSE	FALSE	FALSE	FALSE	FALSE	FALSE	FALSE
ENSG00000119711	ALDH6A1	protein_coding	3.47601	4.31696	2.63615	-1.22434	7.77305e-07	1.33079e-08	-8.96769	-0.914999	4.58169e-05	1.08031e-06	-6.78207	-0.992203	4.04592e-05	7.86357e-07	-6.92997	-0.657011	0.00165601	0.00012005	-4.71353	-0.309344	0.130478	0.0483098	-2.09752	-0.335192	0.107724	0.0352189	-2.25206	-0.233547	0.276374	0.0828464	-1.82184	-0.00140808	0.997404	0.992633	-0.00934454	0.0244404	0.939845	0.868304	0.167867	FALSE	FALSE	FALSE	FALSE	FALSE	FALSE	FALSE
ENSG00000119771	KLHL29	protein_coding	4.09047	4.8798	2.95861	0.924029	4.90281e-06	1.28868e-07	7.7997	0.523966	0.00306057	0.000344974	4.26986	1.40771	3.40934e-07	8.10116e-10	10.5476	0.674323	0.00141337	9.51546e-05	4.81167	0.400063	0.0127615	0.00203322	3.5233	0.733383	0.000182024	5.07934e-06	6.07916	-0.656775	0.00515755	0.000124759	-4.69731	-0.173098	0.41228	0.133586	-1.5609	-0.506418	0.0145368	0.000499673	-4.1145	TRUE	FALSE	FALSE	FALSE	FALSE	FALSE	TRUE
ENSG00000119787	ATL2	protein_coding	6.23791	6.87314	5.38747	-0.629349	0.00213814	0.000332062	-4.28586	-0.462395	0.0211966	0.00484552	-3.15114	-0.572262	0.00601646	0.000797649	-3.9182	-0.356614	0.0692391	0.0236366	-2.4413	-0.166953	0.434873	0.265128	-1.14511	-0.215648	0.304424	0.153947	-1.4795	-0.166499	0.525188	0.27045	-1.13206	-0.109413	0.727544	0.461429	-0.750339	-0.0607181	0.834809	0.681204	-0.41663	FALSE	FALSE	FALSE	FALSE	FALSE	FALSE	FALSE
ENSG00000119917	IFIT3	protein_coding	5.02954	8.42237	3.55867	0.871082	0.300039	0.180832	1.38451	2.67784	0.00259988	0.000275228	4.36461	0.781361	0.39565	0.237552	1.21603	2.43495	0.00619076	0.000816986	3.90813	-1.80676	0.0225969	0.00430928	-3.20187	-1.65358	0.038073	0.00829751	-2.91591	0.0894482	0.955156	0.897078	0.130939	-0.000273191	0.999895	0.999632	-0.000467107	-0.153449	0.89409	0.781387	-0.281121	FALSE	FALSE	FALSE	FALSE	FALSE	FALSE	FALSE
ENSG00000119922	IFIT2	protein_coding	4.34607	8.00661	2.97663	0.384533	0.743152	0.629368	0.489825	2.57456	0.0101779	0.00179412	3.57637	0.384335	0.754757	0.62228	0.500039	2.04372	0.0359351	0.00959295	2.85163	-2.19002	0.0212849	0.00396311	-3.23799	-1.65939	0.075188	0.0211518	-2.49303	0.303764	0.861028	0.71414	0.371324	0.303566	0.858843	0.683149	0.41393	-0.227071	0.852467	0.709932	-0.377067	FALSE	FALSE	FALSE	FALSE	FALSE	FALSE	FALSE
ENSG00000119938	PPP1R3C	protein_coding	3.74735	5.0196	2.40832	1.9199	1.76812e-05	6.81912e-07	6.99677	0.527793	0.200369	0.0958253	1.74428	1.10353	0.0049184	0.000608919	4.03155	0.184403	0.669164	0.536679	0.628215	1.3921	0.000487258	2.53529e-05	5.37564	0.919131	0.013879	0.00209964	3.50965	0.435232	0.420552	0.175134	1.40364	-0.381129	0.386001	0.116202	-1.63901	0.0918428	0.877632	0.750982	0.321564	FALSE	FALSE	FALSE	FALSE	FALSE	FALSE	FALSE
ENSG00000119950	MXI1	protein_coding	5.23526	5.99296	3.96772	-0.420479	0.0390658	0.0130862	-2.71261	-1.12777	4.01219e-05	9.09361e-07	-6.86212	-0.28844	0.167883	0.0725214	-1.8915	-0.760724	0.00124953	7.87155e-05	-4.89193	0.70729	0.00347702	0.000348698	4.26536	0.472284	0.0308248	0.00621079	3.04314	0.416179	0.0948308	0.0129307	2.718	0.548218	0.0575943	0.00190542	3.55086	0.783224	0.00659214	0.000123377	4.702	TRUE	FALSE	FALSE	FALSE	FALSE	FALSE	FALSE
ENSG00000119969	HELLS	protein_coding	2.09434	3.9336	0.384872	-1.43682	1.72728e-05	6.59844e-07	-7.01223	-1.62479	1.42227e-05	2.16991e-07	-7.54406	-0.577514	0.088211	0.0308333	-2.31582	-1.35269	0.00129177	8.24817e-05	-4.87214	0.187966	0.608673	0.43938	0.788309	0.77518	0.0515036	0.0125268	2.7323	-1.30933	0.00033769	4.21779e-06	-6.1621	-0.450027	0.318509	0.0781789	-1.85233	-1.03724	0.025036	0.00131945	-3.70632	FALSE	FALSE	FALSE	FALSE	FALSE	FALSE	FALSE
ENSG00000120049	KCNIP2	protein_coding	-0.29549	0.353564	-1.59095	0.766973	0.0435408	0.0149991	2.65084	0.47811	0.249458	0.128868	1.58122	0.622466	0.110722	0.0417577	2.16935	0.412809	0.303371	0.176082	1.40042	0.288863	0.480922	0.30696	1.04726	0.209657	0.613449	0.443277	0.781516	0.292095	0.611704	0.361837	0.932314	0.147588	0.799457	0.577137	0.56644	0.226795	0.662064	0.432138	0.801035	TRUE	FALSE	FALSE	FALSE	FALSE	FALSE	FALSE
ENSG00000120051	CFAP58	protein_coding	-0.274439	1.43472	-2.07772	-0.790321	0.176506	0.0907319	-1.77357	-1.11399	0.0800065	0.028219	-2.35793	-1.02137	0.0326192	0.008207	-2.92075	-0.849706	0.0688867	0.0234911	-2.44419	0.323666	0.679768	0.523089	0.649519	-0.171664	0.778087	0.652079	-0.457444	1.4463	0.0175153	0.000843058	3.89493	1.21525	0.125609	0.00982486	2.84101	1.71058	0.0233056	0.0011419	3.76726	FALSE	FALSE	FALSE	FALSE	FALSE	FALSE	FALSE
ENSG00000120217	CD274	protein_coding	2.08555	3.49376	1.28408	0.618808	0.214041	0.117094	1.63477	1.05641	0.0357678	0.00964966	2.84901	0.333665	0.578215	0.410771	0.839379	0.522686	0.333283	0.200156	1.32298	-0.437604	0.372594	0.212165	-1.28707	-0.189021	0.752337	0.614732	-0.510976	0.0631232	0.947454	0.880219	0.15255	-0.222019	0.78143	0.544829	-0.615579	-0.470602	0.421031	0.192954	-1.34534	FALSE	FALSE	FALSE	FALSE	FALSE	FALSE	FALSE
ENSG00000120262	CCDC170	protein_coding	2.51958	4.27081	0.231671	-1.31367	0.0351479	0.0114354	-2.77323	-1.7881	0.0124878	0.00237689	-3.4569	-1.62856	0.00676624	0.000933744	-3.85198	-0.875029	0.0959661	0.0367189	-2.23192	0.474425	0.582463	0.410481	0.839907	-0.753531	0.237312	0.106489	-1.68704	0.935236	0.143818	0.026275	2.39164	0.620347	0.525226	0.228686	1.24015	1.8483	0.0292712	0.00182978	3.56803	TRUE	FALSE	FALSE	FALSE	TRUE	FALSE	FALSE
ENSG00000120306	CYSTM1	protein_coding	5.51863	6.33338	4.98629	0.848779	0.000116632	8.05118e-06	5.87513	0.296326	0.13264	0.0546462	2.03597	0.779576	0.000584426	3.24741e-05	5.26924	0.432601	0.0332261	0.00860752	2.89969	0.552453	0.00715684	0.000920427	3.85802	0.346974	0.0841302	0.0247567	2.41962	-0.164356	0.54183	0.286381	-1.0941	-0.233558	0.384563	0.115254	-1.64355	-0.0280801	0.930456	0.847779	-0.194353	TRUE	FALSE	FALSE	FALSE	FALSE	FALSE	FALSE
ENSG00000120334	CENPL	protein_coding	1.80985	2.48535	1.29259	-0.582405	0.00128524	0.000172938	-4.55979	-0.707289	0.000492683	2.74677e-05	-5.34115	0.12924	0.538958	0.370122	0.91602	-0.268095	0.178325	0.0845538	-1.81106	0.124884	0.548471	0.374536	0.907439	0.397335	0.0464823	0.010892	2.79502	-0.664497	0.00351575	7.4115e-05	-4.91746	0.0471481	0.88328	0.728506	0.351814	-0.225303	0.347388	0.136708	-1.54779	FALSE	FALSE	FALSE	FALSE	FALSE	FALSE	FALSE
ENSG00000120669	SOHLH2	protein_coding	-0.608731	1.25894	-2.4573	1.59799	0.032101	0.0102133	2.82374	0.770779	0.37157	0.224016	1.25314	1.8143	0.0258223	0.00595487	3.06151	0.73657	0.41034	0.26766	1.13888	0.82721	0.259032	0.125563	1.59583	1.07773	0.147388	0.0545442	2.03691	-0.112572	0.943483	0.869731	-0.166031	0.103744	0.927964	0.82382	0.225453	-0.14678	0.906065	0.802834	-0.252883	FALSE	FALSE	FALSE	FALSE	FALSE	FALSE	FALSE
ENSG00000120693	SMAD9	protein_coding	1.63184	3.56551	-0.242292	1.73991	0.0115267	0.00280072	3.38691	2.55594	0.000687544	4.21416e-05	5.15769	0.940118	0.206162	0.0956994	1.74498	1.58747	0.0256707	0.00600437	3.0579	-0.816024	0.12349	0.0446167	-2.13684	-0.64735	0.305953	0.154999	-1.47554	0.246354	0.846744	0.687785	0.407509	-0.55344	0.512573	0.216651	-1.27406	-0.722113	0.248905	0.076034	-1.86688	FALSE	FALSE	FALSE	FALSE	FALSE	FALSE	FALSE
ENSG00000120694	HSPH1	protein_coding	6.34211	6.98662	5.61057	-0.755703	0.000914145	0.000113119	-4.73862	-0.48839	0.0248336	0.00595233	-3.06169	-0.57184	0.00986324	0.00158829	-3.62797	-0.380258	0.0725314	0.0251758	-2.41174	-0.267313	0.227938	0.104866	-1.69543	-0.191582	0.408229	0.236734	-1.21822	-0.35853	0.171077	0.03571	-2.24538	-0.174667	0.580387	0.279815	-1.10956	-0.250398	0.332755	0.126933	-1.58973	TRUE	FALSE	FALSE	FALSE	FALSE	FALSE	FALSE
ENSG00000120742	SERP1	protein_coding	6.92418	7.48471	6.40372	-0.442955	0.00315905	0.00054874	-4.07521	-0.703732	6.41868e-05	1.81067e-06	-6.54437	-0.324625	0.0280629	0.00670241	-3.00981	-0.513959	0.0014393	9.79892e-05	-4.79926	0.260776	0.0774606	0.0232375	2.44926	0.189333	0.212459	0.0911428	1.77115	0.00223659	0.994105	0.983808	0.0205392	0.120567	0.575629	0.275466	1.11994	0.19201	0.262163	0.0836978	1.81644	TRUE	FALSE	FALSE	FALSE	FALSE	FALSE	FALSE
ENSG00000120802	TMPO	protein_coding	5.11511	6.2889	4.46851	-1.25473	1.30234e-07	1.16642e-09	-10.3321	-1.1272	1.55482e-06	7.86265e-09	-9.25213	-0.639827	0.000801079	5.0467e-05	-5.08078	-0.698315	0.000508436	1.95719e-05	-5.48736	-0.12753	0.49424	0.319442	-1.01993	0.0584879	0.780509	0.655922	0.452014	-0.753872	0.000294709	3.60912e-06	-6.23194	-0.138966	0.583865	0.284053	-1.09955	-0.324983	0.114914	0.0192189	-2.53736	FALSE	FALSE	FALSE	FALSE	FALSE	FALSE	FALSE
ENSG00000120820	GLT8D2	protein_coding	-0.980146	0.930911	-3.37468	1.83076	0.0108103	0.00258789	3.42065	1.07541	0.168615	0.0756727	1.86936	1.85111	0.0224018	0.00488024	3.14804	0.75606	0.391653	0.251263	1.18004	0.755348	0.2575	0.124428	1.60091	1.09505	0.140248	0.0506287	2.0742	-0.320265	0.813482	0.632774	-0.484935	-0.299916	0.754911	0.505617	-0.677364	-0.639614	0.499188	0.260102	-1.15761	FALSE	FALSE	FALSE	FALSE	FALSE	FALSE	FALSE
ENSG00000120832	MTERF2	protein_coding	3.40582	4.057	2.26775	0.737166	0.0132058	0.00334711	3.31062	0.484269	0.120669	0.0482809	2.09782	0.684918	0.0307045	0.00756529	2.95664	0.0808831	0.83122	0.745003	0.32958	0.252897	0.415105	0.247879	1.18878	0.604035	0.055014	0.0137325	2.69083	0.00760686	0.991583	0.975634	0.0309118	-0.0446418	0.931231	0.831033	-0.216068	-0.395779	0.291219	0.100267	-1.71981	FALSE	FALSE	FALSE	FALSE	FALSE	FALSE	FALSE
ENSG00000120868	APAF1	protein_coding	4.67421	5.26574	3.71115	-0.307826	0.0327377	0.0104718	-2.8126	-0.981751	4.22572e-06	3.65596e-08	-8.4364	-0.177274	0.266177	0.136227	-1.54979	-0.790457	0.000107189	1.75024e-06	-6.55989	0.673925	0.000255082	1.0677e-05	5.75114	0.613183	0.000860154	4.51747e-05	5.12801	-0.276364	0.13126	0.0223606	-2.4672	-0.145812	0.501928	0.206637	-1.3034	-0.0850695	0.716929	0.502138	-0.682971	TRUE	FALSE	FALSE	FALSE	FALSE	FALSE	FALSE
ENSG00000120915	EPHX2	protein_coding	3.15797	4.21383	1.93105	-1.01826	2.43101e-05	1.04125e-06	-6.79915	-1.42769	2.51363e-06	1.65021e-08	-8.85297	-0.620609	0.00206427	0.000183248	-4.53544	-1.08944	2.64744e-05	2.41952e-07	-7.49118	0.409435	0.0869124	0.0273239	2.37317	0.468829	0.0264033	0.00499242	3.13819	0.417164	0.0565626	0.00545534	3.09967	0.814815	0.0075033	2.5803e-05	5.36806	0.755422	0.0095802	0.000234062	4.43262	FALSE	FALSE	FALSE	FALSE	FALSE	FALSE	FALSE
ENSG00000120992	LYPLA1	protein_coding	4.7796	5.69679	4.14971	-0.773052	6.93305e-05	4.10584e-06	-6.17414	-1.15354	2.54112e-06	1.68758e-08	-8.84108	-0.687993	0.000606836	3.39041e-05	-5.25076	-0.815506	0.000200345	4.63846e-06	-6.11963	0.380489	0.040781	0.00967139	2.84801	0.127513	0.538782	0.360173	0.935618	-0.324109	0.111582	0.0169619	-2.59475	-0.239051	0.328106	0.0830609	-1.82048	0.0139252	0.964532	0.920868	0.100549	FALSE	FALSE	FALSE	FALSE	FALSE	FALSE	FALSE
ENSG00000121005	CRISPLD1	protein_coding	2.4757	3.03645	1.62992	0.687725	0.0219207	0.00632526	3.03516	0.458562	0.150802	0.0650431	1.94761	0.286757	0.405547	0.246002	1.19367	0.0463408	0.907941	0.853342	0.187161	0.229163	0.476844	0.302689	1.05679	0.240416	0.495403	0.317954	1.02315	0.0558185	0.920787	0.824495	0.224575	-0.345149	0.40354	0.127454	-1.58743	-0.356402	0.355967	0.143465	-1.52022	TRUE	FALSE	FALSE	FALSE	FALSE	FALSE	FALSE
ENSG00000121039	RDH10	protein_coding	8.3706	9.79047	6.79366	-1.30531	0.0107557	0.00257182	-3.42331	-0.865509	0.0953431	0.035493	-2.24832	-1.12411	0.0273556	0.00645649	-3.02618	-0.317347	0.561257	0.416984	-0.828102	-0.439799	0.406224	0.240265	-1.20879	-0.806767	0.1187	0.0403334	-2.1863	-0.169828	0.836835	0.67057	-0.431445	0.0113656	0.991704	0.975001	0.0317143	0.378334	0.564811	0.323718	1.01074	FALSE	FALSE	FALSE	FALSE	FALSE	FALSE	FALSE
ENSG00000121057	AKAP1	protein_coding	5.66855	6.10921	5.08584	-0.636339	0.00118169	0.000155874	-4.6035	-0.336687	0.0701436	0.0235308	-2.4434	-0.454516	0.0178723	0.00361409	-3.27766	-0.205811	0.271533	0.151541	-1.48864	-0.299652	0.120282	0.0428494	-2.1567	-0.248705	0.206072	0.086957	-1.7962	-0.0269874	0.93116	0.846596	-0.195884	0.154836	0.57869	0.278397	1.11293	0.103888	0.686391	0.460856	0.75131	TRUE	FALSE	FALSE	FALSE	FALSE	FALSE	FALSE
ENSG00000121152	NCAPH	protein_coding	1.22034	3.55157	-0.382151	-2.19361	1.48901e-07	1.42433e-09	-10.2153	-1.50861	1.4986e-05	2.32829e-07	-7.50983	-0.765271	0.0611037	0.0189495	-2.54387	-0.744405	0.0677463	0.0229907	-2.45424	-0.685007	0.0414766	0.0099069	-2.83731	-0.0208657	0.970386	0.948451	-0.0654346	-2.33124	8.84342e-07	2.11683e-09	-9.98625	-0.902897	0.0886201	0.00484865	-3.15086	-1.56704	0.00206733	1.45494e-05	-5.61604	TRUE	FALSE	FALSE	FALSE	FALSE	FALSE	FALSE
ENSG00000121210	KIAA0922	protein_coding	4.15272	4.47932	3.63016	0.484451	9.1529e-05	5.93352e-06	6.01007	0.450902	0.000367832	1.86142e-05	5.50908	0.710847	4.57975e-06	3.62741e-08	8.44045	0.60921	4.19471e-05	4.9581e-07	7.14719	0.0335495	0.792584	0.671086	0.430724	0.101637	0.37292	0.207066	1.30212	-0.153168	0.300334	0.0955549	-1.7458	0.0732276	0.644248	0.351042	0.953926	0.00513968	0.977253	0.948852	0.0649248	FALSE	FALSE	FALSE	FALSE	FALSE	FALSE	FALSE
ENSG00000121211	MND1	protein_coding	-0.399001	1.39149	-1.74303	-1.87743	1.78758e-06	3.76837e-08	-8.42077	-1.5372	3.18047e-05	6.47929e-07	-7.0208	-0.438302	0.27248	0.140681	-1.53144	-0.525055	0.180446	0.0858747	-1.80285	-0.340225	0.355557	0.198088	-1.32934	0.086753	0.860004	0.772548	0.292826	-1.89746	1.18458e-05	7.79469e-08	-8.05053	-0.458335	0.378936	0.111501	-1.66182	-0.885313	0.0505746	0.00446861	-3.18618	FALSE	FALSE	FALSE	FALSE	FALSE	FALSE	FALSE
ENSG00000121281	ADCY7	protein_coding	3.74921	4.63833	2.8064	-0.775339	0.00243335	0.000390658	-4.21771	-0.40738	0.0945442	0.0351149	-2.25349	-0.659601	0.0187269	0.00385194	-3.25025	-0.319467	0.232186	0.121744	-1.6131	-0.367959	0.164528	0.066601	-1.93547	-0.340134	0.245989	0.112421	-1.65729	-0.453627	0.134108	0.023246	-2.44909	-0.337889	0.374637	0.108764	-1.67547	-0.365714	0.244183	0.0732712	-1.88615	FALSE	FALSE	FALSE	FALSE	FALSE	FALSE	FALSE
ENSG00000121316	PLBD1	protein_coding	4.3119	5.21736	3.27867	-0.939099	0.0175634	0.00477367	-3.15761	-0.717531	0.0723754	0.024619	-2.42223	-0.797603	0.0449149	0.0125526	-2.73137	-0.303805	0.440891	0.295888	-1.07217	-0.221568	0.649679	0.487586	-0.706675	-0.493798	0.239554	0.107775	-1.68048	0.201009	0.711305	0.481224	0.717165	0.342505	0.580063	0.279518	1.11026	0.614735	0.203158	0.0526083	2.05504	FALSE	FALSE	FALSE	FALSE	FALSE	FALSE	FALSE
ENSG00000121481	RNF2	protein_coding	3.56942	4.02032	3.09894	-0.313333	0.0265029	0.00805439	-2.92904	-0.68352	0.000149304	5.64905e-06	-6.03188	-0.21535	0.165323	0.0710263	-1.90229	-0.491172	0.00391732	0.000422047	-4.1853	0.370187	0.0217139	0.00408004	3.22546	0.275821	0.0914851	0.0278363	2.36439	-0.1856	0.31835	0.105709	-1.69106	-0.0876166	0.707699	0.43681	-0.792811	0.00674852	0.980979	0.955943	0.0559132	FALSE	FALSE	FALSE	FALSE	FALSE	FALSE	FALSE
ENSG00000121578	B4GALT4	protein_coding	6.42563	6.92325	5.94204	-0.694332	8.64457e-06	2.69831e-07	-7.4384	-0.257686	0.0419764	0.0119154	-2.75479	-0.658865	3.16747e-05	5.54107e-07	-7.09456	-0.446887	0.00142267	9.63008e-05	-4.80661	-0.436646	0.00157846	0.000121369	-4.70892	-0.211978	0.101489	0.0323702	-2.29258	0.00863555	0.969009	0.9275	0.0920969	0.0441025	0.835701	0.638267	0.477076	-0.180565	0.229471	0.0651376	-1.94687	TRUE	FALSE	FALSE	FALSE	FALSE	FALSE	FALSE
ENSG00000121621	KIF18A	protein_coding	0.408797	2.47445	-1.2576	-1.56293	0.000100055	6.62641e-06	-5.96113	-1.3083	0.000851322	5.67444e-05	-5.03086	-0.348372	0.487618	0.320771	-1.01707	-0.911042	0.0658251	0.0220781	-2.47312	-0.254632	0.571798	0.399498	-0.86012	0.56267	0.292893	0.14526	1.51308	-1.80697	0.000245758	2.96473e-06	-6.32046	-0.592406	0.324426	0.08095	-1.83404	-1.40971	0.0159034	0.000592997	-4.04267	FALSE	FALSE	FALSE	FALSE	FALSE	FALSE	FALSE
ENSG00000121653	MAPK8IP1	protein_coding	4.13613	5.22767	2.83032	1.51472	3.19095e-06	7.64055e-08	8.06059	0.96942	0.000972831	7.01188e-05	4.94096	1.09223	0.000122035	3.65815e-06	6.22588	0.944054	0.000652986	2.90668e-05	5.31682	0.545298	0.0220029	0.00416382	3.21669	0.14818	0.538377	0.359673	0.936613	0.742055	0.0252593	0.00148263	3.65707	0.31957	0.274468	0.0559091	2.02448	0.716689	0.0126434	0.000389014	4.21948	FALSE	FALSE	FALSE	FALSE	FALSE	FALSE	FALSE
ENSG00000121775	TMEM39B	protein_coding	3.49674	4.02356	2.78855	0.582297	5.91082e-05	3.3204e-06	6.26941	0.673456	2.37465e-05	4.54299e-07	7.18871	0.657598	4.38366e-05	8.62683e-07	6.88669	0.811512	7.30155e-06	3.00189e-08	8.53854	-0.0911595	0.48118	0.307272	-1.04657	-0.153913	0.208309	0.0884023	-1.78744	0.0119295	0.960587	0.907445	0.117682	0.0872311	0.620236	0.324354	1.00938	0.149985	0.2885	0.0987495	1.72806	TRUE	FALSE	FALSE	FALSE	FALSE	FALSE	FALSE
ENSG00000121897	LIAS	protein_coding	3.09167	3.63117	2.54623	-0.581139	0.000756038	8.90405e-05	-4.83975	-0.459694	0.00693984	0.00107017	-3.79458	-0.610173	0.00117148	8.29379e-05	-4.8698	-0.548359	0.00293612	0.000277101	-4.36177	-0.121445	0.521519	0.346186	-0.963796	-0.0618145	0.76922	0.638767	-0.476362	-0.0325696	0.901405	0.785383	-0.275842	-0.0616041	0.832723	0.633174	-0.484362	-0.121235	0.593901	0.356638	-0.942669	FALSE	FALSE	FALSE	FALSE	FALSE	FALSE	FALSE
ENSG00000121957	GPSM2	protein_coding	3.67738	4.72427	2.41783	-0.794452	0.00615779	0.00126708	-3.7234	-0.982368	0.00235358	0.000240272	-4.42162	-0.314146	0.343544	0.194912	-1.3392	-0.942598	0.00834424	0.00125388	-3.72782	0.187916	0.597978	0.427572	0.809129	0.628451	0.0772805	0.0219813	2.47516	-0.655106	0.065983	0.00687261	-2.99882	-0.1748	0.722981	0.455462	-0.760503	-0.615335	0.134638	0.0256512	-2.40295	FALSE	FALSE	FALSE	FALSE	FALSE	FALSE	FALSE
ENSG00000122026	RPL21	protein_coding	6.36218	7.1785	5.86229	-0.491934	0.00191511	0.000289023	-4.34409	-0.603274	0.0004959	2.77739e-05	-5.33638	-0.404038	0.0108756	0.00182022	-3.57025	-0.660636	0.000291806	8.51612e-06	-5.85041	0.111341	0.508129	0.333365	0.990316	0.256598	0.103567	0.0332573	2.27962	0.128626	0.525376	0.270738	1.13136	0.216523	0.300237	0.0685058	1.92096	0.071265	0.737892	0.532497	0.634739	TRUE	FALSE	FALSE	FALSE	FALSE	FALSE	FALSE
ENSG00000122406	RPL5	protein_coding	9.2526	10.1176	8.69867	-0.358327	0.0641348	0.0245082	-2.42435	-0.468335	0.0190475	0.00418675	-3.21432	-0.381084	0.0586536	0.0179252	-2.56943	-0.628498	0.00318538	0.000314598	-4.30852	0.110008	0.62039	0.453773	0.763395	0.247414	0.23335	0.10373	1.70136	0.241617	0.340656	0.120048	1.62092	0.21886	0.437977	0.151623	1.48833	0.0814535	0.765383	0.573537	0.571845	TRUE	FALSE	FALSE	FALSE	FALSE	FALSE	FALSE
ENSG00000122417	ODF2L	protein_coding	5.21501	6.00445	3.98498	-0.322154	0.216597	0.118981	-1.62589	-0.619971	0.0241175	0.00571234	-3.07963	-0.369461	0.197818	0.0907381	-1.77353	-0.568166	0.0475198	0.0141702	-2.67663	0.297817	0.300159	0.155209	1.47475	0.198705	0.539419	0.360927	0.934119	-0.513899	0.120038	0.0193298	-2.53471	-0.561205	0.137475	0.011959	-2.75315	-0.462094	0.174177	0.0399442	-2.19103	TRUE	TRUE	FALSE	FALSE	TRUE	FALSE	FALSE
ENSG00000122420	PTGFR	protein_coding	2.55743	4.5402	0.39703	-1.97711	0.000626528	6.92452e-05	-4.94628	-2.24687	0.000583963	3.37648e-05	-5.25252	-1.65656	0.00237673	0.000223294	-4.45239	-2.14002	0.000626326	2.73991e-05	-5.34223	0.269756	0.729573	0.586263	0.552817	0.483453	0.464106	0.287318	1.09191	0.32038	0.584467	0.331316	0.994621	0.640929	0.451495	0.160966	1.45348	0.427232	0.62864	0.392796	0.872631	TRUE	FALSE	FALSE	FALSE	FALSE	FALSE	FALSE
ENSG00000122483	CCDC18	protein_coding	1.11185	2.55581	-0.714461	-1.50934	0.000224298	1.85446e-05	-5.51071	-0.86007	0.015515	0.00318752	-3.33156	-0.773888	0.0911764	0.0322531	-2.29431	-0.985944	0.0383782	0.0104965	-2.81154	-0.649266	0.112726	0.0391549	-2.20075	0.212056	0.717807	0.570698	0.576117	-1.26481	0.00666241	0.000185507	-4.53029	-0.529366	0.402822	0.126872	-1.59	-1.39069	0.0137581	0.000446629	-4.16156	FALSE	TRUE	FALSE	FALSE	TRUE	FALSE	FALSE
ENSG00000122642	FKBP9	protein_coding	6.29219	6.88954	5.55173	0.606413	0.00845918	0.0019176	3.54815	0.429243	0.0613829	0.019627	2.52767	0.416899	0.0723902	0.0237067	2.43992	0.32673	0.153362	0.0690138	1.91715	0.17717	0.485912	0.311744	1.03669	0.0901692	0.742808	0.602917	0.528224	0.195371	0.518963	0.26403	1.14783	0.00585631	0.991036	0.973094	0.0341349	0.0928569	0.777031	0.590784	0.546107	TRUE	FALSE	FALSE	FALSE	FALSE	FALSE	FALSE
ENSG00000122694	GLIPR2	protein_coding	4.26246	5.05349	3.18467	-0.475164	0.113985	0.0510444	-2.07012	-0.793638	0.0169202	0.00356074	-3.28405	-0.167872	0.611378	0.445042	-0.77845	-0.410306	0.166915	0.077249	-1.85859	0.318474	0.372012	0.211698	1.28844	0.242434	0.457043	0.280831	1.10715	0.455229	0.21157	0.0516647	2.06409	0.76252	0.0662918	0.0027708	3.3915	0.838561	0.0337633	0.00232042	3.46714	FALSE	FALSE	FALSE	FALSE	FALSE	FALSE	FALSE
ENSG00000122707	RECK	protein_coding	1.62106	2.12035	0.993312	0.619651	0.00214539	0.000333448	4.28411	0.653673	0.00222343	0.000221354	4.45606	0.532446	0.00991294	0.0015981	3.62536	0.589371	0.00531877	0.000648294	4.00526	-0.0340218	0.881937	0.803647	-0.251816	-0.0569255	0.794451	0.675806	-0.424138	0.156527	0.583621	0.330658	0.996006	0.0693213	0.819438	0.60875	0.519689	0.092225	0.718626	0.504896	0.678524	FALSE	FALSE	FALSE	FALSE	FALSE	FALSE	FALSE
ENSG00000122735	DNAI1	protein_coding	2.24631	4.66164	-1.05631	-0.650135	0.377615	0.245095	-1.19604	-2.55814	0.0110845	0.00202741	-3.52452	-1.39843	0.0216975	0.00468358	-3.16586	-1.35872	0.0261746	0.00615254	-3.04725	1.908	0.0653318	0.0184615	2.55588	-0.0397074	0.963939	0.9361	-0.0811444	1.65686	0.0267655	0.00162661	3.61788	0.908569	0.361963	0.101269	1.71441	2.85628	0.0172038	0.000693896	3.97672	FALSE	TRUE	TRUE	TRUE	TRUE	TRUE	FALSE
ENSG00000122786	CALD1	protein_coding	5.6513	6.46285	4.71216	0.321889	0.163257	0.0816436	1.82955	0.407993	0.0848659	0.0305275	2.32057	0.862482	0.00152842	0.0001205	4.71195	0.27062	0.28302	0.160366	1.45567	-0.0861041	0.76111	0.628392	-0.491228	0.591862	0.0192519	0.00329134	3.31782	-0.685235	0.0227191	0.00123816	-3.73314	-0.144642	0.694886	0.418911	-0.824627	-0.822609	0.00741998	0.000151899	-4.61438	FALSE	FALSE	FALSE	FALSE	FALSE	FALSE	TRUE
ENSG00000122861	PLAU	protein_coding	7.97754	9.6942	7.11242	0.0401133	0.940112	0.902995	0.123369	0.748577	0.0951237	0.0353881	2.24975	0.866084	0.0620215	0.019321	2.53492	1.0881	0.0215802	0.00472154	3.16236	-0.708464	0.127777	0.0467629	-2.11365	-0.22202	0.698519	0.54535	-0.614775	0.289573	0.627981	0.380351	0.896236	1.11554	0.0781871	0.00388427	3.24665	0.629101	0.271796	0.0894065	1.78142	FALSE	FALSE	FALSE	FALSE	FALSE	FALSE	FALSE
ENSG00000122862	SRGN	protein_coding	-0.913025	0.663754	-3.37468	2.01477	0.000475975	4.86618e-05	5.0963	2.03334	0.000783517	5.05063e-05	5.08044	1.42824	0.0249991	0.00570533	3.08017	1.62859	0.0115939	0.00195173	3.54067	-0.0185652	0.974991	0.952961	-0.0597023	-0.200345	0.744362	0.605132	-0.524979	-0.4429	0.632396	0.386154	-0.885166	-1.02943	0.111331	0.00750611	-2.9601	-0.847649	0.130118	0.0240663	-2.43287	FALSE	FALSE	FALSE	FALSE	FALSE	FALSE	FALSE
ENSG00000122870	BICC1	protein_coding	2.1334	3.77711	0.374257	1.63494	0.0115768	0.00281432	3.38484	0.726108	0.320462	0.182148	1.38016	1.90491	0.00878302	0.0013421	3.69913	0.792714	0.296631	0.170663	1.41901	0.908828	0.140644	0.0535825	2.04584	1.1122	0.0786126	0.0225209	2.46387	-0.198527	0.875053	0.738059	-0.338917	0.0714515	0.943439	0.857903	0.181273	-0.131922	0.900646	0.792759	-0.26612	FALSE	FALSE	FALSE	FALSE	FALSE	FALSE	FALSE
ENSG00000122873	CISD1	protein_coding	5.17753	5.54712	4.57115	0.526845	2.49246e-05	1.07212e-06	6.7856	0.346774	0.00234993	0.00023902	4.42382	0.584987	2.39306e-05	3.86378e-07	7.2659	0.420993	0.000799529	3.99935e-05	5.18005	0.180071	0.0895847	0.0285147	2.35299	0.163994	0.131285	0.0463214	2.11834	-0.198651	0.138078	0.0244228	-2.42598	-0.140509	0.321492	0.0794068	-1.84416	-0.124433	0.329286	0.124528	-1.60046	TRUE	FALSE	FALSE	FALSE	FALSE	FALSE	FALSE
ENSG00000122952	ZWINT	protein_coding	3.15005	4.87745	1.74496	-1.78046	5.98901e-08	3.17458e-10	-11.116	-1.39441	2.36671e-06	1.50463e-08	-8.90211	-0.635636	0.0235422	0.00522969	-3.11803	-0.546147	0.0476498	0.0142169	-2.67514	-0.386051	0.115673	0.0406155	-2.1829	-0.0894881	0.794493	0.676043	-0.423808	-1.8304	4.37518e-07	5.41934e-10	-10.7889	-0.685572	0.0602501	0.00216215	-3.49719	-0.982134	0.00414379	5.0999e-05	-5.07631	FALSE	FALSE	FALSE	FALSE	FALSE	FALSE	FALSE
ENSG00000122966	MIR1178, CIT	protein_coding	3.47721	4.28695	2.72351	-0.374827	0.0269845	0.00822867	-2.91959	-0.647069	0.00121191	9.49652e-05	-4.81251	0.185479	0.403788	0.244442	1.19775	0.060322	0.802009	0.706089	0.382322	0.272241	0.152145	0.0597046	1.99127	0.125157	0.587205	0.414511	0.832579	-1.09308	2.91537e-05	2.23412e-07	-7.52988	-0.532769	0.0415578	0.000993081	-3.82606	-0.385685	0.105737	0.0165405	-2.60626	TRUE	FALSE	FALSE	FALSE	FALSE	FALSE	FALSE
ENSG00000122986	HVCN1	protein_coding	0.789715	1.55814	0.129878	-0.407477	0.108846	0.0481462	-2.0992	-0.778119	0.0076525	0.00122017	-3.73931	-0.351788	0.196621	0.0899307	-1.7783	-0.475017	0.0807525	0.0291699	-2.34221	0.370642	0.216006	0.0967837	1.73892	0.123229	0.704311	0.552403	0.603925	0.0615102	0.883649	0.752606	0.31939	0.1172	0.791901	0.562817	0.588038	0.364612	0.305883	0.108714	1.67572	FALSE	FALSE	FALSE	FALSE	FALSE	FALSE	FALSE
ENSG00000123080	CDKN2C	protein_coding	2.37893	3.50176	1.42158	-0.791243	0.0345264	0.0111849	-2.78316	-1.00853	0.0140879	0.00279647	-3.38756	-0.157829	0.755211	0.623386	-0.498442	-0.576265	0.199806	0.0988501	-1.72751	0.217283	0.658406	0.497746	0.690084	0.418436	0.386733	0.218378	1.2691	-0.706337	0.142233	0.025781	-2.40057	-0.072923	0.924027	0.814813	-0.237202	-0.274077	0.655176	0.424768	-0.814123	FALSE	FALSE	FALSE	FALSE	FALSE	FALSE	FALSE
ENSG00000123091	RNF11	protein_coding	6.69522	7.48631	6.24408	0.763503	2.57962e-05	1.12923e-06	6.76155	0.337693	0.0254534	0.00613965	3.04817	0.635743	0.000291165	1.23135e-05	5.68878	0.461668	0.00408725	0.000448206	4.16008	0.42581	0.0085574	0.00117875	3.75387	0.174074	0.281095	0.136711	1.54777	-0.0520263	0.819502	0.641917	-0.47187	-0.179787	0.408895	0.131034	-1.57182	0.0719489	0.733529	0.525785	0.645269	TRUE	FALSE	FALSE	FALSE	FALSE	FALSE	FALSE
ENSG00000123104	ITPR2	protein_coding	3.7054	4.65389	2.29769	1.07089	0.00139053	0.000190805	4.51845	0.981593	0.00432718	0.000558831	4.06757	1.25524	0.0012237	8.78279e-05	4.84556	0.93715	0.0119209	0.00203222	3.52351	0.0893005	0.800007	0.682833	0.414368	0.318086	0.335236	0.177146	1.39683	-0.344512	0.484794	0.228116	-1.24172	-0.160169	0.728992	0.46496	-0.744359	-0.388955	0.295398	0.102912	-1.70568	FALSE	FALSE	FALSE	FALSE	FALSE	FALSE	FALSE
ENSG00000123179	EBPL	protein_coding	4.08196	4.79286	3.09048	-0.335122	0.0784606	0.0316937	-2.30268	-1.15876	2.21246e-05	4.11138e-07	-7.23625	-0.278706	0.185073	0.0827771	-1.82228	-0.886131	0.000546655	2.20154e-05	-5.43651	0.823636	0.000815152	4.98664e-05	5.08588	0.607425	0.00935712	0.00123941	3.73272	-0.189271	0.472351	0.216332	-1.27498	-0.132855	0.671597	0.386231	-0.88502	0.083356	0.806277	0.636307	0.479876	TRUE	FALSE	FALSE	FALSE	FALSE	FALSE	FALSE
ENSG00000123213	NLN	protein_coding	3.43653	4.14398	2.29677	-0.655279	0.00102799	0.00013109	-4.67644	-0.556141	0.00549124	0.000781966	-3.92654	-0.673935	0.00311955	0.000325583	-4.29413	-0.427039	0.0412054	0.0116306	-2.76565	-0.0991389	0.668562	0.509538	-0.671069	-0.246896	0.28365	0.138798	-1.53914	-0.419983	0.070702	0.00772798	-2.94727	-0.438638	0.126553	0.00998614	-2.83376	-0.290881	0.242378	0.0722274	-1.8936	FALSE	TRUE	FALSE	FALSE	FALSE	FALSE	FALSE
ENSG00000123219	CENPK	protein_coding	0.347023	2.80796	-2.80045	-2.60245	4.83429e-07	7.39296e-09	-9.28578	-1.86403	2.21225e-05	4.0975e-07	-7.23786	-1.95988	0.00169212	0.000140211	-4.6481	-1.17661	0.026331	0.00620855	-3.0433	-0.738428	0.09711	0.0321274	-2.29618	-0.783265	0.228812	0.100695	-1.7175	-2.30164	1.05417e-05	6.80812e-08	-8.11878	-1.65906	0.0351594	0.000730738	-3.955	-1.61422	0.0101651	0.000261358	-4.38631	FALSE	FALSE	FALSE	FALSE	FALSE	FALSE	FALSE
ENSG00000123405	NFE2	protein_coding	1.75979	2.86444	0.231671	0.858656	0.0118988	0.0029199	3.3691	-0.308335	0.457079	0.301628	-1.05917	0.667875	0.0399309	0.010729	2.80176	0.398401	0.228567	0.1192	1.62487	1.16699	0.00296583	0.000280266	4.357	0.269474	0.409844	0.238171	1.21437	0.609563	0.168767	0.0347344	2.25873	0.418783	0.30773	0.0723307	1.89286	1.3163	0.00502357	7.64239e-05	4.90445	FALSE	FALSE	FALSE	FALSE	FALSE	FALSE	FALSE
ENSG00000123416	TUBA1B	protein_coding	7.85222	8.59493	7.21142	-0.655339	0.00225884	0.000355072	-4.25776	-0.56988	0.00790236	0.0012783	-3.71968	-0.163904	0.429644	0.267582	-1.13907	-0.0732513	0.733898	0.61605	-0.509061	-0.0854586	0.72072	0.573716	-0.571575	-0.0906531	0.69203	0.537585	-0.626805	-0.815328	0.00133942	2.30132e-05	-5.41738	-0.323893	0.235493	0.0395	-2.19648	-0.318699	0.178069	0.0415202	-2.17214	TRUE	FALSE	FALSE	FALSE	TRUE	FALSE	FALSE
ENSG00000123473	STIL	protein_coding	3.04075	4.10343	2.24214	-1.19152	7.42583e-05	4.49269e-06	-6.13389	-0.986699	0.000778129	5.00642e-05	-5.08419	-0.739677	0.0130954	0.00235787	-3.46032	-0.4413	0.115703	0.0471903	-2.10914	-0.204824	0.520991	0.34574	-0.964707	-0.298377	0.347035	0.186574	-1.3657	-0.575251	0.0630386	0.00639104	-3.03063	-0.123405	0.799354	0.576879	-0.566826	-0.0298517	0.951197	0.889939	-0.140081	FALSE	TRUE	TRUE	TRUE	TRUE	FALSE	FALSE
ENSG00000123485	HJURP	protein_coding	0.882684	3.67039	-1.53551	-2.86411	4.91079e-08	2.39361e-10	-11.2915	-1.86645	4.96413e-06	4.50652e-08	-8.32879	-1.64794	0.0022088	0.000201729	-4.49506	-1.91524	0.00106502	6.33314e-05	-4.98418	-0.997651	0.0140942	0.00229537	-3.47176	0.267301	0.696082	0.542708	0.618857	-2.48951	1.02089e-06	2.63787e-09	-9.86057	-1.27334	0.0615026	0.00232889	-3.46558	-2.5383	0.000597833	7.85359e-07	-6.93056	FALSE	FALSE	FALSE	FALSE	FALSE	FALSE	FALSE
ENSG00000123700	KCNJ2	protein_coding	4.09617	4.75057	3.1466	0.663739	0.0196486	0.00548646	3.0972	0.428155	0.152534	0.0660208	1.93996	0.811456	0.00766206	0.00110685	3.78039	0.636398	0.0322507	0.0082626	2.91777	0.235584	0.436533	0.266771	1.14106	0.175058	0.564374	0.388287	0.881125	0.130968	0.778256	0.575833	0.568396	0.278685	0.464169	0.172444	1.41285	0.339211	0.318395	0.117635	1.63221	TRUE	FALSE	FALSE	FALSE	FALSE	FALSE	FALSE
ENSG00000123843	C4BPB	protein_coding	-0.650924	0.982924	-2.39511	1.99426	0.00023592	1.97642e-05	5.48313	0.304541	0.628383	0.477154	0.723919	0.951168	0.0245531	0.00555219	3.09202	-0.248245	0.620632	0.481386	-0.716897	1.68972	0.0013505	9.91504e-05	4.79428	1.19941	0.00757978	0.000938871	3.84967	1.37892	0.0298467	0.00192941	3.54555	0.335825	0.53324	0.235739	1.2209	0.826129	0.179825	0.0421445	2.16483	FALSE	FALSE	FALSE	FALSE	FALSE	FALSE	FALSE
ENSG00000123975	CKS2	protein_coding	3.50457	4.75978	2.69896	-1.18734	6.3422e-07	1.03559e-08	-9.10257	-1.13332	3.64941e-06	2.91277e-08	-8.55421	-0.433759	0.0339701	0.00864722	-2.89766	-0.658684	0.00348858	0.000354959	-4.2579	-0.0540173	0.818819	0.709179	-0.378095	0.224925	0.322482	0.166733	1.43278	-1.04069	1.90858e-05	1.36053e-07	-7.77288	-0.287104	0.28992	0.0637142	-1.95817	-0.566046	0.0253605	0.00137827	-3.6879	TRUE	TRUE	FALSE	FALSE	FALSE	FALSE	FALSE
ENSG00000123977	DAW1	protein_coding	1.79393	3.50701	-1.19717	-0.894221	0.0495828	0.017594	-2.57799	-2.2945	0.000543358	3.10528e-05	-5.28844	-1.43496	0.00195855	0.000170283	-4.5663	-1.00155	0.0169428	0.00334148	-3.31134	1.40028	0.0276363	0.0056852	3.08171	-0.433409	0.380052	0.21325	-1.2839	0.972007	0.0455252	0.00381221	3.25471	0.431266	0.543749	0.244858	1.19666	2.26495	0.00366467	3.91813e-05	5.18882	TRUE	TRUE	FALSE	FALSE	TRUE	FALSE	FALSE
ENSG00000123989	CHPF	protein_coding	6.85988	7.60953	6.29031	0.609764	0.00178461	0.000263566	4.38278	0.839775	0.000149368	5.67879e-06	6.02955	0.252907	0.180692	0.0802342	1.83871	0.703222	0.000961337	5.34174e-05	5.05658	-0.23001	0.251011	0.119962	-1.62133	-0.450315	0.0232962	0.00419851	-3.21311	0.102086	0.696382	0.46277	0.748064	-0.254772	0.329079	0.083548	-1.81739	-0.034467	0.910371	0.810365	-0.243017	TRUE	FALSE	FALSE	FALSE	FALSE	FALSE	FALSE
ENSG00000124006	OBSL1	protein_coding	5.99118	7.18222	4.8303	-0.452693	0.343453	0.216644	-1.27408	-1.0483	0.0320833	0.00832408	-2.9145	-0.378784	0.463998	0.298278	-1.06674	-0.980059	0.0430794	0.0123598	-2.73834	0.595608	0.23875	0.111949	1.65961	0.601275	0.238448	0.1071	1.68391	0.0923288	0.907884	0.797918	0.259335	0.166237	0.839525	0.643861	0.469103	0.160571	0.821657	0.661527	0.444121	FALSE	FALSE	FALSE	FALSE	FALSE	FALSE	FALSE
ENSG00000124102	PI3	protein_coding	7.85113	10.2462	4.78947	0.492474	0.587767	0.450145	0.76963	-0.33831	0.72353	0.587814	-0.550512	0.933559	0.302426	0.162978	1.44619	2.36632	0.0145403	0.00270276	3.40212	0.830784	0.361968	0.203266	1.31353	-1.43276	0.161327	0.0614827	-1.97636	-0.00615396	0.996775	0.99214	-0.00996987	0.434932	0.766874	0.521597	0.651876	2.69847	0.0192591	0.000846604	3.89317	FALSE	FALSE	FALSE	FALSE	FALSE	FALSE	FALSE
ENSG00000124145	SDC4	protein_coding	8.77705	9.41629	8.20268	0.568116	0.00247414	0.000399167	4.20867	0.474563	0.0103112	0.00182705	3.56867	0.602849	0.00197896	0.00017254	4.56076	0.638017	0.00134347	8.84841e-05	4.84241	0.0935532	0.664123	0.504128	0.679761	-0.0351681	0.878146	0.800406	-0.256067	-0.0628002	0.811909	0.629671	-0.48939	-0.0280672	0.936559	0.841551	-0.202418	0.100654	0.692158	0.468439	0.738496	TRUE	FALSE	FALSE	FALSE	FALSE	FALSE	FALSE
ENSG00000124155	PIGT	protein_coding	7.57928	8.2533	6.85146	0.917674	1.93882e-05	7.79568e-07	6.93402	1.01987	1.09495e-05	1.45294e-07	7.74046	0.706672	0.00044755	2.24441e-05	5.42818	1.02098	1.9256e-05	1.39613e-07	7.76013	-0.102196	0.630251	0.464634	-0.74491	-0.314309	0.098785	0.0310997	-2.31172	0.0592031	0.820466	0.643706	0.469323	-0.151799	0.578024	0.277725	-1.11453	0.0603141	0.8236	0.664188	0.440383	TRUE	FALSE	FALSE	FALSE	FALSE	FALSE	FALSE
ENSG00000124201	ZNFX1	protein_coding	7.01368	7.80957	6.30615	0.462359	0.0382927	0.0127689	2.72368	0.65806	0.0059896	0.000877657	3.87802	0.407054	0.075658	0.0251415	2.41238	0.742331	0.00295039	0.000279273	4.35849	-0.195701	0.439878	0.269668	-1.13397	-0.335278	0.169527	0.0660849	-1.93946	0.0587636	0.86952	0.727627	0.353004	0.00345823	0.994589	0.984148	0.0201083	0.143035	0.650849	0.41895	0.824557	FALSE	FALSE	FALSE	FALSE	FALSE	FALSE	FALSE
ENSG00000124225	PMEPA1	protein_coding	6.39112	7.3064	5.36137	0.667567	0.102073	0.0442984	2.14036	1.09027	0.0119728	0.00225383	3.47953	0.89052	0.0381475	0.0100799	2.8296	1.11344	0.0118878	0.00202077	3.52591	-0.422702	0.349123	0.192865	-1.34562	-0.222921	0.650597	0.487997	-0.705999	0.0524046	0.9431	0.868617	0.167465	0.275357	0.673659	0.390044	0.877808	0.0755758	0.911857	0.813424	0.239017	FALSE	FALSE	FALSE	FALSE	FALSE	FALSE	TRUE
ENSG00000124237	C20orf85	protein_coding	2.99435	5.18211	-0.253756	-1.31933	0.0687526	0.0267713	-2.38282	-2.41469	0.00878926	0.00147211	-3.66008	-1.76354	0.00736902	0.00105419	-3.80092	-0.963006	0.0945229	0.0359651	-2.24194	1.09536	0.277361	0.138726	1.53944	-0.800536	0.251041	0.115678	-1.64152	1.38205	0.0565409	0.00544981	3.10011	0.937833	0.383049	0.113937	1.6499	2.83373	0.010439	0.000273489	4.36727	TRUE	FALSE	FALSE	FALSE	TRUE	FALSE	FALSE
ENSG00000124249	KCNK15	protein_coding	2.05663	3.57038	0.237818	1.59685	0.00497251	0.00096766	3.83697	1.85821	0.00214685	0.000210852	4.47647	1.69742	0.00268954	0.000265924	4.37904	1.54982	0.00588347	0.000751823	3.94305	-0.261358	0.612505	0.443877	-0.780472	0.147597	0.769987	0.640459	0.473947	0.514746	0.541497	0.285555	1.09603	0.615314	0.300984	0.0688597	1.9183	0.206359	0.738418	0.53353	0.633125	FALSE	FALSE	FALSE	FALSE	FALSE	FALSE	FALSE
ENSG00000124333	VAMP7	protein_coding	5.09184	5.63265	4.40737	0.393956	0.0293995	0.0091532	2.87247	0.464715	0.0142993	0.00284975	3.3795	0.362128	0.067808	0.021764	2.47978	0.643226	0.00260656	0.000231003	4.43814	-0.0707585	0.744354	0.604784	-0.525488	-0.281098	0.148694	0.055209	-2.03082	-0.378825	0.112206	0.0171077	-2.59083	-0.410653	0.105789	0.00687726	-2.99853	-0.200314	0.372645	0.156114	-1.47136	FALSE	FALSE	FALSE	FALSE	FALSE	FALSE	FALSE
ENSG00000124370	MCEE	protein_coding	2.65502	3.29629	1.97	-0.429088	0.0604926	0.022734	-2.45948	-0.64828	0.010719	0.00192989	-3.54544	-0.526475	0.0325333	0.00817246	-2.92261	-0.531871	0.0318135	0.00809439	-2.92685	0.219192	0.423777	0.255482	1.16926	0.00539554	0.987837	0.977184	0.028945	0.0609571	0.86952	0.727225	0.353548	-0.0364296	0.936811	0.843376	-0.200053	0.177367	0.602516	0.365298	0.925478	TRUE	FALSE	FALSE	FALSE	FALSE	FALSE	FALSE
ENSG00000124391	IL17C	protein_coding	0.019962	3.52774	-3.43435	1.69	0.286842	0.170973	1.41793	2.58453	0.0912211	0.033525	2.27578	1.41453	0.52056	0.352265	0.951455	3.81781	0.0335514	0.00873895	2.89299	-0.894526	0.495833	0.32122	-1.0161	-2.40328	0.0909173	0.0275661	-2.369	-0.849346	0.787568	0.591552	-0.54497	-1.12482	0.612192	0.316633	-1.02601	0.383936	0.799492	0.625973	0.494711	FALSE	FALSE	FALSE	FALSE	FALSE	FALSE	FALSE
ENSG00000124496	TRERF1	protein_coding	4.64696	5.14798	3.94515	-0.446854	0.00122844	0.000162639	-4.58562	-0.616804	0.000118534	4.19822e-06	-6.16418	-0.439923	0.00250636	0.000239875	-4.42231	-0.791331	2.08106e-05	1.58972e-07	-7.69619	0.16995	0.235283	0.109664	1.67095	0.351408	0.0170239	0.00277236	3.39126	0.00829672	0.971253	0.932789	0.0853602	0.0152279	0.954183	0.880099	0.152704	-0.16623	0.337932	0.130268	-1.57513	FALSE	FALSE	FALSE	FALSE	FALSE	FALSE	FALSE
ENSG00000124508	BTN2A2	protein_coding	4.56403	5.14791	3.83404	0.919339	5.91396e-08	3.01098e-10	11.1487	0.493167	0.000232085	1.01103e-05	5.77504	0.628333	1.17303e-05	1.4008e-07	7.75848	0.430046	0.000736948	3.55161e-05	5.23086	0.426172	0.000490428	2.56972e-05	5.36983	0.198286	0.0665397	0.0178542	2.57125	0.437882	0.00284528	5.7034e-05	5.0287	0.146876	0.296422	0.0669853	1.93251	0.374761	0.00683069	0.000136506	4.65938	FALSE	FALSE	FALSE	FALSE	FALSE	FALSE	FALSE
ENSG00000124575	HIST1H1D	protein_coding	-0.300915	0.657897	-1.34714	0.498739	0.207764	0.112525	1.65678	0.811745	0.0444668	0.0128743	2.71997	0.120133	0.823726	0.72054	0.362614	0.599971	0.161789	0.0741571	1.8799	-0.313006	0.442818	0.272257	-1.12768	-0.479838	0.272886	0.130793	-1.57286	-0.0971778	0.893948	0.773007	-0.292216	-0.475784	0.403536	0.127357	-1.58786	-0.308952	0.52972	0.288114	-1.09006	FALSE	FALSE	FALSE	FALSE	FALSE	FALSE	FALSE
ENSG00000124615	MOCS1	protein_coding	3.57176	4.46489	2.68662	0.955476	4.76964e-05	2.54567e-06	6.38936	0.225206	0.312151	0.175742	1.40157	1.36385	4.21805e-06	3.137e-08	8.51566	0.632245	0.00814369	0.00121314	3.74175	0.73027	0.000980697	6.43521e-05	4.97739	0.731608	0.00100117	5.54227e-05	5.04089	-0.317091	0.272671	0.0809724	-1.8339	0.0912864	0.754703	0.505093	0.678206	0.0899483	0.764057	0.571456	0.574976	FALSE	FALSE	FALSE	FALSE	FALSE	FALSE	FALSE
ENSG00000124664	SPDEF	protein_coding	5.44159	7.16002	3.58195	-2.24179	1.80385e-05	7.03385e-07	-6.98221	-1.30385	0.00327335	0.000378331	-4.23115	-1.92354	0.000186548	6.51915e-06	-5.96836	-1.04462	0.0145834	0.00271534	-3.40014	-0.937945	0.0369588	0.00840416	-2.91027	-0.878916	0.0546323	0.013594	-2.69542	-0.329775	0.54693	0.292009	-1.08106	-0.0115218	0.991036	0.973091	-0.0341392	-0.0705509	0.916295	0.822361	-0.227354	FALSE	FALSE	FALSE	FALSE	FALSE	FALSE	FALSE
ENSG00000124702	KLHDC3	protein_coding	6.17797	6.86639	5.32709	1.01364	1.59411e-07	1.58313e-09	10.1538	0.926956	1.51983e-06	6.82466e-09	9.3296	0.981746	8.5095e-07	2.9969e-09	9.78817	1.00239	1.15748e-06	2.04514e-09	10.006	0.0866874	0.563851	0.391303	0.875436	-0.0206468	0.901799	0.837574	-0.207574	0.178914	0.290079	0.0898534	1.77876	0.147016	0.441842	0.15463	1.47693	0.254351	0.11041	0.0178803	2.57058	FALSE	FALSE	FALSE	FALSE	FALSE	FALSE	FALSE
ENSG00000124749	COL21A1	protein_coding	2.83042	4.29811	0.69326	1.66438	0.000291538	2.59998e-05	5.36479	0.327132	0.517917	0.360803	0.934365	0.982635	0.008524	0.00129251	3.71502	-0.905871	0.0356295	0.00948459	-2.85668	1.33725	0.00247488	0.000220452	4.45777	1.88851	9.42689e-05	2.07278e-06	6.48269	1.26229	0.0188535	0.000928145	3.85451	0.580545	0.195175	0.026324	2.39076	0.0292901	0.969528	0.932255	0.0860401	FALSE	FALSE	FALSE	FALSE	FALSE	FALSE	FALSE
ENSG00000124762	CDKN1A	protein_coding	9.73603	10.6103	8.89809	0.794596	0.0131385	0.00331804	3.31436	0.759983	0.0192687	0.00424867	3.20799	0.806954	0.0143899	0.0026872	3.40458	0.780429	0.0168833	0.0033265	3.31327	0.0346129	0.935742	0.890183	0.139768	0.0265246	0.951317	0.915862	0.106935	0.0557847	0.912982	0.807683	0.246528	0.0681423	0.910924	0.787784	0.272674	0.0762306	0.882595	0.759506	0.310173	FALSE	FALSE	FALSE	FALSE	TRUE	FALSE	FALSE
ENSG00000124783	SSR1	protein_coding	6.87168	7.58709	6.09079	-0.388902	0.0119131	0.00292873	-3.36781	-0.836597	1.79456e-05	3.11612e-07	-7.369	-0.279547	0.0653104	0.0207196	-2.50261	-0.587588	0.000672888	3.0256e-05	-5.2996	0.447695	0.00574086	0.000687493	3.98061	0.308041	0.0477264	0.0112652	2.77995	-0.406315	0.0292412	0.00186889	-3.55907	-0.296961	0.155289	0.0158075	-2.62695	-0.157306	0.388208	0.168319	-1.42719	TRUE	FALSE	FALSE	FALSE	FALSE	FALSE	FALSE
ENSG00000124839	RAB17	protein_coding	4.02605	4.74304	3.15045	0.713646	0.000518529	5.45288e-05	5.04781	0.193971	0.352604	0.20853	1.29777	0.62833	0.00180404	0.000153002	4.61133	0.658742	0.00140067	9.40433e-05	4.81664	0.519675	0.00896458	0.00125296	3.72813	-0.0304117	0.885686	0.812297	-0.240491	0.454881	0.0599147	0.00596605	3.06069	0.369565	0.120854	0.00899797	2.88005	0.919652	0.000717284	1.34852e-06	6.67959	TRUE	FALSE	TRUE	TRUE	FALSE	FALSE	FALSE
ENSG00000124882	EREG	protein_coding	4.52538	6.19746	2.35225	0.785094	0.204254	0.110011	1.66921	1.28087	0.0424349	0.012087	2.74837	0.886634	0.262113	0.133252	1.56232	1.4919	0.0456125	0.0133728	2.70283	-0.495775	0.442414	0.27195	-1.12842	-0.605261	0.397165	0.227052	-1.24467	-1.02079	0.280167	0.0846152	-1.81068	-0.919254	0.295532	0.0665321	-1.936	-0.809768	0.268362	0.0875392	-1.79266	FALSE	FALSE	FALSE	FALSE	FALSE	FALSE	FALSE
ENSG00000124920	MYRF	protein_coding	4.38298	6.30783	2.14035	-2.81607	0.000363678	3.4655e-05	-5.24137	-1.37577	0.0299094	0.00762996	-2.95289	-2.26956	0.00291779	0.00029617	-4.33384	-0.795449	0.197771	0.0973773	-1.73562	-1.4403	0.0660523	0.0187338	-2.54914	-1.47411	0.0496799	0.011947	-2.7536	-0.17369	0.851122	0.695915	-0.396289	0.372819	0.782652	0.546993	0.612241	0.406629	0.643519	0.411097	0.838784	TRUE	FALSE	FALSE	FALSE	FALSE	FALSE	FALSE
ENSG00000125247	TMTC4	protein_coding	3.60822	4.30633	2.89863	-0.582769	0.00811554	0.00181862	-3.57063	-0.866187	0.00084138	5.55691e-05	-5.03977	-0.685981	0.00563994	0.00073433	-3.95294	-0.815301	0.00201939	0.000159646	-4.59344	0.283418	0.258834	0.125356	1.59675	0.12932	0.651525	0.489078	0.704225	-0.113714	0.717718	0.490808	-0.701392	-0.216926	0.524898	0.227742	-1.24276	-0.0628277	0.870424	0.739487	-0.336995	FALSE	FALSE	FALSE	FALSE	FALSE	FALSE	FALSE
ENSG00000125249	RAP2A	protein_coding	4.03693	4.6211	3.00758	-0.293569	0.0587131	0.0218497	-2.47795	-0.689421	0.000354109	1.75188e-05	-5.53537	-0.217006	0.227016	0.109033	-1.67411	-0.685144	0.0010294	5.9332e-05	-5.0119	0.395851	0.0248627	0.00487027	3.14893	0.468138	0.0154951	0.0024442	3.445	-0.442161	0.0289863	0.00184376	-3.56481	-0.365598	0.112766	0.00783928	-2.94097	-0.437885	0.0501844	0.00440584	-3.1923	TRUE	FALSE	FALSE	FALSE	FALSE	FALSE	TRUE
ENSG00000125257	ABCC4	protein_coding	5.00538	5.9469	3.63541	1.30763	0.000802491	9.57826e-05	4.80889	0.664861	0.0760834	0.026432	2.38883	1.23513	0.00261869	0.000255439	4.39593	0.840949	0.0306108	0.00769139	2.94936	0.642774	0.0754905	0.0224452	2.46544	0.394182	0.292626	0.145074	1.51381	-0.0749466	0.910656	0.802945	-0.252737	-0.14745	0.795415	0.569071	-0.578572	0.101141	0.851086	0.707752	0.380047	FALSE	FALSE	FALSE	FALSE	FALSE	FALSE	FALSE
ENSG00000125266	EFNB2	protein_coding	6.20489	6.77617	5.53778	0.694927	5.2641e-05	2.86232e-06	6.33633	0.628605	0.000239614	1.05113e-05	5.75799	0.825032	1.73701e-05	2.52938e-07	7.46967	0.595142	0.00056646	2.32536e-05	5.41289	0.0663218	0.703591	0.551453	0.605383	0.229889	0.135259	0.0481683	2.09898	-0.0111262	0.965629	0.92046	-0.10107	0.118979	0.590342	0.291937	1.08122	-0.0445886	0.838397	0.68675	-0.40894	FALSE	FALSE	FALSE	FALSE	FALSE	FALSE	FALSE
ENSG00000125285	SOX21	protein_coding	4.58403	5.67332	3.69692	-0.654274	0.0408318	0.0138573	-2.68674	-0.671961	0.0447511	0.0130154	-2.71506	-0.743431	0.0364347	0.0094744	-2.85716	-0.515975	0.134788	0.0580796	-2.00525	0.0176877	0.969705	0.945186	0.0695852	-0.227456	0.576484	0.401428	-0.856542	-0.284615	0.511938	0.257107	-1.16515	-0.373772	0.456244	0.16459	-1.44041	-0.128629	0.799778	0.626452	-0.494021	FALSE	FALSE	FALSE	FALSE	TRUE	FALSE	FALSE
ENSG00000125378	BMP4	protein_coding	3.81577	4.66251	2.47859	0.97842	0.0107145	0.00255686	3.4258	0.723433	0.0690003	0.0229791	2.45448	1.05182	0.0111755	0.001901	3.55184	1.28926	0.00281223	0.000258726	4.39056	0.254987	0.524488	0.349154	0.957752	-0.237442	0.543387	0.364576	-0.926901	-0.0390804	0.95896	0.904214	-0.121812	0.0343166	0.960753	0.89528	0.13324	0.526746	0.218752	0.0600292	1.98852	FALSE	FALSE	FALSE	FALSE	FALSE	FALSE	FALSE
ENSG00000125398	SOX9	protein_coding	4.86918	5.8384	3.78967	0.768545	0.0110445	0.00266136	3.40871	0.995732	0.00235034	0.000239382	4.42318	1.28953	0.000440516	2.17937e-05	5.44088	1.16382	0.00128446	8.18585e-05	4.87535	-0.227187	0.47049	0.297178	-1.06924	0.125706	0.71133	0.561466	0.590092	-0.313365	0.478399	0.222367	-1.25778	0.207618	0.632117	0.338591	0.979423	-0.145274	0.718082	0.503747	-0.680375	FALSE	FALSE	FALSE	FALSE	FALSE	FALSE	FALSE
ENSG00000125434	SLC25A35	protein_coding	2.79097	3.68107	1.78182	1.01186	6.97637e-05	4.1485e-06	6.16951	1.16241	2.98751e-05	6.00668e-07	7.05647	0.774112	0.00367353	0.000412049	4.19535	1.02979	0.000396225	1.34948e-05	5.64882	-0.150555	0.485913	0.311804	-1.03656	-0.255676	0.270306	0.128788	-1.58157	-0.297749	0.36634	0.136889	-1.54703	-0.535493	0.0615026	0.00233961	-3.46363	-0.430372	0.0806595	0.0103497	-2.81783	TRUE	FALSE	FALSE	FALSE	FALSE	FALSE	FALSE
ENSG00000125505	MBOAT7	protein_coding	5.98979	6.67894	5.37705	1.06839	8.45104e-07	1.46746e-08	8.91545	0.466	0.00556076	0.000796185	3.91897	0.869864	2.53369e-05	4.16802e-07	7.22972	0.549897	0.00206315	0.000165047	4.57944	0.602386	0.000843246	5.26097e-05	5.06306	0.319967	0.0537542	0.0132903	2.70562	0.01902	0.945771	0.876548	0.157264	-0.179502	0.430484	0.147098	-1.50584	0.102917	0.628785	0.393159	0.871949	FALSE	FALSE	FALSE	FALSE	FALSE	FALSE	FALSE
ENSG00000125538	IL1B	protein_coding	4.51869	5.60952	3.13311	0.220878	0.384264	0.250908	1.18095	1.09169	0.000149368	5.67699e-06	6.02969	0.64704	0.0251618	0.00575351	3.07651	1.61035	1.41992e-05	8.65119e-08	7.99817	-0.870813	0.00103919	6.95198e-05	-4.9446	-0.963313	0.000689611	3.30667e-05	-5.26148	-0.720535	0.0352569	0.00250167	-3.4351	-0.294373	0.409609	0.131775	-1.56863	-0.201873	0.489474	0.251687	-1.17895	FALSE	FALSE	FALSE	FALSE	FALSE	FALSE	FALSE
ENSG00000125650	PSPN	protein_coding	1.7768	2.25448	0.875685	0.538305	0.00933167	0.00215587	3.49842	0.765927	0.000907098	6.32807e-05	4.98452	0.655154	0.00468128	0.000567583	4.06105	0.705699	0.00293612	0.000276234	4.36308	-0.227622	0.258859	0.1254	-1.59655	-0.0505456	0.833242	0.731657	-0.347553	-0.074583	0.834161	0.665905	-0.437974	0.0422652	0.902767	0.771859	0.293739	-0.134811	0.598094	0.360313	-0.93534	FALSE	FALSE	FALSE	FALSE	FALSE	FALSE	FALSE
ENSG00000125657	TNFSF9	protein_coding	3.39579	4.13301	2.54551	0.114361	0.587592	0.449897	0.770057	0.0226303	0.930495	0.883598	0.148213	0.783567	0.000783926	4.91009e-05	5.09247	0.722788	0.00184319	0.0001406	4.64693	0.0917306	0.697387	0.544891	0.615484	0.060779	0.789353	0.667918	0.435155	-0.28891	0.282893	0.086315	-1.80014	0.380295	0.145278	0.0137285	2.69097	0.411247	0.0839595	0.0110493	2.78861	FALSE	FALSE	FALSE	FALSE	FALSE	FALSE	FALSE
ENSG00000125691	RPL23	protein_coding	8.87828	9.77531	8.37438	-0.447205	0.0106062	0.00252473	-3.43119	-0.533966	0.00375448	0.000458644	-4.15043	-0.408	0.023612	0.00525383	-3.11603	-0.643494	0.00105084	6.20398e-05	-4.99293	0.0867613	0.661456	0.500899	0.684974	0.235495	0.195496	0.080709	1.83561	0.224004	0.315956	0.104297	1.6984	0.26321	0.271821	0.0547976	2.03458	0.114476	0.609671	0.372347	0.911685	TRUE	FALSE	FALSE	FALSE	FALSE	FALSE	FALSE
ENSG00000125730	C3	protein_coding	12.2808	12.9054	11.3555	0.255985	0.390768	0.256655	1.16629	0.107127	0.75386	0.625071	0.496011	0.471149	0.108732	0.040764	2.18112	0.628132	0.0332261	0.00860298	2.89993	0.148858	0.665808	0.506116	0.676561	-0.156984	0.653428	0.491076	-0.700953	-0.112165	0.79516	0.602221	-0.529245	0.102999	0.842464	0.64957	0.460997	0.408841	0.252064	0.0779824	1.85365	FALSE	FALSE	FALSE	FALSE	FALSE	FALSE	FALSE
ENSG00000125798	FOXA2	protein_coding	-0.75658	0.985704	-4.22268	1.72114	0.0539862	0.0195874	2.5286	0.805367	0.445465	0.291712	1.08174	2.32464	0.0239008	0.00535158	3.10802	0.875478	0.448683	0.303633	1.05468	0.915769	0.30026	0.155298	1.47442	1.44916	0.114548	0.0383013	2.21147	-0.509813	0.764102	0.555909	-0.598559	0.0936879	0.946921	0.865227	0.171829	-0.439702	0.747824	0.547803	-0.610993	FALSE	TRUE	FALSE	FALSE	FALSE	FALSE	TRUE
ENSG00000125827	TMX4	protein_coding	5.63077	6.30118	5.03006	0.62263	0.00153759	0.000216029	4.46628	0.269189	0.155951	0.0680793	1.92417	0.62204	0.00268656	0.000264715	4.38096	0.255003	0.185854	0.0893542	1.78173	0.353441	0.0659723	0.0187028	2.54991	0.367037	0.0599502	0.0154542	2.63724	-0.149622	0.563232	0.308366	-1.04414	-0.150212	0.588064	0.288998	-1.08801	-0.163808	0.492308	0.254244	-1.17241	FALSE	FALSE	FALSE	FALSE	FALSE	FALSE	FALSE
ENSG00000125848	FLRT3	protein_coding	4.69922	6.03876	2.8281	1.67869	0.000167783	1.26453e-05	5.67717	1.57351	0.000539843	3.07532e-05	5.2926	1.61989	0.000852738	5.47606e-05	5.04601	1.31852	0.0050151	0.000597668	4.03938	0.105177	0.809917	0.695998	0.396176	0.301376	0.469208	0.292108	1.08083	-0.390932	0.524724	0.269175	-1.13517	-0.449729	0.374173	0.108401	-1.6773	-0.645928	0.146294	0.0294407	-2.33782	TRUE	FALSE	FALSE	FALSE	FALSE	FALSE	FALSE
ENSG00000125864	BFSP1	protein_coding	1.75898	2.54809	0.890022	0.692459	0.0394181	0.0132522	2.70692	0.639277	0.0702326	0.0235735	2.44255	0.601722	0.0934687	0.0334136	2.27737	0.299866	0.429814	0.285364	1.09648	0.0531815	0.895923	0.826435	0.222048	0.301856	0.413803	0.242088	1.20395	0.0488092	0.941001	0.863946	0.17348	-0.0419275	0.945253	0.861189	-0.177034	-0.290602	0.504079	0.264156	-1.14752	FALSE	FALSE	FALSE	FALSE	FALSE	FALSE	FALSE
ENSG00000125875	TBC1D20	protein_coding	6.35038	6.94903	5.88905	0.705679	3.43822e-07	4.48357e-09	9.56192	0.368169	0.000845691	5.606e-05	5.03603	0.648678	3.13367e-06	1.92836e-08	8.77047	0.389703	0.000668471	2.98945e-05	5.30476	0.33751	0.00201173	0.000167062	4.57434	0.258975	0.0140286	0.00213326	3.5029	0.163528	0.174183	0.0368148	2.23065	0.106527	0.458477	0.167275	1.43087	0.185062	0.116198	0.0196955	2.52606	FALSE	FALSE	FALSE	FALSE	FALSE	FALSE	FALSE
ENSG00000125910	S1PR4	protein_coding	0.3395	1.62368	-1.11888	1.0194	0.0188188	0.00519583	3.12086	0.486266	0.314302	0.177421	1.3959	1.23094	0.00624317	0.000834172	3.89938	0.254776	0.611037	0.469977	0.735912	0.533129	0.220045	0.0995305	1.7238	0.976164	0.020855	0.0036353	3.27515	0.260966	0.710063	0.479778	0.71956	0.472511	0.357029	0.0988449	1.72754	0.0294769	0.968394	0.929924	0.0890078	FALSE	FALSE	FALSE	FALSE	FALSE	FALSE	FALSE
ENSG00000125971	DYNLRB1	protein_coding	6.2145	7.16489	5.01073	1.68525	3.93406e-09	2.25308e-12	14.5118	1.49525	3.70963e-08	1.80814e-11	12.9958	1.45779	7.03696e-08	3.42995e-11	12.5561	1.37171	1.46091e-07	9.791e-11	11.8608	0.189998	0.237337	0.110997	1.66431	0.0860805	0.627466	0.458681	0.755009	0.221324	0.258212	0.073317	1.88583	-0.00613143	0.984935	0.957934	-0.0533834	0.0977862	0.632481	0.397955	0.862988	TRUE	FALSE	FALSE	FALSE	FALSE	FALSE	FALSE
ENSG00000125991	ERGIC3	protein_coding	8.08884	8.69565	7.57897	0.723904	3.37431e-05	1.61592e-06	6.59645	0.469524	0.00255613	0.000269271	4.37379	0.537443	0.00102396	6.9749e-05	4.94321	0.371219	0.0133228	0.00237023	3.45809	0.25438	0.100018	0.0333821	2.27783	0.166224	0.300086	0.150552	1.49243	0.17576	0.323975	0.108959	1.67449	-0.0107011	0.972988	0.925682	-0.0944134	0.0774558	0.707574	0.487883	0.706187	TRUE	FALSE	FALSE	FALSE	FALSE	FALSE	FALSE
ENSG00000125999	BPIFB1	protein_coding	11.123	13.2839	7.99863	-0.950764	0.087731	0.0365292	-2.23442	-2.18435	0.0004113	2.14759e-05	-5.44722	-1.11374	0.0911979	0.0322774	-2.29396	-1.60841	0.0146593	0.00274019	-3.39625	1.23359	0.0221414	0.00419517	3.21346	0.494673	0.466205	0.289301	1.08731	1.69242	0.0283264	0.00178798	3.57783	1.52945	0.0608958	0.00224468	3.48126	2.26836	0.00201949	1.35346e-05	5.64753	FALSE	FALSE	FALSE	FALSE	FALSE	FALSE	FALSE
ENSG00000126003	PLAGL2	protein_coding	5.4896	6.12783	4.76434	0.605628	2.597e-05	1.15001e-06	6.75311	0.833931	1.51983e-06	7.10067e-09	9.30786	0.503821	0.000379145	1.75828e-05	5.53379	0.93019	8.24681e-07	1.32301e-09	10.2583	-0.228302	0.0595678	0.0162629	-2.61399	-0.426369	0.00132009	8.14749e-05	-4.87734	0.0681093	0.704031	0.472264	0.732078	-0.0336983	0.870462	0.70441	-0.384622	0.164369	0.244183	0.0732633	1.88621	FALSE	FALSE	FALSE	FALSE	FALSE	FALSE	FALSE
ENSG00000126062	TMEM115	protein_coding	5.73986	6.34358	5.18847	0.633565	4.26625e-05	2.19902e-06	6.45579	0.494162	0.000858109	5.76827e-05	5.02389	0.543766	0.00038346	1.79663e-05	5.52443	0.51707	0.000714545	3.40267e-05	5.24921	0.139403	0.313252	0.16532	1.4378	0.0266963	0.867287	0.785162	0.276133	0.214317	0.192002	0.0438097	2.14582	0.124518	0.508458	0.211803	1.28813	0.237225	0.127784	0.0233801	2.4464	TRUE	FALSE	FALSE	FALSE	FALSE	FALSE	FALSE
ENSG00000126106	TMEM53	protein_coding	4.12312	4.79364	3.53144	0.66232	0.000136217	9.7218e-06	5.79223	0.689068	0.000169621	6.62444e-06	5.96126	0.563236	0.00153807	0.000122105	4.70637	0.81233	6.70404e-05	9.27202e-07	6.85307	-0.0267477	0.884281	0.80686	-0.247605	-0.249094	0.103536	0.0332252	-2.28009	-0.0329514	0.906323	0.794519	-0.263803	-0.132035	0.535442	0.237659	-1.21574	0.0903105	0.647541	0.41536	0.831039	FALSE	FALSE	FALSE	FALSE	TRUE	FALSE	FALSE
ENSG00000126217	MCF2L	protein_coding	2.3868	4.85444	-0.420106	-2.02647	0.00138183	0.000189395	-4.52157	-2.74489	0.00054418	3.11329e-05	-5.28733	-1.74508	0.000891414	5.86564e-05	-5.01677	-1.98255	0.000514615	2.01255e-05	-5.47529	0.718411	0.39789	0.233309	1.22749	0.237469	0.712246	0.562837	0.588009	1.2737	0.0183636	0.000898434	3.86819	1.55509	0.0675992	0.00294099	3.36602	2.03603	0.0233056	0.00114373	3.76658	FALSE	FALSE	FALSE	FALSE	FALSE	FALSE	FALSE
ENSG00000126243	LRFN3	protein_coding	3.76576	4.58824	3.27094	0.474772	0.0119626	0.00294529	3.3654	0.570218	0.00479197	0.000644068	4.008	0.552216	0.0063754	0.000856113	3.88847	0.704781	0.00106479	6.32528e-05	4.98471	-0.0954461	0.646769	0.48418	-0.71228	-0.152565	0.426995	0.25347	-1.17438	0.133631	0.63189	0.385571	0.886273	0.211075	0.398548	0.123939	1.60312	0.268194	0.209252	0.0555736	2.02751	FALSE	FALSE	FALSE	FALSE	FALSE	FALSE	FALSE
ENSG00000126458	RRAS	protein_coding	5.72303	6.48425	4.93361	0.554857	0.0204364	0.00577368	3.07498	0.782089	0.00271984	0.000293808	4.3372	0.373093	0.13177	0.0525298	2.05578	0.701514	0.00660363	0.000896015	3.86932	-0.227232	0.375466	0.214653	-1.27983	-0.32842	0.19227	0.0787761	-1.84834	0.168179	0.619809	0.37141	0.913509	-0.0135849	0.978748	0.939815	-0.076418	0.0876035	0.799921	0.62671	0.493649	TRUE	FALSE	FALSE	FALSE	FALSE	FALSE	FALSE
ENSG00000126522	ASL	protein_coding	4.24613	4.86991	3.66253	-0.704757	0.000971365	0.000122271	-4.7058	-0.266546	0.181612	0.0836857	-1.81652	-0.451613	0.0336155	0.00853648	-2.90336	0.07826	0.728083	0.608394	0.520209	-0.43821	0.0396303	0.00930816	-2.86502	-0.529873	0.0146029	0.00225987	-3.47839	-0.204539	0.431234	0.183392	-1.37607	0.0486052	0.897251	0.759385	0.310334	0.140267	0.593252	0.355873	0.944199	TRUE	FALSE	FALSE	FALSE	FALSE	FALSE	FALSE
ENSG00000126561	STAT5A	protein_coding	3.62284	4.4002	2.72618	-0.640434	0.0237409	0.00698645	-2.99162	-0.365879	0.205802	0.099346	-1.7248	-0.564251	0.0384025	0.010185	-2.82498	-0.18508	0.498561	0.352452	-0.951078	-0.274555	0.393983	0.229961	-1.23663	-0.379171	0.17841	0.0708508	-1.90357	0.512563	0.114369	0.0179469	2.56888	0.588746	0.138412	0.0121057	2.74768	0.693362	0.0403449	0.00311442	3.3415	FALSE	FALSE	FALSE	FALSE	FALSE	FALSE	FALSE
ENSG00000126583	PRKCG	protein_coding	0.482717	2.12303	-0.274793	0.177425	0.672019	0.543976	0.616897	0.133692	0.776699	0.655176	0.453068	-1.20985	0.00268954	0.000265981	-4.37895	-0.472886	0.168394	0.0781486	-1.85253	0.0437328	0.930213	0.879373	0.153636	-0.736959	0.0631425	0.0166433	-2.60343	1.09971	0.014641	0.000635131	4.01387	-0.287557	0.626837	0.332451	-0.992234	0.493135	0.273769	0.0904558	1.77519	FALSE	FALSE	FALSE	FALSE	FALSE	FALSE	FALSE
ENSG00000126603	GLIS2	protein_coding	5.43332	6.04441	4.56565	1.07722	7.02155e-08	4.44979e-10	10.9086	0.828897	4.88304e-06	4.40316e-08	8.34068	0.854883	3.4828e-06	2.39784e-08	8.65582	0.831319	8.57936e-06	3.89831e-08	8.40329	0.248321	0.0596971	0.0163091	2.61269	0.023564	0.881749	0.805624	0.249224	0.270444	0.107221	0.015804	2.62705	0.0481096	0.82364	0.615585	0.509737	0.272866	0.0769268	0.00928952	2.86591	FALSE	FALSE	TRUE	TRUE	FALSE	FALSE	FALSE
ENSG00000126709	IFI6	protein_coding	5.49226	9.4488	2.97471	2.07771	0.00760947	0.00166883	3.60703	4.08519	3.95573e-05	8.79695e-07	6.87758	0.625883	0.468317	0.302025	1.05828	3.34956	0.000327443	1.02544e-05	5.76883	-2.00748	0.00712031	0.000913193	-3.86134	-2.72368	0.000928789	5.02507e-05	-5.08261	0.353409	0.784418	0.585506	0.553943	-1.09841	0.257781	0.0484226	-2.09636	-0.382214	0.701706	0.480373	-0.718574	FALSE	FALSE	FALSE	FALSE	FALSE	FALSE	FALSE
ENSG00000126787	DLGAP5	protein_coding	1.17809	4.07416	-1.85704	-3.10105	1.026e-06	1.85034e-08	-8.7923	-1.73592	0.0001968	7.93772e-06	-5.88139	-1.85424	0.00922663	0.00143518	-3.67082	-1.2258	0.0543841	0.0169219	-2.59583	-1.36514	0.0138068	0.00223679	-3.48275	-0.628433	0.443864	0.26911	-1.13533	-2.50423	3.62313e-05	2.98009e-07	-7.39048	-1.25742	0.185595	0.0235089	-2.44383	-1.99412	0.0087519	0.000193563	-4.51242	FALSE	FALSE	FALSE	FALSE	FALSE	FALSE	FALSE
ENSG00000126861	OMG, LOC101927057	protein_coding	1.10189	4.33311	-4.89761	-1.10601	0.296689	0.178324	-1.39287	-3.21541	0.0292761	0.00743632	-2.96421	-2.17219	0.00301266	0.000310205	-4.31442	-1.74666	0.0103991	0.00168028	-3.60414	2.1094	0.186921	0.0793214	1.84472	-0.42553	0.631475	0.463151	-0.747419	3.02476	0.00188652	3.3958e-05	5.25008	1.95858	0.153421	0.0154973	2.63598	4.4935	0.0110366	0.000302719	4.32467	FALSE	FALSE	FALSE	FALSE	FALSE	FALSE	FALSE
ENSG00000126947	ARMCX1	protein_coding	-0.502584	0.372647	-1.50075	1.18562	8.57051e-05	5.39932e-06	6.05197	1.10437	0.000367832	1.84779e-05	5.51227	1.24996	0.000186548	6.55458e-06	5.96596	0.677368	0.025347	0.00591014	3.0648	0.0812552	0.773462	0.643915	0.469025	0.57259	0.0320256	0.00654639	3.02013	-0.168319	0.703295	0.471392	-0.733539	-0.103984	0.785513	0.552254	-0.604153	-0.595318	0.0554845	0.00516867	-3.12313	FALSE	FALSE	FALSE	FALSE	FALSE	FALSE	FALSE
ENSG00000127084	FGD3	protein_coding	1.83	2.86185	0.762881	-0.830941	0.0129084	0.00323752	-3.32489	-0.51531	0.12132	0.048641	-2.09413	-0.741146	0.0206747	0.00437859	-3.19498	-0.443803	0.145631	0.0643818	-1.95284	-0.31563	0.410409	0.24375	-1.19957	-0.297343	0.393319	0.223775	-1.25382	0.49246	0.186048	0.0416953	2.17008	0.582254	0.215588	0.032693	2.28783	0.563967	0.155313	0.0326102	2.28904	FALSE	FALSE	FALSE	FALSE	TRUE	FALSE	FALSE
ENSG00000127124	HIVEP3	protein_coding	2.96997	3.67278	2.21973	0.780545	0.000491418	5.06898e-05	5.0789	0.387061	0.0755324	0.026171	2.39351	0.700292	0.00206285	0.000182996	4.53602	0.345395	0.1077	0.0428163	2.15708	0.393484	0.0553398	0.0146669	2.66101	0.354897	0.0802913	0.0232269	2.44947	0.213828	0.472911	0.216848	1.27349	0.133575	0.639945	0.346834	0.962473	0.172162	0.516448	0.27513	1.12075	FALSE	FALSE	FALSE	FALSE	FALSE	FALSE	FALSE
ENSG00000127152	BCL11B	protein_coding	1.84505	3.03058	0.732054	-1.47712	2.57979e-05	1.13955e-06	-6.75734	-1.3144	0.000163142	6.30184e-06	-5.98337	-0.985081	0.00194626	0.000168977	-4.56954	-1.39607	0.000208512	4.90485e-06	-6.09473	-0.162716	0.674693	0.516348	-0.6602	0.410989	0.23611	0.105607	1.69159	-0.0683501	0.869842	0.728022	-0.352469	0.423686	0.3395	0.0896338	1.78007	-0.150019	0.754132	0.556859	-0.59711	FALSE	FALSE	FALSE	FALSE	FALSE	FALSE	FALSE
ENSG00000127220	ABHD8	protein_coding	3.96547	4.65751	3.14059	0.886734	1.34899e-05	4.81635e-07	7.16095	0.870359	3.66816e-05	7.84455e-07	6.9311	0.790165	8.85218e-05	2.27062e-06	6.44122	0.722438	0.00029626	8.8455e-06	5.83372	0.0163753	0.934067	0.887314	0.143447	0.0677274	0.704475	0.552575	0.603662	0.287387	0.19198	0.0437929	2.146	0.190819	0.363157	0.102046	1.71027	0.139467	0.475131	0.23784	1.21526	FALSE	FALSE	FALSE	FALSE	FALSE	FALSE	FALSE
ENSG00000127328	RAB3IP	protein_coding	4.95651	5.49422	4.45114	0.331371	0.0108446	0.00259896	3.41883	0.664886	3.80902e-05	8.34103e-07	6.90241	0.477027	0.00129348	9.41759e-05	4.81604	0.670638	7.30665e-05	1.05061e-06	6.795	-0.333515	0.0120265	0.00185603	-3.56199	-0.193611	0.142103	0.0516204	-2.06452	-0.0385846	0.858204	0.708077	-0.379602	0.107071	0.568643	0.268575	1.13664	-0.0328323	0.863014	0.728189	-0.352242	FALSE	FALSE	TRUE	TRUE	FALSE	FALSE	FALSE
ENSG00000127329	PTPRB	protein_coding	3.07171	4.39164	1.78577	0.911334	0.0111207	0.00268516	3.40491	1.59672	0.00011741	4.14185e-06	6.17023	0.749082	0.055696	0.0166073	2.60442	1.19944	0.00331179	0.000330311	4.28808	-0.685385	0.0320698	0.00695793	-2.99341	-0.450359	0.200523	0.0837008	-1.81642	-0.101796	0.877176	0.741642	-0.334095	-0.264048	0.597745	0.299263	-1.06451	-0.499074	0.176174	0.0407884	-2.18083	FALSE	FALSE	FALSE	FALSE	FALSE	FALSE	FALSE
ENSG00000127415	IDUA	protein_coding	3.95235	4.63727	3.29789	0.747804	0.0028632	0.000482869	4.12884	0.510021	0.0436887	0.0125552	2.73128	0.642415	0.0116363	0.00200852	3.5285	0.407391	0.102257	0.0399795	2.1906	0.237782	0.338278	0.18403	1.37398	0.235024	0.344219	0.184221	1.37335	0.218942	0.530335	0.274651	1.1219	0.113553	0.753749	0.503831	0.680239	0.116312	0.728808	0.518554	0.656697	FALSE	FALSE	FALSE	FALSE	FALSE	FALSE	FALSE
ENSG00000127423	AUNIP	protein_coding	-0.653988	1.39149	-2.98142	-1.99626	1.98189e-05	8.0179e-07	-6.92088	-0.739708	0.0311825	0.00802505	-2.93065	-1.39154	0.0090001	0.00138725	-3.68516	-0.41119	0.384215	0.244334	-1.19804	-1.25655	0.00468094	0.000521258	-4.09676	-0.980352	0.0698152	0.0190734	-2.54087	-1.56227	0.00125113	2.13439e-05	-5.44989	-0.957552	0.172483	0.0196643	-2.52679	-1.23375	0.0186894	0.000804637	-3.91453	FALSE	FALSE	FALSE	FALSE	FALSE	FALSE	FALSE
ENSG00000127561	SYNGR3	protein_coding	0.311371	1.68583	-0.754654	0.49252	0.366219	0.235288	1.22212	0.577379	0.305551	0.170731	1.41877	0.340543	0.521875	0.353258	0.949453	0.949005	0.0407445	0.0114217	2.77377	-0.0848592	0.895591	0.825486	-0.223283	-0.608462	0.174836	0.0689842	-1.91737	0.79258	0.239218	0.0640611	1.9554	0.640602	0.333958	0.0864624	1.79923	1.1642	0.0381509	0.00282186	3.3837	FALSE	FALSE	FALSE	FALSE	FALSE	FALSE	FALSE
ENSG00000127564	PKMYT1	protein_coding	0.168031	2.99013	-2.67688	-2.81281	3.77794e-07	5.27112e-09	-9.472	-1.75254	4.85545e-05	1.17903e-06	-6.74158	-1.4183	0.0295334	0.00717546	-2.9799	-0.741256	0.217046	0.110949	-1.66455	-1.06028	0.0240392	0.00467368	-3.16677	-0.677047	0.35046	0.189333	-1.35683	-3.12702	1.76708e-06	5.59849e-09	-9.43866	-1.73251	0.0415578	0.000991272	-3.82682	-2.11573	0.00281979	2.66294e-05	-5.35449	FALSE	FALSE	FALSE	FALSE	FALSE	FALSE	FALSE
ENSG00000127586	CHTF18	protein_coding	2.95875	3.91079	2.17917	-0.898023	4.98997e-05	2.67846e-06	-6.36634	-0.762549	0.000480748	2.62968e-05	-5.3599	-0.290132	0.155875	0.0656434	-1.9429	-0.627931	0.00514735	0.000619702	-4.02419	-0.135474	0.556518	0.38315	-0.890881	0.337799	0.123183	0.0422843	2.16321	-0.441257	0.052994	0.00487194	-3.14878	0.166634	0.580403	0.279858	1.10945	-0.306639	0.230822	0.0658526	-1.94127	FALSE	FALSE	FALSE	FALSE	FALSE	FALSE	FALSE
ENSG00000127920	GNG11	protein_coding	-0.751965	0.566658	-3.08517	1.3848	0.0015713	0.000221626	4.45554	1.12371	0.011857	0.00222215	3.48555	2.01446	0.000380578	1.771e-05	5.53066	0.651049	0.233197	0.122446	1.60989	0.261095	0.525035	0.349768	0.956507	1.36341	0.00473718	0.000470457	4.13977	-0.85557	0.188473	0.0425565	-2.16007	-0.225916	0.688948	0.41059	-0.839708	-1.32823	0.0168944	0.000665977	-3.99396	FALSE	FALSE	FALSE	FALSE	FALSE	FALSE	FALSE
ENSG00000128039	SRD5A3	protein_coding	7.06325	8.47457	6.155	0.501193	0.120681	0.0548663	2.03395	0.612525	0.0647993	0.0211457	2.49317	0.326016	0.361035	0.208728	1.29718	0.835843	0.0182675	0.00372964	3.26413	-0.111332	0.784054	0.65976	-0.446607	-0.509827	0.165768	0.0639319	-1.95643	0.627334	0.115074	0.0181543	2.5636	0.452158	0.337448	0.0884277	1.78728	0.850653	0.0421782	0.00335235	3.30995	FALSE	FALSE	FALSE	FALSE	FALSE	FALSE	FALSE
ENSG00000128050	PAICS	protein_coding	5.58779	6.46038	4.68404	-0.810587	0.00013381	9.49789e-06	-5.80245	-0.966464	4.01219e-05	9.08105e-07	-6.86277	-0.546892	0.00664056	0.000909117	-3.86322	-0.821745	0.000363948	1.17746e-05	-5.70833	0.155877	0.453505	0.281586	1.10536	0.274853	0.179001	0.071293	1.90035	-0.520433	0.0233315	0.0013007	-3.71236	-0.256738	0.32826	0.08316	-1.81985	-0.375714	0.106356	0.0168156	-2.59872	TRUE	FALSE	FALSE	FALSE	FALSE	FALSE	FALSE
ENSG00000128059	PPAT	protein_coding	2.67124	3.63267	1.42689	-0.548662	0.014234	0.00366668	-3.27145	-1.303	3.56068e-05	7.54378e-07	-6.9494	-0.34636	0.188454	0.0848749	-1.80905	-1.11988	0.000651965	2.89577e-05	-5.31844	0.754337	0.00660512	0.000824341	3.90437	0.773519	0.0107689	0.00149596	3.65329	-0.601306	0.0366477	0.00264145	-3.41191	-0.399004	0.240681	0.04147	-2.17273	-0.418186	0.240583	0.071316	-1.90018	FALSE	FALSE	FALSE	FALSE	FALSE	FALSE	FALSE
ENSG00000128228	SDF2L1	protein_coding	2.9161	3.44484	2.18458	-0.738536	0.000227988	1.89608e-05	-5.50109	-0.27528	0.118777	0.0472635	-2.10838	-0.678386	0.00158942	0.000128296	-4.68552	-0.0538928	0.79557	0.69785	-0.393626	-0.463257	0.0174469	0.0030646	-3.34841	-0.624494	0.00316449	0.000266648	-4.3779	-0.232619	0.298125	0.0945979	-1.75121	-0.172469	0.550496	0.251049	-1.18059	-0.011232	0.970129	0.934347	-0.0833766	FALSE	FALSE	FALSE	FALSE	FALSE	FALSE	FALSE
ENSG00000128268	MGAT3	protein_coding	3.91603	5.79608	1.75032	-2.11236	3.96219e-05	1.99873e-06	-6.49926	-1.84955	0.000250537	1.10996e-05	-5.73415	-1.42431	0.000889982	5.83452e-05	-5.01903	-1.13474	0.00469154	0.00054253	-4.07998	-0.262808	0.649877	0.487774	-0.706366	-0.28957	0.523106	0.345072	-0.966073	0.488824	0.267008	0.0781843	1.85229	1.17687	0.0627833	0.00242901	3.44766	1.20363	0.0283831	0.00169432	3.60062	FALSE	FALSE	FALSE	FALSE	FALSE	FALSE	FALSE
ENSG00000128335	APOL2	protein_coding	6.07547	6.68859	5.34422	-0.715001	0.0096523	0.00224944	-3.48036	-0.0685521	0.83856	0.741537	-0.334236	-0.985134	0.00137777	0.000103486	-4.7762	-0.408435	0.137839	0.059757	-1.99083	-0.646449	0.0247753	0.00484396	-3.15128	-0.576699	0.0459587	0.0107245	-2.80195	0.149859	0.705395	0.473959	0.729244	-0.120273	0.793588	0.565951	-0.583288	-0.190024	0.601436	0.364	-0.928036	FALSE	FALSE	FALSE	FALSE	FALSE	FALSE	FALSE
ENSG00000128346	C22orf23	protein_coding	-0.988344	1.04508	-4.81242	-0.759218	0.170032	0.0862449	-1.80057	-2.36712	0.00202713	0.000194401	-4.51061	-1.25091	0.0149625	0.00284609	-3.38005	-1.20868	0.0190644	0.00396042	-3.23829	1.6079	0.034215	0.00759638	2.95484	-0.0422265	0.952728	0.918306	-0.103817	1.11426	0.0616487	0.00619379	3.04434	0.622573	0.446927	0.158043	1.4642	2.2727	0.0113581	0.000329401	4.28924	FALSE	TRUE	FALSE	FALSE	TRUE	FALSE	FALSE
ENSG00000128408	RIBC2	protein_coding	0.85702	2.83944	-1.75353	-1.74749	0.00788538	0.00175254	-3.58631	-2.73843	0.00140085	0.000117527	-4.72249	-1.71913	0.00771916	0.00112023	-3.77533	-1.30849	0.0288708	0.00703267	-2.98872	0.990943	0.277505	0.138862	1.53888	-0.410644	0.594116	0.422647	-0.817917	0.454586	0.513447	0.258274	1.1622	0.482938	0.667965	0.381497	0.89404	1.88453	0.0592304	0.00573791	3.07769	TRUE	FALSE	FALSE	FALSE	TRUE	FALSE	FALSE
ENSG00000128422	KRT17	protein_coding	10.6222	11.537	9.4851	0.0584596	0.900481	0.841887	0.201983	0.652364	0.101331	0.0383518	2.21083	0.824783	0.0393416	0.0105203	2.81053	0.883375	0.0275865	0.00660001	3.01656	-0.593904	0.151533	0.0593893	-1.99396	-0.058592	0.910662	0.851016	-0.190167	-0.0768349	0.902875	0.787957	-0.272446	0.689488	0.214633	0.0322888	2.29379	0.154176	0.7941	0.619009	0.504772	FALSE	FALSE	FALSE	FALSE	FALSE	FALSE	TRUE
ENSG00000128510	CPA4	protein_coding	5.94383	7.0969	4.72776	0.422047	0.283343	0.168232	1.4275	1.65021	0.000339816	1.65219e-05	5.56079	-0.159041	0.730242	0.589648	-0.54779	0.715752	0.0674994	0.0228697	2.4567	-1.22817	0.00383237	0.000396943	-4.21102	-0.874793	0.0323404	0.00663242	-3.01441	0.801234	0.0966986	0.0132855	2.70579	0.220145	0.723211	0.456055	0.759489	-0.133227	0.816576	0.652914	-0.456263	FALSE	FALSE	FALSE	FALSE	FALSE	FALSE	FALSE
ENSG00000128536	CDHR3	protein_coding	3.11276	5.81812	-0.754654	-0.834741	0.417247	0.280224	-1.10859	-2.36976	0.0628106	0.0202978	-2.51213	-1.57574	0.0508981	0.0148015	-2.65686	-1.64917	0.0445505	0.0129447	-2.71751	1.53502	0.270983	0.133997	1.55916	0.0734285	0.949199	0.912302	0.111478	1.93586	0.0558172	0.00529844	3.11236	1.19486	0.386047	0.116329	1.63841	2.65645	0.0787576	0.00971694	2.84592	TRUE	TRUE	FALSE	FALSE	FALSE	FALSE	FALSE
ENSG00000128578	STRIP2	protein_coding	1.84099	3.61002	-0.354781	0.295033	0.511666	0.370197	0.915875	1.20259	0.00516542	0.000714718	3.96431	0.747412	0.232745	0.112914	1.65488	1.75988	0.0040779	0.00044573	4.16241	-0.907559	0.0248627	0.00487021	-3.14893	-1.01247	0.0488387	0.0116525	-2.7648	-1.60497	0.0213812	0.00111902	-3.77579	-1.15259	0.0795873	0.00400531	-3.23343	-1.04768	0.0327537	0.00219751	-3.49029	FALSE	FALSE	FALSE	FALSE	FALSE	FALSE	FALSE
ENSG00000128604	IRF5	protein_coding	3.00821	3.82717	2.03216	-0.827611	0.00321308	0.000559494	-4.06707	-0.375255	0.162553	0.0719802	-1.89538	-0.561725	0.0325181	0.00816283	-2.92314	-0.251239	0.327954	0.195997	-1.33582	-0.452356	0.122861	0.0442785	-2.14058	-0.310486	0.260919	0.122534	-1.60949	0.325352	0.305929	0.0990613	1.72636	0.591238	0.123683	0.00947235	2.85725	0.449368	0.157601	0.0336558	2.27391	FALSE	FALSE	FALSE	FALSE	FALSE	FALSE	FALSE
ENSG00000128606	LRRC17	protein_coding	0.322005	1.69357	-1.20628	0.902258	0.116639	0.0526439	2.0547	0.579254	0.371168	0.223592	1.25433	1.5343	0.0107236	0.00178738	3.57797	1.07616	0.0731913	0.025503	2.40567	0.323003	0.612505	0.443901	0.780431	0.458137	0.392561	0.223224	1.25536	0.0750331	0.947454	0.880434	0.152273	0.707076	0.296481	0.0670167	1.93227	0.571943	0.404361	0.180734	1.38483	FALSE	FALSE	FALSE	FALSE	FALSE	FALSE	FALSE
ENSG00000128655	PDE11A	protein_coding	2.60897	4.95904	-0.603149	2.56826	0.00182488	0.000271773	4.36991	0.786975	0.402522	0.25188	1.17845	3.47064	0.00147799	0.000115159	4.73108	1.90753	0.0718096	0.0247984	2.41883	1.78129	0.0176619	0.00311528	3.34138	1.56311	0.0360869	0.00770196	2.94876	-1.02693	0.487174	0.231105	-1.2335	-0.124556	0.90565	0.778132	-0.285426	0.0936223	0.945784	0.879919	0.152934	FALSE	FALSE	FALSE	FALSE	FALSE	FALSE	FALSE
ENSG00000128656	CHN1	protein_coding	0.522301	1.41634	-0.914276	1.35442	1.85491e-06	3.97811e-08	8.39286	1.14894	3.89727e-05	8.6432e-07	6.8858	1.61523	2.0456e-06	1.12169e-08	9.05948	1.40225	2.08106e-05	1.5766e-07	7.70026	0.205482	0.303209	0.157618	1.46577	0.212976	0.309459	0.157548	1.46603	-0.369582	0.26196	0.0755043	-1.87052	-0.108776	0.707661	0.436419	-0.793498	-0.11627	0.669791	0.441549	-0.784524	FALSE	FALSE	FALSE	FALSE	FALSE	FALSE	FALSE
ENSG00000128849	CGNL1	protein_coding	2.81565	3.57226	1.83519	-0.76401	0.0119773	0.00295183	-3.36445	-0.874576	0.00795688	0.0012908	-3.71558	-0.498297	0.0810488	0.0276039	-2.36835	-0.701833	0.0190292	0.00394509	-3.23996	0.110566	0.784707	0.660828	0.445104	0.203536	0.545849	0.367192	0.921755	0.427054	0.217535	0.0542743	2.03941	0.692767	0.100511	0.00627829	3.03841	0.599796	0.122869	0.0217395	2.4803	FALSE	FALSE	FALSE	FALSE	FALSE	FALSE	FALSE
ENSG00000128918	ALDH1A2	protein_coding	-0.673574	1.09053	-3.35038	0.965964	0.210154	0.11429	1.64819	0.858446	0.303286	0.168893	1.42518	1.99343	0.0267603	0.00626576	3.03929	0.938283	0.333177	0.200073	1.32324	0.107518	0.906983	0.843089	0.200425	1.05515	0.191145	0.0781445	1.85256	-0.759739	0.555905	0.301188	-1.06016	0.267732	0.816947	0.605157	0.524942	-0.679903	0.504583	0.264817	-1.14588	FALSE	FALSE	FALSE	FALSE	FALSE	FALSE	FALSE
ENSG00000128965	CHAC1	protein_coding	3.13701	5.08834	1.73174	0.233016	0.773661	0.668357	0.434541	0.509296	0.505481	0.34852	0.95904	0.476568	0.499679	0.332389	0.992365	1.26894	0.0408175	0.0114646	2.77209	-0.27628	0.735099	0.594645	-0.540397	-0.792376	0.181314	0.0726009	-1.89093	0.646678	0.495892	0.240401	1.20843	0.890229	0.319691	0.0786712	1.84904	1.40633	0.0570283	0.00539255	3.10471	TRUE	FALSE	FALSE	FALSE	FALSE	FALSE	FALSE
ENSG00000129038	LOXL1	protein_coding	4.23107	5.12425	3.04071	1.23038	9.39703e-05	6.13186e-06	5.99549	1.02711	0.00104587	7.71035e-05	4.9007	1.33082	0.000173616	5.90251e-06	6.0124	1.53401	5.41365e-05	7.23772e-07	6.96881	0.203274	0.46361	0.290543	1.08444	-0.203183	0.468521	0.291395	-1.08247	-0.27229	0.520414	0.265203	-1.14493	-0.171845	0.655409	0.36578	-0.92453	0.234612	0.465328	0.228879	1.23962	FALSE	FALSE	FALSE	FALSE	FALSE	FALSE	FALSE
ENSG00000129151	BBOX1	protein_coding	5.7759	6.57787	5.06634	0.780421	0.000565533	6.06433e-05	5.00261	0.467055	0.0280821	0.00702524	2.98919	0.838548	0.000513733	2.71687e-05	5.34586	0.179125	0.410626	0.267895	1.1383	0.313366	0.143669	0.0552426	2.03052	0.659424	0.00386101	0.000353567	4.25954	0.179278	0.526192	0.271265	1.13008	0.237405	0.419135	0.138665	1.53969	-0.108652	0.709465	0.490915	-0.701216	TRUE	FALSE	FALSE	FALSE	FALSE	FALSE	FALSE
ENSG00000129173	E2F8	protein_coding	2.27542	3.53554	1.50186	-0.957054	2.59909e-06	5.96481e-08	-8.18576	-1.47749	1.02016e-07	1.53461e-10	-11.572	-0.116599	0.563216	0.394345	-0.869727	-0.691739	0.00139681	9.35293e-05	-4.81895	0.520434	0.00752263	0.000990411	3.82719	0.57514	0.0053221	0.000556433	4.06937	-0.954422	1.88953e-05	1.33543e-07	-7.78208	-0.113967	0.671698	0.386494	-0.884522	-0.168673	0.50736	0.266926	-1.14068	FALSE	FALSE	FALSE	FALSE	FALSE	FALSE	FALSE
ENSG00000129195	FAM64A	protein_coding	-0.548368	1.70752	-2.71608	-2.71866	2.86238e-06	6.66196e-08	-8.12975	-1.59736	0.000411459	2.15343e-05	-5.44605	-1.46361	0.0103864	0.00170797	-3.59722	-1.5687	0.00778762	0.0011397	-3.76807	-1.1213	0.0326018	0.00710713	-2.9841	0.105089	0.892549	0.82229	0.227447	-1.68075	0.00101899	1.61419e-05	-5.57089	-0.425709	0.629671	0.335351	-0.986162	-1.6521	0.0160421	0.000615765	-4.02686	FALSE	FALSE	FALSE	FALSE	FALSE	FALSE	FALSE
ENSG00000129451	KLK10	protein_coding	5.29229	8.25147	2.78568	-2.3743	0.0494103	0.0175117	-2.58014	-2.21664	0.0754217	0.0260918	-2.39494	-2.39869	0.0574286	0.0173164	-2.58528	-1.60277	0.17782	0.0841919	-1.81333	-0.157659	0.926563	0.872299	-0.162727	-0.795919	0.581803	0.408074	-0.844307	0.00192196	0.999418	0.998261	0.00220594	-0.0224685	0.994109	0.981814	-0.0230698	0.615792	0.728762	0.518432	0.656889	TRUE	FALSE	FALSE	FALSE	FALSE	FALSE	FALSE
ENSG00000129467	ADCY4	protein_coding	-0.354145	1.10091	-1.80918	-1.16035	0.0492562	0.0174451	-2.58189	-1.01398	0.0958803	0.0357572	-2.24474	-0.585068	0.294344	0.157045	-1.4679	-0.72384	0.18843	0.0909943	-1.77202	-0.146369	0.862907	0.77106	-0.2948	0.138771	0.841323	0.744613	0.330103	0.438826	0.532574	0.276559	1.11732	1.01411	0.227564	0.0367761	2.23116	0.72897	0.341144	0.132359	1.56613	TRUE	FALSE	FALSE	FALSE	FALSE	FALSE	FALSE
ENSG00000129534	MIS18BP1	protein_coding	3.59454	4.59888	2.3846	-1.09323	0.000345952	3.25232e-05	-5.26859	-0.825971	0.00476925	0.000638993	-4.01132	-0.43374	0.168938	0.0730385	-1.88781	-0.71069	0.0295276	0.00726974	-2.97416	-0.267259	0.407216	0.240985	-1.20687	0.27695	0.440009	0.265726	1.14364	-0.781841	0.0227092	0.00123418	-3.7345	-0.122352	0.81192	0.597308	-0.536469	-0.66656	0.0802852	0.0101819	-2.82511	TRUE	FALSE	FALSE	FALSE	FALSE	FALSE	FALSE
ENSG00000129595	EPB41L4A	protein_coding	6.0852	6.99589	5.23879	0.268076	0.0597446	0.0223646	2.46711	0.720829	5.85178e-05	1.6151e-06	6.59669	0.217825	0.150934	0.063011	1.96384	0.658302	0.000254623	6.7127e-06	5.95541	-0.452754	0.00447948	0.000490988	-4.12185	-0.440478	0.00539889	0.000569367	-4.05973	-0.76567	8.21003e-05	7.9034e-07	-6.9276	-0.815921	0.000675342	2.4688e-07	-7.48141	-0.828197	0.000363001	2.02275e-07	-7.57827	TRUE	FALSE	FALSE	FALSE	FALSE	FALSE	FALSE
ENSG00000129654	FOXJ1	protein_coding	4.36616	6.44319	1.65185	-1.39601	0.0326303	0.0104275	-2.81449	-2.64107	0.00225632	0.000225316	-4.44861	-1.70648	0.009583	0.00152427	-3.64536	-1.12252	0.0647873	0.0215366	-2.48466	1.24506	0.15465	0.0610479	1.97997	-0.58396	0.412382	0.24065	-1.20776	0.864818	0.239619	0.0644721	1.95212	0.554351	0.595696	0.297269	1.06903	2.38338	0.0174033	0.000704065	3.97061	FALSE	TRUE	TRUE	TRUE	TRUE	FALSE	FALSE
ENSG00000129657	SEC14L1	protein_coding	6.67438	7.26879	5.86299	0.773481	0.000337863	3.1557e-05	5.28153	0.417403	0.0333156	0.00878307	2.89076	0.685652	0.00167842	0.000138769	4.65245	0.425078	0.0323504	0.00829604	2.91599	0.356078	0.0805391	0.0245662	2.42324	0.260573	0.2183	0.0943519	1.75261	0.334832	0.156281	0.0304042	2.3225	0.247003	0.382545	0.113708	1.65101	0.342507	0.144885	0.0289379	2.346	TRUE	FALSE	FALSE	FALSE	FALSE	FALSE	FALSE
ENSG00000129682	FGF13	protein_coding	0.416155	2.49629	-1.42564	1.58929	0.000183871	1.43955e-05	5.62067	-0.167617	0.752827	0.62348	-0.498306	1.72984	7.18519e-05	1.65916e-06	6.58435	0.42242	0.289073	0.164923	1.43922	1.7569	0.000160106	5.57975e-06	6.03736	1.30742	0.000539747	2.3432e-05	5.4096	0.505125	0.356657	0.129816	1.57709	0.645682	0.105844	0.00688729	2.99789	1.09516	0.0313382	0.0020411	3.52166	FALSE	FALSE	FALSE	FALSE	FALSE	FALSE	FALSE
ENSG00000129757	CDKN1C	protein_coding	3.33818	4.30636	2.67477	-0.877768	0.000190555	1.5035e-05	-5.60176	-0.712684	0.00195958	0.000186013	-4.52915	-0.748175	0.000878062	5.7195e-05	-5.0275	-0.953491	0.000173585	3.77566e-06	-6.2117	-0.165084	0.511075	0.336575	-0.983612	0.205316	0.3783	0.211782	1.28819	0.372692	0.112456	0.0171838	2.5888	0.502285	0.0925297	0.00524724	3.11658	0.131884	0.665237	0.436196	0.79389	FALSE	FALSE	FALSE	FALSE	FALSE	FALSE	FALSE
ENSG00000129810	SGO1	protein_coding	-0.475717	1.72632	-2.48	-2.30999	4.07565e-07	5.78582e-09	-9.42048	-1.53021	4.58169e-05	1.0785e-06	-6.78285	-1.4281	0.00266925	0.000262648	-4.38425	-1.47722	0.00250568	0.000218062	-4.46235	-0.779778	0.0431297	0.0104743	-2.81249	0.0491219	0.937437	0.894201	0.134622	-1.8252	2.82558e-05	2.1175e-07	-7.55596	-0.943316	0.12173	0.00916261	-2.87201	-1.77222	0.00225097	1.71183e-05	-5.5454	FALSE	FALSE	FALSE	FALSE	FALSE	FALSE	FALSE
ENSG00000129925	TMEM8A	protein_coding	6.54672	7.15735	6.01321	0.847534	2.2142e-06	4.95102e-08	8.28064	0.564061	0.000327701	1.57332e-05	5.58203	0.66504	7.86502e-05	1.88803e-06	6.52526	0.692104	7.27426e-05	1.03709e-06	6.80101	0.283473	0.0473365	0.0118709	2.75647	-0.0270633	0.874196	0.794515	-0.263809	0.0658834	0.741068	0.520595	0.653463	-0.11661	0.573185	0.272362	-1.12742	0.193926	0.240371	0.0711463	1.90142	FALSE	FALSE	FALSE	FALSE	FALSE	FALSE	FALSE
ENSG00000129946	SHC2	protein_coding	4.21675	5.2888	2.83092	-0.676763	0.00383562	0.000702484	-3.97156	-1.2996	3.43695e-05	7.16162e-07	-6.97377	-0.484728	0.0245216	0.00553371	-3.09347	-0.986722	0.000230389	5.75748e-06	-6.02344	0.622836	0.0215118	0.0040224	3.23159	0.501993	0.031238	0.00632785	3.03498	0.67468	0.0103965	0.000370771	4.23962	0.866714	0.00979821	4.23855e-05	5.15522	0.987556	0.00366467	3.92834e-05	5.18771	FALSE	FALSE	FALSE	FALSE	FALSE	FALSE	FALSE
ENSG00000129951	PLPPR3	protein_coding	0.37208	1.99708	-2.4905	-1.07232	0.0304369	0.00955222	-2.85352	-2.35675	0.000719707	4.4946e-05	-5.13018	-1.76384	0.00112269	7.85261e-05	-4.89295	-1.12348	0.0157378	0.00302042	-3.35462	1.28443	0.0585693	0.0158917	2.62453	-0.640363	0.250494	0.115228	-1.64367	0.796774	0.125508	0.0208148	2.50048	0.10525	0.917397	0.800801	0.255549	2.03005	0.0111372	0.000312138	4.31182	FALSE	FALSE	FALSE	FALSE	FALSE	FALSE	FALSE
ENSG00000129965	INS-IGF2	protein_coding	-2.25713	2.44975	-6.47004	-3.07056	0.0455154	0.0158179	-2.62665	-2.91466	0.0651268	0.0213082	-2.48962	-3.57129	0.019755	0.00413443	-3.21975	-3.68413	0.0182138	0.00371597	-3.26571	-0.155897	0.952142	0.913971	-0.109349	0.112844	0.964148	0.936598	0.0805117	0.908472	0.516792	0.262222	1.15232	0.407743	0.903516	0.774592	0.290115	0.139003	0.96531	0.923055	0.0977605	FALSE	FALSE	FALSE	FALSE	FALSE	FALSE	FALSE
[truncated: 1,848 more rows]
