# Supplementary material for: TRRAP is a central regulator of human multiciliated cell formation
Source: J Cell Biol. 2018 Jun 4;217(6):1941–55. doi: 10.1083/jcb.201706106 (PMC5987713; doi:10.1083/jcb.201706106)
Supplement: Tables S1-S6 (ZIP) [file JCB_201706106_TablesS1toS6.zip › JCB_201706106_TableS4.xlsx]

## Sheet: Sheet1
ensembl_gene_id	meanExprs	maxExprs	minExprs	TRRAPaVsNT_Day4.log2FC	TRRAPaVsNT_Day4.pval.adj	TRRAPaVsNT_Day4.pval	TRRAPaVsNT_Day4.t	TRRAPbVsNT_Day4.log2FC	TRRAPbVsNT_Day4.pval.adj	TRRAPbVsNT_Day4.pval	TRRAPbVsNT_Day4.t	TRRAPaVsNT_Day14.log2FC	TRRAPaVsNT_Day14.pval.adj	TRRAPaVsNT_Day14.pval	TRRAPaVsNT_Day14.t	TRRAPbVsNT_Day14.log2FC	TRRAPbVsNT_Day14.pval.adj	TRRAPbVsNT_Day14.pval	TRRAPbVsNT_Day14.t	TRRAPaVsTRRAPb_Day4.log2FC	TRRAPaVsTRRAPb_Day4.pval.adj	TRRAPaVsTRRAPb_Day4.pval	TRRAPaVsTRRAPb_Day4.t	TRRAPaVsTRRAPb_Day14.log2FC	TRRAPaVsTRRAPb_Day14.pval.adj	TRRAPaVsTRRAPb_Day14.pval	TRRAPaVsTRRAPb_Day14.t	Day14vs4_NT.log2FC	Day14vs4_NT.pval.adj	Day14vs4_NT.pval	Day14vs4_NT.t	Day14vs4_TRRAPa.log2FC	Day14vs4_TRRAPa.pval.adj	Day14vs4_TRRAPa.pval	Day14vs4_TRRAPa.t	Day14vs4_TRRAPb.log2FC	Day14vs4_TRRAPb.pval.adj	Day14vs4_TRRAPb.pval	Day14vs4_TRRAPb.t	gene_id	symbol
ENSG00000000003	6.61734	6.93304	6.25164	-0.168182	0.202501	0.108941	-1.67458	-0.370774	0.00793228	0.00128604	-3.71714	-0.0828681	0.585719	0.418172	-0.825958	-0.116928	0.396782	0.255794	-1.16847	0.202591	0.143468	0.0551129	2.0317	0.03406	0.837723	0.737786	0.339285	0.0908868	0.623008	0.374913	0.906709	0.176201	0.348642	0.0943138	1.75283	0.344733	0.0340776	0.00234886	3.46195	7105	TSPAN6
ENSG00000000419	5.13594	5.48553	4.73214	-0.0495608	0.700954	0.577572	-0.565788	0.154478	0.194798	0.092147	1.76529	0.0425597	0.77158	0.646908	0.464772	0.170493	0.165543	0.0764278	1.86418	-0.204038	0.0914715	0.0293703	-2.33896	-0.127933	0.323856	0.167956	-1.42847	-0.309319	0.0367214	0.00264901	-3.41069	-0.217198	0.183623	0.0230018	-2.45402	-0.293304	0.0415117	0.00326266	-3.32158	8813	DPM1
ENSG00000000457	4.75721	4.9601	4.52148	0.0571635	0.643879	0.512302	0.666647	0.17602	0.130905	0.0537799	2.044	-0.0949089	0.455057	0.289842	-1.08606	0.013749	0.925034	0.876395	0.157461	-0.118856	0.329081	0.177041	-1.39718	-0.108658	0.38991	0.22091	-1.2619	0.114332	0.45991	0.206486	1.30385	-0.0377403	0.848489	0.663243	-0.441709	-0.0479386	0.771276	0.582021	-0.559136	57147	SCYL3
ENSG00000000460	2.43625	3.20664	1.92321	-0.705998	1.31066e-05	4.59963e-07	-7.18282	-0.4588	0.0014689	0.000126816	-4.69041	0.0208648	0.913458	0.856134	0.183556	0.0877492	0.592871	0.449936	0.76999	-0.247198	0.0839665	0.026009	-2.39643	-0.0668844	0.703062	0.550996	-0.606085	-0.913989	4.57101e-06	2.41465e-08	-8.65216	-0.187126	0.349036	0.0946583	-1.75087	-0.36744	0.0348301	0.00246164	-3.44198	55732	C1orf112
ENSG00000000971	7.87812	8.305	7.11965	0.333041	0.196025	0.104286	1.69845	0.180117	0.518282	0.361156	0.933665	0.357625	0.165306	0.0710051	1.90245	0.0736254	0.793411	0.694326	0.398478	0.152924	0.61495	0.446722	0.775539	0.283999	0.299258	0.149802	1.49532	-0.322946	0.306455	0.0995103	-1.72391	-0.298362	0.427344	0.14432	-1.51681	-0.429437	0.160906	0.0349913	-2.25519	3075	CFH
ENSG00000001036	5.51183	5.92529	5.04649	-0.0527644	0.733947	0.618666	-0.505268	0.10715	0.473185	0.316683	1.02591	-0.120782	0.434571	0.271883	-1.12858	0.304929	0.0346561	0.00914493	2.87287	-0.159914	0.279366	0.140151	-1.5336	-0.425711	0.00548374	0.000584692	-4.04859	-0.16419	0.367114	0.137511	-1.54445	-0.232207	0.232811	0.0385512	-2.20831	0.0335889	0.877514	0.750562	0.322127	2519	FUCA2
ENSG00000001084	7.14395	7.62661	6.48744	-0.527806	0.00645333	0.00135491	-3.69512	-0.138968	0.501824	0.344792	-0.966646	-0.298665	0.113619	0.043155	-2.15321	-0.119598	0.545009	0.3996	-0.85993	-0.388839	0.0483198	0.0122035	-2.74406	-0.179067	0.378151	0.21162	-1.28866	-0.369556	0.110242	0.0166029	-2.60454	-0.140414	0.621723	0.326281	-1.00527	-0.350186	0.122378	0.0215781	-2.48377	2729	GCLC
ENSG00000001167	5.65622	6.007	5.42087	0.0142003	0.903991	0.84647	0.196047	-0.116285	0.243552	0.124703	-1.59968	0.0779982	0.468535	0.302194	1.0579	-0.040701	0.711765	0.588736	-0.549144	0.130486	0.199697	0.0868237	1.79702	0.118699	0.257483	0.119948	1.62139	-0.262945	0.0285309	0.00180598	-3.57358	-0.199147	0.139193	0.0122139	-2.74368	-0.187361	0.112133	0.0183644	-2.55831	4800	NFYA
ENSG00000001460	3.80828	4.32805	3.21983	0.497639	0.0213645	0.00611101	3.05021	-0.148211	0.562911	0.407033	-0.846215	0.229687	0.316291	0.173533	1.4091	-0.117063	0.63351	0.496101	-0.692757	0.64585	0.0069478	0.000882603	3.87566	0.346749	0.126702	0.0440429	2.14321	0.30918	0.280666	0.0850081	1.80822	0.0412274	0.913237	0.792551	0.266393	0.340328	0.224826	0.0628603	1.96506	90529	STPG1
ENSG00000001461	6.92694	7.31969	6.49881	0.0912573	0.619859	0.484656	0.711496	-0.267196	0.117412	0.0465269	-2.11615	0.231783	0.18552	0.0830246	1.82071	0.0437393	0.821964	0.732435	0.346502	0.358454	0.0428102	0.0103721	2.81687	0.188043	0.307962	0.156505	1.46991	-0.0511786	0.847812	0.689774	-0.404758	0.0893467	0.749008	0.496555	0.692018	0.259757	0.202134	0.0520175	2.06069	57185	NIPAL3
ENSG00000001497	5.03301	5.18429	4.86404	-0.0647435	0.427922	0.289375	-1.08714	0.113114	0.161751	0.0715379	1.89858	0.02213	0.824067	0.720889	0.36214	0.142898	0.0809003	0.0292677	2.34062	-0.177857	0.0318995	0.00691084	-2.99639	-0.120768	0.151645	0.0566474	-2.01786	-0.0859024	0.419185	0.174079	-1.40724	0.000971053	0.995215	0.98716	0.016287	-0.0561183	0.594322	0.357071	-0.941802	81887	LAS1L
ENSG00000001561	4.04763	4.54382	3.3834	0.260551	0.395788	0.261447	1.15425	0.153394	0.659879	0.513856	0.664168	0.277314	0.414631	0.253659	1.1739	0.524663	0.0942433	0.0358243	2.24384	0.107157	0.768288	0.637127	0.478704	-0.247349	0.453172	0.277403	-1.1153	-0.0845183	0.870051	0.728568	-0.35173	-0.0677553	0.89888	0.762618	-0.306025	0.286751	0.449133	0.214975	1.27889	22875	ENPP4
ENSG00000001617	7.54025	7.98708	7.16129	0.450947	0.00168697	0.000243595	4.41585	0.0153554	0.928086	0.878609	0.154618	0.22165	0.103642	0.0382034	2.21271	-0.1179	0.383996	0.244019	-1.19887	0.435591	0.00344945	0.000343621	4.27151	0.339549	0.0172966	0.0028357	3.38161	0.062018	0.751414	0.536927	0.627829	-0.167279	0.393396	0.120945	-1.61678	-0.0712372	0.701095	0.479229	-0.720471	6405	SEMA3F
ENSG00000001626	4.47587	5.78228	3.20393	-0.0698396	0.903996	0.846605	-0.195873	-0.809785	0.12132	0.0486366	-2.09418	0.0167281	0.97836	0.961192	0.049245	-0.67541	0.159372	0.0726508	-1.89057	0.739945	0.167787	0.0684828	1.92113	0.692138	0.162974	0.0623675	1.96908	0.53304	0.378518	0.144919	1.51443	0.619608	0.334035	0.0865156	1.7989	0.667415	0.295622	0.10308	1.70479	1080	CFTR
ENSG00000001629	6.01312	6.15553	5.48032	-0.0162015	0.928039	0.884281	-0.147336	0.0334175	0.853894	0.764017	0.304162	-0.00540597	0.978507	0.961436	-0.0489361	0.114394	0.457694	0.312427	1.03519	-0.049619	0.782482	0.656389	-0.451355	-0.1198	0.464886	0.288199	-1.08987	-0.119453	0.546821	0.291918	-1.08127	-0.108657	0.628774	0.334388	-0.988175	-0.0384762	0.863815	0.729766	-0.350109	54467	ANKIB1
ENSG00000001630	6.80352	7.39215	6.15863	-0.137884	0.452614	0.311781	-1.03661	-0.582637	0.00218551	0.000216641	-4.4651	-0.129639	0.488354	0.321688	-1.01509	-0.511763	0.00506614	0.000605912	-4.03363	0.444753	0.0157933	0.00267215	3.40698	0.382124	0.0328238	0.00675954	3.00609	-0.543903	0.0113494	0.000431489	-4.17602	-0.535658	0.0290238	0.000512881	-4.10356	-0.473029	0.0246351	0.00127423	-3.72103	1595	CYP51A1
ENSG00000001631	4.91161	5.26396	4.30566	0.0378714	0.880995	0.814221	0.237976	0.116994	0.623559	0.472465	0.731741	0.149161	0.547825	0.379169	0.898503	-0.0528377	0.840849	0.757599	-0.312717	-0.0791223	0.757365	0.622964	-0.499051	0.201999	0.403437	0.232447	1.22983	-0.231791	0.422234	0.176426	-1.39926	-0.120501	0.725089	0.458431	-0.755435	-0.401623	0.125908	0.0227453	-2.45925	889	KRIT1
ENSG00000002016	3.37103	3.74402	2.91232	-0.0198048	0.899665	0.840827	-0.203356	-0.223374	0.10216	0.0388023	-2.20515	-0.0257065	0.879178	0.803114	-0.252515	-0.345088	0.0184144	0.0037686	-3.25966	0.20357	0.143312	0.0550354	2.03241	0.319382	0.0286192	0.00559334	3.0888	-0.0493222	0.813168	0.631985	-0.486067	-0.0552239	0.799918	0.578068	-0.565046	-0.171036	0.323451	0.120646	-1.61816	5893	RAD52
ENSG00000002079	0.0441312	1.92984	-2.64477	-1.6059	0.0328033	0.0104987	-2.81145	0.0195288	0.982191	0.968188	0.0403622	0.805134	0.115254	0.0439937	2.14376	-0.258903	0.676156	0.544699	-0.61578	-1.62543	0.0412388	0.00981913	-2.84127	1.06404	0.0465002	0.0109034	2.79456	0.915449	0.219743	0.0550859	2.03195	3.32649	0.00205826	2.13187e-06	6.46989	0.637018	0.40022	0.177067	1.39709	NA	NA
ENSG00000002330	5.37355	6.03439	4.75232	0.500041	0.00473602	0.000905767	3.86477	0.487304	0.00754858	0.00119946	3.74653	0.398442	0.0236905	0.00527851	3.114	0.368592	0.0346303	0.00913442	2.87338	0.0127366	0.956654	0.920858	0.100562	0.0298507	0.886677	0.813854	0.238456	0.398549	0.063605	0.00650993	3.02257	0.296951	0.199122	0.027625	2.36799	0.279837	0.169423	0.0381622	2.21323	572	BAD
ENSG00000002549	5.53401	6.58094	5.07654	0.0137921	0.96618	0.94208	0.0735363	0.617125	0.0159867	0.00331364	3.31493	-0.0894355	0.768342	0.642655	-0.470819	0.471026	0.0627569	0.0206857	2.50337	-0.603333	0.0206026	0.00380596	-3.25542	-0.560461	0.0326224	0.00670614	-3.00957	0.0695858	0.863644	0.718046	0.366005	-0.0336418	0.944139	0.859253	-0.17953	-0.0765137	0.835513	0.682033	-0.415479	51056	LAP3
ENSG00000002586	5.68372	6.51775	4.5744	-0.942106	0.00233759	0.000370442	-4.23999	0.374239	0.204557	0.0985334	1.72924	-0.981045	0.00251197	0.000240897	-4.42053	0.110404	0.733938	0.616243	0.508782	-1.31635	0.000188235	7.06471e-06	-5.93281	-1.09145	0.00120749	7.1124e-05	-4.93492	0.20089	0.614669	0.365715	0.924657	0.161951	0.73989	0.483027	0.714184	-0.0629458	0.890654	0.773767	-0.291208	4267	CD99
ENSG00000002587	6.17675	7.31609	4.90555	0.577918	0.157473	0.077868	1.85442	1.24937	0.00495433	0.000678266	3.98629	0.440463	0.313839	0.171653	1.41557	0.957067	0.0259866	0.00609568	3.05131	-0.671447	0.11946	0.0424694	-2.16107	-0.516605	0.246204	0.112564	-1.65659	0.41652	0.4496	0.198544	1.32793	0.279065	0.665694	0.376955	0.902764	0.124222	0.844757	0.69587	0.396351	9957	HS3ST1
ENSG00000002822	4.25646	4.61768	3.95808	0.314918	0.0265689	0.00807928	2.92768	0.17785	0.238686	0.12134	1.61496	0.377701	0.0140536	0.00259358	3.41972	0.232232	0.122362	0.0510231	2.07033	0.137068	0.372183	0.21184	1.28802	0.145469	0.346028	0.185754	1.36836	-0.000335608	0.999246	0.997673	-0.00295183	0.0624469	0.787464	0.555154	0.599714	0.0540465	0.797647	0.623774	0.497882	8379	MAD1L1
ENSG00000002834	8.17198	8.661	7.94986	-0.0861088	0.604791	0.468231	-0.738845	-0.238471	0.124179	0.0502148	-2.07829	-0.0335919	0.85845	0.77215	-0.293353	0.0796649	0.632304	0.494695	0.695046	0.152362	0.357725	0.19971	1.32435	-0.113257	0.518147	0.339984	-0.976539	-0.0367656	0.883041	0.75175	-0.320537	0.0157513	0.959894	0.893618	0.135369	0.281371	0.126801	0.0230069	2.45391	3927	LASP1
ENSG00000002919	4.43502	5.15759	4.00903	0.132536	0.474419	0.333622	0.989778	0.497286	0.00744779	0.00117437	3.75544	0.0531943	0.808938	0.69924	0.391716	0.456776	0.0139856	0.00253927	3.42874	-0.364751	0.042986	0.0104277	-2.81448	-0.403581	0.0273652	0.00524529	-3.11674	0.130477	0.606392	0.355246	0.945457	0.0511362	0.869204	0.701591	0.388487	0.089967	0.707574	0.487966	0.706051	29916	SNX11
ENSG00000003056	6.86655	7.27808	6.43256	0.374243	0.000367635	3.52337e-05	5.23428	0.551421	1.10488e-05	1.51619e-07	7.71948	0.402095	0.000299537	1.28845e-05	5.669	0.614024	6.52142e-06	2.55473e-08	8.62264	-0.177178	0.0777821	0.0233588	-2.44683	-0.211928	0.0365302	0.00783123	-2.94143	-0.0701469	0.582635	0.329745	-0.997933	-0.042295	0.792159	0.563886	-0.586417	-0.00754437	0.963528	0.917931	-0.104296	4074	M6PR
ENSG00000003096	3.50188	4.21624	2.5365	0.546283	0.00937146	0.00217086	3.49548	-0.328903	0.158269	0.069458	-1.91384	0.393819	0.0715766	0.023353	2.44694	-0.527542	0.0291122	0.0071161	-2.98355	0.875187	0.000490143	2.55875e-05	5.37167	0.921361	0.000468864	1.90254e-05	5.49962	0.0837142	0.807833	0.623686	0.498009	-0.0687507	0.842002	0.648312	-0.46278	-0.114925	0.737276	0.531002	-0.637079	90293	KLHL13
ENSG00000003137	2.10602	4.25004	-0.101662	0.701669	0.0773222	0.0311117	2.31153	-0.640131	0.182079	0.0839895	-1.8146	0.386923	0.573858	0.405753	0.848565	-0.609898	0.385319	0.2454	-1.19524	1.3418	0.00505868	0.000576664	4.05439	0.996821	0.142434	0.0518434	2.06236	-1.74014	0.0107767	0.000398143	-4.20975	-2.05488	0.0052622	1.1542e-05	-5.71705	-1.7099	0.0252832	0.00134995	-3.69667	56603	CYP26B1
ENSG00000003147	4.75752	5.48091	4.29504	0.00144651	0.995452	0.992816	0.009113	0.289287	0.177379	0.0811622	1.83267	-0.0776119	0.761469	0.632046	-0.48598	0.365027	0.0823043	0.0299722	2.32931	-0.28784	0.187779	0.079846	-1.84126	-0.442638	0.0412157	0.00922851	-2.86883	0.181866	0.526895	0.271859	1.12864	0.102808	0.766011	0.520452	0.653688	0.257606	0.304199	0.107849	1.6801	3382	ICA1
ENSG00000003249	4.00473	4.53272	3.10445	0.226622	0.379466	0.246642	1.192	-0.333776	0.230525	0.11562	-1.64179	0.201146	0.471606	0.305065	1.05148	0.260712	0.318952	0.188211	1.36043	0.560398	0.0417589	0.0100055	2.8329	-0.0595654	0.84421	0.748942	-0.324296	0.171473	0.639835	0.394902	0.868684	0.145997	0.707476	0.435909	0.794393	0.76596	0.0198803	0.000886081	3.87401	79007	DBNDD1
ENSG00000003393	4.78087	5.12951	4.61534	0.282587	0.00377638	0.000686901	3.98098	0.0213912	0.858304	0.771623	0.294053	0.122735	0.227859	0.109635	1.67109	0.024774	0.829306	0.742146	0.333418	0.261196	0.009941	0.00143001	3.67234	0.0979614	0.350857	0.189634	1.35587	-0.0201699	0.902875	0.78801	-0.272376	-0.180021	0.166954	0.0183429	-2.55885	-0.0167871	0.915405	0.820368	-0.229953	57679	ALS2
ENSG00000003400	5.12381	5.55531	4.70843	0.354072	0.0369961	0.0122216	2.74339	0.308783	0.0780843	0.0273364	2.37296	0.32219	0.0713689	0.0232678	2.44865	0.45124	0.0139212	0.00252008	3.43197	0.0452891	0.830369	0.725459	0.35594	-0.12905	0.498492	0.320787	-1.01703	0.0251807	0.934817	0.852734	0.187947	-0.00670053	0.984935	0.958284	-0.0529387	0.167639	0.433552	0.203024	1.31426	843	CASP10
ENSG00000003402	8.00204	8.59312	7.48506	0.461706	0.0270257	0.00825114	2.91838	0.300449	0.154363	0.0670854	1.93174	0.529773	0.0155548	0.00299701	3.35795	0.303687	0.14521	0.0640897	1.95517	0.161257	0.499639	0.324752	1.00853	0.226086	0.332966	0.175087	1.4038	0.101543	0.735001	0.513778	0.664292	0.16961	0.605834	0.309853	1.04086	0.104782	0.725505	0.514365	0.663356	8837	CFLAR
ENSG00000003436	5.21868	6.25809	3.89449	0.785101	0.00114185	0.000149575	4.62087	1.13541	5.13764e-05	1.30531e-06	6.6946	1.01691	0.000415955	2.01731e-05	5.47427	1.24305	8.39991e-05	1.24875e-06	6.71504	-0.350308	0.123915	0.0448459	-2.13431	-0.226137	0.356309	0.193783	-1.34274	-0.702726	0.0228628	0.00125646	-3.72695	-0.470912	0.127637	0.0102262	-2.82318	-0.595083	0.0287684	0.00173817	-3.5898	7035	TFPI
ENSG00000003509	3.53478	3.79221	3.03307	0.227257	0.107274	0.0472548	2.10847	0.106887	0.502893	0.345894	0.964393	0.27299	0.0757858	0.0251985	2.41132	0.0182677	0.925321	0.877088	0.156571	0.120371	0.444972	0.274363	1.12259	0.254723	0.100423	0.0318997	2.29959	-0.096545	0.654866	0.41168	-0.837722	-0.0508121	0.834457	0.635414	-0.481155	-0.185164	0.31433	0.114204	-1.64861	55471	NDUFAF7
ENSG00000003756	7.30524	7.65704	6.58839	0.209932	0.202245	0.108756	1.67551	-0.117319	0.507185	0.350175	-0.955682	0.0179354	0.933002	0.887042	0.143795	-0.44275	0.0101103	0.00161248	-3.62157	0.32725	0.0583427	0.0158147	2.62674	0.460685	0.00949596	0.0012659	3.7238	0.217144	0.295117	0.0930679	1.75996	0.0251476	0.937357	0.844495	0.198603	-0.108287	0.620338	0.383443	-0.890324	10181	RBM5
ENSG00000003989	3.92445	5.01406	2.89836	-0.304058	0.589057	0.451492	-0.767312	-0.27109	0.654937	0.507134	-0.674924	-0.0883126	0.897471	0.830479	-0.216788	0.17194	0.778055	0.673131	0.427868	-0.0329676	0.965272	0.936219	-0.0809933	-0.260252	0.67452	0.515599	-0.661391	-0.0715091	0.939316	0.860969	-0.177318	0.144236	0.87921	0.72231	0.360211	0.371521	0.601382	0.363878	0.928278	6542	SLC7A2
ENSG00000004059	6.90426	7.45681	6.65642	-0.0452682	0.770985	0.664584	-0.439828	0.196282	0.160243	0.0706562	1.905	-0.044519	0.787236	0.66761	-0.435585	0.238005	0.0842747	0.0308642	2.31534	-0.24155	0.0916227	0.0294468	-2.33772	-0.282524	0.0512066	0.0124358	-2.73558	0.0241046	0.917506	0.815798	0.235916	0.0248538	0.922678	0.811595	0.241409	0.065827	0.737892	0.532276	0.635086	381	ARF5
ENSG00000004139	3.03776	3.74503	2.35639	0.0824969	0.717013	0.598494	0.534723	-0.249046	0.266527	0.140904	-1.53054	-0.207567	0.281796	0.147616	-1.50381	-0.329652	0.0809003	0.0292686	-2.34061	0.331543	0.134085	0.0500952	2.07948	0.122085	0.567277	0.391733	0.874627	0.898993	0.000418686	5.51004e-06	6.04295	0.608928	0.025599	0.0003793	4.23008	0.818387	0.00329908	3.29646e-05	5.26281	23098	SARM1
ENSG00000004142	5.446	6.10028	5.11491	0.200223	0.0782814	0.0315892	2.30426	0.429546	0.000957088	6.86924e-05	4.94968	0.181686	0.130543	0.0518419	2.06238	0.516617	0.000272933	7.75795e-06	5.89149	-0.229323	0.0545332	0.0143402	-2.67123	-0.334931	0.00696745	0.000829631	-3.90168	0.0351985	0.851221	0.696048	0.396106	0.0166612	0.939711	0.848448	0.193488	0.122269	0.387736	0.167894	1.42869	26073	POLDIP2
ENSG00000004399	4.08509	5.3023	2.14035	-1.09852	0.0672808	0.0259974	-2.39664	-0.0300957	0.967757	0.943936	-0.0711758	-1.00941	0.115508	0.0441133	-2.14242	0.106495	0.876733	0.807184	0.247181	-1.06842	0.093871	0.0305574	-2.32011	-1.1159	0.0841302	0.0247578	-2.4196	-0.0405746	0.968314	0.925916	-0.0941149	0.0485372	0.972026	0.92301	0.0978181	0.0960163	0.916304	0.822457	0.227229	23129	PLXND1
ENSG00000004455	6.68883	6.98902	6.40987	0.00268308	0.983016	0.970798	0.0370487	-0.269514	0.00732866	0.00115022	-3.7642	0.100049	0.320019	0.176573	1.39876	-0.130944	0.170637	0.0796055	-1.84285	0.272197	0.00810818	0.00109374	3.78541	0.230994	0.0225903	0.0040355	3.23019	-0.168689	0.150432	0.0283254	-2.35614	-0.0713226	0.629692	0.335544	-0.98576	-0.0301195	0.831521	0.676003	-0.423864	204	AK2
ENSG00000004468	0.768585	2.52165	-1.6425	-0.754224	0.229693	0.12812	-1.5845	-1.50182	0.0400496	0.0112075	-2.78225	-1.08085	0.084412	0.0290528	-2.34412	-1.26973	0.048293	0.0144458	-2.6679	0.747592	0.36132	0.202682	1.31529	0.188874	0.822855	0.716326	0.368346	0.528924	0.489574	0.233139	1.22795	0.202296	0.864027	0.692009	0.401673	0.761015	0.431307	0.201105	1.32009	952	CD38
ENSG00000004478	6.81392	7.16786	6.47148	-0.408091	0.00109951	0.00014269	-4.64071	-0.130609	0.282759	0.153103	-1.48269	-0.330954	0.00734471	0.00104803	-3.80339	-0.0341893	0.796934	0.699824	-0.390914	-0.277482	0.0238124	0.00461654	-3.1721	-0.296765	0.0168012	0.00271984	-3.39943	-0.0733786	0.656293	0.413105	-0.83513	0.00375851	0.987815	0.965986	0.0431573	0.0230409	0.902222	0.795305	0.26277	2288	FKBP4
ENSG00000004487	6.61494	6.97313	6.43346	-0.319897	0.000943975	0.000117685	-4.72192	-0.26549	0.00544072	0.000773363	-3.93119	-0.269374	0.0050792	0.00063285	-4.01538	-0.119786	0.185477	0.0891055	-1.78322	-0.0544066	0.597978	0.42771	-0.808883	-0.149589	0.111401	0.0369232	-2.22923	-0.0972921	0.405188	0.164851	-1.43947	-0.0467694	0.747861	0.494413	-0.695504	0.0484126	0.700747	0.478735	0.721292	23028	KDM1A
ENSG00000004534	6.73166	6.96665	6.33794	0.00185387	0.987647	0.979042	0.0265863	-0.276059	0.00483687	0.000652165	-4.00276	-0.102136	0.293982	0.156708	-1.46915	-0.406205	0.000272933	7.72006e-06	-5.89365	0.277913	0.00542766	0.000636302	4.01309	0.304069	0.00307012	0.000256077	4.39488	0.161664	0.154612	0.0298628	2.33105	0.0576744	0.69474	0.41863	0.825132	0.0315183	0.814966	0.650354	0.459886	10180	RBM6
ENSG00000004660	3.4431	4.20354	2.22799	0.585082	0.0197707	0.00553743	3.09317	0.476773	0.0687828	0.0228689	2.45672	0.782132	0.00295395	0.000302318	4.32522	0.366085	0.146381	0.0648416	1.9492	0.10831	0.706801	0.555562	0.59909	0.416047	0.0806064	0.0233917	2.44617	0.357869	0.285898	0.0877203	1.79156	0.554918	0.0751793	0.00357277	3.28261	0.247181	0.414801	0.188357	1.35996	84254	CAMKK1
ENSG00000004700	4.81488	5.40302	3.57881	-0.415258	0.0923825	0.0390232	-2.20239	0.00948167	0.976774	0.959932	0.0508453	-0.193942	0.528845	0.359889	-0.936182	-0.0680569	0.831485	0.745312	-0.329165	-0.424739	0.104528	0.0353647	-2.25007	-0.125885	0.699374	0.546358	-0.61322	-0.713315	0.0271722	0.00166877	-3.60705	-0.492	0.179225	0.0217568	-2.47994	-0.790854	0.015937	0.000603963	-4.03498	5965	RECQL
ENSG00000004766	4.24604	4.7695	3.08595	-0.357732	0.167358	0.0844898	-1.81146	0.117831	0.69024	0.549231	0.608796	-0.155767	0.639463	0.477152	-0.723922	0.110448	0.728161	0.608516	0.52003	-0.475562	0.0810868	0.0247959	-2.41888	-0.266215	0.386314	0.217883	-1.27052	-0.461403	0.173462	0.0365566	-2.23406	-0.259438	0.519163	0.222874	-1.25635	-0.468785	0.144885	0.0289111	-2.34644	55610	VPS50
ENSG00000004777	1.04976	2.90837	-0.553997	-1.2652	0.00297164	0.000507313	-4.10813	-1.57368	0.00136768	0.000113411	-4.73753	-0.452477	0.340738	0.192551	-1.34661	-1.4938	0.00668916	0.000914141	-3.8609	0.308477	0.577404	0.404951	0.85004	1.04133	0.0582531	0.0148499	2.65538	-0.699879	0.157086	0.0306841	-2.31813	0.112845	0.891135	0.744339	0.330471	-0.620005	0.359848	0.146369	-1.5087	115703	ARHGAP33
ENSG00000004779	5.46587	6.04461	5.04804	-0.159973	0.178265	0.0921246	-1.76542	0.289907	0.0189183	0.00414278	3.21888	-0.0967843	0.474859	0.308174	-1.04457	0.385204	0.00383644	0.000408489	4.19899	-0.44988	0.000961932	6.22416e-05	-4.99155	-0.481989	0.000633811	2.94257e-05	-5.31155	-0.141939	0.368408	0.138324	-1.54109	-0.0787504	0.679223	0.397562	-0.863719	-0.0466414	0.786943	0.60852	-0.520025	4706	NDUFAB1
ENSG00000004799	4.18567	5.1147	3.29248	-0.0407496	0.94174	0.905477	-0.120197	0.716067	0.102989	0.0391988	2.20021	0.187758	0.714363	0.569384	0.578099	0.47509	0.274424	0.153589	1.48085	-0.756816	0.0897546	0.0286222	-2.3512	-0.287332	0.539297	0.360747	-0.934476	0.351807	0.567538	0.312556	1.03491	0.580315	0.336001	0.0876391	1.79205	0.110831	0.858433	0.720356	0.362865	5166	PDK4
ENSG00000004838	3.87551	5.79827	0.736594	-0.892331	0.149117	0.0725369	-1.89138	-2.4521	0.00361316	0.000432796	-4.17476	-1.46607	0.0163357	0.00321082	-3.32844	-1.0749	0.0628517	0.020729	-2.5024	1.55977	0.0654518	0.0185114	2.55464	-0.391177	0.581451	0.407721	-0.844955	0.981418	0.157291	0.0307902	2.31649	0.407675	0.689719	0.411949	0.837233	2.35862	0.0170304	0.000677563	3.98672	51364	ZMYND10
ENSG00000004864	4.62133	4.93903	4.07728	0.0481192	0.640727	0.508857	0.67216	-0.434685	0.000220543	9.25682e-06	-5.81374	0.0160342	0.900047	0.834229	0.211915	-0.272815	0.0121596	0.00209291	-3.51102	0.482804	7.29938e-05	1.90944e-06	6.52011	0.288849	0.00834228	0.00106346	3.79723	-0.237409	0.0512875	0.00462472	-3.17133	-0.269494	0.0471193	0.00127466	-3.72089	-0.0755389	0.580505	0.341567	-0.973271	10165	SLC25A13
ENSG00000004866	4.85398	5.15566	4.5248	0.335417	0.00098687	0.000124644	4.69769	0.377268	0.000591432	3.43407e-05	5.24527	0.276891	0.00728542	0.00103735	3.8077	0.368808	0.000943304	5.17831e-05	5.06981	-0.0418508	0.707034	0.555872	-0.598617	-0.0919171	0.368371	0.203492	-1.31284	0.073603	0.586353	0.33366	0.989699	0.0150763	0.931044	0.830804	0.216366	0.0651426	0.601712	0.364346	0.927355	102466616, 93655, 7982	MIR6132, ST7-OT3, ST7
ENSG00000004897	5.92565	6.27377	5.45832	0.0180414	0.910251	0.856456	0.18314	-0.190563	0.153158	0.0663842	-1.93714	0.167209	0.224926	0.107769	1.68051	0.0348687	0.820505	0.730393	0.349262	0.208604	0.127102	0.0464162	2.11733	0.132341	0.357611	0.194683	1.33992	-0.472265	0.00468423	0.000110639	-4.74798	-0.323097	0.0755535	0.00360534	-3.27871	-0.246834	0.120163	0.0208508	-2.49968	996	CDC27
ENSG00000004961	5.05886	5.80449	4.41168	-0.421989	0.00589585	0.00119835	-3.74692	0.513516	0.00142995	0.000121512	4.70842	-0.267184	0.0915918	0.0324578	-2.29129	0.645202	0.00034123	1.09149e-05	5.74149	-0.935505	3.54177e-06	3.62528e-08	-8.44075	-0.912386	7.1419e-06	6.48691e-08	-8.14322	-0.185912	0.336986	0.11777	-1.63158	-0.0311072	0.91181	0.789998	-0.269755	-0.054226	0.7941	0.61899	-0.504798	3052	HCCS
ENSG00000004975	5.37351	5.54631	5.19566	-0.0604066	0.536416	0.395758	-0.867085	-0.0680208	0.500296	0.342965	-0.970393	-0.0767292	0.451421	0.286573	-1.09365	-0.0662946	0.50308	0.356873	-0.942198	0.00761422	0.952414	0.914348	0.108868	-0.0104346	0.930981	0.88241	-0.149738	0.110898	0.356681	0.129868	1.57686	0.0945754	0.481741	0.188067	1.36089	0.112624	0.327557	0.123316	1.60594	1856	DVL2
ENSG00000005001	6.7864	7.40794	6.30138	0.113076	0.65787	0.527643	0.642347	0.0557529	0.845946	0.752811	0.319117	0.0835578	0.762632	0.634063	0.483088	0.4722	0.0451823	0.0132109	2.70833	0.0573235	0.846372	0.74793	0.325653	-0.388643	0.113106	0.0376952	-2.21921	-0.231923	0.445832	0.195591	-1.33708	-0.261442	0.437518	0.151386	-1.48923	0.184524	0.546846	0.305358	1.05082	64063	PRSS22
ENSG00000005007	7.01626	7.44374	6.70597	0.0612121	0.665268	0.536374	0.628691	-0.173026	0.185522	0.086154	-1.80113	0.195738	0.137753	0.0559054	2.02451	-0.0231794	0.879457	0.811035	-0.24214	0.234238	0.0808238	0.0246908	2.42087	0.218917	0.107111	0.0349401	2.25589	-0.0273098	0.897505	0.778899	-0.284411	0.107216	0.586398	0.286488	1.09385	0.122537	0.44888	0.214772	1.27948	5976	UPF1
ENSG00000005020	4.72537	5.3202	3.92636	-0.200694	0.590304	0.452792	-0.765079	0.0325439	0.941358	0.902185	0.124406	-0.114099	0.801282	0.688362	-0.406711	0.0604618	0.893911	0.830679	0.216529	-0.233238	0.557549	0.384204	-0.888874	-0.174561	0.688772	0.532662	-0.634481	-0.373827	0.433494	0.185898	-1.36789	-0.287231	0.597745	0.299337	-1.06434	-0.345909	0.443087	0.210597	-1.29167	8935	SKAP2
ENSG00000005022	7.92663	8.37141	7.5279	-0.427643	0.00289781	0.000490463	-4.1223	-0.299659	0.0329498	0.00865853	-2.89708	-0.297699	0.0291367	0.0070494	-2.98768	-0.143871	0.288911	0.164725	-1.43992	-0.127984	0.386744	0.22378	-1.2538	-0.153828	0.283477	0.138667	-1.53968	-0.328182	0.0488348	0.00427858	-3.20496	-0.198239	0.288181	0.0631915	-1.96238	-0.172395	0.295126	0.102614	-1.70725	292	SLC25A5
ENSG00000005059	2.12704	3.05931	0.930226	-0.220545	0.549891	0.410316	-0.840209	0.0375544	0.932421	0.886746	0.144175	0.204125	0.6746	0.520296	0.653936	0.493555	0.233343	0.122636	1.60903	-0.258099	0.511502	0.337013	-0.982701	-0.28943	0.506026	0.328315	-1.00096	-0.866446	0.0733024	0.00815773	-2.92341	-0.441776	0.407328	0.129877	-1.57682	-0.410445	0.360008	0.146587	-1.50784	55013	MCUB
ENSG00000005075	4.99931	5.62475	4.56509	0.169777	0.257188	0.148408	1.50072	0.472301	0.00347611	0.000410873	4.19655	0.0535556	0.769273	0.644318	0.468452	0.377514	0.0162841	0.00316494	3.33461	-0.302524	0.0488694	0.0123863	-2.73737	-0.323958	0.0375355	0.00812091	-2.92541	0.148861	0.467715	0.213155	1.28418	0.0326402	0.902976	0.772606	0.292748	0.0540741	0.800469	0.627378	0.492687	5439	POLR2J
ENSG00000005100	4.70692	5.02613	4.36097	-0.539872	1.53303e-07	1.48511e-09	-10.1909	-0.226526	0.00284641	0.000313204	-4.31039	-0.45495	5.09769e-06	4.44142e-08	-8.33625	-0.211885	0.00606232	0.000789324	-3.92261	-0.313346	0.000223787	9.05065e-06	-5.82364	-0.243065	0.00274154	0.000222323	-4.45422	-0.0969301	0.272762	0.0810823	-1.83318	-0.0120078	0.929804	0.828292	-0.219633	-0.0822885	0.352619	0.140463	-1.53233	56919	DHX33
ENSG00000005108	-0.229419	2.12857	-3.73725	2.33845	0.000399983	3.95201e-05	5.18514	2.47567	0.000396924	2.04351e-05	5.46869	4.21888	2.49979e-06	1.46213e-08	8.91739	4.00883	8.72487e-06	4.04003e-08	8.38491	-0.137224	0.801967	0.685627	-0.410495	0.210056	0.604887	0.434496	0.796878	-0.540264	0.613926	0.364585	-0.926882	1.34017	0.0188627	0.00018503	4.53138	0.99289	0.0467083	0.00392153	3.24254	221981	THSD7A
ENSG00000005156	3.74192	4.21952	3.4198	-0.12282	0.40654	0.270432	-1.13211	-0.0754616	0.648975	0.500185	-0.68613	-0.169543	0.268679	0.137851	-1.54304	0.0227187	0.897759	0.836845	0.20852	-0.0473584	0.792317	0.670523	-0.431511	-0.192261	0.208572	0.0886239	-1.7861	0.139172	0.475983	0.219533	1.26581	0.0924492	0.683811	0.403491	0.85273	0.237352	0.176895	0.0410416	2.17781	3980	LIG3
ENSG00000005175	4.33763	4.81161	3.49063	-0.278518	0.258253	0.149166	-1.49778	0.0976484	0.734318	0.600545	0.531706	0.0630293	0.850078	0.759414	0.310296	0.298876	0.272879	0.152409	1.48533	-0.376166	0.143855	0.0553579	-2.02947	-0.235847	0.411601	0.239994	-1.20951	-0.558071	0.0825647	0.0100311	-2.83176	-0.216524	0.573434	0.273094	-1.12565	-0.356844	0.241355	0.0717285	-1.8972	79657	RPAP3
ENSG00000005187	0.0361332	0.925471	-1.23712	-0.266367	0.655782	0.525329	-0.645987	-0.221393	0.737612	0.603913	-0.526764	-0.176818	0.776605	0.653298	-0.455721	-0.208179	0.722448	0.60171	-0.529996	-0.044974	0.953737	0.91678	-0.105763	0.0313617	0.964148	0.936539	0.0805858	0.425943	0.553402	0.298533	1.06616	0.515492	0.509325	0.212909	1.2849	0.439156	0.542329	0.300818	1.061	6296	ACSM3
ENSG00000005189	1.27677	2.28627	0.223071	-1.22864	5.09105e-05	2.75443e-06	-6.35369	-1.34012	5.57351e-05	1.49415e-06	-6.63241	-0.775372	0.00676029	0.000930451	-3.85346	-0.616522	0.0245182	0.00562875	-3.08605	0.111483	0.755158	0.620027	0.503297	-0.15885	0.626351	0.457599	-0.756854	-0.28458	0.358234	0.130877	-1.5725	0.168687	0.707476	0.436101	0.794056	0.43902	0.214593	0.0582081	2.00413	81691	LOC81691
ENSG00000005194	5.6291	6.01417	5.3457	0.340538	0.00521344	0.00102408	3.81312	0.127792	0.304088	0.169414	1.42336	0.326355	0.0102299	0.00167449	3.6056	0.287301	0.0214368	0.00467578	3.16658	0.212746	0.0849819	0.0265099	2.38745	0.0390544	0.787515	0.665355	0.438745	-0.0407403	0.830309	0.65932	-0.447225	-0.0549227	0.780303	0.542547	-0.619107	0.118769	0.428192	0.198405	1.32836	57019	CIAPIN1
ENSG00000005206	5.64079	6.17455	5.1471	0.489751	0.00994692	0.00233428	3.4646	-0.010781	0.965409	0.940587	-0.0754356	0.258977	0.182912	0.081532	1.83027	-0.204032	0.292927	0.167907	-1.42864	0.500532	0.0125156	0.00197943	3.53469	0.463009	0.0207402	0.0036077	3.27842	0.277469	0.242259	0.0657561	1.94202	0.046695	0.889544	0.741995	0.333621	0.0842176	0.757782	0.561838	0.589526	56928	SPPL2B
ENSG00000005238	5.65461	6.14544	5.08056	0.535533	0.00971072	0.00226779	3.4769	0.547346	0.0106072	0.00190261	3.55148	0.473745	0.0274734	0.0065022	3.02309	0.566986	0.0102008	0.00163071	3.61681	-0.0118126	0.966751	0.938913	-0.0775655	-0.0932405	0.700566	0.547896	-0.61085	-0.0680747	0.837419	0.671575	-0.43004	-0.129863	0.684034	0.4038	-0.852162	-0.0484346	0.879457	0.754005	-0.317519	80256	FAM214B
ENSG00000005243	3.05386	3.92921	1.68847	0.987567	0.00245168	0.000394497	4.21361	1.12684	0.00126013	0.000100621	4.78806	0.719282	0.0238786	0.0053437	3.10866	0.657369	0.0386407	0.0105919	2.80751	-0.139277	0.669831	0.51079	-0.669064	0.0619132	0.859992	0.772018	0.293529	0.357385	0.422963	0.17704	1.39718	0.0891002	0.853056	0.671977	0.429478	-0.11209	0.782946	0.601929	-0.529673	51226	COPZ2
ENSG00000005249	1.71267	3.33444	0.417971	-1.93474	1.80834e-05	7.07337e-07	-6.97958	-1.8469	6.12781e-05	1.71368e-06	-6.56955	-1.27488	0.00431826	0.00051094	-4.10515	-1.01085	0.0161281	0.00312676	-3.33981	-0.0878383	0.874787	0.789648	-0.270217	-0.26403	0.607515	0.437568	-0.791481	-0.828523	0.0433532	0.00352653	-3.2882	-0.168659	0.824054	0.616095	-0.508997	0.00753276	0.991124	0.981859	0.0230118	5577	PRKAR2B
ENSG00000005302	4.79779	5.01535	4.61733	-0.0299771	0.754627	0.644005	-0.468897	0.0572467	0.540897	0.383502	0.89021	-0.0148129	0.893677	0.824145	-0.22503	-0.0414842	0.67072	0.53844	-0.625477	-0.0872238	0.341542	0.186763	-1.36509	0.0266713	0.801921	0.68612	0.409813	-0.0545501	0.659032	0.415861	-0.830132	-0.039386	0.781665	0.545241	-0.614943	-0.153281	0.142394	0.0280572	-2.36065	10943	MSL3
ENSG00000005339	6.28302	6.69903	5.94221	0.216922	0.0535284	0.0193854	2.53338	-0.0593271	0.643262	0.49407	-0.696064	0.313844	0.00945819	0.00148387	3.65672	0.163985	0.153362	0.0690237	1.91707	0.27625	0.0216507	0.00406157	3.22742	0.149859	0.22005	0.0953239	1.7471	0.0596162	0.719395	0.492969	0.69786	0.156538	0.328276	0.0831841	1.81969	0.282929	0.0419788	0.00331216	3.31512	1387	CREBBP
ENSG00000005379	3.13831	4.8589	0.821783	-0.252275	0.541768	0.401713	-0.856014	-1.91027	0.000670604	4.08989e-05	-5.17048	-0.0710228	0.85891	0.773035	-0.292179	-1.63128	0.000379224	1.2523e-05	-5.68142	1.658	0.00249042	0.00022305	4.45285	1.56026	0.000467195	1.89292e-05	5.50182	1.17765	0.00846042	0.000277341	4.3614	1.3589	0.011472	5.70744e-05	5.0284	1.45664	0.0216996	0.00102732	3.81179	9256	TSPOAP1
ENSG00000005436	3.66967	4.26392	2.91917	0.310892	0.159437	0.0791016	1.84618	-0.131384	0.61954	0.468402	-0.738558	0.362717	0.133899	0.0536802	2.04493	-0.220402	0.395514	0.254687	-1.17128	0.442277	0.0631639	0.0176372	2.57686	0.583119	0.020855	0.00363408	3.27529	-0.126333	0.719851	0.493541	-0.696926	-0.0745085	0.843766	0.654669	-0.453783	-0.215351	0.49591	0.257337	-1.16457	6936	GCFC2
ENSG00000005448	3.54932	4.14718	2.69484	0.360918	0.030339	0.00951778	2.85513	-0.73763	0.000704717	4.35805e-05	-5.14335	-0.0247485	0.905818	0.844337	-0.198808	-0.717061	0.000624825	2.72573e-05	-5.34446	1.09855	7.55587e-06	9.68221e-08	7.94183	0.692312	0.000684454	3.2736e-05	5.26579	0.443053	0.0363447	0.00261076	3.4169	0.057386	0.837282	0.640487	0.473908	0.463622	0.0537455	0.00493477	3.14322	84058	WDR54
ENSG00000005469	6.03163	6.87852	5.27551	0.36257	0.0118988	0.00292233	3.36874	-0.384336	0.00987187	0.001722	-3.59376	0.334794	0.0235645	0.00523607	3.1175	-0.423706	0.00616256	0.000812514	-3.91044	0.746905	3.72908e-05	7.88394e-07	6.92876	0.758499	3.78732e-05	6.28327e-07	7.03526	-0.289498	0.0981083	0.0135569	-2.69665	-0.317274	0.112344	0.00773494	-2.94688	-0.328868	0.0613975	0.00616233	-3.04656	54677	CROT
ENSG00000005483	6.13717	6.54636	5.54385	-0.370163	0.0157499	0.00415794	-3.2173	-0.487755	0.00320281	0.000368032	-4.24273	-0.436301	0.00735355	0.00105019	-3.80252	-0.482541	0.00383404	0.000407628	-4.19988	0.117593	0.491787	0.316926	1.02538	0.0462401	0.805701	0.690883	0.403227	-0.072378	0.751128	0.536448	-0.628575	-0.138516	0.538808	0.240487	-1.2082	-0.0671638	0.759569	0.564485	-0.585509	55904	KMT2E
ENSG00000005486	5.67811	6.22486	5.27334	0.332608	0.017183	0.00463887	3.17001	0.00495297	0.979081	0.963161	0.0467445	0.248552	0.0807638	0.0274773	2.37053	0.118471	0.415676	0.272381	1.12738	0.327655	0.0260469	0.00521478	3.11927	0.130081	0.394315	0.224749	1.25109	0.302754	0.0795879	0.0094363	2.85895	0.218698	0.255794	0.0475338	2.10555	0.416272	0.0175645	0.000723944	3.95892	57414	RHBDD2
ENSG00000005700	5.95667	6.47308	5.00244	-0.337145	0.161058	0.0801514	-1.83926	-0.0165415	0.958442	0.92894	-0.0902618	-0.319348	0.212064	0.0995911	-1.72347	0.043966	0.88167	0.814039	0.238214	-0.320603	0.212984	0.094755	-1.75032	-0.363314	0.162502	0.0620881	-1.97137	-0.401488	0.184927	0.0411692	-2.17629	-0.383691	0.260607	0.0496507	-2.08392	-0.340981	0.250508	0.0770736	-1.85978	25998	IBTK
ENSG00000005801	4.00828	4.40103	3.21221	-0.1639	0.534755	0.393922	-0.87052	-0.0524387	0.866742	0.784783	-0.276633	-0.159414	0.605748	0.439174	-0.78867	-0.233396	0.411083	0.268363	-1.13716	-0.111461	0.71286	0.563321	-0.587274	0.0739822	0.825214	0.719329	0.364261	-0.255005	0.461202	0.208163	-1.29886	-0.250519	0.507738	0.21143	-1.28922	-0.435963	0.173633	0.0397665	-2.19321	7748	ZNF195
ENSG00000005810	6.18263	6.8198	5.43243	-0.345043	0.0771318	0.0310022	-2.31322	0.0427754	0.861934	0.777255	0.286586	-0.396907	0.0506443	0.0146828	-2.66052	-0.0802359	0.718449	0.596497	-0.537665	-0.387819	0.060716	0.0167391	-2.6008	-0.316671	0.129923	0.0456507	-2.12554	-0.00430232	0.991815	0.977295	-0.0288035	-0.0561663	0.873482	0.709972	-0.377011	-0.127314	0.637061	0.402932	-0.853761	23077	MYCBP2
ENSG00000005812	5.04883	5.25956	4.5011	-0.0315545	0.864198	0.789631	-0.270239	-0.214162	0.184943	0.0857724	-1.80348	0.0592551	0.757439	0.626477	0.493985	-0.239073	0.145911	0.0645587	-1.95144	0.182608	0.27616	0.137702	1.54366	0.298328	0.0764568	0.0216332	2.48258	-0.136788	0.522119	0.266428	-1.14191	-0.0459788	0.867436	0.698155	-0.393207	-0.161699	0.427336	0.197576	-1.33092	26224	FBXL3
ENSG00000005882	4.81252	5.47304	4.32217	0.0444762	0.831431	0.74349	0.331611	0.0737716	0.727682	0.592192	0.544023	0.0258205	0.90627	0.845004	0.197945	0.24903	0.152892	0.0686724	1.9197	-0.0292954	0.897793	0.82898	-0.218737	-0.22321	0.21732	0.0937443	-1.75608	0.430352	0.0490334	0.00430794	3.20201	0.411696	0.0873186	0.00471326	3.16312	0.60561	0.00729469	0.000148445	4.62406	5164	PDK2
ENSG00000005884	8.81909	9.56904	7.92315	0.762943	0.00224165	0.00035196	4.26145	0.385454	0.100049	0.0377812	2.2181	0.781662	0.0023026	0.000214506	4.46926	0.419344	0.067472	0.0228483	2.45714	0.377489	0.134601	0.0503372	2.07708	0.362318	0.15216	0.056922	2.01542	-0.0781067	0.822616	0.647297	-0.46422	-0.0593881	0.894085	0.751767	-0.320513	-0.0442174	0.906998	0.80421	-0.251078	3675	ITGA3
ENSG00000005889	4.59075	4.92787	4.21409	0.11333	0.499565	0.35823	0.939486	0.0505332	0.797887	0.68423	0.412432	0.175932	0.321642	0.17786	1.39442	0.0484117	0.804656	0.709154	0.378129	0.0627965	0.746766	0.608145	0.520572	0.127521	0.492215	0.31456	1.03053	-0.167444	0.451275	0.199971	-1.32355	-0.104841	0.676166	0.393286	-0.871711	-0.169565	0.412006	0.186345	-1.36644	7543	ZFX
ENSG00000005893	7.48506	7.9781	7.04441	0.298462	0.199806	0.10692	1.68483	0.401964	0.0908044	0.0332889	2.27917	0.279269	0.249838	0.124988	1.5984	0.318302	0.174781	0.0822203	1.82584	-0.103502	0.718247	0.570554	-0.576335	-0.039033	0.896407	0.828465	-0.219407	-0.00238488	0.995854	0.9891	-0.0138266	-0.0215777	0.963989	0.905373	-0.12033	-0.0860468	0.804553	0.634162	-0.482947	3920	LAMP2
ENSG00000005955	5.69061	5.89786	5.29366	0.0311181	0.797611	0.698621	0.392567	-0.0437089	0.723741	0.588103	-0.550083	0.0279592	0.831271	0.731445	0.347839	-0.117731	0.282768	0.160148	-1.45646	0.0748271	0.531442	0.356529	0.942886	0.14569	0.199428	0.0830614	1.82047	-0.166374	0.210001	0.0508081	-2.07244	-0.169533	0.249796	0.0446941	-2.13598	-0.240396	0.0645119	0.00678804	-3.00425	NA	NA
ENSG00000006007	7.01802	7.68042	6.32125	-0.429444	0.00176043	0.0002586	-4.39076	0.504763	0.000845969	5.61299e-05	5.0355	-0.548407	0.000293703	1.25262e-05	-5.6813	0.462808	0.00178798	0.000134428	4.66584	-0.934207	1.04113e-06	6.12248e-09	-9.38929	-1.01122	6.41091e-07	1.32804e-09	-10.2561	-0.0361553	0.861954	0.715485	-0.369491	-0.155119	0.397532	0.122919	-1.60774	-0.0781098	0.677586	0.450403	-0.769186	51573	GDE1
ENSG00000006015	3.81503	4.51618	3.2522	-0.35497	0.208894	0.113337	-1.65282	0.286062	0.319657	0.181535	1.38218	-0.336811	0.268281	0.13763	-1.54396	-0.0144705	0.968217	0.946626	-0.0677544	-0.641032	0.0297036	0.00628335	-3.03806	-0.32234	0.297083	0.148098	-1.50193	0.0882122	0.845118	0.684371	0.412235	0.106371	0.832055	0.6321	0.485903	-0.212321	0.557138	0.315722	-1.028	55049	C19orf60
ENSG00000006016	3.13298	4.04164	2.10231	0.473901	0.337231	0.211425	1.28924	-0.00834428	0.990924	0.983197	-0.0213155	-0.318426	0.589117	0.421854	-0.819337	-0.341458	0.539928	0.394066	-0.870249	0.482245	0.365279	0.206297	1.30442	0.0230326	0.973734	0.95403	0.0583439	0.243059	0.751976	0.537646	0.62671	-0.549268	0.436568	0.15097	-1.49083	-0.0900553	0.916295	0.822298	-0.227436	9244	CRLF1
ENSG00000006025	5.25716	6.07588	4.75206	-0.0419592	0.802913	0.704389	-0.38465	0.439052	0.00443676	0.000580918	4.0513	-0.200571	0.208097	0.097001	-1.73771	0.279468	0.0665556	0.0224123	2.46612	-0.481011	0.00249598	0.000223852	-4.45134	-0.480039	0.00381924	0.000346717	-4.26775	-0.337368	0.0668	0.0070288	-2.98896	-0.495979	0.020885	0.000230317	-4.43939	-0.496951	0.0080493	0.000170509	-4.56574	114881	OSBPL7
ENSG00000006042	5.6438	6.16364	4.85241	-0.220438	0.094219	0.0400515	-2.18972	-0.807595	9.76746e-06	1.25987e-07	-7.81089	-0.221037	0.106235	0.0395498	-2.19587	-0.507425	0.00103348	6.01966e-05	-5.00575	0.587156	0.000294468	1.27895e-05	5.67223	0.286388	0.0437247	0.0100066	2.83285	0.236286	0.151952	0.0289685	2.3455	0.235688	0.2038	0.0291179	2.34306	0.536455	0.00375687	4.21169e-05	5.15794	26022	TMEM98
ENSG00000006047	0.282418	1.4503	-0.749904	0.417181	0.329005	0.204638	1.30939	0.385673	0.399517	0.249184	1.1854	0.648691	0.145644	0.0601439	1.98755	1.00927	0.0215036	0.00470037	3.16431	0.0315084	0.95568	0.919463	0.102341	-0.360577	0.388255	0.219637	-1.26551	-0.026118	0.975214	0.940574	-0.0754516	0.205392	0.749174	0.49684	0.691555	0.597478	0.21131	0.0567639	2.01683	51087	YBX2
ENSG00000006062	3.79721	4.35956	3.31808	0.661646	0.0002871	2.54687e-05	5.37367	0.185225	0.302209	0.168072	1.42806	0.527313	0.00372576	0.000420404	4.18694	-0.0136063	0.951364	0.919078	-0.102833	0.476422	0.00640996	0.000790536	3.92196	0.540919	0.00315368	0.000265545	4.37964	0.116686	0.635637	0.390055	0.877786	-0.0176477	0.954183	0.880076	-0.152733	-0.0821453	0.737475	0.531415	-0.636432	9020	MAP3K14
ENSG00000006114	6.13204	6.41986	5.84971	-0.0128931	0.913528	0.861239	-0.176969	0.0995914	0.324655	0.185798	1.36822	0.0354213	0.761798	0.632647	0.485118	0.216394	0.0301049	0.00749459	2.96077	-0.112484	0.275927	0.137518	-1.54442	-0.180972	0.0764233	0.0216019	-2.48326	0.0556054	0.690057	0.454866	0.761523	0.10392	0.459998	0.168531	1.42645	0.172408	0.14168	0.0277203	2.36637	NA	NA
ENSG00000006118	7.22366	7.86282	6.7734	0.382629	0.0703191	0.0275612	2.36909	0.515743	0.0194466	0.00430567	3.20223	0.432928	0.0480973	0.0137027	2.69182	0.549218	0.01432	0.00264623	3.41114	-0.133115	0.597265	0.425978	-0.811965	-0.116291	0.650262	0.48735	-0.707062	0.0562181	0.868681	0.725447	0.355956	0.106517	0.768385	0.52396	0.648145	0.089693	0.777031	0.590402	0.546674	54972	TMEM132A
ENSG00000006125	7.2071	7.51462	6.91101	0.29264	0.00581072	0.00117645	3.7547	0.207417	0.0464552	0.0136764	2.69269	0.189127	0.066606	0.0212889	2.49003	0.272251	0.0107415	0.0017585	3.58487	0.0852229	0.461762	0.289104	1.08777	-0.0831235	0.469347	0.292249	-1.0805	-0.159845	0.200914	0.0471985	-2.10906	-0.263359	0.0673834	0.00289942	-3.37211	-0.0950121	0.469087	0.232013	-1.23101	163	AP2B1
ENSG00000006194	5.06437	5.55811	4.75216	-0.0558308	0.630895	0.497438	-0.690584	-0.000342415	0.998632	0.996685	-0.00420443	0.0235159	0.856843	0.769765	0.296519	-0.0726807	0.519342	0.373494	-0.909459	-0.0554884	0.661748	0.501246	-0.684414	0.0961966	0.406422	0.235192	1.22238	0.361014	0.00739086	0.000217047	4.46431	0.44036	0.00625847	1.67777e-05	5.55412	0.288675	0.0288418	0.00175333	3.58612	10127	ZNF263
ENSG00000006210	8.06319	9.57706	6.57683	0.965069	0.000737384	8.62146e-05	4.8534	0.949272	0.00119107	9.25977e-05	4.82319	0.967414	0.00209631	0.00018788	4.52495	1.26045	0.00029626	8.85529e-06	5.83323	0.0157968	0.966918	0.939378	0.0769736	-0.293035	0.379424	0.212795	-1.28523	1.01988	0.001996	3.70913e-05	5.21228	1.02222	0.0151784	0.000119036	4.71711	1.33105	0.00118372	4.5265e-06	6.13054	6376	CX3CL1
ENSG00000006282	5.12128	5.77254	4.34574	0.0680093	0.867002	0.79448	0.263855	-0.238393	0.535181	0.377884	-0.900974	-0.211772	0.586241	0.41883	-0.824772	-0.238999	0.511317	0.365106	-0.925857	0.306402	0.424268	0.255936	1.16811	0.0272268	0.951586	0.916575	0.106025	0.374536	0.402809	0.163156	1.44555	0.0947549	0.875601	0.714383	0.370993	0.37393	0.391364	0.170882	1.41825	64847	SPATA20
ENSG00000006327	6.68693	7.81997	5.5895	1.02499	0.00329574	0.000579712	4.05218	1.15164	0.00184326	0.000170904	4.56477	1.19148	0.00158942	0.000128312	4.68547	1.37979	0.000570393	2.3597e-05	5.40657	-0.126651	0.760205	0.627274	-0.492837	-0.188313	0.639992	0.473971	-0.729224	-0.066289	0.905584	0.793249	-0.265475	0.100196	0.868872	0.701119	0.389135	0.161858	0.740541	0.536825	0.627988	51330	TNFRSF12A
ENSG00000006432	5.99674	6.60701	5.3345	0.557688	0.00277851	0.000464524	4.14509	0.748458	0.000337052	1.63053e-05	5.56651	0.582169	0.00310184	0.000322222	4.29848	0.774985	0.000359	1.15926e-05	5.71514	-0.19077	0.316997	0.168107	-1.42794	-0.192816	0.318716	0.164104	-1.44214	0.0908764	0.733876	0.512421	0.666457	0.115357	0.679223	0.397734	0.863399	0.117403	0.625968	0.389852	0.878169	4293	MAP3K9
ENSG00000006451	5.39698	5.91824	4.88421	-0.567414	0.000135222	9.63932e-06	-5.79597	0.140234	0.292196	0.160029	1.4569	-0.278484	0.0396046	0.0106293	-2.80593	0.252452	0.055918	0.0175968	2.57792	-0.707648	2.2803e-05	4.04993e-07	-7.24343	-0.530935	0.000517589	2.20165e-05	-5.43649	-0.15812	0.343501	0.121658	-1.6135	0.130811	0.495922	0.201354	1.31933	-0.0459018	0.807317	0.638161	-0.477227	5898	RALA
ENSG00000006453	6.75461	6.99396	6.56833	0.101823	0.196841	0.104915	1.69518	0.0925766	0.259718	0.136292	1.54952	0.115697	0.159445	0.0676424	1.92749	0.163984	0.0433326	0.0124562	2.73484	0.00924659	0.930213	0.879223	0.153829	-0.0482869	0.603638	0.433267	-0.799044	0.124836	0.2046	0.0486912	2.09362	0.13871	0.214633	0.0322615	2.29419	0.196244	0.0451687	0.0037097	3.26644	55971	BAIAP2L1
ENSG00000006459	5.59059	6.51606	4.71896	-0.932372	0.00102929	0.000131456	-4.67526	-0.423545	0.1112	0.0432118	-2.15257	-0.85045	0.00294033	0.000300428	-4.32785	-0.640603	0.018172	0.00369483	-3.26817	-0.508827	0.0682544	0.0195785	-2.52881	-0.209847	0.476893	0.299625	-1.06369	0.409767	0.203061	0.0480243	2.10046	0.491689	0.184858	0.0232785	2.44843	0.192709	0.579927	0.340809	0.974835	80853	KDM7A
ENSG00000006530	3.55684	3.88257	3.23043	-0.0676873	0.548591	0.408754	-0.843062	0.261496	0.0165936	0.0034738	3.29467	-0.0455282	0.734048	0.595494	-0.539143	0.239656	0.0339297	0.00887262	2.88627	-0.329183	0.00404764	0.000427535	-4.17988	-0.285184	0.0136755	0.00205971	-3.51781	-0.0934647	0.532574	0.276589	-1.11725	-0.0713056	0.673626	0.389343	-0.879129	-0.115305	0.375385	0.157857	-1.46489	55750	AGK
ENSG00000006534	6.38122	7.01442	5.40078	-0.405158	0.157939	0.0781371	-1.85261	-0.237782	0.442572	0.2889	-1.08824	-0.614423	0.0379597	0.0100135	-2.83254	0.0319017	0.930707	0.884833	0.146629	-0.167376	0.617626	0.450133	-0.76965	-0.646325	0.0345623	0.0072397	-2.97598	-0.203583	0.611988	0.362166	-0.931662	-0.412848	0.305902	0.0711108	-1.90168	0.0661006	0.885162	0.764262	0.303835	221	ALDH3B1
ENSG00000006555	4.81503	5.37846	4.38562	-0.436346	0.00639658	0.00133793	-3.70044	0.018599	0.925899	0.874124	0.160381	-0.524904	0.00258784	0.000251484	-4.40248	-0.0269921	0.885068	0.818765	-0.232043	-0.454945	0.00721931	0.000931993	-3.85276	-0.497911	0.00414246	0.000388427	-4.22011	0.143068	0.490207	0.233859	1.22599	0.0545106	0.844052	0.655471	0.452652	0.0974767	0.641577	0.40864	0.843271	55001	TTC22
ENSG00000006576	4.25312	4.81002	3.49728	-0.330325	0.0852347	0.0352042	-2.25226	-0.71313	0.00160489	0.000142175	-4.64224	-0.12397	0.607168	0.440588	-0.7862	-0.43912	0.0463863	0.0137323	-2.69084	0.382805	0.0755854	0.0224919	2.46447	0.31515	0.165879	0.0640151	1.95576	-0.425026	0.08673	0.0110863	-2.78712	-0.218671	0.45692	0.165217	-1.43817	-0.151016	0.605605	0.368347	-0.91949	57157	PHTF2
ENSG00000006607	6.00878	6.32349	5.72864	-0.17504	0.176834	0.0909971	-1.77201	-0.0689184	0.642192	0.492766	-0.698191	-0.0251937	0.878464	0.802088	-0.253861	-0.00698245	0.967124	0.944634	-0.0702873	-0.106121	0.4679	0.294715	-1.07485	-0.0182113	0.913304	0.855579	-0.184273	-0.237186	0.14423	0.026389	-2.3896	-0.0873406	0.671734	0.386596	-0.884328	-0.17525	0.274002	0.0906759	-1.7739	9855	FARP2
ENSG00000006625	4.6653	5.19716	4.10273	-0.56675	0.000485378	4.98843e-05	-5.08572	-0.218353	0.144452	0.0612029	-1.97868	-0.198761	0.231614	0.11206	-1.65906	-0.0368143	0.842865	0.760708	-0.30857	-0.348396	0.0275567	0.00565305	-3.08418	-0.161947	0.346338	0.186096	-1.36725	-0.570591	0.00320224	6.59452e-05	-4.96701	-0.202602	0.353641	0.0967863	-1.7389	-0.389052	0.0381276	0.00281781	-3.38431	79017	GGCT
ENSG00000006634	2.71241	3.75444	1.72338	-0.853906	0.000147912	1.07872e-05	-5.74664	-0.674458	0.00195402	0.000185366	-4.53061	-0.23638	0.324674	0.18017	-1.3867	-0.480369	0.0442133	0.012811	-2.72219	-0.179448	0.441657	0.271189	-1.13027	0.243988	0.339195	0.1799	1.3876	-0.853556	0.001169	1.9373e-05	-5.49178	-0.23603	0.457044	0.165556	-1.43696	-0.659467	0.0201231	0.000909726	-3.86293	10926	DBF4
ENSG00000006652	5.31641	5.87517	5.00896	0.297517	0.062757	0.0238364	2.43736	0.209285	0.213005	0.103939	1.70027	0.412781	0.0158264	0.00307575	3.34685	0.475001	0.00684148	0.000944127	3.84732	0.0882313	0.638694	0.4745	0.728341	-0.0622193	0.747341	0.608692	-0.519774	0.0573931	0.825799	0.652174	0.45731	0.172658	0.456244	0.164483	1.44079	0.323108	0.0979486	0.0143763	2.67009	3475	IFRD1
ENSG00000006695	4.04678	4.42478	3.51561	-0.409766	0.0023304	0.000368876	-4.24177	0.0891857	0.511943	0.354957	0.946037	-0.205413	0.134264	0.0538593	-2.04326	0.236507	0.0718655	0.0248309	2.41822	-0.498951	0.000687457	4.00605e-05	-5.17933	-0.441919	0.00228368	0.000175036	-4.55472	-0.158396	0.34225	0.120952	-1.61675	0.0459565	0.841904	0.647958	0.463283	-0.0110754	0.959121	0.907428	-0.117704	1352	COX10
ENSG00000006704	4.59175	5.07294	4.17798	-0.0798689	0.72865	0.611848	-0.515172	0.112201	0.628426	0.477225	0.7238	-0.049058	0.847721	0.7557	-0.315254	0.163504	0.447115	0.302	1.05834	-0.19207	0.39091	0.22712	-1.24448	-0.212562	0.333745	0.175835	-1.40126	0.148999	0.605044	0.35356	0.948846	0.17981	0.554938	0.254934	1.17065	0.200301	0.433552	0.203126	1.31395	9569	GTF2IRD1
ENSG00000006712	5.9969	6.22575	5.83072	0.131794	0.225739	0.125479	1.5962	0.0381368	0.771653	0.648813	0.46207	0.113732	0.32998	0.184421	1.3727	0.0789289	0.497969	0.351964	0.952063	0.0936568	0.43963	0.269426	1.13456	0.034803	0.795517	0.67735	0.421988	0.0310116	0.860489	0.712173	0.374007	0.0129498	0.952644	0.876783	0.156963	0.0718037	0.629515	0.394129	0.870131	54623	PAF1
ENSG00000006715	5.69113	5.97015	5.10921	-0.259148	0.0625819	0.0237356	-2.43935	0.153863	0.293009	0.160831	1.45397	-0.219729	0.132806	0.0530966	-2.05041	0.111829	0.45196	0.306759	1.04771	-0.413012	0.00672297	0.000845031	-3.89395	-0.331558	0.0273156	0.0052208	-3.11877	-0.0106186	0.966317	0.921745	-0.0994306	0.0288011	0.911799	0.789693	0.270158	-0.0526531	0.797647	0.62381	-0.497829	27072	VPS41
ENSG00000006740	3.57338	4.4565	2.91049	0.335734	0.324071	0.200432	1.32214	0.0143645	0.975425	0.957536	0.053889	0.426121	0.207102	0.096365	1.74125	0.398579	0.231307	0.121112	1.61601	0.32137	0.384798	0.222068	1.25862	0.0275426	0.945196	0.906	0.119528	0.359843	0.432936	0.185224	1.37008	0.45023	0.302535	0.0695648	1.91304	0.744057	0.0673185	0.00739506	2.96665	9912	ARHGAP44
ENSG00000006744	5.91951	6.20112	5.65015	0.151449	0.17031	0.086478	1.79913	0.0718962	0.558835	0.402656	0.854272	0.113736	0.342677	0.194294	1.34113	0.209231	0.0665556	0.0224098	2.46617	0.0795524	0.530124	0.35523	0.945489	-0.0954945	0.44392	0.26917	-1.13518	-0.101646	0.500235	0.244433	-1.19778	-0.139358	0.38099	0.11256	-1.65661	0.035689	0.831342	0.675785	0.424168	60528	ELAC2
ENSG00000006747	4.62459	5.62751	3.61968	-0.83948	0.0309314	0.00975641	-2.84412	-0.615559	0.121723	0.048898	-2.09151	-0.361956	0.384234	0.228049	-1.24191	-0.519972	0.193223	0.0945338	-1.75157	-0.223921	0.638413	0.47423	-0.728792	0.158016	0.741413	0.601125	0.530855	2.29917e-06	0.999994	0.999994	8.03382e-06	0.477527	0.402781	0.1268	1.59032	0.0955897	0.881322	0.756852	0.313715	85477	SCIN
ENSG00000006756	5.79076	6.27111	5.17593	0.365886	0.0641275	0.0245015	2.42448	-0.319764	0.121143	0.0485443	-2.09512	0.108075	0.644045	0.482219	0.715519	-0.374188	0.0672216	0.0227254	-2.45966	0.68565	0.00228813	0.000198241	4.50239	0.482263	0.0243756	0.00446529	3.18651	0.245204	0.342039	0.120668	1.61806	-0.0126072	0.976528	0.934001	-0.0838173	0.190781	0.462523	0.226844	1.24525	414	ARSD
ENSG00000006757	4.31101	4.65382	3.97633	0.151746	0.22318	0.123685	1.60427	0.392057	0.00371719	0.000451145	4.15734	-0.00529069	0.976201	0.957644	-0.0537515	0.282816	0.0325469	0.0083742	2.91184	-0.24031	0.0602132	0.0165088	-2.60714	-0.288107	0.0309859	0.00625812	-3.03982	0.00116347	0.996194	0.990707	0.0117879	-0.155874	0.382342	0.113331	-1.65285	-0.108077	0.495075	0.256601	-1.16643	8228	PNPLA4
ENSG00000006831	6.61352	6.86109	6.25285	0.172545	0.0656131	0.0251611	2.41202	0.0194984	0.867633	0.785991	0.27504	0.184176	0.0551784	0.0164395	2.60906	0.181524	0.0561236	0.0176786	2.57579	0.153047	0.122789	0.0442212	2.14122	0.00265193	0.983523	0.97047	0.0374655	-0.23114	0.0443363	0.00365233	-3.27314	-0.219509	0.0974125	0.00584503	-3.06963	-0.069114	0.579	0.339818	-0.976882	79602	ADIPOR2
ENSG00000006837	2.8247	3.27109	2.55477	0.223177	0.0971822	0.0416484	2.17063	0.319381	0.0241704	0.0057315	3.07818	0.107158	0.489782	0.323119	1.01202	0.351991	0.0153787	0.00292244	3.36873	-0.096204	0.522067	0.346868	-0.962404	-0.244834	0.0811629	0.0236175	-2.44168	0.0877002	0.666135	0.426823	0.810461	-0.0283185	0.907174	0.780607	-0.282152	0.120311	0.478393	0.241807	1.2047	51265	CDKL3
ENSG00000007047	5.49504	6.08572	4.89068	0.68159	9.4206e-05	6.15872e-06	5.99355	0.483845	0.00329028	0.000380889	4.22833	0.627479	0.000422196	2.06301e-05	5.46459	0.604583	0.000709434	3.35672e-05	5.25504	0.197745	0.207462	0.0914629	1.76928	0.0228966	0.90269	0.838947	0.205794	0.108278	0.61587	0.367016	0.922101	0.0541668	0.831199	0.630755	0.487832	0.229015	0.205155	0.053675	2.04498	57787	MARK4
ENSG00000007062	5.62593	8.11583	1.04279	1.46678	0.0224885	0.00654252	3.02038	-3.05091	0.00248236	0.000258627	-4.39072	0.659948	0.352771	0.202532	1.31575	-1.8835	0.00649175	0.000874506	-3.87954	4.51769	7.05968e-05	1.77643e-06	6.55309	2.54345	0.00098525	5.40258e-05	5.05176	2.09121	0.00960335	0.000335729	4.28126	1.28438	0.163717	0.0177153	2.57484	3.25862	0.00659214	0.000122877	4.70371	8842	PROM1
ENSG00000007080	5.02501	5.65648	4.76567	0.0773061	0.615943	0.480538	0.718301	0.273021	0.0603557	0.0192066	2.53766	0.115484	0.4716	0.305021	1.05157	0.37566	0.0136596	0.0024493	3.44412	-0.195715	0.188008	0.0799774	-1.8404	-0.260176	0.0804614	0.0233153	-2.4477	-0.00534548	0.984929	0.961945	-0.048289	0.0328326	0.89812	0.761399	0.307649	0.0972932	0.605999	0.368806	0.918592	115098	CCDC124
ENSG00000007168	7.43952	7.72393	7.01546	-0.291384	0.00535376	0.0010599	-3.79865	0.0539498	0.641862	0.492205	0.699108	-0.254068	0.0145903	0.00274596	-3.39535	0.0617519	0.566402	0.422618	0.817968	-0.345334	0.00228947	0.000198496	-4.50185	-0.31582	0.00443995	0.000426601	-4.1808	-0.15935	0.203881	0.048346	-2.09715	-0.122034	0.394265	0.121333	-1.61499	-0.151547	0.221999	0.0615051	-1.97617	5048	PAFAH1B1
ENSG00000007171	0.787042	2.85841	-1.46229	-1.78215	0.00323191	0.000564743	-4.06315	-1.70577	0.00672857	0.00102365	-3.81329	-1.54518	0.00321183	0.000339033	-4.27715	-1.77659	0.00163351	0.000117042	-4.72424	-0.0763799	0.932412	0.883385	-0.148486	0.231411	0.729335	0.585005	0.554688	0.94254	0.0849623	0.0106429	2.80536	1.17951	0.163891	0.0177541	2.57383	0.871722	0.260337	0.0826522	1.82308	4843	NOS2
ENSG00000007174	2.28216	4.5138	-1.12502	-1.02768	0.238978	0.134887	-1.55541	-2.03578	0.0533468	0.0163554	-2.6114	-1.48195	0.0314187	0.00779294	-2.94359	-1.12872	0.0858386	0.0316845	-2.30282	1.0081	0.402309	0.236851	1.21791	-0.353234	0.680561	0.523285	-0.64921	1.81063	0.0354451	0.00252238	3.43159	1.35636	0.25414	0.0467154	2.11415	2.7177	0.0283831	0.00169274	3.60101	1770	DNAH9
ENSG00000007202	7.87303	8.28443	7.61087	-0.123477	0.250174	0.143004	-1.52206	0.0823596	0.479028	0.321901	1.01464	-0.113519	0.308125	0.167232	-1.43102	0.239703	0.0289984	0.00707601	2.98603	-0.205837	0.0677438	0.0193742	-2.53365	-0.353222	0.0032122	0.000273017	-4.368	-0.081745	0.571791	0.317971	-1.02311	-0.0717861	0.669101	0.383055	-0.891063	0.0755985	0.601756	0.364471	0.927108	9703	KIAA0100
ENSG00000007216	0.196437	1.99363	-1.30838	0.156454	0.888039	0.824579	0.224465	0.249377	0.827741	0.726222	0.354907	0.105358	0.913791	0.856556	0.18301	0.255917	0.768617	0.660253	0.445913	-0.0929229	0.937062	0.892701	-0.136543	-0.150559	0.868114	0.786343	-0.274575	1.09627	0.330468	0.112696	1.65594	1.04517	0.367362	0.104414	1.69779	1.10281	0.272979	0.0900284	1.77772	9058	SLC13A2
ENSG00000007237	0.711413	2.47526	-0.92668	-0.864458	0.189563	0.0997434	-1.72264	-1.34205	0.0687353	0.0228448	-2.45721	-1.30045	0.0573897	0.0173012	-2.58568	-0.240499	0.719238	0.597415	-0.536311	0.477591	0.592133	0.420562	0.821657	-1.05995	0.135051	0.0480533	-2.10016	0.421826	0.612469	0.363078	0.929859	-0.0141615	0.993138	0.979584	-0.0258993	1.52338	0.0814708	0.0104984	2.81146	8522	GAS7
ENSG00000007255	3.59913	4.28401	2.52315	-0.147304	0.443455	0.30352	-1.05493	-1.00982	7.46529e-05	2.22663e-06	-6.45011	-0.0713805	0.736638	0.599357	-0.533454	-0.764871	0.000652986	2.91224e-05	-5.316	0.862511	0.000387912	1.8553e-05	5.51051	0.693491	0.00127632	7.76956e-05	4.89746	0.396227	0.0780252	0.00916069	2.8721	0.472151	0.0608801	0.00223251	3.48357	0.641172	0.0175235	0.000717468	3.9627	79090	TRAPPC6A
ENSG00000007306	-0.197623	2.10229	-1.72579	-1.26662	0.0275989	0.00845807	-2.90744	-0.11494	0.858244	0.771494	-0.294224	-1.13771	0.0618437	0.0192506	-2.5366	1.39959	0.00590047	0.000757107	3.94011	-1.15168	0.0597682	0.0163431	-2.61174	-2.5373	0.000118426	2.8578e-06	-6.33704	-0.0617366	0.946511	0.877871	-0.155565	0.0671754	0.958699	0.890761	0.139028	1.4528	0.0135768	0.000436312	4.17136	1087	CEACAM7
ENSG00000007341	3.88602	4.30314	3.42262	0.236243	0.322615	0.199293	1.32563	0.237607	0.34688	0.203715	1.31217	0.165992	0.546758	0.377797	0.901142	0.15357	0.561885	0.417691	0.826826	-0.00136443	0.997634	0.993866	-0.00778081	0.0124215	0.968686	0.945137	0.0696482	0.0294977	0.945771	0.876597	0.157202	-0.0407536	0.924933	0.817702	-0.23343	-0.0545395	0.884882	0.763752	-0.304515	54879	ST7L
ENSG00000007376	4.10567	4.44231	3.81478	-0.030456	0.886426	0.821852	-0.228018	0.141563	0.458077	0.302482	1.05726	-0.108616	0.591777	0.424913	-0.813866	-0.02942	0.891948	0.827714	-0.220384	-0.172019	0.368498	0.208805	-1.29696	-0.079196	0.705348	0.553576	-0.602129	0.228955	0.317176	0.10503	1.69458	0.150795	0.565709	0.265866	1.14329	0.0579722	0.824932	0.665672	0.438301	113000	RPUSD1
ENSG00000007384	6.19341	6.68754	5.7796	0.473326	0.00146857	0.000204721	4.48887	0.282183	0.0467734	0.0137986	2.68866	0.410912	0.00635713	0.000853272	3.88987	0.309444	0.0313905	0.00794851	2.93487	0.191143	0.194987	0.0840394	1.81429	0.101467	0.524362	0.346188	0.963791	0.0958846	0.621762	0.373444	0.909556	0.0334699	0.895305	0.754569	0.316765	0.123145	0.492058	0.253959	1.17314	64285	RHBDF1
ENSG00000007392	5.74913	6.08948	5.10346	0.201866	0.205516	0.110916	1.66471	-0.0753783	0.684728	0.542556	-0.619094	0.0456931	0.817364	0.711639	0.374735	-0.369896	0.0282563	0.00680886	-3.00291	0.277244	0.0993725	0.033106	2.28181	0.415589	0.0168384	0.00272689	3.39832	0.0657248	0.790861	0.59629	0.53797	-0.0904482	0.728231	0.463183	-0.747365	-0.228793	0.249793	0.0765069	-1.86364	55692	LUC7L
ENSG00000007516	2.968	4.16	1.35663	0.991187	0.000781435	9.25077e-05	4.8236	-0.81084	0.0177262	0.00378868	-3.25737	0.218957	0.393683	0.236023	1.22014	-1.06415	0.000813709	4.10994e-05	-5.16839	1.80203	8.69179e-06	1.17034e-07	7.84743	1.2831	9.71784e-05	2.18478e-06	6.45874	1.21418	0.000633801	8.81102e-06	5.83544	0.441952	0.176054	0.0206271	2.50468	0.960877	0.0194079	0.00085611	3.88847	8938	BAIAP3
ENSG00000007520	4.70761	5.22552	4.41323	-0.0685661	0.662149	0.532648	-0.634504	0.269894	0.062202	0.0199836	2.51935	-0.000709782	0.99696	0.994834	-0.00655272	0.238926	0.0971778	0.0373195	2.22406	-0.33846	0.023637	0.00456956	-3.17652	-0.239636	0.104169	0.0335488	-2.27543	0.132895	0.494473	0.238468	1.21358	0.200751	0.311866	0.0743326	1.87867	0.101927	0.581497	0.342811	0.97071	115939	TSR3
ENSG00000007541	6.06344	6.74312	5.34545	1.11412	7.92281e-08	5.50296e-10	10.7796	0.487016	0.00133747	0.000109915	4.75075	0.884834	3.98736e-06	2.86668e-08	8.56252	0.373561	0.00984187	0.00155546	3.6368	0.627103	0.000139808	4.68498e-06	6.11518	0.511273	0.00107517	6.12494e-05	4.99838	0.248462	0.142345	0.0258323	2.39964	0.0191769	0.941869	0.854309	0.185912	0.135006	0.428287	0.198604	1.32775	9091	PIGQ
ENSG00000007545	5.5741	5.90913	5.35876	-0.11485	0.309843	0.188776	-1.35862	-0.110657	0.350333	0.206703	-1.3032	-0.122623	0.302238	0.16284	-1.44669	-0.0701505	0.56194	0.417766	-0.82669	-0.00419317	0.979549	0.961067	-0.0494042	-0.0524725	0.694327	0.540545	-0.622208	0.169521	0.228062	0.0591443	1.99605	0.161748	0.30139	0.0690077	1.91719	0.210027	0.123479	0.0219631	2.47555	57585	CRAMP1
ENSG00000007866	6.14795	6.6829	5.81213	0.403006	0.00591261	0.00120392	3.74497	0.166985	0.257646	0.134772	1.55589	0.41226	0.00716205	0.00101152	3.81831	0.271744	0.060994	0.0198259	2.52301	0.236021	0.11355	0.0395679	2.19564	0.140516	0.371634	0.20598	1.30536	0.17003	0.356312	0.12956	1.5782	0.179285	0.378772	0.111378	1.66242	0.274789	0.111832	0.0182537	2.56109	7005	TEAD3
ENSG00000007923	5.93653	6.24194	5.71876	-0.0971498	0.318477	0.195767	-1.33654	-0.0728514	0.48493	0.327689	-1.00228	-0.0702301	0.516547	0.348249	-0.959592	0.0972748	0.330678	0.198068	1.3294	-0.0242984	0.841873	0.741557	-0.33421	-0.167505	0.100173	0.0317676	-2.30157	-0.159245	0.184693	0.0410503	-2.1777	-0.132326	0.328501	0.0833085	-1.8189	0.0108809	0.947395	0.882516	0.149602	55735	DNAJC11
ENSG00000007933	3.38741	5.56751	0.930844	-0.677702	0.568094	0.429229	-0.806186	-1.20126	0.342848	0.200591	-1.32166	-0.232651	0.858532	0.772414	-0.293003	-0.710736	0.553916	0.408493	-0.843539	0.523555	0.729445	0.585983	0.553234	0.478085	0.719768	0.57299	0.572666	0.250849	0.885821	0.757022	0.313488	0.695901	0.690952	0.413919	0.833652	0.74137	0.670282	0.442229	0.783339	2328	FMO3
ENSG00000007944	4.86147	5.51284	3.81926	1.04149	2.76442e-06	6.36777e-08	8.15261	1.07375	4.71998e-06	4.22736e-08	8.3616	0.945459	2.36607e-05	3.78872e-07	7.27527	1.10558	7.30155e-06	3.09904e-08	8.52198	-0.0322566	0.874336	0.788836	-0.271288	-0.160126	0.352919	0.191178	-1.35096	0.121041	0.637211	0.391963	0.874195	0.0250107	0.933413	0.834857	0.211101	0.15288	0.446263	0.212797	1.28522	29116	MYLIP
ENSG00000007952	-0.187001	1.42689	-1.84938	0.64772	0.33721	0.211391	1.28934	0.646685	0.36612	0.219654	1.26546	0.672638	0.375909	0.221149	1.26122	0.994454	0.157629	0.0715397	1.89856	0.00103539	0.99912	0.998261	0.00220632	-0.321816	0.658701	0.496765	-0.691677	-0.0789074	0.952095	0.890026	-0.139971	-0.0539896	0.966008	0.909256	-0.115369	0.268862	0.763293	0.570621	0.576234	27035	NOX1
ENSG00000007968	0.0898759	2.34695	-2.19145	-2.93279	1.2446e-06	2.35073e-08	-8.66622	-1.65559	0.000239614	1.05087e-05	-5.7581	-1.1258	0.0604528	0.0186592	-2.55098	-0.332124	0.570538	0.427148	-0.809882	-1.27719	0.0165611	0.00285654	-3.37848	-0.793673	0.211727	0.0905963	-1.77436	-2.35533	5.52431e-05	4.94774e-07	-7.14818	-0.548343	0.531797	0.234616	-1.22394	-1.03186	0.0895172	0.0124336	-2.73566	1870	E2F2
ENSG00000008018	6.87141	7.2125	6.59862	-0.105959	0.349085	0.221175	-1.26115	0.223452	0.050036	0.0150324	2.64983	-0.105934	0.370562	0.216494	-1.27451	0.203471	0.0701526	0.0240466	2.43326	-0.329412	0.0066348	0.000829502	-3.90174	-0.309405	0.0100827	0.00137168	-3.68993	-0.0582179	0.719395	0.492865	-0.69803	-0.0581921	0.748032	0.494748	-0.694959	-0.0781991	0.602711	0.365557	-0.924968	5689	PSMB1
ENSG00000008083	5.43224	5.66208	5.17048	-0.0311587	0.792507	0.691446	-0.40245	0.0736864	0.509731	0.352833	0.95031	-0.0332328	0.794838	0.6789	-0.419831	0.00560603	0.967082	0.944338	0.0706635	-0.104845	0.345311	0.189805	-1.35532	-0.0388389	0.75919	0.62528	-0.495709	-0.141147	0.286533	0.0880698	-1.78944	-0.143222	0.321653	0.0795694	-1.84308	-0.209228	0.0965944	0.0139944	-2.68229	3720	JARID2
ENSG00000008086	2.21515	2.78407	1.32566	-0.259872	0.229198	0.127733	-1.5862	0.350037	0.0992447	0.0374171	2.2228	-0.443457	0.0493211	0.0141986	-2.67572	-0.0749579	0.758175	0.646694	-0.465076	-0.60991	0.00752263	0.000986905	-3.82868	-0.368499	0.107938	0.0353808	-2.24985	0.21946	0.440109	0.191591	1.34965	0.0358761	0.93181	0.831927	0.214907	-0.205535	0.432177	0.201935	-1.31756	6792	CDKL5
ENSG00000008128	5.21838	5.39833	5.02888	0.126759	0.115843	0.0521118	2.05978	0.0847482	0.325232	0.186266	1.3667	0.103743	0.232311	0.112528	1.65677	0.00496672	0.963186	0.938029	0.0786901	0.0420106	0.661922	0.501573	0.683884	0.0987758	0.265403	0.125433	1.59641	0.0069326	0.963078	0.913413	0.110061	-0.0160836	0.914511	0.795148	-0.262976	-0.0728488	0.492308	0.254276	-1.17233	728642	CDK11A
ENSG00000008130	6.2063	6.9864	5.78134	-0.367206	0.00342043	0.000607271	-4.03269	0.230057	0.0619072	0.0198412	2.52265	-0.273862	0.028414	0.00680703	-3.00303	0.499158	0.000544109	2.17803e-05	5.44115	-0.597263	7.10552e-05	1.79229e-06	-6.54903	-0.77302	5.57627e-06	3.60132e-08	-8.44418	-0.0481829	0.795501	0.602938	-0.528193	0.0451611	0.828876	0.625002	0.49611	0.220918	0.133789	0.0253329	2.40882	65220	NADK
ENSG00000008196	-3.03922	2.01036	-6.63255	4.38039	0.0134103	0.00340711	3.30299	1.31215	0.5734	0.417622	0.826951	4.82746	0.00656278	0.00089327	3.87061	0.704398	0.769711	0.661661	0.443932	3.06825	0.0948421	0.0309784	2.31358	4.12306	0.0196507	0.00338466	3.30583	0.932591	0.770122	0.563011	0.587745	1.37966	0.41716	0.137188	1.54579	0.324844	0.926006	0.83977	0.204726	7021	TFAP2B
ENSG00000008226	2.62233	4.6696	0.0872807	-0.47619	0.507539	0.36619	-0.923723	-2.21856	0.0151537	0.00309206	-3.34459	-1.09564	0.0672444	0.0215544	-2.48428	-1.24038	0.0440152	0.0127248	-2.72524	1.74236	0.0634394	0.0177354	2.57432	0.144736	0.857187	0.768611	0.298052	1.32432	0.0740683	0.00836207	2.91249	0.704867	0.468312	0.17622	1.39996	2.3025	0.0336778	0.0023073	3.46955	9940	DLEC1
ENSG00000008256	4.46357	4.97518	4.0104	0.466994	0.000234299	1.96109e-05	5.4865	0.473161	0.000376052	1.9223e-05	5.49515	0.517243	0.000186548	6.55812e-06	5.96572	0.644608	2.83127e-05	2.64797e-07	7.4475	-0.00616734	0.96832	0.941005	-0.0749038	-0.127365	0.273712	0.131311	-1.57062	0.0596659	0.73723	0.516057	0.660663	0.109915	0.484985	0.190738	1.35235	0.231113	0.0812398	0.0104588	2.81315	9265	CYTH3
ENSG00000008282	7.11499	7.55693	6.77763	-0.117435	0.55283	0.413183	-0.834989	-0.0852567	0.689723	0.548315	-0.610204	0.0277397	0.903074	0.840165	0.204213	0.0813271	0.685091	0.555466	0.599238	-0.0321781	0.892723	0.820326	-0.230008	-0.0535873	0.811368	0.699014	-0.392026	-0.442772	0.0479911	0.0041725	-3.21579	-0.297598	0.248052	0.0440096	-2.14358	-0.276188	0.214497	0.0581558	-2.00459	6856	SYPL1
ENSG00000008283	6.5623	7.23034	6.04019	0.490448	0.00085393	0.000104026	4.774	-0.300303	0.0287071	0.00722007	-2.97718	0.268848	0.0536464	0.0158556	2.62556	-0.230933	0.0883774	0.033013	-2.28316	0.790752	1.04714e-05	1.51842e-07	7.71875	0.499781	0.00129218	7.92802e-05	4.88891	0.208808	0.21181	0.0518265	2.06253	-0.0127927	0.963453	0.903162	-0.123156	0.278178	0.0872023	0.0117683	2.76037	1534	CYB561
ENSG00000008294	6.27738	6.58104	5.95572	0.114019	0.487552	0.346303	0.963556	0.147897	0.371397	0.223861	1.25357	0.0854843	0.639463	0.477118	0.72398	0.176951	0.268234	0.149112	1.49799	-0.0338776	0.866655	0.777629	-0.286091	-0.0914664	0.616501	0.446421	-0.77606	-0.133005	0.528458	0.272938	-1.12603	-0.16154	0.47995	0.186595	-1.36564	-0.103951	0.624796	0.388334	-0.881037	9043	SPAG9
ENSG00000008300	0.767396	1.80748	-0.316326	0.154155	0.673085	0.545505	0.614535	0.61561	0.0620906	0.0199402	2.52035	-0.0749775	0.852653	0.763086	-0.305402	0.621339	0.0469715	0.0139658	2.68321	-0.461455	0.160252	0.0640923	-1.95515	-0.696317	0.0286919	0.00561322	-3.08726	0.403411	0.35413	0.128486	1.58289	0.174278	0.737006	0.478232	0.722126	0.40914	0.250103	0.076887	1.86105	1951, 100616112	CELSR3, MIR4793
ENSG00000008311	2.28763	3.37469	-0.157683	0.110212	0.819149	0.727651	0.352971	-0.759896	0.107524	0.0414203	-2.17332	0.437585	0.406511	0.246834	1.1915	-0.781153	0.164314	0.0756849	-1.86928	0.870109	0.0673147	0.0192023	2.53776	1.21874	0.0286667	0.00560654	3.08778	-0.774145	0.187465	0.0422024	-2.16416	-0.446773	0.474146	0.181397	-1.38264	-0.795402	0.232104	0.06663	-1.93524	10157	AASS
ENSG00000008323	4.58933	5.59468	3.64715	0.80703	8.70068e-05	5.52904e-06	6.04142	0.657992	0.0011852	9.19243e-05	4.82627	0.642474	0.000791552	4.97704e-05	5.0867	0.738357	0.000293857	8.63443e-06	5.84434	0.149039	0.4208	0.252613	1.17658	-0.0958835	0.598039	0.42742	-0.809397	0.662581	0.00439096	0.000100137	4.7901	0.498024	0.0288881	0.000501845	4.11268	0.742946	0.00133321	6.29438e-06	5.98389	55200	PLEKHG6
ENSG00000008324	3.50149	3.66024	3.32728	-0.0817819	0.367282	0.236239	-1.21956	0.014266	0.900745	0.835218	0.210632	0.0294592	0.789986	0.672544	0.428687	-0.105355	0.266856	0.148044	-1.50214	-0.0960479	0.317405	0.168415	-1.42685	0.134814	0.16076	0.0611448	1.97916	-0.000277682	0.999024	0.996833	-0.00401752	0.110963	0.378417	0.110876	1.66491	-0.119899	0.283688	0.0959628	-1.7435	51188	SS18L2
ENSG00000008382	3.26687	3.7692	2.8924	-0.257199	0.127713	0.0591138	-1.99631	-0.115276	0.541378	0.383975	-0.88931	-0.286358	0.0955824	0.0343717	-2.26379	-0.11383	0.520322	0.37462	-0.907276	-0.141922	0.463963	0.291019	-1.08334	-0.172529	0.343391	0.183498	-1.37572	0.291648	0.161256	0.0320998	2.29659	0.262488	0.269865	0.0536584	2.04513	0.293094	0.155455	0.0327144	2.28751	84954	MPND
ENSG00000008394	8.62039	9.11215	7.87037	0.3644	0.0356597	0.0116507	2.76487	0.0453482	0.828649	0.727553	0.353104	0.486248	0.00646943	0.000873076	3.88022	0.162606	0.332631	0.199542	1.32487	0.319052	0.0806891	0.0246448	2.42174	0.323643	0.0697839	0.0190563	2.54128	-0.411536	0.042862	0.00341036	-3.30258	-0.289687	0.238331	0.0402808	-2.18694	-0.294278	0.148745	0.0302874	-2.32433	4257	MGST1
ENSG00000008405	3.61873	4.10448	3.25721	0.111468	0.561429	0.422567	0.818061	-0.176493	0.376763	0.228771	-1.23991	0.294241	0.132673	0.0530216	2.05112	-0.0981733	0.65319	0.518795	-0.656314	0.287961	0.136583	0.0514278	2.06639	0.392414	0.0489382	0.0116912	2.76332	-0.177088	0.492593	0.236377	-1.21919	0.00568461	0.988145	0.96665	0.0423148	-0.0987685	0.721246	0.508339	-0.67299	1407	CRY1
ENSG00000008441	5.23008	5.82977	4.22016	0.439421	0.0944368	0.0401729	2.18825	-0.226641	0.441006	0.287555	-1.09136	0.394749	0.152058	0.0636378	1.95878	-0.326833	0.243514	0.129999	-1.5763	0.666063	0.020312	0.00373123	3.26395	0.721582	0.0125822	0.00185057	3.56324	0.199202	0.595753	0.343309	0.969687	0.15453	0.710483	0.44119	0.78515	0.0990108	0.809756	0.641497	0.472468	4784	NFIX
ENSG00000008513	6.72539	7.12504	6.34065	0.042732	0.819453	0.727987	0.352517	-0.249954	0.122565	0.0493854	-2.08658	0.12947	0.459369	0.293595	1.07741	-0.0828402	0.63271	0.495166	-0.694278	0.292686	0.0796842	0.0241971	2.43034	0.21231	0.214278	0.0921486	1.76528	-0.0783051	0.741312	0.520839	-0.653076	0.00843249	0.981066	0.945322	0.0694134	0.0888091	0.689215	0.464583	0.744997	6482	ST3GAL1
ENSG00000008516	-0.038483	0.804122	-0.579615	-0.130731	0.744235	0.630716	-0.487889	0.0571494	0.899741	0.833603	0.212729	-0.203379	0.615823	0.450058	-0.76978	-0.248465	0.509626	0.363455	-0.929113	-0.18788	0.651945	0.490466	-0.701952	0.0450864	0.920914	0.866062	0.170754	0.310503	0.514777	0.260164	1.15746	0.237855	0.666128	0.377688	0.901352	0.00488886	0.993078	0.985609	0.0182551	64386	MMP25
ENSG00000008517	2.95936	4.73169	1.59441	1.52357	0.0454187	0.0157788	2.62777	1.48529	0.0614442	0.0196573	2.52695	1.28006	0.103271	0.0380101	2.21517	1.69347	0.0287278	0.00697498	2.99234	0.0382737	0.966522	0.938382	0.0782409	-0.413412	0.564162	0.388001	-0.881667	0.299999	0.827824	0.65514	0.453118	0.0564883	0.965206	0.90771	0.117344	0.508174	0.540163	0.298779	1.0656	9235	IL32
ENSG00000008710	6.1502	6.39916	5.63869	0.361074	0.00907673	0.00208102	3.51344	0.278015	0.0449929	0.0130952	2.7123	0.173193	0.223903	0.107116	1.68384	-0.0270692	0.867155	0.794667	-0.263608	0.0830585	0.597978	0.427543	0.809179	0.200263	0.167019	0.0645975	1.95113	0.299565	0.0740683	0.00831375	2.91505	0.111685	0.589071	0.289959	1.08579	-0.00551944	0.981762	0.957537	-0.0538883	5310, 102465429	PKD1, MIR6511B1
ENSG00000008735	-0.484259	0.636678	-1.38176	-0.207177	0.596431	0.45907	-0.754347	0.35128	0.342159	0.199942	1.32364	-0.765722	0.0238783	0.00534071	-3.10891	0.0353012	0.9264	0.878536	0.15471	-0.558458	0.131448	0.0487654	-2.09286	-0.801024	0.0189463	0.00321406	-3.32801	1.02851	0.0140243	0.000592995	4.04267	0.469968	0.346723	0.0931956	1.75923	0.712534	0.0674431	0.00743061	2.96454	23542	MAPK8IP2
ENSG00000008838	6.10757	6.65699	5.80717	0.130982	0.300525	0.181271	1.38305	0.441705	0.00155012	0.000135528	4.66241	0.0267269	0.86383	0.781419	0.281078	0.491734	0.000819439	4.18395e-05	5.16076	-0.310723	0.0198005	0.00360183	-3.27912	-0.465007	0.0012576	7.59171e-05	-4.90727	0.001694	0.995058	0.985965	0.0178038	-0.102561	0.58973	0.29088	-1.08366	0.051723	0.77727	0.59141	0.54518	102466757, 9862	MIR6884, MED24
ENSG00000008853	5.17704	5.8232	4.24656	-0.299858	0.205471	0.110879	-1.6649	0.193249	0.445211	0.291437	1.08237	0.0561709	0.859463	0.773951	0.290964	0.371565	0.146994	0.0651905	1.94645	-0.493107	0.0481106	0.0121105	-2.7475	-0.315394	0.23611	0.105619	-1.69153	-0.694684	0.0241623	0.00138529	-3.68576	-0.338655	0.324802	0.0813127	-1.83169	-0.516368	0.0783902	0.0095972	-2.85144	23221	RHOBTB2
ENSG00000008869	5.59345	5.85377	5.19955	-0.0774419	0.55889	0.419797	-0.823032	0.0471082	0.751669	0.622109	0.500287	-0.112555	0.412472	0.25177	-1.17874	0.020102	0.897088	0.835216	0.210635	-0.12455	0.357917	0.199874	-1.32385	-0.132657	0.333864	0.175933	-1.40093	-0.0714303	0.695451	0.461463	-0.75028	-0.106543	0.572357	0.271759	-1.12888	-0.0984365	0.550491	0.308969	-1.04281	54497	HEATR5B
ENSG00000008952	6.77679	7.23929	5.85556	-0.158089	0.52127	0.379749	-0.897389	0.0356943	0.904384	0.841348	0.202681	-0.0594936	0.83252	0.73354	-0.345011	0.165774	0.495017	0.348861	0.958347	-0.193783	0.455819	0.283581	-1.10066	-0.225268	0.373825	0.20789	-1.29967	-0.369406	0.198259	0.0460712	-2.12101	-0.270811	0.414965	0.135631	-1.55228	-0.239326	0.411343	0.185846	-1.36806	7095	SEC62
ENSG00000008988	8.90559	9.57861	8.57455	-0.225122	0.163312	0.0817008	-1.82918	-0.205796	0.217129	0.106653	-1.6862	-0.228463	0.176971	0.0779566	-1.85382	-0.298092	0.0695039	0.0237735	-2.4386	-0.0193261	0.928135	0.875195	-0.159004	0.069629	0.722784	0.576678	0.567129	0.208496	0.317689	0.105296	1.6932	0.205154	0.378123	0.110744	1.66557	0.116199	0.586549	0.348436	0.95921	6224	RPS20
ENSG00000009307	9.1959	9.40864	8.88492	-0.0935793	0.534147	0.393133	-0.871997	0.0516811	0.760857	0.634302	0.482746	-0.016883	0.924115	0.874061	-0.160462	0.0286353	0.86177	0.787685	0.272804	-0.14526	0.34582	0.190345	-1.3536	-0.0455183	0.792892	0.673353	-0.427558	-0.0534293	0.803526	0.617506	-0.506949	0.0232669	0.930923	0.830191	0.217163	-0.0764751	0.701959	0.481225	-0.717163	7812	CSDE1
ENSG00000009335	7.05621	7.28853	6.66605	0.214197	0.038537	0.0128692	2.72015	0.152068	0.150317	0.0647219	1.95014	0.264109	0.0140791	0.00260131	3.41845	0.257464	0.016065	0.00310693	3.34253	0.0621284	0.609357	0.44032	0.786668	0.00664468	0.961683	0.932973	0.0851258	-0.186452	0.138704	0.0246343	-2.42194	-0.13654	0.356925	0.0987508	-1.72805	-0.0810562	0.55243	0.310731	-1.03892	9690	UBE3C
ENSG00000009413	4.47136	5.11501	3.67038	-0.0549138	0.896179	0.835617	-0.210114	-0.341985	0.366871	0.22035	-1.26348	0.105431	0.808826	0.698933	0.392138	-0.23513	0.551596	0.406142	-0.847851	0.287071	0.471967	0.29834	1.0666	0.340561	0.389652	0.220715	1.26245	-0.0881228	0.880148	0.747179	-0.32666	0.0722219	0.909118	0.784254	0.277333	0.0187316	0.976356	0.946959	0.0673313	5980	REV3L
ENSG00000009765	2.48484	3.78586	1.27427	-1.08247	0.00313253	0.000542414	-4.08007	-0.893291	0.0147161	0.00297206	-3.36153	-0.922356	0.0223343	0.00485932	-3.1499	-0.305814	0.427147	0.282839	-1.10241	-0.189179	0.677215	0.519657	-0.654948	-0.616542	0.137801	0.0494257	-2.08618	-0.412985	0.347586	0.124206	-1.60192	-0.252871	0.687011	0.407988	-0.844465	0.174492	0.7471	0.546698	0.612695	389434	IYD
ENSG00000009780	2.65949	2.97762	2.3407	0.0263673	0.888038	0.824302	0.224826	0.137693	0.407664	0.25732	1.16461	-0.177213	0.301496	0.162273	-1.44874	-0.0902614	0.610471	0.469356	-0.736955	-0.111326	0.524388	0.349017	-0.958031	-0.0869513	0.64525	0.48151	-0.716691	0.0607823	0.806508	0.621829	0.500691	-0.142798	0.538808	0.240663	-1.20773	-0.167172	0.398826	0.175976	-1.40078	199870	FAM76A
ENSG00000009830	4.91544	5.35027	4.38041	0.610217	4.44652e-05	2.31903e-06	6.43164	0.246705	0.0605748	0.01928	2.5359	0.529912	0.000422196	2.06055e-05	5.4651	0.440066	0.00233553	0.000198505	4.50183	0.363512	0.00685743	0.000867582	3.88288	0.089846	0.52211	0.34422	0.967818	0.0390961	0.853718	0.70008	0.390562	-0.0412091	0.845035	0.657293	-0.450082	0.232457	0.127253	0.0231821	2.45037	29954	POMT2
ENSG00000009844	5.44968	6.06971	4.6659	-0.658818	0.000196423	1.56895e-05	-5.58324	0.20701	0.189272	0.0887142	1.78556	-0.474149	0.00600369	0.000795591	-3.91928	0.217358	0.172468	0.0808171	1.83491	-0.865828	1.88312e-05	3.21254e-07	-7.35435	-0.691506	0.000285539	9.58583e-06	-5.79841	-0.265346	0.171156	0.0357684	-2.24459	-0.0806765	0.759584	0.511434	-0.668035	-0.254998	0.173337	0.0396347	-2.19482	51534	VTA1
ENSG00000009950	-0.768019	0.384396	-2.48077	-0.23569	0.488031	0.346852	-0.962437	-1.45762	0.000801629	5.20157e-05	-5.0679	-0.19569	0.571344	0.403349	-0.852992	-1.41564	0.000629516	2.75771e-05	-5.33944	1.22193	0.00373488	0.000384115	4.22479	1.21995	0.00198986	0.000144029	4.63678	0.49512	0.206511	0.049507	2.08536	0.53512	0.221493	0.0348845	2.25666	0.537097	0.288654	0.0988209	1.72767	51085	MLXIPL
ENSG00000009954	5.48171	5.57488	5.27203	-0.00653094	0.949492	0.917617	-0.104696	0.0122955	0.907794	0.846179	0.196423	0.0944309	0.286491	0.151266	1.48969	0.0384284	0.682912	0.552637	0.603566	-0.0188265	0.85931	0.76596	-0.301577	0.0560024	0.55965	0.382034	0.893013	-0.101916	0.346381	0.123248	-1.60625	-0.000954231	0.99523	0.987929	-0.0153121	-0.0757831	0.478187	0.241177	-1.20637	9031	BAZ1B
ENSG00000010017	5.96805	6.22975	5.6249	-0.305967	0.00242106	0.000388243	-4.22031	-0.046003	0.675779	0.53229	-0.635064	-0.28249	0.00647962	0.000875501	-3.87906	0.0594413	0.566725	0.422972	0.817334	-0.259964	0.0115357	0.00175219	-3.58639	-0.341931	0.00176753	0.000120613	-4.71156	-0.0593635	0.664472	0.423498	-0.816393	-0.0358863	0.829725	0.6263	-0.49424	0.0460808	0.737701	0.531668	0.636037	10048	RANBP9
ENSG00000010030	2.05968	3.09684	0.935584	-0.597763	0.0458438	0.0159516	-2.62281	0.63434	0.0239686	0.0056632	3.0834	-0.649847	0.0340813	0.00868236	-2.89586	0.381573	0.1654	0.0763361	1.86481	-1.2321	0.000291541	1.25461e-05	-5.68061	-1.03142	0.00141311	8.88523e-05	-4.84065	0.286899	0.451536	0.200142	1.32303	0.234815	0.624078	0.329359	0.998748	0.0341322	0.93712	0.861182	0.177043	51513	ETV7
ENSG00000010072	3.76258	4.09561	3.36701	0.296412	0.0208616	0.00593321	3.0631	0.132233	0.340399	0.198457	1.3282	0.250559	0.0765519	0.0255872	2.40412	0.186646	0.18981	0.0919272	1.76657	0.16418	0.223976	0.102092	1.71002	0.0639129	0.687716	0.531343	0.636545	-0.207732	0.231926	0.0609738	-1.98059	-0.253585	0.152928	0.0153552	-2.64017	-0.153319	0.353848	0.141641	-1.52755	83932	SPRTN
ENSG00000010165	5.21478	5.64986	4.98404	-0.0678402	0.615723	0.480094	-0.719037	0.0288787	0.853455	0.763379	0.305011	0.132125	0.32595	0.181335	1.38284	0.195132	0.12832	0.0542919	2.03924	-0.0967189	0.49223	0.317357	-1.02444	-0.0630068	0.66841	0.508485	-0.672756	-0.0235548	0.913479	0.80875	-0.245131	0.17641	0.31152	0.0740261	1.88082	0.142698	0.358253	0.145108	1.51368	51603	METTL13
ENSG00000010219	3.64317	4.01168	3.31501	-0.173597	0.323985	0.200336	-1.32243	-0.183519	0.324155	0.185313	-1.36979	-0.248696	0.182912	0.081531	-1.83028	-0.14413	0.445537	0.300335	-1.06209	0.00992204	0.968645	0.941792	0.0739024	-0.104566	0.618598	0.448543	-0.772392	0.0245948	0.936035	0.855737	0.184069	-0.050505	0.873122	0.709167	-0.378111	0.0639833	0.810868	0.643043	0.470267	8798	DYRK4
ENSG00000010244	7.5623	7.75476	7.36631	0.0141354	0.877228	0.808902	0.244932	-0.0432573	0.609596	0.456947	-0.757967	-0.00466807	0.962649	0.934262	-0.0834851	0.0324977	0.693956	0.566479	0.582489	0.0573928	0.504551	0.329482	0.998489	-0.0371658	0.675543	0.516957	-0.659231	-0.197403	0.031511	0.00212339	-3.50487	-0.216207	0.0443059	0.00112826	-3.77232	-0.121648	0.182693	0.0433219	-2.15132	7756, 693217	ZNF207, MIR632
ENSG00000010256	7.06757	7.45723	6.73254	-0.188722	0.16641	0.0837168	-1.81632	0.0837132	0.585175	0.430583	0.803786	-0.109593	0.461543	0.295463	-1.07314	0.189044	0.171539	0.0802016	1.83893	-0.272435	0.0590468	0.0160703	-2.61943	-0.298636	0.0395919	0.00872261	-2.89382	-0.15933	0.365732	0.136528	-1.54853	-0.0802008	0.714352	0.445551	-0.777568	-0.0539995	0.78745	0.609272	-0.518927	7384	UQCRC1
ENSG00000010270	5.34166	5.66776	4.94227	0.506795	3.457e-06	8.41303e-08	8.01218	0.351008	0.000367832	1.8565e-05	5.51023	0.45198	3.74487e-05	7.00467e-07	6.98417	0.328496	0.000978056	5.50615e-05	5.04367	0.155788	0.0724884	0.0211507	2.49306	0.123484	0.164546	0.0632929	1.96156	-0.0647554	0.587708	0.335281	-0.986308	-0.119571	0.300573	0.0686375	-1.91997	-0.0872673	0.405668	0.181689	-1.38167	83930	STARD3NL
ENSG00000010278	8.70759	9.05573	8.43796	-0.0502256	0.731004	0.615027	-0.510547	-0.162778	0.219117	0.108003	-1.67932	0.0542932	0.725685	0.583879	0.556365	-0.155591	0.230626	0.12056	-1.61856	0.112552	0.429942	0.260878	1.15567	0.209884	0.126503	0.0439095	2.1447	0.0498696	0.799829	0.612168	0.514705	0.154388	0.412943	0.134151	1.55851	0.0570567	0.755754	0.559368	0.593284	928	CD9
ENSG00000010292	5.57553	6.09376	5.19069	-0.607094	0.000320557	2.95092e-05	-5.31033	-0.330475	0.0329017	0.00863586	-2.89824	0.00274087	0.989113	0.981395	0.0236007	0.135193	0.398435	0.257283	1.1647	-0.276618	0.0825814	0.0254432	-2.40678	-0.132453	0.435508	0.26139	-1.15439	-0.45094	0.0173047	0.000821381	-3.90588	0.158894	0.474581	0.18173	1.38153	0.0147284	0.955683	0.899019	0.128455	9918	NCAPD2
ENSG00000010295	-0.10491	0.697334	-0.734338	0.35331	0.30601	0.18553	1.36909	0.728014	0.0345717	0.00923217	2.86866	-0.142844	0.735227	0.597445	-0.536267	-0.49202	0.189833	0.0919643	-1.76635	-0.374704	0.26938	0.132958	-1.56357	0.349176	0.388664	0.219992	1.2645	0.241489	0.628514	0.381406	0.894215	-0.254665	0.622692	0.3279	-1.00184	-0.978545	0.0245736	0.00126681	-3.72349	25900	IFFO1
ENSG00000010310	2.98062	3.91934	1.52432	0.00327371	0.99303	0.988021	0.0151945	-0.967493	0.0051738	0.000716824	-3.96307	-0.387406	0.171733	0.0747181	-1.87598	-0.834963	0.0071979	0.00101524	-3.81677	0.970767	0.00535604	0.000625573	4.02023	0.447557	0.148694	0.0552179	2.03074	0.597984	0.0832849	0.0101943	2.82457	0.207305	0.629787	0.33565	0.985539	0.730515	0.0713781	0.00824112	2.91892	2696	GIPR
ENSG00000010318	2.37794	3.09716	1.81998	0.702304	0.000130952	9.25822e-06	5.81368	-0.0718357	0.727844	0.592546	-0.5435	0.752343	0.000160339	5.2663e-06	6.06307	0.140018	0.445725	0.300545	1.06161	0.77414	0.000100238	2.99865e-06	6.31533	0.612326	0.000857036	4.49588e-05	5.13006	0.0418811	0.885801	0.756647	0.313989	0.0919204	0.691717	0.414701	0.832233	0.253735	0.230822	0.0657779	1.94185	51533	PHF7
ENSG00000010322	7.08736	7.48179	6.61565	0.217111	0.0621765	0.0235402	2.44321	-0.151969	0.200963	0.0962636	-1.74182	0.222879	0.0647177	0.0204725	2.50817	-0.123318	0.300289	0.173481	-1.40929	0.36908	0.00407644	0.000431329	4.17618	0.346197	0.00711964	0.000852379	3.89031	0.15794	0.281691	0.0857103	1.80386	0.163707	0.32933	0.0837736	1.81596	0.186591	0.184926	0.0443357	2.13995	11188	NISCH
ENSG00000010361	3.94294	4.52565	3.21141	0.788574	1.3134e-05	4.62194e-07	7.18052	0.0990935	0.564964	0.409309	0.842048	0.298477	0.0379597	0.0100144	2.83251	-0.0627215	0.697769	0.570913	-0.575794	0.68948	0.000101614	3.05219e-06	6.30735	0.361199	0.0148341	0.00230107	3.4707	0.632609	0.00108721	1.74213e-05	5.53779	0.142513	0.462932	0.171243	1.417	0.470794	0.013383	0.000424003	4.18336	80199	FUZ
ENSG00000010404	5.97959	6.40638	5.61655	0.251987	0.0740019	0.0294163	2.33821	0.512348	0.00132502	0.000108582	4.7559	0.102784	0.52056	0.352273	0.951439	0.273805	0.0599311	0.0193782	2.53356	-0.26036	0.0804623	0.0245236	-2.42406	-0.171021	0.266629	0.126272	-1.59266	0.194533	0.284879	0.0872327	1.79452	0.04533	0.856287	0.677274	0.422094	-0.0440092	0.838055	0.686136	-0.409791	3423	IDS
ENSG00000010438	2.17475	4.04147	-0.0446115	-0.416864	0.702688	0.579729	-0.56256	0.890202	0.337856	0.196487	1.3343	-1.17037	0.324872	0.180341	-1.38614	0.490347	0.638787	0.502685	0.682089	-1.30707	0.171807	0.0707619	-1.90422	-1.66072	0.142005	0.0515659	-2.06505	-0.0624343	0.971969	0.933891	-0.0839564	-0.815942	0.637564	0.343628	-0.969032	-0.46229	0.70004	0.47774	-0.722945	5646	PRSS3
ENSG00000010539	3.39342	3.66876	3.01917	0.0921088	0.485303	0.343935	0.968402	0.271111	0.0360292	0.00975529	2.84417	0.0469547	0.766778	0.639986	0.474622	0.246331	0.0617689	0.020232	2.51363	-0.179003	0.167335	0.0682205	-1.92311	-0.199376	0.134466	0.0477922	-2.10286	-0.00101709	0.996768	0.991956	-0.0102039	-0.0461711	0.830703	0.629629	-0.48945	-0.0257977	0.896877	0.785476	-0.275719	7752	ZNF200
ENSG00000010610	-0.722971	0.381421	-2.32414	-0.883084	0.0174969	0.0047492	-3.15983	-1.47479	0.00123417	9.73774e-05	-4.80191	-1.03825	0.00828878	0.00124385	-3.73121	-0.511937	0.150284	0.0670341	-1.93213	0.59171	0.194138	0.0835232	1.81754	-0.526314	0.195869	0.0809824	-1.83383	0.269945	0.560178	0.304864	1.05193	0.114779	0.870952	0.70539	0.383279	1.2328	0.0184357	0.000785725	3.92453	920	CD4
ENSG00000010626	2.91983	4.243	1.8242	0.00229606	0.994792	0.991563	0.0107015	-0.649725	0.0410592	0.0115618	-2.76831	-0.630094	0.0192426	0.00398615	-3.2355	-0.614748	0.0228565	0.00511219	-3.1279	0.652021	0.042986	0.0104237	2.81465	-0.0153458	0.966414	0.940447	-0.0756128	0.992451	0.00376889	8.15182e-05	4.87711	0.360061	0.350959	0.0956032	1.74553	1.02743	0.00888287	0.000202954	4.49251	10233	LRRC23
ENSG00000010704	4.68958	5.45563	4.11531	0.780824	3.16394e-07	3.99035e-09	9.62702	-0.262527	0.0268942	0.00661664	-3.01545	0.807466	8.5095e-07	3.00707e-09	9.78625	-0.130402	0.268576	0.149383	-1.49694	1.04335	3.91215e-08	3.57535e-11	12.528	0.937868	2.21091e-07	1.88587e-10	11.4413	0.0548488	0.747934	0.532025	0.635477	0.0814911	0.600057	0.302314	1.05763	0.186974	0.187216	0.0454039	2.12822	3077	HFE
ENSG00000010803	4.92048	5.2629	4.54382	0.386771	0.00433031	0.000814192	3.90957	0.0480601	0.766597	0.641321	0.472718	0.208313	0.123033	0.0478925	2.10183	-0.0712674	0.626797	0.48802	-0.705962	0.338711	0.0153919	0.00257516	3.42276	0.27958	0.0427129	0.00968606	2.84734	0.251555	0.130392	0.0221094	2.47246	0.0730965	0.723168	0.455943	0.759682	0.132227	0.434748	0.20417	1.3108	22955	SCMH1
ENSG00000010810	3.0678	4.08531	2.15583	0.192858	0.665469	0.536619	0.628309	0.337729	0.439458	0.285984	1.09503	0.561193	0.191368	0.0864554	1.79927	0.377152	0.390228	0.249814	1.18377	-0.144871	0.764498	0.632354	-0.485538	0.184042	0.691122	0.536302	0.628802	-0.0486821	0.948625	0.882967	-0.149022	0.319653	0.584719	0.284789	1.09782	-0.00925991	0.988676	0.975658	-0.0308815	2534	FYN
ENSG00000010818	5.38851	5.70261	5.0431	0.077581	0.632283	0.499416	0.687375	0.110651	0.497734	0.340253	0.975982	0.0583625	0.746289	0.611386	0.515844	0.129692	0.407506	0.265042	1.14532	-0.0330697	0.863245	0.771835	-0.293772	-0.0713298	0.686243	0.529787	-0.638983	0.195649	0.310534	0.101487	1.71325	0.17643	0.407146	0.129571	1.57815	0.21469	0.238102	0.0699812	1.90996	3097	HIVEP2
ENSG00000011007	6.33916	6.79256	6.06173	-0.0977675	0.434665	0.295683	-1.07264	0.217598	0.076739	0.0266908	2.38424	-0.148892	0.238019	0.116624	-1.637	0.227461	0.0639065	0.0211676	2.49269	-0.315366	0.0145811	0.00240221	-3.45239	-0.376353	0.00480477	0.000479569	-4.13172	-0.0494034	0.78889	0.593321	-0.542354	-0.100528	0.581952	0.281917	-1.10458	-0.0395403	0.827305	0.669825	-0.432486	6924	ELOA
ENSG00000011009	6.16362	6.84863	5.72976	-0.36989	0.00160146	0.000228028	-4.44358	0.227662	0.0436927	0.0125597	2.73112	-0.315206	0.00768374	0.00111186	-3.77849	0.36204	0.00308494	0.000299792	4.32874	-0.597553	2.48103e-05	4.74649e-07	-7.16789	-0.677247	7.35486e-06	6.90092e-08	-8.11193	-0.0623603	0.696563	0.462984	-0.747702	-0.0076763	0.974253	0.927421	-0.0921966	0.0720179	0.633385	0.398736	0.861535	11313	LYPLA2
ENSG00000011021	4.40911	4.66303	3.96957	0.239147	0.0991252	0.0426686	2.15878	-0.106847	0.520347	0.363112	-0.929791	0.134529	0.416433	0.255134	1.17015	-0.170855	0.28695	0.16324	-1.44525	0.345993	0.0275567	0.00565242	3.08423	0.305384	0.0572076	0.0144569	2.66755	-0.0130038	0.962229	0.911925	-0.111961	-0.117621	0.593331	0.295196	-1.07375	-0.0770124	0.728496	0.517622	-0.658176	1185	CLCN6
ENSG00000011028	5.46489	6.94831	4.34923	-0.102028	0.856149	0.777904	-0.285727	0.920577	0.0546144	0.0168805	2.59696	-0.142679	0.814419	0.706875	-0.381246	0.547329	0.269966	0.150321	1.49332	-1.0226	0.038188	0.00885073	-2.88736	-0.690008	0.178754	0.0710798	-1.9019	-0.346038	0.608443	0.357511	-0.940923	-0.386689	0.597918	0.299901	-1.06307	-0.719287	0.207334	0.0545841	-2.03655	9902	MRC2
ENSG00000011052	7.27109	7.78161	6.74424	-0.644614	0.000102217	6.80074e-06	-5.94964	-0.219084	0.138606	0.057975	-2.00616	-0.627267	0.000195415	7.00078e-06	-5.93683	-0.11166	0.454707	0.309095	-1.04253	-0.42553	0.00581942	0.000699905	-3.9731	-0.515607	0.00135188	8.37664e-05	-4.8656	-0.172777	0.351325	0.126741	-1.59058	-0.155429	0.442523	0.155118	-1.47509	-0.0653521	0.749492	0.550508	-0.606834	654364	NME1-NME2
ENSG00000011105	5.18983	5.62678	4.77523	0.61978	7.36435e-05	4.44546e-06	6.13861	0.240883	0.0822242	0.0292775	2.34046	0.421868	0.00397539	0.000458019	4.151	0.289448	0.0373352	0.0101244	2.82764	0.378897	0.00795451	0.00106865	3.79518	0.13242	0.358458	0.195423	1.3376	0.193965	0.265519	0.0775218	1.85675	-0.00394728	0.988746	0.968263	-0.0402664	0.24253	0.134062	0.0254673	2.40633	10867	TSPAN9
ENSG00000011114	5.64353	5.91969	5.3691	-0.0933201	0.366219	0.235266	-1.22218	0.0585159	0.605105	0.452142	0.766194	-0.0370176	0.765128	0.637816	-0.47772	0.204392	0.0501426	0.0152233	2.64409	-0.151836	0.152617	0.0599402	-1.98927	-0.24141	0.0257224	0.00481443	-3.15393	-0.1203	0.363944	0.134798	-1.55578	-0.0639972	0.689983	0.412443	-0.836334	0.0255762	0.871302	0.740976	0.334992	55727	BTBD7
ENSG00000011132	3.56274	4.05023	3.18934	-0.0359256	0.875885	0.806878	-0.247582	0.154023	0.456858	0.301454	1.05957	-0.0944686	0.662013	0.504062	-0.679868	-0.0628743	0.766196	0.657006	-0.450486	-0.189949	0.359076	0.20083	-1.32093	-0.0315943	0.890907	0.819962	-0.230482	0.445989	0.0568929	0.00550254	3.09592	0.387446	0.135996	0.0116031	2.76671	0.229091	0.320885	0.119025	1.62569	9546	APBA3
ENSG00000011143	3.79416	4.33211	3.36448	-0.044294	0.722796	0.605566	-0.524342	-0.265882	0.0265116	0.00647405	-3.02499	-0.357737	0.00294033	0.000300375	-4.32793	-0.321326	0.00663911	0.000902446	-3.86631	0.221588	0.0668446	0.0190228	2.54209	-0.0364106	0.7891	0.667511	-0.435724	0.463681	0.00108721	1.74095e-05	5.53808	0.150237	0.333552	0.0861671	1.80105	0.408236	0.00671005	0.000131283	4.67582	54903	MKS1
ENSG00000011198	5.21665	5.7983	4.81142	-0.292205	0.191449	0.101049	-1.71559	-0.114024	0.657582	0.510585	-0.669393	-0.339803	0.146239	0.0604629	-1.98486	-0.063785	0.806099	0.711359	-0.375117	-0.178181	0.484552	0.310453	-1.03953	-0.276018	0.256657	0.119439	-1.62376	0.157894	0.613542	0.36432	0.927405	0.110297	0.770103	0.526586	0.644008	0.208134	0.471724	0.234813	1.22341	51099	ABHD5
ENSG00000011201	2.75575	3.90808	1.21303	0.277169	0.672019	0.543986	0.616881	-0.29136	0.69567	0.55495	-0.600025	0.74953	0.235983	0.115253	1.64355	-0.394752	0.590565	0.447415	-0.774341	0.568529	0.403963	0.238273	1.2141	1.14428	0.0819857	0.0239468	2.4352	-0.113331	0.917539	0.816557	-0.234925	0.359029	0.683737	0.403306	0.853073	-0.216723	0.831998	0.676882	-0.422639	3730	ANOS1
ENSG00000011243	6.4294	6.76988	6.16308	0.143919	0.27761	0.163694	1.44362	-0.0190447	0.910153	0.849487	-0.192144	0.0952674	0.518953	0.350522	0.954979	-0.0989707	0.477057	0.330391	-0.996569	0.162964	0.246189	0.116806	1.63614	0.194238	0.167633	0.0649779	1.94812	0.166038	0.324732	0.109391	1.67231	0.117386	0.554275	0.254427	1.17195	0.086112	0.630101	0.39496	0.868576	26993	AKAP8L
ENSG00000011258	4.76269	5.11278	4.03413	-0.0735825	0.735667	0.620657	-0.502386	-0.29826	0.143137	0.0604973	-1.98457	-0.00129919	0.996056	0.993204	-0.00862046	-0.297143	0.152337	0.0682467	-1.92291	0.224678	0.291286	0.148598	1.49998	0.295844	0.167146	0.0646973	1.95034	-0.0849915	0.779373	0.577803	-0.565443	-0.0127082	0.976049	0.931875	-0.0865233	-0.0838744	0.777846	0.592986	-0.542848	54799	MBTD1
ENSG00000011260	4.61565	4.89465	4.31924	0.175306	0.0721059	0.0284593	2.35391	0.264788	0.0109068	0.0019836	3.53379	0.167893	0.109533	0.0412227	2.17565	0.150016	0.150651	0.0672905	1.93017	-0.0894818	0.401638	0.236362	-1.21923	0.017877	0.886983	0.814351	0.237806	-0.0698344	0.627777	0.379887	-0.897125	-0.0772481	0.604192	0.30701	-1.04715	-0.184607	0.124484	0.0223287	-2.46786	51096	UTP18
ENSG00000011275	5.44103	5.70521	5.23908	0.0595205	0.523688	0.382277	0.892549	0.212941	0.0198251	0.00441249	3.19165	0.00216381	0.985329	0.974583	0.0322454	0.176297	0.0512461	0.0156583	2.63127	-0.15342	0.0948639	0.0310091	-2.31311	-0.174133	0.0605475	0.0156487	-2.63155	0.145119	0.19113	0.0434476	2.14989	0.0877618	0.494975	0.199823	1.324	0.108475	0.317076	0.116355	1.63828	54476	RNF216
ENSG00000011295	5.76584	6.07977	5.43736	-0.45321	1.60929e-05	6.00064e-07	-7.05695	-0.224654	0.0115423	0.00213715	-3.50213	-0.320145	0.000991179	6.70327e-05	-4.96006	-0.14979	0.0832156	0.0303801	-2.32288	-0.228557	0.0122454	0.0019107	-3.54968	-0.170354	0.0591245	0.0151693	-2.64571	-0.0506968	0.677021	0.439385	-0.788301	0.0823692	0.511635	0.215309	1.27793	0.0241664	0.852902	0.710923	0.375713	54902	TTC19
ENSG00000011304	7.82374	7.99628	7.56358	-0.0858805	0.425544	0.287261	-1.09205	-0.167223	0.111229	0.0432298	-2.15236	-0.0449952	0.71087	0.565257	-0.584339	-0.0298252	0.798181	0.701405	-0.388743	0.0813424	0.482192	0.308329	1.04422	-0.0151699	0.907875	0.846808	-0.19561	-0.079815	0.568277	0.313707	-1.03239	-0.0389297	0.828307	0.624422	-0.496947	0.0575826	0.688554	0.463525	0.746786	100616459, 5725	MIR4745, PTBP1
ENSG00000011347	4.57025	5.19007	3.65944	-0.872447	0.000194993	1.55217e-05	-5.58791	-0.0981386	0.664141	0.518267	-0.657152	-0.660472	0.00333885	0.000360459	-4.25145	-0.000615406	0.997968	0.996752	-0.00411935	-0.774308	0.00108551	7.40072e-05	-4.91807	-0.659856	0.00360177	0.000319733	-4.30173	0.0859069	0.775669	0.572174	0.573895	0.297882	0.321492	0.0794749	1.84371	0.18343	0.469169	0.232118	1.23073	9066	SYT7
ENSG00000011376	4.59749	5.36428	4.03881	-0.683232	0.00499092	0.000972459	-3.83489	-0.519958	0.0321945	0.0083624	-2.91247	-0.484228	0.0563378	0.0168502	-2.59778	-0.264515	0.291874	0.167066	-1.43161	-0.163274	0.558631	0.385421	-0.886558	-0.219713	0.426936	0.253373	-1.17463	-0.276292	0.365568	0.136311	-1.54944	-0.0772889	0.858843	0.682401	-0.414968	-0.0208494	0.960058	0.911333	-0.112717	23395	LARS2
ENSG00000011405	5.54902	5.95555	4.59294	-0.0138205	0.971711	0.951819	-0.0611536	-0.199768	0.546951	0.389427	-0.878971	-0.037268	0.923653	0.873399	-0.161313	-0.249037	0.443475	0.298379	-1.06651	0.185947	0.593494	0.422002	0.819072	0.211769	0.548313	0.369985	0.916288	-0.27803	0.495629	0.23998	-1.20954	-0.301477	0.493771	0.198838	-1.32703	-0.327299	0.391867	0.171203	-1.41713	5286	PIK3C2A
ENSG00000011422	4.34222	5.69747	3.07895	-0.345508	0.614691	0.478817	-0.721155	0.899535	0.134405	0.055611	2.02717	-0.194407	0.790026	0.672645	-0.428546	0.656035	0.262329	0.144582	1.51577	-1.24504	0.0481106	0.0121178	-2.74723	-0.850443	0.16048	0.0609144	-1.98108	0.437309	0.607031	0.356348	0.943248	0.58841	0.520219	0.223929	1.25338	0.193809	0.810672	0.642492	0.47105	5329	PLAUR
ENSG00000011426	3.74008	5.86901	2.02725	-2.23987	1.72299e-06	3.59021e-08	-8.44577	-1.72731	4.87151e-05	1.18723e-06	-6.73838	-1.21283	0.00941491	0.00147422	-3.65948	-1.0871	0.01761	0.00352457	-3.28844	-0.512558	0.203594	0.0891964	-1.78267	-0.125722	0.832135	0.730025	-0.349759	-1.93663	4.69703e-05	4.12095e-07	-7.23514	-0.909584	0.13679	0.0117504	-2.76105	-1.29642	0.0159476	0.000607279	-4.03268	54443	ANLN
ENSG00000011451	5.95928	6.626	5.65894	0.112566	0.415439	0.278554	1.11255	0.387016	0.00655901	0.000989466	3.82759	0.117106	0.425059	0.263225	1.14982	0.493715	0.00133803	8.77996e-05	4.84569	-0.27445	0.0504836	0.0129093	-2.71875	-0.376609	0.00941177	0.00125205	-3.72844	0.000253973	0.999349	0.998038	0.00248915	0.00479423	0.986225	0.962589	0.0474719	0.106953	0.54321	0.301574	1.0593	58525	WIZ
ENSG00000011454	6.86691	7.21608	6.53995	0.405071	0.00109722	0.000142325	4.64179	0.150975	0.197648	0.0939289	1.75502	0.414743	0.00134396	9.92433e-05	4.79389	0.177941	0.121292	0.0503967	2.07649	0.254096	0.0371967	0.00849908	2.9053	0.236802	0.0524217	0.0128587	2.72052	-0.0288011	0.876165	0.739571	-0.336882	-0.0191294	0.931044	0.830531	-0.216721	-0.00183508	0.991925	0.983222	-0.0212829	2844, 23637	GPR21, RABGAP1
ENSG00000011478	2.78416	3.23411	2.47734	0.0966176	0.618885	0.483819	0.712877	0.132472	0.504229	0.347225	0.961676	-0.012326	0.95986	0.930561	-0.0881972	0.196878	0.294188	0.168827	1.42541	-0.0358545	0.876008	0.792426	-0.266558	-0.209204	0.276795	0.133819	-1.55992	0.0874776	0.755342	0.54227	0.619535	-0.021466	0.951262	0.874294	-0.160162	0.151884	0.51302	0.271935	1.12846	54814	QPCTL
ENSG00000011485	5.95746	6.26046	5.63942	0.250874	0.0144324	0.00373363	3.26367	-0.0615042	0.58612	0.431921	-0.801419	0.274702	0.0111851	0.0019095	3.54995	0.0942716	0.37646	0.237715	1.21559	0.312378	0.00499226	0.000566659	4.06173	0.18043	0.0934945	0.0287439	2.34919	-0.227933	0.0710359	0.00778179	-2.94422	-0.204106	0.14966	0.0148138	-2.65648	-0.0721574	0.596348	0.358688	-0.938573	5536	PPP5C
ENSG00000011523	4.39641	4.888	3.88693	-0.0219818	0.907011	0.85186	-0.189076	-0.219487	0.177749	0.0814081	-1.83107	-0.0627392	0.727434	0.585919	-0.553329	-0.246506	0.1115	0.0449193	-2.13351	0.197505	0.238276	0.111582	1.66142	0.183767	0.25923	0.121205	1.61558	0.3844	0.0425681	0.00337422	3.30716	0.343643	0.10095	0.00639973	3.03004	0.357381	0.0649962	0.00688165	2.99825	23177	CEP68
ENSG00000011566	5.45147	5.97624	4.89732	0.0169956	0.934463	0.89393	0.134968	0.301956	0.0744729	0.025641	2.40314	0.00400911	0.985874	0.975669	0.0308674	0.378918	0.0311201	0.00785349	2.94017	-0.284961	0.100317	0.0334941	-2.27622	-0.374909	0.0357355	0.00758343	-2.95559	-0.229159	0.291487	0.0905993	-1.77435	-0.242145	0.303143	0.06976	-1.91159	-0.152197	0.475724	0.238311	-1.214	8491	MAP4K3
ENSG00000011638	5.1867	5.70289	4.91055	-0.00200767	0.990606	0.983766	-0.0205932	-0.0631896	0.672877	0.52902	-0.640185	0.0518463	0.735295	0.597581	0.536067	0.209843	0.105059	0.0414653	2.17278	0.0611819	0.69279	0.539526	0.623789	-0.157997	0.244081	0.111252	-1.66305	0.274935	0.0854887	0.0107714	2.8	0.328789	0.0650344	0.00256366	3.42467	0.547968	0.00202081	1.36666e-05	5.6433	57146	TMEM159
ENSG00000011677	-0.26167	1.56945	-1.71515	-0.530144	0.46519	0.323929	-1.01029	-0.675836	0.376393	0.228282	-1.24126	-0.67216	0.326947	0.18209	-1.38035	-0.599417	0.371764	0.233505	-1.22695	0.145691	0.879472	0.798668	0.25835	-0.0727427	0.933637	0.887166	-0.143636	0.632199	0.460959	0.207834	1.29984	0.490183	0.652643	0.361403	0.933175	0.708617	0.441036	0.208843	1.29684	2556	GABRA3
ENSG00000012048	2.26173	3.99226	0.567349	-1.73613	4.91953e-06	1.29785e-07	-7.79619	-1.38085	9.14728e-05	2.97876e-06	-6.31833	-0.697369	0.0800652	0.0271079	-2.37692	-0.390385	0.319677	0.188733	-1.35875	-0.355286	0.319423	0.169898	-1.42167	-0.306984	0.494638	0.316991	-1.02524	-1.84662	2.02654e-05	1.45696e-07	-7.7391	-0.807856	0.121027	0.00901819	-2.87906	-0.856158	0.0524261	0.00474016	-3.16066	672	BRCA1
ENSG00000012061	6.12417	6.43877	5.61122	0.534744	0.00376562	0.000684387	3.98251	0.328205	0.0688987	0.0229285	2.45551	0.40444	0.0281823	0.00673607	3.00762	0.270596	0.133016	0.0569976	2.01475	0.206539	0.277003	0.138434	1.54064	0.133844	0.506073	0.328379	1.00082	0.0782929	0.772416	0.566617	0.58228	-0.0520113	0.869523	0.702443	-0.387318	0.0206842	0.94482	0.878366	0.154929	2067	ERCC1
ENSG00000012171	2.77742	3.54834	1.9817	-0.459921	0.142103	0.0679997	-1.92478	-0.303595	0.366896	0.22041	-1.26331	-0.638434	0.0400696	0.0107785	-2.79971	-0.400168	0.185474	0.0890769	-1.78339	-0.156326	0.689038	0.53489	-0.631002	-0.238267	0.495081	0.317566	-1.02399	0.50965	0.168509	0.0346196	2.26033	0.331136	0.47819	0.184657	1.37193	0.413077	0.288858	0.0990844	1.72623	102465526, 7869	MIR6872, SEMA3B
ENSG00000012174	4.67106	5.17579	3.98996	-0.415957	0.0118988	0.00291793	-3.36939	0.0857156	0.637553	0.486718	0.708101	-0.308117	0.0805646	0.0273899	-2.37203	0.235858	0.164294	0.0756654	1.86941	-0.501672	0.0048851	0.000551222	-4.07332	-0.543976	0.00354444	0.000312448	-4.3114	-0.244462	0.241568	0.0653829	-1.94494	-0.136622	0.595358	0.297008	-1.06962	-0.0943192	0.673492	0.44645	-0.77601	51360	MBTPS2
ENSG00000012211	3.44109	3.6941	3.06411	0.0718933	0.598933	0.461871	0.749588	-0.225157	0.0968338	0.0362321	-2.23837	-0.0260511	0.874772	0.796798	-0.260807	-0.213002	0.120805	0.0501458	-2.07898	0.29705	0.0312022	0.00671268	3.00914	0.186951	0.187087	0.0758451	1.86818	0.0135233	0.953777	0.893809	0.135124	-0.0844211	0.672662	0.387786	-0.882073	0.0256781	0.907863	0.805477	0.249417	4007	PRICKLE3
ENSG00000012223	1.54241	8.0172	-4.81242	0.622864	0.904662	0.847905	0.19419	-2.98577	0.709405	0.57131	-0.575195	1.08589	0.682726	0.530191	0.638349	-1.94187	0.546485	0.401115	-0.857121	3.60864	0.644673	0.481787	0.716234	3.02776	0.328767	0.171845	1.41491	3.26072	0.507695	0.251638	1.17908	3.72374	0.404656	0.128475	1.58294	4.30461	0.629217	0.393716	0.870904	4057	LTF
ENSG00000012232	6.37789	6.95033	5.8644	0.392496	0.0324538	0.0103513	2.81776	0.606209	0.0026593	0.000283806	4.35173	0.384096	0.0430325	0.0118351	2.75783	0.659231	0.00164894	0.000119051	4.71705	-0.213713	0.282766	0.142494	-1.52411	-0.275135	0.162067	0.0618428	-1.97338	-0.116773	0.653752	0.410343	-0.84016	-0.125173	0.6673	0.38006	-0.896793	-0.0637515	0.816896	0.653701	-0.455151	2137	EXTL3
ENSG00000012660	6.70743	7.57006	5.99793	-0.25506	0.0663717	0.0255409	-2.40497	-0.47613	0.00189981	0.000178024	-4.5476	-0.376967	0.00831251	0.00124994	-3.72915	-0.419243	0.00417642	0.00046096	-4.14832	0.22107	0.126729	0.0461717	2.11994	0.0422755	0.79693	0.679233	0.419368	-0.753497	4.62048e-05	3.99749e-07	-7.24965	-0.875403	0.000184821	3.37819e-08	-8.47726	-0.696609	0.000602408	9.5428e-07	-6.83968	60481	ELOVL5
ENSG00000012779	3.23686	4.404	2.31538	-0.658219	0.019859	0.00557305	-3.09038	-0.351111	0.222186	0.109868	-1.66993	-0.815294	0.00324342	0.000343451	-4.27172	-0.388479	0.116226	0.0474737	-2.10618	-0.307108	0.331651	0.179152	-1.3901	-0.426815	0.115769	0.0389564	-2.20322	0.829321	0.00902102	0.000305592	4.3207	0.672246	0.0861747	0.00463084	3.17076	0.791953	0.0192591	0.000847199	3.89287	240	ALOX5
ENSG00000012817	5.61126	5.91109	5.14108	0.0223026	0.852179	0.772584	0.292778	-0.251291	0.0172581	0.00365183	-3.2732	0.0026285	0.984775	0.973125	0.0340951	-0.306894	0.00591539	0.000760463	-3.93825	0.273593	0.0118934	0.00182449	3.56926	0.309523	0.00584712	0.000643743	4.00821	-0.0899383	0.511704	0.256273	-1.16726	-0.109612	0.45692	0.165226	-1.43814	-0.145542	0.247366	0.0749574	-1.87431	8284	KDM5D
ENSG00000012822	6.89467	7.32509	6.45695	0.28739	0.0197768	0.00554036	3.09294	0.0139553	0.929195	0.880621	0.152033	0.264747	0.0392697	0.0104939	2.81165	0.073526	0.582587	0.439256	0.788526	0.273435	0.0347143	0.00776238	2.94532	0.191221	0.151645	0.0566564	2.01778	0.404289	0.00828525	0.000263746	4.38249	0.381646	0.0327307	0.0006182	4.0252	0.46386	0.00464975	6.11543e-05	4.99904	57658	CALCOCO1
ENSG00000012963	4.79374	5.19797	4.40059	-0.384923	0.00152826	0.000214346	-4.46957	-0.39654	0.00191018	0.000179228	-4.54477	-0.124189	0.321175	0.177504	-1.39562	-0.237243	0.0512812	0.0156784	-2.63068	0.0116168	0.939748	0.896634	0.131507	0.113054	0.38716	0.21869	1.26821	-0.226579	0.112509	0.0172176	-2.5879	0.0341552	0.868734	0.700484	0.390007	-0.067282	0.687922	0.46252	-0.748487	55148	UBR7
ENSG00000012983	5.49884	6.0563	4.47209	-0.589183	0.0198213	0.00555771	-3.09158	-0.371196	0.150317	0.0647211	-1.95015	-0.469735	0.0752753	0.0249588	-2.41581	-0.376515	0.149533	0.0666262	-1.93527	-0.217987	0.438465	0.268454	-1.13693	-0.0932199	0.768867	0.638122	-0.477282	-0.290912	0.376986	0.143624	-1.51958	-0.171463	0.671348	0.385873	-0.8857	-0.29623	0.352985	0.140759	-1.53113	11183	MAP4K5
ENSG00000013016	2.64337	3.82622	1.6413	-0.454617	0.373959	0.242195	-1.20367	0.3826	0.446111	0.292515	1.07989	-0.454527	0.437308	0.27414	-1.12313	0.479963	0.350526	0.214292	1.28087	-0.837216	0.098671	0.0327881	-2.28644	-0.93449	0.0797949	0.0230493	-2.45306	-0.161798	0.840465	0.676909	-0.422602	-0.161709	0.863102	0.689987	-0.404464	-0.0644347	0.933486	0.853846	-0.186511	30845	EHD3
ENSG00000013275	5.92673	6.30675	5.54107	-0.231626	0.0663902	0.0255521	-2.40477	-0.0641139	0.658991	0.51275	-0.665932	-0.259697	0.0489142	0.0140362	-2.68094	0.00323187	0.984403	0.973667	0.0334078	-0.167513	0.216006	0.0967745	-1.73897	-0.262929	0.0521063	0.0127432	-2.72458	-0.0641028	0.735653	0.514594	-0.662991	-0.0921732	0.64396	0.350436	-0.955153	0.00324293	0.987727	0.973464	0.0336648	5704	PSMC4
ENSG00000013288	6.15281	6.6893	5.8184	0.150051	0.221232	0.122336	1.6104	0.495736	0.000517632	2.92672e-05	5.31387	0.0325036	0.831332	0.7316	0.34763	0.481136	0.000845576	4.45564e-05	5.1339	-0.345685	0.00942574	0.00133177	-3.70239	-0.448632	0.0015016	9.51109e-05	-4.81186	-0.0192196	0.927618	0.839199	-0.205466	-0.136767	0.445255	0.156888	-1.46848	-0.0338204	0.859018	0.721108	-0.361843	23324	MAN2B2
ENSG00000013297	-1.24512	2.11148	-3.82145	3.68653	0.000286509	2.5379e-05	5.37519	0.90943	0.433059	0.279894	1.10937	2.6169	0.0119462	0.00208092	3.51346	0.515507	0.685343	0.556001	0.59842	2.7771	0.00192375	0.000158584	4.59625	2.10139	0.0283072	0.00550173	3.09599	0.0171826	0.994309	0.984919	0.0191302	-1.05245	0.222232	0.0352175	-2.25208	-0.376741	0.804458	0.633839	-0.483409	5010, 101928583	CLDN11, LOC101928583
ENSG00000013306	6.93443	7.2872	6.73413	-0.0326532	0.831696	0.743891	-0.331073	-0.0977826	0.486242	0.329109	-0.999277	-0.00756992	0.964954	0.938733	-0.0777941	0.108039	0.42444	0.279882	1.1094	0.0651294	0.673139	0.514502	0.663138	-0.115609	0.424558	0.251274	-1.18001	-0.0910922	0.610855	0.360826	-0.93432	-0.066009	0.758389	0.50987	-0.670537	0.11473	0.4918	0.253707	1.17378	51629	SLC25A39
ENSG00000013364	8.04891	8.5637	7.62046	-0.0332455	0.83061	0.742402	-0.333074	0.212403	0.116264	0.0458948	2.12291	-0.168722	0.210182	0.0982718	-1.73068	0.273015	0.0418512	0.011884	2.75598	-0.245648	0.0781566	0.0235414	-2.44319	-0.441737	0.0028437	0.000232687	-4.43509	-0.0138622	0.951519	0.889024	-0.141255	-0.149338	0.430484	0.147114	-1.50577	0.0467504	0.813709	0.648121	0.463051	9961	MVP
ENSG00000013374	5.89318	6.03608	5.72548	0.0791957	0.359355	0.22952	1.23785	0.00849294	0.938016	0.895782	0.132598	0.0908199	0.314438	0.172095	1.41405	-0.0789409	0.372046	0.23377	-1.22623	0.0707027	0.453776	0.28181	1.10483	0.169761	0.0585062	0.0149429	2.65254	0.0700475	0.543798	0.288548	1.08906	0.0816718	0.511498	0.215142	1.27841	-0.0173863	0.898431	0.788898	-0.271205	51667	NUB1
ENSG00000013375	5.0576	5.58757	4.45694	-0.368926	0.0595135	0.0222527	-2.46945	-0.175139	0.404514	0.254085	-1.17282	-0.27303	0.195269	0.0890032	-1.78383	-0.146708	0.493975	0.347916	-0.960268	-0.193786	0.373469	0.212959	-1.28475	-0.126322	0.589386	0.416598	-0.8288	-0.10772	0.71203	0.482582	-0.714919	-0.0118235	0.978234	0.938659	-0.0778887	-0.0792881	0.785506	0.606135	-0.52351	5238	PGM3
ENSG00000013392	3.05363	3.4767	2.65977	0.315852	0.0166106	0.00445095	3.1879	0.226638	0.0984709	0.0370293	2.22784	0.0849687	0.568204	0.400128	0.858951	0.133683	0.323872	0.192452	1.34692	0.0892146	0.544493	0.369697	0.916851	-0.048714	0.753238	0.61589	-0.509294	0.299093	0.0749892	0.00848326	2.90613	0.0682097	0.737952	0.480358	0.718599	0.206138	0.192872	0.0477717	2.10308	112611	RWDD2A
ENSG00000013441	5.78427	6.26999	4.58106	-0.174582	0.582847	0.444744	-0.778968	-0.109181	0.758948	0.631473	-0.486802	-0.264132	0.415363	0.254335	-1.17218	-0.5905	0.0545414	0.0169941	-2.59388	-0.0654009	0.864223	0.773561	-0.291482	0.326368	0.320854	0.165539	1.43702	0.0234484	0.964656	0.917977	0.104237	-0.0661023	0.902557	0.771331	-0.29444	-0.457871	0.21131	0.0567262	-2.01716	1195	CLK1
ENSG00000013503	4.06263	4.31214	3.53391	-0.0536832	0.687019	0.561277	-0.590379	0.0302461	0.840706	0.744832	0.329809	-0.151075	0.273615	0.141584	-1.52778	0.0736806	0.602212	0.459923	0.752896	-0.0839293	0.542089	0.367272	-0.921598	-0.224756	0.0966146	0.0301505	-2.32649	-0.277359	0.0762588	0.00877675	-2.89108	-0.374751	0.0347639	0.000680056	-3.98518	-0.233925	0.120529	0.0210194	-2.49595	55703	POLR3B
ENSG00000013523	4.71533	5.05226	4.36956	0.28081	0.0120632	0.00297592	3.36097	0.142381	0.222056	0.109777	1.67039	0.2738	0.0186854	0.00383659	3.25197	0.182018	0.110494	0.0443376	2.13993	0.138428	0.236361	0.110368	1.66743	0.0917816	0.450601	0.275006	1.12104	0.145335	0.321966	0.10795	1.67959	0.138325	0.364884	0.103043	1.70498	0.184971	0.170344	0.0385144	2.20877	23357	ANGEL1
ENSG00000013561	5.33886	5.56352	5.05605	0.136747	0.200951	0.107742	1.68064	0.118427	0.295016	0.1624	1.44828	0.153508	0.18033	0.0799853	1.84035	0.146504	0.193702	0.0948743	1.74964	0.0183204	0.894481	0.823598	0.225743	0.00700323	0.961531	0.932708	0.0854628	-0.133221	0.350289	0.12603	-1.59374	-0.11646	0.457641	0.166237	-1.43454	-0.105143	0.447225	0.213381	-1.28352	9604	RNF14
ENSG00000013563	3.84168	4.55538	3.0444	0.411959	0.319374	0.196571	1.33403	0.484445	0.257652	0.134815	1.55571	0.389117	0.390302	0.233306	1.22749	0.412505	0.344884	0.209897	1.29373	-0.0724866	0.885568	0.808922	-0.244906	-0.0233879	0.965041	0.938288	-0.0783607	0.0562454	0.942057	0.866306	0.17044	0.0334035	0.966262	0.910891	0.113281	-0.0156952	0.982231	0.958712	-0.0523951	1774	DNASE1L1
ENSG00000013573	4.17861	5.33105	2.94258	-0.129132	0.900003	0.841275	-0.202775	-0.36077	0.726561	0.590839	-0.546026	0.344055	0.742145	0.606481	0.523004	-0.187679	0.861697	0.787566	-0.272961	0.231638	0.833077	0.729126	0.350974	0.531734	0.598268	0.427742	0.808826	-0.244761	0.862146	0.715824	-0.369029	0.228425	0.879017	0.721064	0.361902	-0.0716705	0.963528	0.917684	-0.104611	1663	DDX11
ENSG00000013583	4.52733	5.11336	4.15659	0.454063	0.0019603	0.000297625	4.33179	-0.0335868	0.852642	0.762302	-0.306446	0.444023	0.00351439	0.00038906	4.21943	0.0253848	0.883985	0.817308	0.233945	0.48765	0.00184308	0.000149804	4.62022	0.418638	0.00547818	0.000581803	4.05067	0.171122	0.362591	0.1335	1.56127	0.161081	0.397557	0.123096	1.60694	0.230093	0.188774	0.04611	2.1206	50865	HEBP1
ENSG00000013588	9.34826	10.0777	8.15882	0.721323	0.0534879	0.0193545	2.53412	0.508732	0.179453	0.0823846	1.82479	0.666987	0.0694478	0.0224762	2.4648	0.647525	0.0729031	0.0253537	2.40843	0.212591	0.637446	0.472774	0.731226	0.0194621	0.968763	0.945508	0.0691767	-0.320669	0.495629	0.239993	-1.20951	-0.375005	0.50579	0.209736	-1.2942	-0.181876	0.73411	0.526486	-0.644167	693199, 9052	MIR614, GPRC5A
ENSG00000013619	1.41159	2.00096	0.750015	0.344217	0.145664	0.070378	1.90704	0.477608	0.0518018	0.0157081	2.62982	0.422151	0.116485	0.0446834	2.1361	0.57659	0.0312302	0.00789461	2.93787	-0.13339	0.615429	0.44744	-0.774297	-0.154439	0.576707	0.401899	-0.85567	-0.266642	0.450118	0.199202	-1.32591	-0.188709	0.59574	0.297525	-1.06845	-0.16766	0.590382	0.35233	-0.951325	10046	MAMLD1
ENSG00000013725	-0.713148	0.851491	-1.62735	-1.66491	0.000566062	6.08035e-05	-5.00149	-1.02632	0.0177378	0.00379346	-3.25683	-1.00408	0.0411264	0.0111467	-2.78469	-0.404277	0.389056	0.248773	-1.18646	-0.63859	0.212823	0.0946322	-1.75102	-0.599802	0.2561	0.118996	-1.62583	-0.648872	0.198188	0.0460422	-2.12132	0.0119565	0.991838	0.97544	0.0311575	-0.0268311	0.972045	0.939463	-0.0768654	923	CD6
ENSG00000013810	3.46509	4.9954	2.65455	-1.57615	3.93406e-09	2.1032e-12	-14.5643	-1.18652	1.56902e-07	2.77229e-10	-11.2	-0.480747	0.0101679	0.00165531	-3.61048	-0.274828	0.118627	0.0490472	-2.09	-0.389634	0.0184934	0.00330365	-3.31622	-0.205919	0.285281	0.139994	-1.53424	-1.63309	3.39099e-08	3.03958e-12	-14.2854	-0.537684	0.0265139	0.000405466	-4.20211	-0.721399	0.00166814	9.45211e-06	-5.80458	10460	TACC3
ENSG00000014123	5.23726	5.66735	4.37178	-0.322383	0.174376	0.0893284	-1.78189	-0.36615	0.138496	0.0578355	-2.00738	-0.162202	0.564151	0.395635	-0.867314	-0.277315	0.279442	0.157449	-1.4664	0.0437664	0.888111	0.813552	0.23885	0.115113	0.699259	0.546226	0.613423	-0.343323	0.264717	0.0766588	-1.8626	-0.183141	0.624622	0.330114	-0.997153	-0.254488	0.415125	0.188606	-1.35916	23376	UFL1
ENSG00000014138	3.34519	4.1757	2.69835	-1.12312	1.53303e-07	1.48013e-09	-10.1929	-0.672093	9.9249e-05	3.33188e-06	-6.26786	-0.408906	0.0133248	0.00241418	-3.45027	-0.20296	0.198476	0.0978412	-1.73305	-0.451029	0.00712031	0.000913158	-3.86135	-0.205946	0.222629	0.0970247	-1.73757	-0.611919	0.000938302	1.44064e-05	-5.62035	0.102296	0.683017	0.402552	0.854464	-0.142786	0.467426	0.23042	-1.23537	23649	POLA2
ENSG00000014164	4.07778	4.57022	3.62366	0.37531	0.00632286	0.00131673	3.70719	0.389857	0.00688375	0.00105733	3.79967	0.433025	0.0035139	0.000388489	4.22004	0.467473	0.0022033	0.000181494	4.53949	-0.014547	0.932667	0.883684	-0.148103	-0.0344485	0.828698	0.724772	-0.356871	0.100281	0.609712	0.359854	0.936252	0.157996	0.3861	0.116451	1.63782	0.177898	0.263692	0.0847162	1.81004	23144	ZC3H3
ENSG00000014216	8.63959	9.10296	8.34062	-0.234687	0.0587155	0.0218542	-2.47786	-0.0669693	0.637641	0.486826	-0.707923	-0.190415	0.134109	0.0537807	-2.04399	0.0994062	0.447739	0.302667	1.05684	-0.167718	0.204045	0.0894949	-1.78089	-0.289822	0.0297295	0.00590315	-3.06531	-0.00928871	0.966368	0.92215	-0.0989143	0.0349831	0.875236	0.713446	0.37227	0.157087	0.311772	0.112301	1.65788	823	CAPN1
ENSG00000014257	3.16239	3.91118	2.5245	0.371221	0.0420027	0.0143617	2.67055	0.398089	0.0376046	0.0103066	2.81969	0.417241	0.034155	0.00871303	2.8943	0.835825	0.000254623	6.7794e-06	5.95103	-0.0268684	0.906983	0.843075	-0.200443	-0.418584	0.0229276	0.00411262	-3.22203	-0.0137964	0.969009	0.927528	-0.09206	0.0322243	0.922102	0.810695	0.242586	0.42394	0.0473844	0.00401367	3.23253	55	ACPP
ENSG00000014641	7.04778	7.20686	6.81269	-0.00775849	0.945162	0.911647	-0.112315	-0.162686	0.0768522	0.0267365	-2.38343	-0.0277515	0.799314	0.685843	-0.410197	-0.064306	0.497041	0.35103	-0.95395	0.154927	0.103194	0.0347814	2.25808	0.0365545	0.737691	0.595753	0.538761	-0.147428	0.186324	0.041799	-2.16886	-0.167421	0.187602	0.0239689	-2.43477	-0.0490482	0.699125	0.476775	-0.724549	4190	MDH1
ENSG00000014824	6.20379	6.71369	5.48673	-0.0468753	0.834339	0.747339	-0.326445	0.153668	0.451227	0.296566	1.07063	-0.0544155	0.815136	0.708468	-0.379068	0.188298	0.337898	0.204019	1.31125	-0.200544	0.329858	0.177661	-1.3951	-0.242714	0.23455	0.1045	-1.69733	-0.320829	0.174002	0.0367415	-2.23162	-0.328369	0.215383	0.0325307	-2.29021	-0.286199	0.216741	0.0591208	-1.99625	10463	SLC30A9
ENSG00000014914	2.85736	3.46516	2.13026	0.396134	0.0888482	0.0371135	2.22674	-0.174349	0.530135	0.372803	-0.9108	0.498308	0.0445996	0.01244	2.73543	-0.29941	0.262331	0.144599	-1.5157	0.570483	0.0257731	0.00513012	3.12638	0.797718	0.0034492	0.000300935	4.32715	0.0204887	0.963895	0.915745	0.107085	0.122662	0.7348	0.473437	0.730116	-0.104573	0.783069	0.602295	-0.529137	10903	MTMR11
ENSG00000014919	5.39078	5.78975	5.05831	0.228663	0.192152	0.101656	1.71234	-0.0102271	0.96526	0.940359	-0.075725	0.114935	0.575014	0.407376	0.845586	0.234559	0.200166	0.0991132	1.72607	0.23889	0.202839	0.088711	1.78558	-0.119624	0.557834	0.380148	-0.896624	-0.00286813	0.993919	0.983447	-0.0209977	-0.116596	0.673659	0.39014	-0.877626	0.241918	0.266094	0.0862232	1.8007	1355	COX15
ENSG00000015133	6.23704	6.70777	5.77543	-0.503661	0.000376528	3.63842e-05	-5.22052	-0.560648	0.000220543	9.26723e-06	-5.81325	-0.427926	0.00241879	0.000227834	-4.44394	-0.456255	0.00160749	0.000113317	-4.73788	0.0569874	0.709933	0.559436	0.59318	0.0283286	0.859152	0.770892	0.295023	0.0611924	0.74911	0.533775	0.632743	0.136927	0.460284	0.168824	1.42542	0.165586	0.289436	0.0994412	1.72429	440193	CCDC88C
ENSG00000015153	2.7303	3.07197	2.25733	0.0432621	0.759345	0.650206	0.460095	0.229746	0.0704203	0.0236536	2.44096	-0.0536266	0.748903	0.614696	-0.511028	0.348957	0.0141141	0.00258709	3.42078	-0.186484	0.146195	0.0565608	-2.01864	-0.402583	0.00551716	0.000590272	-4.0446	-0.323094	0.0508782	0.00455798	-3.17762	-0.419983	0.0239946	0.000316869	-4.3055	-0.203883	0.18127	0.0427414	-2.15794	10138	YAF2
ENSG00000015171	5.26376	5.5117	5.09983	0.0613564	0.534714	0.393812	0.870725	0.132482	0.167604	0.0750355	1.87377	0.121782	0.221188	0.105445	1.69243	0.161558	0.0948366	0.0361249	2.2398	-0.0711254	0.497399	0.32275	-1.01281	-0.0397761	0.725052	0.579273	-0.563242	-0.0733045	0.574935	0.321604	-1.01527	-0.0128793	0.94251	0.856234	-0.183427	-0.0442286	0.741234	0.537976	-0.626198	10771	ZMYND11
ENSG00000015475	5.84409	6.65112	5.32641	-0.0403103	0.866529	0.79309	-0.265683	-0.143019	0.515793	0.35855	-0.938848	-0.00383494	0.988428	0.980125	-0.025213	0.209702	0.311781	0.182624	1.37859	0.102709	0.666668	0.507201	0.674817	-0.213537	0.330055	0.172782	-1.41168	0.13856	0.621839	0.373642	0.909172	0.175035	0.561821	0.260766	1.15595	0.491281	0.0474102	0.00402667	3.23114	637	BID
ENSG00000015479	7.8547	8.30339	6.99619	-0.336946	0.12617	0.0581921	-2.00427	-0.171421	0.475787	0.31896	-1.02097	-0.337502	0.128407	0.0506728	-2.07377	-0.171204	0.451611	0.306412	-1.04848	-0.165525	0.506065	0.33133	-0.994591	-0.166298	0.496958	0.319401	-1.02002	-0.177292	0.553436	0.298619	-1.06597	-0.177848	0.590569	0.292202	-1.08061	-0.177075	0.536941	0.295149	-1.07386	9782	MATR3
ENSG00000015532	5.73421	6.1821	5.04029	0.590236	0.00141671	0.000195852	4.50748	0.424112	0.0185301	0.00401581	3.2323	0.394891	0.0286982	0.00689611	2.99733	0.410922	0.0233253	0.00525619	3.11584	0.166124	0.375288	0.214476	1.28034	-0.0160306	0.943007	0.902731	-0.123707	0.141783	0.554079	0.299303	1.06442	-0.0535613	0.858843	0.683307	-0.413711	0.128593	0.573894	0.333434	0.990172	64132	XYLT2
ENSG00000015568	4.2772	4.72438	3.66585	0.206158	0.452614	0.311735	1.03671	0.220515	0.439489	0.28603	1.09492	0.218668	0.461784	0.295673	1.07266	0.0869251	0.782153	0.678934	0.419784	-0.0143571	0.968747	0.942377	-0.0731587	0.131743	0.674124	0.514926	0.662462	0.027801	0.954307	0.894924	0.133696	0.040311	0.934679	0.837886	0.207169	-0.105789	0.783919	0.603322	-0.52763	729540, 84220	RGPD6, RGPD5
ENSG00000015676	6.12434	6.58842	5.85811	-0.122365	0.166551	0.0838388	-1.81555	0.119988	0.19035	0.0893938	1.78149	-0.0424291	0.688358	0.536523	-0.628458	0.186576	0.0416342	0.0117879	2.75962	-0.242353	0.0112973	0.0017084	-3.59711	-0.229005	0.0169608	0.00275187	-3.39443	0.169867	0.123112	0.0201324	2.51592	0.249803	0.0480932	0.00131858	3.70659	0.236455	0.0320871	0.00211836	3.50588	23386	NUDCD3
ENSG00000016082	3.9579	4.60043	3.46805	0.684813	0.000697125	7.92989e-05	4.88881	0.443699	0.0243934	0.0058037	3.07272	0.45249	0.0192945	0.00400161	3.23383	0.0826687	0.700269	0.573979	0.571179	0.241114	0.20165	0.0879366	1.79025	0.369821	0.0523901	0.0128382	2.72124	0.300796	0.222988	0.0565181	2.01902	0.0684732	0.816938	0.605057	0.525088	-0.0602342	0.828244	0.671456	-0.430206	3670	ISL1
ENSG00000016391	0.0226325	1.58083	-1.53669	-1.14879	0.0935806	0.0396776	-2.1943	-0.723236	0.306513	0.171474	-1.41619	-1.02319	0.152048	0.0636241	-1.9589	-0.576715	0.402026	0.260302	-1.15711	-0.425551	0.626079	0.459804	-0.753099	-0.446473	0.590513	0.418016	-0.826239	0.118109	0.911457	0.804699	0.250437	0.243708	0.85377	0.673164	0.427822	0.26463	0.799767	0.626369	0.494141	55349	CHDH
ENSG00000016402	4.3267	4.86605	3.74092	-0.804093	2.6534e-05	1.18177e-06	-6.74051	-0.459593	0.00573165	0.00082659	-3.90322	-0.565919	0.00187045	0.000160002	-4.5925	-0.122311	0.465215	0.319497	-1.01981	-0.3445	0.0445353	0.0109188	-2.79393	-0.443608	0.0113522	0.00160742	-3.6229	-0.17759	0.378282	0.144678	-1.51539	0.0605843	0.832966	0.633568	0.483798	0.159692	0.428775	0.199339	1.32549	53832	IL20RA
ENSG00000016602	5.923	7.53168	3.82242	-1.44841	0.0242895	0.007176	-2.97987	-0.296661	0.689521	0.548029	-0.610644	-1.10375	0.103929	0.0383646	-2.21066	0.0722753	0.928626	0.881936	0.150345	-1.15175	0.0846727	0.0263567	-2.39018	-1.17603	0.0910556	0.027639	-2.36775	-1.0375	0.195929	0.0450876	-2.13166	-0.692836	0.47234	0.179361	-1.3894	-0.668563	0.40144	0.178181	-1.39335	22802	CLCA4
ENSG00000016864	5.40023	5.61951	5.10456	0.266032	0.00881724	0.00201346	3.52745	0.118294	0.257649	0.134797	1.55578	0.0798003	0.473355	0.306774	1.04767	0.00667035	0.959273	0.931402	0.087126	0.147738	0.158269	0.0629394	1.96442	0.0731299	0.521645	0.343346	0.969612	0.130825	0.31397	0.103214	1.70408	-0.0554064	0.730828	0.467137	-0.740688	0.0192013	0.905971	0.802558	0.253244	55830	GLT8D1
ENSG00000017260	7.15868	7.38988	6.7989	0.222648	0.0249184	0.0074362	2.96421	0.138196	0.170589	0.0770099	1.86021	0.252596	0.0140049	0.00258117	3.42176	0.230841	0.022421	0.00498062	3.13921	0.0844521	0.4456	0.274886	1.12133	0.0217547	0.860539	0.773609	0.291418	-0.119908	0.336125	0.117297	-1.63381	-0.0899593	0.545961	0.247018	-1.19102	-0.0272619	0.856751	0.717853	-0.366268	27032	ATP2C1
ENSG00000017483	4.43112	5.56973	3.46798	0.432167	0.320828	0.197844	1.33009	-0.577296	0.235422	0.119347	-1.62419	0.452913	0.322138	0.178213	1.39324	-0.559141	0.236474	0.124987	-1.5984	1.00946	0.0356474	0.008023	2.93076	1.01205	0.0322695	0.00661	3.01589	0.177431	0.796409	0.605325	0.524695	0.198176	0.772981	0.531275	0.636652	0.195586	0.781347	0.599258	0.533599	92745	SLC38A5
ENSG00000017621	1.71385	2.2987	1.23724	0.00766916	0.973334	0.954713	0.0574762	-0.158643	0.41607	0.26511	-1.14515	-0.0768739	0.696202	0.546722	-0.612659	-0.162266	0.353895	0.217212	-1.27245	0.166312	0.402571	0.237182	1.21702	0.0853918	0.662232	0.501101	0.684648	0.537117	0.0132198	0.000550926	4.07354	0.452573	0.057006	0.00186535	3.55987	0.533494	0.0174467	0.000706881	3.96894	NA	NA
ENSG00000017797	6.28367	6.77393	5.43778	-1.02044	2.65974e-08	9.13058e-11	-11.9061	-0.0983986	0.414777	0.263958	-1.14801	-0.804503	1.24605e-06	5.67585e-09	-9.43108	0.0527832	0.675998	0.544472	0.61613	-0.922038	1.9722e-07	5.40723e-10	-10.7902	-0.857286	8.34423e-07	1.98273e-09	-10.0238	-0.0231435	0.903775	0.789792	-0.270028	0.192789	0.220779	0.0346375	2.26008	0.128038	0.364182	0.150017	1.49449	10928	RALBP1
ENSG00000018189	5.12037	5.57528	4.19431	-0.182616	0.358637	0.228887	-1.23959	-0.257945	0.203725	0.0980086	-1.73213	-0.201162	0.348287	0.198678	-1.32752	-0.419001	0.0446193	0.012981	-2.71625	0.0753297	0.75417	0.618849	0.505003	0.21784	0.326591	0.170131	1.42086	-0.132483	0.632724	0.386559	-0.884398	-0.151029	0.618605	0.322626	-1.01308	-0.293539	0.237339	0.0694968	-1.91355	22902	RUFY3
ENSG00000018236	0.746069	2.68585	-1.2681	0.761269	0.469563	0.328806	0.999917	-0.541541	0.692772	0.551668	-0.605053	1.06571	0.369926	0.215764	1.27662	-0.396331	0.78732	0.686272	-0.409603	1.30281	0.267699	0.131754	1.56872	1.46204	0.236673	0.106044	1.68933	-0.38544	0.835988	0.668509	-0.434327	-0.0810004	0.965918	0.908888	-0.115839	-0.24023	0.909124	0.807704	-0.2465	1272	CNTN1
ENSG00000018408	6.16641	6.95613	5.47753	0.292071	0.25521	0.146891	1.50665	-0.243718	0.364694	0.21831	-1.2693	0.543998	0.0395691	0.0106069	2.80687	0.183534	0.500362	0.354305	0.947348	0.535789	0.0465345	0.0115734	2.76786	0.360464	0.185319	0.0748593	1.875	-0.551987	0.0806338	0.00966453	-2.84833	-0.30006	0.416555	0.13672	-1.54774	-0.124736	0.732005	0.52289	-0.649834	25937	WWTR1
ENSG00000018510	5.4696	6.0858	4.45185	-0.590199	0.00646686	0.00135854	-3.69399	-0.360756	0.0933703	0.0345538	-2.26125	-0.509021	0.0247203	0.00561037	-3.08748	-0.234452	0.291502	0.166788	-1.43259	-0.229443	0.31695	0.168025	-1.42823	-0.274569	0.243374	0.110677	-1.6659	-0.425474	0.105626	0.0153809	-2.63941	-0.344296	0.255728	0.0474744	-2.10617	-0.29917	0.253831	0.0790525	-1.8465	8540	AGPS
ENSG00000018610	3.99626	4.52739	3.52549	-0.297692	0.0179933	0.00492449	-3.14413	0.0761054	0.578465	0.423388	0.81659	-0.201044	0.118936	0.0458555	-2.12333	0.168829	0.175924	0.0829453	1.82121	-0.373798	0.00599671	0.000726343	-3.95753	-0.369873	0.00570871	0.000619461	-4.02435	0.13092	0.427166	0.180335	1.38616	0.227568	0.194114	0.0259469	2.39756	0.223644	0.127828	0.0233957	2.44609	63932	CXorf56
ENSG00000018699	3.99474	4.40083	3.37409	-0.320668	0.0443224	0.0153277	-2.64098	0.107153	0.536025	0.378937	0.898948	-0.300564	0.0839434	0.0288455	-2.34752	0.0645397	0.730481	0.611516	0.515656	-0.427821	0.0124641	0.00196609	-3.53756	-0.365104	0.0382815	0.00835229	-2.913	-0.14223	0.518644	0.263771	-1.14847	-0.122126	0.636009	0.342368	-0.971622	-0.184843	0.352356	0.140267	-1.53313	55622	TTC27
ENSG00000018869	1.8701	2.22133	1.39477	0.273984	0.0751397	0.0299817	2.32916	0.25023	0.123455	0.0498392	2.08203	0.379141	0.0266285	0.00622592	3.04208	0.406304	0.0189776	0.00392895	3.24172	0.0237537	0.904175	0.83862	0.206218	-0.0271632	0.889983	0.818359	-0.232573	-0.141174	0.537414	0.281526	-1.1055	-0.0360172	0.896079	0.755793	-0.31513	0.0148997	0.956205	0.900451	0.126623	147948	ZNF582
ENSG00000019102	5.20206	6.31658	4.70703	0.0267689	0.937016	0.898424	0.129217	0.123242	0.700036	0.559799	0.592628	-0.094002	0.777882	0.654941	-0.453399	0.544925	0.0483751	0.0144775	2.66691	-0.0964731	0.774297	0.644868	-0.46767	-0.638927	0.0252817	0.00468867	-3.16539	0.245558	0.509305	0.253892	1.17331	0.124787	0.783762	0.549635	0.608175	0.667241	0.0438765	0.0035329	3.28743	23584	VSIG2
ENSG00000019144	4.57506	5.33584	3.50089	1.00413	0.000374537	3.61462e-05	5.22332	0.22921	0.422906	0.271193	1.13026	0.900406	0.00153574	0.000121762	4.70756	-0.0720095	0.817545	0.725866	-0.355388	0.774925	0.00471978	0.000527205	4.092	0.972416	0.000842753	4.37575e-05	5.14162	0.280294	0.433804	0.186183	1.36697	0.176566	0.62541	0.331177	0.994913	-0.0209249	0.963528	0.917813	-0.104446	23187, 102466719	PHLDB1, MIR6716
ENSG00000019186	4.54802	7.04716	1.70489	2.33147	0.0400575	0.0135355	2.69737	0.198927	0.901751	0.837422	0.207772	1.37122	0.256928	0.129834	1.57701	1.14496	0.341482	0.20714	1.3019	2.13255	0.0698723	0.0201943	2.5145	0.226254	0.860004	0.772537	0.29284	0.335239	0.872598	0.732774	0.346045	-0.625017	0.691969	0.414946	-0.831789	1.28127	0.370102	0.154366	1.47792	1591	CYP24A1
ENSG00000019485	2.47802	3.26098	1.82844	-0.440227	0.0544051	0.0197858	-2.52395	-0.572919	0.0207368	0.00470252	-3.16411	-0.194273	0.413717	0.252999	-1.17559	-0.795035	0.00242648	0.00020934	-4.4795	0.132692	0.645951	0.483094	0.714072	0.600762	0.0164779	0.00265746	3.40933	0.328904	0.238502	0.0637403	1.95796	0.574858	0.0690727	0.00308056	3.34618	0.106789	0.770004	0.579904	0.562299	56981	PRDM11
ENSG00000019549	4.67332	5.50224	3.9897	0.167244	0.603065	0.466381	0.741962	0.126688	0.720406	0.584251	0.555811	0.168365	0.655724	0.496357	0.69234	-0.126897	0.734337	0.616686	-0.508138	0.0405556	0.916901	0.858245	0.180831	0.295262	0.407632	0.236165	1.21976	-0.42079	0.297803	0.0944594	-1.752	-0.419668	0.323926	0.0806865	-1.83576	-0.674375	0.0796277	0.00998594	-2.83377	6591	SNAI2
ENSG00000019582	10.0947	11.2381	8.89835	0.563341	0.0816981	0.0334199	2.27728	-0.00131858	0.998068	0.995636	-0.00553531	0.625422	0.0753508	0.0250067	2.4149	0.796935	0.0252888	0.00588577	3.0666	0.56466	0.0986108	0.0327621	2.28682	-0.171513	0.689303	0.533576	-0.633053	0.616576	0.119657	0.0192538	2.53653	0.678657	0.16229	0.0175076	2.58025	1.41483	0.00225097	1.7285e-05	5.54119	972	CD74
ENSG00000019995	5.48363	5.83569	5.26175	0.0902135	0.38995	0.256023	1.16789	0.251258	0.0178792	0.00383663	3.25196	-0.0325474	0.795821	0.680421	-0.417717	0.190443	0.0681495	0.0231691	2.45064	-0.161044	0.130478	0.0483101	-2.09752	-0.22299	0.0390997	0.00857129	-2.90156	0.129155	0.331782	0.113796	1.65058	0.00639373	0.976544	0.934538	0.0831327	0.0683397	0.620125	0.383212	0.890764	54764	ZRANB1
ENSG00000020129	6.00884	6.49824	5.61887	-0.112985	0.572234	0.433681	-0.798313	0.00301849	0.990924	0.983179	0.0213373	0.0990239	0.654084	0.494146	0.695939	0.201705	0.297335	0.171249	1.41697	-0.116004	0.593146	0.421595	-0.819802	-0.102681	0.641313	0.476038	-0.725776	-0.15059	0.556976	0.302124	-1.05806	0.0614195	0.85179	0.668682	0.434085	0.0480971	0.869162	0.737302	0.339937	23154	NCDN
ENSG00000020256	4.08173	4.39972	3.77145	0.351154	0.00348802	0.00062313	4.02187	0.175157	0.149995	0.0644286	1.95247	0.365556	0.0048583	0.000599406	4.03816	0.275902	0.0279405	0.00670722	3.0095	0.175998	0.142055	0.0543794	2.03843	0.0896546	0.490268	0.312498	1.03504	-0.0307304	0.878621	0.744475	-0.330289	-0.0163284	0.939813	0.848864	-0.192949	0.0700148	0.665731	0.436722	0.792965	55734	ZFP64
ENSG00000020426	4.72238	5.04895	4.39787	0.160336	0.159731	0.0793349	1.84463	0.195359	0.0983815	0.0369837	2.22844	0.10628	0.412823	0.252076	1.17795	0.0844873	0.50939	0.363243	0.929532	-0.0350228	0.80382	0.688289	-0.406811	0.021793	0.882786	0.807647	0.246574	-0.0765386	0.65141	0.407841	-0.844734	-0.130594	0.429635	0.146196	-1.50938	-0.18741	0.186878	0.0451851	-2.1306	4331	MNAT1
ENSG00000020577	4.23453	4.82447	3.50334	0.440155	0.111564	0.0497018	2.0834	0.157407	0.630207	0.479115	0.72066	0.472869	0.100015	0.0364174	2.2359	0.387643	0.177951	0.0842755	1.8128	0.282749	0.346338	0.190862	1.35196	0.0852256	0.794451	0.675752	0.424213	0.187452	0.651807	0.408328	0.843842	0.220166	0.583434	0.283595	1.10063	0.417689	0.21855	0.0599378	1.98929	23034	SAMD4A
ENSG00000020633	1.35601	2.99527	-0.841613	-0.147033	0.920571	0.872223	-0.162824	-0.0817643	0.958874	0.930189	-0.0886706	-0.00116558	0.999146	0.998902	-0.00139238	-0.610172	0.639261	0.503097	-0.681423	-0.0652687	0.969405	0.944261	-0.0707614	0.609007	0.657236	0.494899	0.694713	0.481706	0.786704	0.589944	0.547352	0.627574	0.7348	0.474277	0.728713	-0.0467015	0.983124	0.960714	-0.0498525	864	RUNX3
ENSG00000020922	4.04189	4.52291	3.19054	-0.030613	0.925346	0.88019	-0.152586	-0.211496	0.474762	0.31807	-1.0229	0.106698	0.756891	0.625604	0.495242	-0.242296	0.435366	0.290904	-1.0836	0.180883	0.560851	0.387847	0.881957	0.348994	0.260066	0.122007	1.6119	-0.319687	0.382239	0.147813	-1.50304	-0.182376	0.667306	0.38047	-0.896007	-0.350487	0.326846	0.122868	-1.60797	4361	MRE11
ENSG00000021300	3.10548	4.62646	1.20994	0.998628	0.00262767	0.00043082	4.17667	-0.493163	0.19614	0.0929051	-1.7609	0.783869	0.00756852	0.00108919	3.78717	-0.367198	0.235095	0.123942	-1.60311	1.49179	0.000228514	9.30037e-06	5.81168	1.15107	0.000499267	2.08978e-05	5.45901	1.05922	0.00907761	0.000310356	4.31422	0.844466	0.025599	0.000373315	4.23675	1.18519	0.0092082	0.000219363	4.45985	58473	PLEKHB1
ENSG00000021355	7.96632	8.81628	6.84556	-1.03473	0.00174328	0.000255349	-4.39607	-0.194423	0.585085	0.430481	-0.803966	-0.7307	0.0186865	0.0038384	-3.25176	0.0483881	0.897579	0.836411	0.209083	-0.840303	0.0109109	0.00163577	-3.6155	-0.779088	0.0159543	0.0025458	-3.42765	-0.475487	0.225831	0.0578786	-2.007	-0.171461	0.719108	0.450751	-0.768586	-0.232676	0.576623	0.33639	-0.983997	1992	SERPINB1
ENSG00000021574	3.85375	4.34748	3.09453	-0.570417	0.00124791	0.000165673	-4.57785	-0.122978	0.481375	0.323908	-1.01033	-0.460109	0.0124225	0.00218584	-3.49255	-0.0456221	0.817318	0.725041	-0.356506	-0.447439	0.0123402	0.00193613	-3.54407	-0.414486	0.0244008	0.00447192	-3.18586	-0.199868	0.348347	0.124626	-1.60002	-0.08956	0.7534	0.503139	-0.681356	-0.122513	0.577649	0.337704	-0.981264	6683	SPAST
ENSG00000021645	4.60693	5.73726	3.60062	0.869348	0.0968133	0.0414375	2.17311	-0.0945991	0.895505	0.826213	-0.222337	0.591077	0.315046	0.172485	1.4127	-0.139632	0.838076	0.754284	-0.317147	0.963948	0.0862845	0.0270887	2.37726	0.730709	0.217713	0.0939304	1.75501	-0.0888053	0.927443	0.838897	-0.205858	-0.367077	0.645377	0.352507	-0.950968	-0.133838	0.883789	0.761104	-0.308042	9369	NRXN3
ENSG00000021762	5.15456	5.61943	4.76566	0.332918	0.0784606	0.031694	2.30268	0.416588	0.0343636	0.00916195	2.87204	0.274367	0.171647	0.0746702	1.87631	0.273314	0.165985	0.0766971	1.86234	-0.0836703	0.711826	0.561897	-0.589436	0.00105313	0.997388	0.994167	0.00739882	0.113765	0.689244	0.453953	0.763088	0.0552147	0.868734	0.700595	0.389855	-0.0295087	0.924864	0.838131	-0.206851	114879	OSBPL5
ENSG00000021776	5.72739	6.13667	4.8868	-0.4331	0.00382241	0.000699414	-3.9734	0.182765	0.217359	0.106898	1.68495	-0.36176	0.0185865	0.00380772	-3.25522	0.253379	0.085531	0.0315537	2.3048	-0.615865	0.000303555	1.33163e-05	-5.65462	-0.615139	0.000397201	1.52475e-05	-5.59566	-0.27285	0.128415	0.0215786	-2.48376	-0.20151	0.326175	0.0820209	-1.82712	-0.202237	0.249933	0.0765957	-1.86303	9716	AQR
ENSG00000021826	3.23758	3.86302	2.20438	0.404813	0.0632787	0.0241098	2.43203	0.244151	0.304735	0.170145	1.42081	0.589852	0.0214598	0.00459582	3.17404	0.266024	0.310061	0.181336	1.38284	0.160662	0.510753	0.336224	0.984342	0.323828	0.195771	0.0809181	1.83425	-0.457189	0.138052	0.024369	-2.42702	-0.27215	0.378588	0.111101	-1.66379	-0.435317	0.124175	0.0222098	-2.47035	1373	CPS1
ENSG00000021852	0.10882	2.32763	-2.84417	1.74271	0.00478707	0.000919031	3.85866	2.13199	0.00130038	0.000105612	4.76761	0.542449	0.567833	0.399658	0.859823	0.999251	0.224221	0.116081	1.63959	-0.389279	0.446873	0.276009	-1.11864	-0.456802	0.593761	0.422286	-0.818564	-0.995843	0.3356	0.116795	-1.63619	-2.1961	0.0181394	0.000171304	-4.56379	-2.12858	0.00630223	0.000110586	-4.74818	732	C8B
ENSG00000022267	3.62267	4.39881	2.79339	0.0337922	0.915856	0.865078	0.172022	-0.234203	0.416094	0.265151	-1.14505	0.603891	0.0474486	0.0134457	2.70038	0.0048942	0.990683	0.983742	0.0206236	0.267995	0.355625	0.198147	1.32916	0.598997	0.051453	0.0125082	2.73297	-0.787256	0.0293572	0.00188524	-3.55537	-0.217157	0.587184	0.287426	-1.09166	-0.548159	0.123785	0.0220704	-2.47328	2273	FHL1
ENSG00000022277	6.14684	6.48973	5.8581	0.204332	0.0393344	0.0132073	2.70845	0.238366	0.0207227	0.0046968	3.16464	0.194358	0.0586241	0.0178912	2.5703	0.187135	0.0656634	0.0219558	2.4757	-0.0340335	0.782482	0.656409	-0.451327	0.00722219	0.956566	0.924611	0.0957772	0.109002	0.404229	0.164076	1.44225	0.0990273	0.498477	0.203789	1.31195	0.0577716	0.678663	0.451739	0.766887	51507	RTFDC1
ENSG00000022556	2.94932	4.12977	1.75152	0.257134	0.786129	0.683055	0.414061	-0.0359739	0.974749	0.956333	-0.0554174	0.206292	0.84922	0.757857	0.312373	0.239968	0.814898	0.722033	0.360587	0.293108	0.773462	0.643845	0.469124	-0.0336761	0.975971	0.957834	-0.0535105	-0.0877436	0.955186	0.897164	-0.130829	-0.138585	0.927511	0.822458	-0.227228	0.188198	0.890219	0.772922	0.292329	55655	NLRP2
ENSG00000022567	5.63304	6.33229	5.20592	-0.715612	0.000607803	6.66572e-05	-4.96245	-0.833855	0.000250537	1.11587e-05	-5.73182	-0.448783	0.0246276	0.00558016	-3.08983	-0.394486	0.0449083	0.0131007	-2.71211	0.118243	0.598112	0.427931	0.808489	-0.0542971	0.820521	0.713061	-0.372796	-0.245244	0.315384	0.103937	-1.70028	0.021585	0.955649	0.883263	0.148643	0.194125	0.429629	0.200012	1.32343	57210	SLC45A4
ENSG00000022840	7.4952	7.99978	7.00926	0.519474	0.000142352	1.02863e-05	5.76747	0.389927	0.00247285	0.000256883	4.39356	0.460752	0.000651615	3.71603e-05	5.21148	0.55268	0.000165663	3.45415e-06	6.25166	0.129547	0.319938	0.17031	1.42023	-0.0919275	0.500318	0.322609	-1.01312	-0.0518474	0.765008	0.556708	-0.597339	-0.110569	0.539142	0.241032	-1.20675	0.110905	0.470072	0.233166	1.22787	9921	RNF10
ENSG00000022976	4.02712	4.32619	3.75551	0.274775	0.0278992	0.0085722	2.90151	0.250125	0.0545314	0.0168442	2.59794	0.138158	0.304524	0.164535	1.4406	0.155436	0.232615	0.122026	1.61181	0.0246499	0.876715	0.793631	0.264972	-0.017278	0.912353	0.854153	-0.186113	0.182523	0.267702	0.0784855	1.85028	0.045906	0.826559	0.622412	0.499849	0.0878338	0.598523	0.360843	0.934286	55778	ZNF839
ENSG00000023041	4.96818	5.32792	4.41872	-0.459984	0.000286509	2.53988e-05	-5.37486	-0.165913	0.150367	0.0647805	-1.94968	-0.455039	0.000720297	4.32275e-05	-5.14682	-0.271629	0.024382	0.00558349	-3.08957	-0.294071	0.0158487	0.0026854	-3.40487	-0.18341	0.141354	0.0511881	-2.06872	-0.120369	0.422155	0.176316	-1.39963	-0.115424	0.498477	0.20391	-1.31158	-0.226085	0.10657	0.0168558	-2.59762	64429	ZDHHC6
ENSG00000023171	3.21977	5.50083	1.80854	0.443496	0.465261	0.324174	1.00977	2.50652	7.61916e-05	2.31179e-06	6.43306	0.261515	0.700877	0.552272	0.604126	2.05748	0.000646369	2.86193e-05	5.32349	-2.06302	0.000266952	1.12551e-05	-5.72806	-1.79597	0.00110483	6.33568e-05	-4.98401	0.339796	0.700221	0.467655	0.739816	0.157815	0.87089	0.70522	0.383511	-0.109239	0.858115	0.719768	-0.363663	57476	GRAMD1B
ENSG00000023191	6.9986	7.27858	6.74707	0.186299	0.0938595	0.0398417	2.19228	0.132044	0.254252	0.132164	1.56696	0.132781	0.258536	0.130976	1.57207	0.0597852	0.623525	0.484673	0.711468	0.0542545	0.686164	0.53098	0.637113	0.072996	0.575236	0.400011	0.859168	0.0889131	0.555761	0.300855	1.06091	0.0353954	0.858922	0.683548	0.413377	0.016654	0.929047	0.845646	0.197113	6050	RNH1
ENSG00000023228	6.46012	6.80381	6.11321	-0.379001	9.38915e-05	6.11343e-06	-5.99682	-0.237022	0.00744779	0.00117435	-3.75545	-0.300854	0.00131036	9.62035e-05	-4.80703	-0.0314277	0.737898	0.621653	-0.500945	-0.141978	0.102933	0.034656	-2.25982	-0.269427	0.00359852	0.000319006	-4.30269	-0.211224	0.0405385	0.00307009	-3.34764	-0.133078	0.25226	0.0459088	-2.12276	-0.00562941	0.968192	0.929377	-0.089705	4719	NDUFS1
ENSG00000023287	5.66675	6.07486	4.80346	-0.356216	0.169757	0.0860729	-1.80163	0.0821956	0.795336	0.680539	0.417553	-0.0884542	0.7837	0.663039	-0.441997	0.107792	0.717392	0.595226	0.539539	-0.438411	0.109591	0.0377348	-2.2187	-0.196246	0.511223	0.333495	-0.990043	-0.192917	0.596482	0.344232	-0.967793	0.0748443	0.873482	0.709961	0.377026	-0.167321	0.639513	0.406042	-0.848035	9821	RB1CC1
ENSG00000023318	6.05398	6.37743	5.48332	-0.0233819	0.862986	0.78757	-0.272957	0.163695	0.15862	0.0696795	1.91219	0.129602	0.282418	0.148193	1.50156	0.361606	0.00389815	0.000418482	4.18886	-0.187077	0.115604	0.0405631	-2.18353	-0.232003	0.0532789	0.0131503	-2.71041	-0.316518	0.02487	0.00144828	-3.66698	-0.163534	0.304049	0.0700899	-1.90916	-0.118607	0.404234	0.180579	-1.38534	23071	ERP44
ENSG00000023330	5.68319	6.3054	5.29449	-0.317633	0.0629075	0.0239288	-2.43555	-0.124173	0.508638	0.351705	-0.952587	-0.216719	0.234889	0.114475	-1.6473	0.293685	0.0941166	0.0357589	2.24472	-0.19346	0.298546	0.153993	-1.47932	-0.510404	0.00677597	0.000798615	-3.91769	-0.0452416	0.872858	0.733388	-0.345216	0.0556723	0.855369	0.675026	0.425224	0.372616	0.0770978	0.00934306	2.86336	211	ALAS1
ENSG00000023445	6.93052	8.09242	6.0323	0.400692	0.372514	0.240996	1.20684	0.452345	0.323669	0.184878	1.37121	0.225875	0.650322	0.489495	0.703542	0.213364	0.647573	0.512598	0.666175	-0.0516525	0.930213	0.879375	-0.153634	0.0125112	0.982734	0.969441	0.0387712	-0.382901	0.503846	0.247948	-1.1886	-0.557718	0.37158	0.106858	-1.68515	-0.621882	0.241803	0.0719529	-1.89558	330	BIRC3
ENSG00000023516	6.00789	6.55121	5.46385	0.27954	0.197453	0.105289	1.69323	-0.11539	0.640633	0.49078	-0.701438	0.337534	0.13565	0.0546716	2.03574	-0.0219659	0.937123	0.896193	-0.132072	0.394931	0.0845292	0.0262966	2.39125	0.3595	0.119922	0.0408855	2.17967	-0.270944	0.336125	0.117259	-1.63399	-0.21295	0.507534	0.211171	-1.28998	-0.177519	0.536101	0.294295	-1.07581	11215	AKAP11
ENSG00000023572	2.58217	3.01128	1.94987	-0.201142	0.25511	0.14679	-1.50705	-0.019541	0.931611	0.885229	-0.146121	-0.155426	0.488236	0.321417	-1.01568	0.0948568	0.668887	0.536289	0.628823	-0.181601	0.346803	0.191245	-1.35074	-0.250283	0.239964	0.108161	-1.67852	-0.536544	0.0230564	0.00127131	-3.722	-0.490828	0.0641497	0.00251852	-3.43224	-0.422146	0.0650794	0.00692308	-2.99561	51022	GLRX2
ENSG00000023608	4.04239	4.49354	3.22598	0.285235	0.191481	0.101078	1.71544	0.00567528	0.985443	0.974035	0.0329405	0.357133	0.130125	0.0516282	2.06444	-0.139909	0.591308	0.448173	-0.77303	0.27956	0.234439	0.108999	1.67429	0.497043	0.0398904	0.00881199	2.8893	-0.0840791	0.817953	0.639392	-0.47547	-0.0121809	0.979394	0.940846	-0.0751056	-0.229664	0.438927	0.207496	-1.30084	6617	SNAPC1
ENSG00000023697	5.08639	5.41321	4.83355	-0.260877	0.00990458	0.00232151	-3.46694	-0.256581	0.0142855	0.00284613	-3.38004	-0.191694	0.0668083	0.0213576	-2.48854	-0.179866	0.0830226	0.0302944	-2.32422	-0.0042957	0.976509	0.955626	-0.0563154	-0.0118274	0.929117	0.879188	-0.153874	-0.0994302	0.459724	0.206292	-1.30443	-0.0302469	0.86545	0.694923	-0.397655	-0.0227153	0.889118	0.771132	-0.294704	51071	DERA
ENSG00000023734	6.88306	7.19794	6.4036	0.114128	0.443095	0.30301	1.05607	0.241129	0.0970308	0.03634	2.23693	0.14442	0.335745	0.188687	1.3589	0.354846	0.0164959	0.00322019	3.32719	-0.127001	0.423817	0.255565	-1.16905	-0.210426	0.165141	0.0636081	-1.95902	-0.207961	0.239226	0.0640953	-1.95512	-0.177668	0.384118	0.114872	-1.64539	-0.0942435	0.628785	0.393116	-0.87203	11171	STRAP
ENSG00000023839	-0.509022	0.465485	-1.68596	-0.4096	0.334275	0.20896	-1.2965	0.317065	0.456744	0.30135	1.0598	-0.911808	0.0488896	0.0140188	-2.6815	-0.426831	0.339151	0.205065	-1.30811	-0.726664	0.0888446	0.028175	-2.35867	-0.484977	0.334978	0.17694	-1.39752	0.0887587	0.897868	0.779602	0.28348	-0.41345	0.539142	0.241065	-1.20666	-0.655137	0.194914	0.0487136	-2.09339	1244	ABCC2
ENSG00000023892	4.18064	4.82587	3.68771	-0.575219	0.000259893	2.23109e-05	-5.43075	-0.432793	0.00433145	0.000560004	-4.06669	-0.606004	0.000317015	1.39e-05	-5.63593	-0.681934	0.000166941	3.49891e-06	-6.24587	-0.142426	0.3681	0.208462	-1.29797	0.0759298	0.66478	0.504184	0.67967	0.0904991	0.637949	0.392745	0.872726	0.0597146	0.807909	0.591872	0.544496	-0.158641	0.391064	0.17058	-1.41929	50619	DEF6
ENSG00000023902	1.40888	2.47549	0.237604	-0.866339	0.029096	0.00903211	-2.87837	-0.998959	0.0203026	0.00456996	-3.17649	-0.260302	0.56138	0.392518	-0.873152	-0.752586	0.0774955	0.0275741	-2.36887	0.13262	0.809947	0.696319	0.395733	0.492284	0.280852	0.13655	1.54844	-0.12198	0.840039	0.676258	-0.423508	0.484056	0.412956	0.13423	1.55818	0.124392	0.858062	0.719626	0.363856	51177	PLEKHO1
ENSG00000023909	5.2408	5.92413	4.51962	-0.73187	0.000413907	4.11057e-05	-5.16832	-0.388609	0.0413203	0.0116663	-2.76427	-0.694002	0.00131056	9.62974e-05	-4.80662	-0.42217	0.0305481	0.00767191	-2.95048	-0.343261	0.0840471	0.0260698	-2.39533	-0.271832	0.187011	0.0757819	-1.86861	-0.0983808	0.718169	0.491294	-0.700597	-0.0605129	0.858607	0.681804	-0.415796	-0.131942	0.604654	0.367516	-0.92112	2730	GCLM
ENSG00000024048	5.73606	6.00319	5.22106	-0.130422	0.363588	0.23295	-1.22846	0.0966999	0.529685	0.372358	0.911665	-0.181056	0.223323	0.106756	-1.68567	-0.0118709	0.947296	0.912954	-0.110646	-0.227122	0.122835	0.0442512	-2.14088	-0.169185	0.269464	0.128091	-1.58462	-0.0782596	0.704271	0.472838	-0.731118	-0.128893	0.538434	0.239873	-1.20983	-0.18683	0.279394	0.0935338	-1.75728	23304	UBR2
ENSG00000024422	7.041	7.57777	6.3383	0.416824	0.0409227	0.0138986	2.6854	-0.142823	0.512514	0.355521	-0.944906	0.473356	0.0238288	0.00532385	3.11028	0.14646	0.4867	0.340242	0.976005	0.559647	0.0107694	0.00160166	3.62442	0.326896	0.128346	0.0448932	2.13379	-0.189181	0.478798	0.222669	-1.25693	-0.132649	0.686706	0.407304	-0.845717	0.100102	0.725187	0.513812	0.664238	30846	EHD2
ENSG00000024526	0.25767	3.36934	-2.21696	-3.23167	6.23766e-07	9.99515e-09	-9.12173	-2.03918	4.8284e-05	1.16626e-06	-6.74662	-1.86102	0.00784057	0.00115175	-3.76364	-1.99749	0.00616177	0.000812034	-3.91069	-1.19249	0.0339856	0.00752475	-2.959	0.136471	0.888536	0.816535	0.234954	-2.47842	3.41733e-05	2.74052e-07	-7.4309	-1.10778	0.239897	0.0410547	-2.17765	-2.43673	0.00480932	6.64855e-05	-4.96354	55635	DEPDC1
ENSG00000024862	4.2505	4.84226	3.41704	-0.492463	0.000727393	8.42841e-05	-4.86299	0.124006	0.365119	0.218712	1.26815	-0.403515	0.00406034	0.00047028	-4.13992	0.154413	0.225125	0.116671	1.63678	-0.616469	0.000138483	4.63213e-06	-6.12024	-0.557928	0.000258853	8.21681e-06	-5.86616	0.372161	0.0200295	0.00101776	3.81572	0.461109	0.0182359	0.000174437	4.55616	0.402568	0.0119672	0.000356988	4.2555	25901	CCDC28A
ENSG00000025039	5.11777	5.40884	4.74235	0.0209547	0.914773	0.862871	0.174866	0.0751513	0.682135	0.53954	0.623767	-0.0185006	0.929637	0.882048	-0.150202	0.312293	0.0574638	0.0183108	2.55965	-0.0541966	0.781731	0.655278	-0.452923	-0.330794	0.0493718	0.011827	-2.75814	-0.0643932	0.796731	0.605959	-0.523769	-0.103848	0.679064	0.396922	-0.864912	0.172749	0.381791	0.163226	1.4453	58528	RRAGD
ENSG00000025156	3.73383	4.03578	3.32566	-0.130217	0.376555	0.244246	-1.19827	0.0380398	0.830672	0.730463	0.349167	-0.0945314	0.575251	0.407649	-0.845086	0.0116853	0.950639	0.917704	0.104585	-0.168257	0.275517	0.137171	-1.54586	-0.106217	0.521966	0.343906	-0.968461	0.00840965	0.975214	0.940518	0.0755226	0.0440952	0.863393	0.690442	0.403836	-0.0179448	0.940785	0.871205	-0.164135	3298	HSF2
ENSG00000025293	5.15258	5.60879	4.62963	-0.435857	3.67826e-05	1.79733e-06	-6.54774	0.297333	0.0018149	0.000166639	4.5754	-0.344398	0.00078361	4.90318e-05	-5.09307	0.385726	0.000289375	8.40991e-06	5.85594	-0.73319	1.52433e-07	3.19757e-10	-11.1115	-0.730124	3.53613e-07	3.44715e-10	-11.0651	-0.0109325	0.943828	0.871093	-0.164278	0.0805268	0.545961	0.247194	1.19056	0.0774608	0.478393	0.241735	1.20489	51230	PHF20
ENSG00000025434	2.25337	3.04147	1.50318	-0.59044	0.000780288	9.23244e-05	-4.82444	0.198168	0.207689	0.100536	1.71836	-0.533225	0.00254183	0.000245309	-4.41291	0.280389	0.064226	0.0213226	2.4893	-0.788608	7.26556e-05	1.88135e-06	-6.52687	-0.813614	3.85145e-05	6.42965e-07	-7.02442	0.209953	0.286633	0.0881737	1.78881	0.267168	0.251927	0.0456762	2.12527	0.292174	0.100942	0.0152266	2.64399	10062	NR1H3
ENSG00000025708	6.11377	7.87245	4.50394	-0.334799	0.662543	0.533167	-0.633692	0.948392	0.185282	0.0859752	1.80223	-0.622426	0.40733	0.247605	-1.18949	0.466966	0.533043	0.387157	0.883264	-1.28319	0.080119	0.0243779	-2.42685	-1.08939	0.142434	0.0518632	-2.06217	0.760691	0.401311	0.162026	1.44963	0.473063	0.667134	0.379488	0.89789	0.279265	0.784203	0.603916	0.52676	1890	TYMP
ENSG00000025770	4.44816	4.77452	4.03256	-0.337658	0.0144173	0.00372883	-3.26423	-0.274847	0.0517636	0.0156902	-2.63034	0.0760792	0.646834	0.485473	0.710149	-0.0483804	0.769159	0.660859	-0.44506	-0.0628115	0.709686	0.559127	-0.593651	0.12446	0.426116	0.252538	1.17677	-0.261821	0.131346	0.0223832	-2.46673	0.151916	0.451113	0.160733	1.45433	-0.0353549	0.873368	0.744595	-0.330127	29781	NCAPH2
ENSG00000025772	5.56163	6.01179	5.17593	0.597698	0.000696426	7.90496e-05	4.89014	0.31259	0.0598297	0.0189828	2.54306	0.531565	0.00315174	0.000331055	4.28714	0.322517	0.0551964	0.0172554	2.5869	0.285107	0.0896163	0.0285562	2.3523	0.209049	0.227299	0.0997386	1.72267	-0.0115956	0.969009	0.92732	-0.092325	-0.0777278	0.76972	0.526184	-0.644641	-0.00166895	0.994911	0.989213	-0.0136826	10953	TOMM34
ENSG00000025796	6.40106	6.77892	5.94559	-0.2869	0.0328501	0.0105177	-2.81064	-0.269222	0.0504323	0.0151792	-2.64541	-0.249549	0.0696245	0.0225422	-2.46343	-0.259419	0.0572954	0.0182223	-2.56188	-0.0176783	0.920414	0.86343	-0.174145	0.00987032	0.955748	0.92317	0.097614	-0.12886	0.476061	0.219917	-1.26472	-0.0915092	0.666128	0.377529	-0.901658	-0.119058	0.49035	0.25239	-1.17715	11231	SEC63
ENSG00000025800	6.7543	7.06576	6.36499	0.0899371	0.568762	0.429873	0.805044	0.245691	0.102645	0.0390306	2.2023	0.17066	0.270085	0.138922	1.53863	0.310507	0.0393828	0.0108828	2.7954	-0.155754	0.332683	0.179831	-1.38783	-0.139847	0.394742	0.225041	-1.25027	-0.0786786	0.712913	0.484692	-0.711436	0.00204399	0.995024	0.985618	0.0182436	-0.0138629	0.956814	0.902715	-0.123728	23633	KPNA6
ENSG00000026025	5.00026	5.95238	3.9676	-0.346908	0.447156	0.306876	-1.04745	-0.0592098	0.915331	0.858893	-0.179995	0.426233	0.342052	0.193565	1.34342	0.0627769	0.904426	0.847283	0.194996	-0.287698	0.570287	0.397947	-0.863003	0.363456	0.432151	0.258427	1.16182	0.260599	0.67254	0.433773	0.798152	1.03374	0.0821263	0.00423504	3.20937	0.382586	0.489433	0.25156	1.17928	7431	VIM
ENSG00000026036	4.53214	5.04528	4.06461	-0.248894	0.16949	0.0858758	-1.80284	0.00486215	0.984339	0.972126	0.0353634	-0.406775	0.0382004	0.0101034	-2.82856	-0.0435429	0.842811	0.760466	-0.308893	-0.253756	0.190281	0.081246	-1.83212	-0.363232	0.0680444	0.0184188	-2.55695	-0.0206	0.949634	0.884362	-0.147233	-0.178481	0.519132	0.222684	-1.25688	-0.069005	0.797647	0.62368	-0.498018	NA	NA
ENSG00000026103	5.52997	6.36717	4.66868	0.825321	0.000273307	2.39311e-05	5.40051	0.252427	0.230525	0.115614	1.64182	0.968731	0.00014076	4.34811e-06	6.1485	0.333702	0.119073	0.0492962	2.08748	0.572895	0.00827535	0.00112492	3.77357	0.635029	0.00464508	0.000456899	4.15203	-0.319168	0.227521	0.0586789	-2.00006	-0.175759	0.557268	0.256684	-1.16622	-0.237893	0.348394	0.137528	-1.54438	355	FAS
ENSG00000026297	4.10653	4.44837	3.63116	-0.13578	0.46948	0.328662	-1.00022	0.191691	0.302639	0.16844	1.42677	-0.374737	0.0462869	0.0130488	-2.7139	-0.0664378	0.743983	0.629476	-0.48967	-0.32747	0.0785926	0.0237307	-2.43944	-0.3083	0.107002	0.034846	-2.25719	0.195869	0.407256	0.166197	1.43468	-0.0430892	0.896448	0.756789	-0.313799	-0.0622599	0.812624	0.645771	-0.466387	8635	RNASET2
ENSG00000026508	8.05386	9.0588	7.01242	-0.580767	0.147205	0.0713826	-1.8997	0.358873	0.420593	0.269331	1.13479	-0.378605	0.361476	0.209093	-1.2961	0.234845	0.584511	0.441134	0.785247	-0.939641	0.030238	0.00643522	-3.02762	-0.613451	0.143341	0.0523129	-2.05786	-0.418379	0.428882	0.18132	-1.38289	-0.216217	0.734142	0.472341	-0.731949	-0.542406	0.286597	0.0977942	-1.73331	960	CD44
ENSG00000026559	0.327813	1.33394	-0.948285	-0.402327	0.460714	0.319662	-1.01946	-0.536549	0.350003	0.206487	-1.30385	1.12465	0.0395998	0.0106251	2.80611	0.301416	0.632175	0.494439	0.695462	0.134222	0.850144	0.753135	0.318683	0.823232	0.118341	0.0401681	2.18831	-0.5756	0.433804	0.186203	-1.3669	0.951376	0.168621	0.0186466	2.55129	0.262365	0.744643	0.542846	0.618644	3755	KCNG1
ENSG00000026652	3.5191	4.31552	2.78801	0.502828	0.121716	0.0555074	2.02811	-0.149345	0.718318	0.581591	-0.559779	0.189106	0.631502	0.467749	0.739656	-0.412768	0.26275	0.144905	-1.51449	0.652173	0.0632802	0.0176774	2.57582	0.601874	0.0997437	0.0315342	2.30509	0.163296	0.756139	0.543797	0.617173	-0.150426	0.775312	0.534883	-0.631013	-0.100127	0.857576	0.719144	-0.364512	56895	AGPAT4
ENSG00000026751	2.21652	3.2603	1.34176	0.245807	0.63937	0.506951	0.675218	0.607836	0.215142	0.105323	1.69306	0.501295	0.352226	0.202057	1.31719	0.81746	0.103405	0.0405864	2.18325	-0.362029	0.478291	0.304115	-1.0536	-0.316165	0.544866	0.365943	-0.924209	-0.135716	0.873179	0.734313	-0.343968	0.119772	0.886113	0.734774	0.343345	0.0739078	0.918965	0.828419	0.219467	57823	SLAMF7
ENSG00000026950	4.66961	5.18961	4.07875	-0.231945	0.0229622	0.00672372	-3.00842	-0.5816	2.21225e-05	4.09598e-07	-7.23804	-0.274052	0.009583	0.00152439	-3.64533	-0.58888	2.21803e-05	1.81606e-07	-7.63092	0.349655	0.00312131	0.000300094	4.32832	0.314828	0.00514156	0.000530039	4.08975	0.42122	0.00108656	1.72785e-05	5.54136	0.379113	0.0119331	6.54349e-05	4.9703	0.41394	0.00413659	5.02923e-05	5.08225	11119	BTN3A1
ENSG00000027001	4.29651	4.69027	3.94416	0.381134	0.00609056	0.00124795	3.72982	-0.146859	0.325906	0.186811	-1.36494	0.264887	0.0655963	0.0208583	2.49952	0.0607151	0.705486	0.580577	0.561293	0.527993	0.000824234	5.06163e-05	5.07952	0.204172	0.162445	0.0620464	1.97171	0.00403442	0.988986	0.970616	0.0372804	-0.112213	0.574063	0.273653	-1.1243	0.211608	0.224279	0.0625456	1.96762	4285	MIPEP
ENSG00000027075	5.39191	5.70451	5.02835	-0.254774	0.0141266	0.00363471	-3.27522	-0.467396	0.000183972	7.3082e-06	-5.91784	-0.178171	0.0933756	0.033361	-2.27813	-0.40567	0.000848563	4.49796e-05	-5.12986	0.212622	0.053374	0.0139341	2.68424	0.227499	0.0396781	0.00874887	2.89249	0.0698619	0.628371	0.381241	0.894529	0.146465	0.311603	0.0741179	1.88018	0.131588	0.314961	0.114774	1.64586	5583	PRKCH
ENSG00000027697	8.05416	8.70484	7.43679	0.633291	0.00190033	0.000286098	4.34836	0.755047	0.00063516	3.77905e-05	5.20428	0.716638	0.000982489	6.63396e-05	4.96447	0.926104	0.000139578	2.61077e-06	6.37792	-0.121756	0.59732	0.426345	-0.811311	-0.209466	0.340493	0.180837	-1.38449	0.0145106	0.964656	0.91799	0.10422	0.0978575	0.767429	0.52277	0.650023	0.185568	0.469289	0.232257	1.23035	3459	IFNGR1
ENSG00000027847	4.37455	4.84833	4.11692	-0.0227296	0.881835	0.815545	-0.236246	0.231606	0.0729554	0.0249062	2.41679	-0.151838	0.258767	0.131126	-1.57142	0.136506	0.291669	0.166919	1.43212	-0.254336	0.0538415	0.0141091	-2.67859	-0.288344	0.0299725	0.00597495	-3.06004	0.222182	0.164115	0.0331271	2.28151	0.0930736	0.633973	0.340645	0.975173	0.127082	0.416521	0.18965	1.35582	11285	B4GALT7
ENSG00000028116	4.55994	4.998	3.78104	-0.40396	0.073781	0.0293047	-2.34002	0.0532067	0.848798	0.7569	0.313651	-0.229962	0.367694	0.213945	-1.28188	-0.0709063	0.794172	0.695463	-0.396912	-0.457166	0.0562616	0.0150381	-2.64966	-0.159056	0.558653	0.381143	-0.894717	-0.185343	0.556676	0.301859	-1.05865	-0.0113454	0.981813	0.949505	-0.0640947	-0.309456	0.270258	0.0887297	-1.78547	7444	VRK2
ENSG00000028203	6.23627	6.42458	5.61964	0.0318544	0.875191	0.805711	0.24911	0.0589921	0.771414	0.648403	0.462651	-0.090324	0.647726	0.486396	-0.70863	-0.0414448	0.83375	0.748398	-0.325026	-0.0271377	0.901173	0.833968	-0.212255	-0.0488792	0.815118	0.704668	-0.384268	-0.138133	0.546444	0.29155	-1.08211	-0.260311	0.271075	0.0543513	-2.03869	-0.238569	0.24756	0.0751415	-1.87304	55591	VEZT
ENSG00000028277	-0.375896	1.53803	-2.22211	0.0923333	0.928056	0.884517	0.147034	0.253587	0.802971	0.69084	0.403287	1.47217	0.0535722	0.0158305	2.62629	1.3638	0.0743105	0.0260062	2.39648	-0.161254	0.877996	0.795669	-0.262291	0.108364	0.889624	0.817911	0.233157	0.16995	0.906443	0.794974	0.263205	1.54978	0.121904	0.00920984	2.86973	1.28017	0.147948	0.0300402	2.32824	5452	POU2F2
ENSG00000028310	5.01806	5.2165	4.84161	0.0211248	0.837688	0.752199	0.319935	-0.0315949	0.766597	0.641257	-0.472809	0.0110263	0.921912	0.870497	0.165046	-0.0751944	0.421532	0.277374	-1.11537	0.0527197	0.605081	0.435638	0.794869	0.0862207	0.373072	0.207346	1.30129	0.0836963	0.483833	0.227074	1.24461	0.0735977	0.574947	0.274508	1.12224	0.0400967	0.753185	0.555943	0.598508	65980	BRD9
ENSG00000028528	6.98277	7.28034	6.72596	-0.139733	0.230801	0.128949	-1.58086	0.0985863	0.430577	0.277843	1.11425	-0.114684	0.35355	0.203109	-1.314	0.173816	0.140043	0.0611008	1.97953	-0.23832	0.0525948	0.0136766	-2.69268	-0.2885	0.0208589	0.0036398	-3.27462	-0.073137	0.656615	0.41362	-0.834194	-0.0480876	0.807343	0.590545	-0.546461	0.00209257	0.990923	0.981384	0.0236156	6642	SNX1
ENSG00000028839	3.97891	4.27791	3.48452	0.15365	0.166839	0.0841059	1.81387	0.0836932	0.501009	0.343865	0.968545	0.279819	0.0263086	0.00611273	3.05009	0.311051	0.015258	0.00289021	3.37347	0.0699564	0.588615	0.416761	0.828506	-0.0312311	0.828678	0.724368	-0.357419	-0.335308	0.0251827	0.00147601	-3.65896	-0.209138	0.181085	0.0224308	-2.46574	-0.10795	0.464839	0.228497	-1.24067	9519	TBPL1
ENSG00000029153	5.19924	6.02457	4.7504	0.0145355	0.971094	0.950682	0.0625988	0.345812	0.277261	0.149045	1.49825	-0.0982294	0.794838	0.679002	-0.41969	0.312045	0.32364	0.192256	1.34755	-0.331276	0.310642	0.163131	-1.44564	-0.410274	0.206883	0.0874271	-1.79334	0.167103	0.71323	0.485481	0.710136	0.0543381	0.924476	0.816265	0.235306	0.133336	0.758727	0.563232	0.587409	56938	ARNTL2
ENSG00000029363	7.31625	7.71282	6.47281	-0.196811	0.468369	0.327513	-1.00266	-0.0948634	0.759613	0.632571	-0.485226	-0.060518	0.846131	0.752821	-0.319102	-0.056724	0.847426	0.767191	-0.29994	-0.101948	0.745652	0.606811	-0.522521	-0.00379403	0.992088	0.98429	-0.0199277	-0.355769	0.268596	0.0789116	-1.84744	-0.219476	0.569665	0.26937	-1.1347	-0.317629	0.312964	0.113206	-1.65346	9774	BCLAF1
ENSG00000029364	6.30315	6.92141	5.37844	-1.1422	1.39673e-08	2.04237e-11	-12.9112	0.0313079	0.828649	0.727531	0.353134	-1.01727	1.2808e-07	1.59536e-10	-11.5473	-0.0322646	0.811761	0.718532	-0.365344	-1.1735	3.00434e-08	1.2184e-11	-13.2729	-0.985001	3.22147e-07	2.94414e-10	-11.1626	0.0147668	0.943333	0.868999	0.166972	0.139698	0.404038	0.127945	1.58527	-0.0488057	0.775167	0.587299	-0.551277	55334	SLC39A9
ENSG00000029534	1.06253	3.23339	-0.816685	-0.468254	0.450133	0.30944	-1.04177	0.824387	0.132174	0.0544221	2.03804	0.0970854	0.918384	0.864555	0.172695	1.49095	0.0296797	0.00732182	2.97103	-1.29264	0.0282844	0.00587987	-3.06704	-1.39387	0.0390443	0.00855677	-2.90231	-1.14427	0.173746	0.0366484	-2.23285	-0.578927	0.56464	0.264999	-1.14543	-0.4777	0.472177	0.235354	-1.22194	286	ANK1
ENSG00000029639	2.98243	3.26027	2.66728	0.101092	0.403749	0.268133	1.13772	-0.0443948	0.760764	0.634086	-0.483056	0.298152	0.0211537	0.00450964	3.18223	0.143758	0.267094	0.148266	1.50127	0.145487	0.251138	0.120038	1.62097	0.154395	0.232067	0.102849	1.70601	-0.178323	0.260385	0.0745105	-1.87743	0.0187364	0.932086	0.832477	0.214192	0.00982919	0.963229	0.916573	0.106028	51106	TFB1M
ENSG00000029725	5.93505	6.3448	5.26853	-0.021082	0.918902	0.869715	-0.166052	0.363527	0.0349341	0.00935451	2.86281	-0.0578756	0.779042	0.656677	-0.450949	0.221782	0.199015	0.0982383	1.73087	-0.384609	0.0301659	0.00641436	-3.02904	-0.279658	0.116711	0.0394087	-2.19761	-0.19078	0.386584	0.151355	-1.48935	-0.227573	0.336926	0.0881473	-1.78897	-0.332525	0.103991	0.0161249	-2.61788	9135	RABEP1
ENSG00000029993	5.44018	6.83817	4.17281	-1.0791	0.0333867	0.0107241	-2.80197	-0.86305	0.096018	0.0358378	-2.24366	-0.608413	0.263065	0.134041	-1.55898	-0.616426	0.24463	0.13093	-1.57226	-0.216049	0.729348	0.585675	-0.553692	0.00801263	0.992069	0.98403	0.0202584	-0.468998	0.491016	0.234575	-1.22405	0.00168797	0.998798	0.996607	0.00430387	-0.222374	0.769039	0.578056	-0.565064	3149	HMGB3
ENSG00000030066	5.32566	5.67721	4.92826	-0.191333	0.0215382	0.00618207	-3.04516	-0.571834	2.36671e-06	1.47168e-08	-8.91392	0.0400712	0.689904	0.538876	0.624798	-0.382746	0.000293857	8.6834e-06	-5.84185	0.3805	0.000191148	7.1973e-06	5.92459	0.422817	8.52436e-05	1.81921e-06	6.54221	-0.247984	0.0179643	0.000872329	-3.88058	-0.0165793	0.914511	0.795218	-0.262885	-0.058896	0.617985	0.380664	-0.895636	23279	NUP160
ENSG00000030110	4.72997	5.50211	4.23775	0.0323884	0.897647	0.83787	0.20719	0.276881	0.191592	0.0901879	1.77678	-0.0480988	0.858532	0.772334	-0.293109	0.423226	0.0507964	0.0154775	2.63656	-0.244492	0.261818	0.127663	-1.58651	-0.471324	0.0334571	0.00694704	-2.9941	-0.135962	0.655838	0.412571	-0.836101	-0.216449	0.478316	0.184911	-1.3711	0.0103831	0.976356	0.946766	0.0675772	578	BAK1
ENSG00000030419	6.01986	6.67354	5.03438	-0.38427	0.196704	0.104818	-1.69568	-0.324236	0.300827	0.166827	-1.43245	-0.490218	0.113483	0.0430409	-2.15451	-0.245666	0.435983	0.291505	-1.08222	-0.0600332	0.876259	0.79292	-0.265908	-0.244552	0.47109	0.294313	-1.07577	-0.427682	0.259389	0.073804	-1.88239	-0.533631	0.201817	0.0286132	-2.35135	-0.349112	0.348572	0.137689	-1.54371	22807	IKZF2
ENSG00000030582	9.51941	10.4061	8.84102	0.417406	0.0699079	0.0273404	2.37289	0.910844	0.000759036	4.83733e-05	5.09883	0.191897	0.445525	0.281265	1.10612	0.845696	0.00161402	0.000113973	4.73545	-0.493438	0.0526857	0.0137067	-2.69169	-0.653799	0.0122467	0.00178182	-3.57929	0.159965	0.608479	0.357791	0.940362	-0.0655441	0.877185	0.718188	-0.365812	0.0948175	0.792889	0.616933	0.50778	2896	GRN
ENSG00000031003	5.9239	6.42266	5.54406	0.524771	0.000199564	1.60011e-05	5.57469	0.0227007	0.885463	0.811337	0.241745	0.520991	0.000399823	1.90629e-05	5.49877	-0.0147947	0.925989	0.877977	-0.155429	0.502071	0.000526376	2.79977e-05	5.33293	0.535786	0.000337775	1.22243e-05	5.69195	-0.143766	0.378189	0.144589	-1.51574	-0.147546	0.409609	0.131663	-1.56911	-0.181262	0.235033	0.0681915	-1.92333	51306	FAM13B
ENSG00000031081	1.89666	2.78777	1.04935	-0.137621	0.585515	0.44735	-0.774453	0.669716	0.0049538	0.000676986	3.98708	0.0873038	0.752173	0.619409	0.504191	0.678433	0.00455032	0.000520932	4.09702	-0.807337	0.00131418	9.48825e-05	-4.81288	-0.591129	0.00928446	0.00122752	-3.73678	0.222772	0.483583	0.226927	1.24502	0.447697	0.158861	0.0165994	2.60463	0.231489	0.360672	0.146989	1.50626	57514	ARHGAP31
ENSG00000031691	1.60019	2.5468	-0.1201	-0.403839	0.138867	0.0658928	-1.94095	-1.18263	0.000810974	5.29352e-05	-5.06044	0.192065	0.590823	0.4239	0.815674	-1.01396	0.0084072	0.0012693	-3.72266	0.778788	0.0201779	0.00368951	3.26878	1.20602	0.00215286	0.000161206	4.58935	-0.732055	0.0459256	0.0038894	-3.24608	-0.136151	0.778684	0.540519	-0.622248	-0.563387	0.211266	0.0566362	-2.01796	55166	CENPQ
ENSG00000031698	6.94801	7.40931	6.72084	-0.0176388	0.903991	0.846489	-0.196022	0.100699	0.426972	0.27465	1.1219	0.0394886	0.784593	0.664401	0.440084	0.190825	0.113312	0.0459584	2.12222	-0.118338	0.361968	0.203269	-1.31352	-0.151336	0.24236	0.109836	-1.67009	0.079829	0.628736	0.381742	0.893571	0.136956	0.427653	0.144662	1.51545	0.169955	0.245522	0.0739486	1.88137	6301	SARS
ENSG00000031823	5.87603	6.27587	5.62187	0.206365	0.0492562	0.0174443	2.58191	0.191676	0.0752447	0.0259893	2.39679	0.266595	0.0167726	0.00333143	3.31263	0.345081	0.00332229	0.000331966	4.28598	0.0146886	0.914918	0.855654	0.184176	-0.0784855	0.513643	0.335763	-0.985304	0.00881379	0.96327	0.914115	0.109164	0.0690445	0.678321	0.395967	0.866695	0.162219	0.207841	0.0548375	2.03422	8498	RANBP3
ENSG00000032219	4.31405	4.76695	3.41797	-0.324708	0.208979	0.113409	-1.65247	-0.176559	0.537777	0.380668	-0.895628	-0.304667	0.293575	0.156345	-1.4705	-0.399846	0.157457	0.0714232	-1.89941	-0.148149	0.631629	0.46615	-0.742351	0.0951794	0.780584	0.656075	0.451799	-0.189416	0.606814	0.355925	-0.944095	-0.169375	0.690952	0.413948	-0.833599	-0.412704	0.217599	0.0596183	-1.99201	5926	ARID4A
ENSG00000032389	4.45855	4.97889	4.10266	0.204007	0.196266	0.104561	1.69702	0.288476	0.0768658	0.0267459	2.38327	0.127718	0.487925	0.321062	1.01644	0.276601	0.0994319	0.0385175	2.20873	-0.0844695	0.645436	0.482556	-0.714962	-0.148883	0.403399	0.232361	-1.23007	-0.0771777	0.758458	0.548142	-0.610471	-0.153467	0.509234	0.212778	-1.28528	-0.0890527	0.689717	0.465547	-0.743368	7260	TSSC1
ENSG00000032444	5.97064	6.44323	5.68459	0.13149	0.242862	0.137685	1.54373	0.311981	0.00869775	0.00145519	3.66497	0.272106	0.0214169	0.00458534	3.17503	0.43815	0.000877845	4.71735e-05	5.10954	-0.180491	0.125877	0.0458168	-2.12375	-0.166044	0.166396	0.0642552	-1.95385	-0.000845449	0.996775	0.99224	-0.00984325	0.139771	0.384401	0.115027	1.64464	0.125324	0.371285	0.155228	1.47468	10908	PNPLA6
ENSG00000032742	3.63937	4.53099	2.85867	1.02549	4.64436e-05	2.46182e-06	6.40453	0.0767512	0.783562	0.664832	0.43948	0.689212	0.00413222	0.000479864	4.13146	-0.134142	0.605916	0.464323	-0.745435	0.948741	0.000185491	6.90518e-06	5.9429	0.823355	0.00114287	6.65681e-05	4.96301	0.0797799	0.829798	0.65856	0.448295	-0.2565	0.354165	0.0970609	-1.73737	-0.131114	0.690091	0.466269	-0.74215	8100	IFT88
ENSG00000033011	4.56733	5.09877	4.28031	-0.169544	0.13395	0.0629883	-1.96402	0.199299	0.0829285	0.0296134	2.33504	-0.126111	0.314457	0.172125	-1.41395	0.268373	0.0252426	0.0058704	3.06774	-0.368843	0.00320636	0.000310614	-4.31387	-0.394484	0.00222602	0.000168582	-4.57052	-0.0647541	0.703295	0.471385	-0.733551	-0.0213213	0.921507	0.809354	-0.244339	0.00431978	0.982979	0.95973	0.0511026	56052	ALG1
ENSG00000033030	4.90071	5.03602	4.58727	-0.00463815	0.967203	0.944341	-0.0706606	0.00509743	0.964844	0.93939	0.0769584	-0.0895644	0.352596	0.202324	-1.31638	-0.0501592	0.611652	0.470636	-0.734805	-0.00973558	0.932673	0.883794	-0.147961	-0.0394052	0.713636	0.564761	-0.585091	-0.0861103	0.472229	0.216247	-1.27522	-0.171036	0.161557	0.01733	-2.58492	-0.141367	0.191144	0.0470728	-2.11038	55596	ZCCHC8
ENSG00000033050	5.84689	6.16754	5.6279	0.0804139	0.515349	0.373709	0.909041	-0.0029659	0.985157	0.973603	-0.0334887	0.119714	0.34278	0.194415	1.34075	0.163397	0.174067	0.0818317	1.82834	0.0833798	0.531839	0.35686	0.942224	-0.0436826	0.760196	0.626804	-0.493514	-0.127023	0.41307	0.169854	-1.42182	-0.0877225	0.626837	0.332457	-0.992221	0.0393399	0.821657	0.661585	0.444039	10061	ABCF2
ENSG00000033100	6.57463	6.83425	6.26262	0.187855	0.177778	0.0917756	1.76745	0.160964	0.269202	0.142925	1.52238	0.0470524	0.782658	0.661203	0.444576	0.142748	0.323395	0.191983	1.34841	0.0268911	0.881468	0.803058	0.252588	-0.0956955	0.555551	0.377983	-0.900783	0.095505	0.623674	0.3757	0.905187	-0.0452977	0.855369	0.675269	-0.424886	0.077289	0.697627	0.474376	0.728548	54480, 768213	CHPF2, MIR671
ENSG00000033170	4.3943	5.33	3.31086	-0.395864	0.426224	0.287863	-1.09065	-0.676689	0.188237	0.087908	-1.79042	-0.121211	0.842876	0.747745	-0.325901	-0.348305	0.516612	0.370627	-0.915034	0.280824	0.637019	0.472262	0.732082	0.227093	0.704492	0.552651	0.603545	-0.132811	0.865596	0.720934	-0.362079	0.141842	0.870186	0.703921	0.385291	0.195573	0.79682	0.622532	0.499675	2530	FUT8
ENSG00000033178	6.01694	6.60085	5.34363	0.120591	0.673285	0.545873	0.613968	0.184989	0.513182	0.356104	0.943737	0.110373	0.725593	0.583658	0.556696	0.233944	0.391751	0.251357	1.1798	-0.064398	0.845135	0.746374	-0.32774	-0.123571	0.690924	0.535864	-0.629484	-0.42709	0.189798	0.0429135	-2.15597	-0.437308	0.22954	0.0372809	-2.22456	-0.378135	0.234026	0.0676855	-1.92716	55236	UBA6
ENSG00000033327	2.49237	3.44774	1.64155	-0.671948	0.000558571	5.96245e-05	-5.00981	-0.787513	0.000279043	1.2921e-05	-5.66776	-0.363094	0.0264421	0.0061582	-3.04685	-0.500439	0.004496	0.000511151	-4.10497	0.115565	0.605458	0.436027	0.794185	0.137346	0.451282	0.275614	1.11958	0.610732	0.00317748	6.46608e-05	4.97536	0.919586	0.00122534	6.38881e-07	7.02742	0.897806	0.000839527	2.012e-06	6.49625	9846	GAB2
ENSG00000033627	5.84517	6.65267	4.67331	1.01042	0.000271581	2.36949e-05	5.40478	1.18827	8.61296e-05	2.71303e-06	6.36054	0.900485	0.00146049	0.000113187	4.73837	1.18291	0.000172409	3.72071e-06	6.21828	-0.17785	0.518691	0.343487	-0.969321	-0.282426	0.282904	0.138085	-1.54208	-0.0407981	0.926276	0.835124	-0.210753	-0.150736	0.695819	0.420129	-0.822435	-0.0461599	0.906702	0.803686	-0.251765	100847046, 535	MIR5010, ATP6V0A1
ENSG00000033800	5.06167	5.48411	4.52482	0.293688	0.101164	0.0438136	2.14577	0.140714	0.479028	0.32192	1.01459	0.32671	0.0881977	0.0308129	2.31614	0.220131	0.252849	0.137068	1.54629	0.152974	0.444651	0.274029	1.12339	0.106579	0.616501	0.446406	0.776086	-0.112971	0.675111	0.437482	-0.791632	-0.0799495	0.789787	0.560497	-0.591565	-0.0335539	0.91058	0.810718	-0.242556	8554	PIAS1
ENSG00000033867	4.47187	5.23223	3.23333	-0.0319118	0.924718	0.878913	-0.154226	-0.50966	0.0803964	0.0284054	-2.35481	0.0601878	0.871225	0.79208	0.267013	-0.434488	0.170829	0.0797267	-1.84205	0.477748	0.109543	0.0376967	2.21919	0.494676	0.125693	0.0434907	2.14941	-0.503863	0.162392	0.0325186	-2.29039	-0.411763	0.295521	0.0665117	-1.93616	-0.428691	0.254589	0.0795271	-1.84336	9497	SLC4A7
ENSG00000034053	2.38836	3.47213	0.662233	-0.466666	0.365088	0.234183	-1.22511	-1.27623	0.0289582	0.00732557	-2.9708	-0.223094	0.724955	0.582729	-0.55808	-0.839569	0.144745	0.0638403	-1.95716	0.809562	0.188052	0.0800306	1.84005	0.616475	0.318566	0.163932	1.44276	-0.185637	0.815342	0.635194	-0.481469	0.0579343	0.956452	0.88488	0.146568	0.251022	0.780652	0.598105	0.535295	321	APBA2
ENSG00000034063	2.29996	3.84753	0.934707	-1.09055	2.48967e-06	5.67316e-08	-8.21124	-1.24833	2.21342e-06	1.27015e-08	-8.99267	0.118036	0.689725	0.538484	0.625408	-0.184286	0.505155	0.358899	-0.938153	0.157774	0.478095	0.303903	1.05407	0.302322	0.264386	0.124715	1.59962	-2.23952	3.39099e-08	6.19812e-12	-13.7582	-1.03093	0.00270511	3.09066e-06	-6.3017	-1.17548	0.000734472	1.47673e-06	-6.6378	NA	NA
ENSG00000034152	5.94481	6.78601	5.29597	-0.253352	0.13726	0.0649459	-1.94837	0.422161	0.0178743	0.00383449	3.2522	-0.122476	0.531109	0.36213	-0.931734	0.775	0.00027099	7.61142e-06	5.8999	-0.675514	0.000666631	3.84735e-05	-5.19662	-0.897476	4.89739e-05	8.86203e-07	-6.87414	-0.154707	0.507079	0.251084	-1.1805	-0.0238311	0.942773	0.856791	-0.182708	0.198131	0.35524	0.142841	1.52272	5606	MAP2K3
ENSG00000034239	2.61508	4.73632	-0.29275	-0.671628	0.364865	0.234018	-1.22556	-2.16431	0.0203026	0.00457189	-3.1763	-1.46892	0.0278876	0.00663674	-3.01412	-1.37525	0.0384922	0.0105394	-2.80972	1.49268	0.127102	0.046428	2.1172	-0.0936629	0.919563	0.863929	-0.173503	1.23858	0.110517	0.0166991	2.6019	0.441296	0.708188	0.437823	0.791035	2.02764	0.0701147	0.00794574	2.93503	79645	EFCAB1
ENSG00000034510	10.0592	10.5899	9.28882	-0.347022	0.198266	0.105894	-1.6901	-0.0932847	0.776699	0.655134	-0.453126	-0.384443	0.152638	0.0639361	-1.95639	-0.0690137	0.82148	0.731708	-0.347485	-0.253738	0.390884	0.227081	-1.24459	-0.31543	0.266285	0.126077	-1.59353	-0.245242	0.494867	0.238971	-1.21223	-0.282663	0.463159	0.171516	-1.41605	-0.220971	0.528508	0.287011	-1.09263	9168	TMSB10
ENSG00000034533	2.53247	2.90411	2.14755	-0.164888	0.28849	0.172342	-1.4132	0.159954	0.317394	0.179769	1.38804	-0.27626	0.100672	0.0367836	-2.23107	-0.0579205	0.753171	0.640823	-0.473428	-0.324842	0.0430288	0.0104446	-2.81376	-0.21834	0.20849	0.0885507	-1.78654	-0.0624036	0.798096	0.609312	-0.518868	-0.173776	0.454903	0.163574	-1.44405	-0.280278	0.13741	0.0265141	-2.38737	28990	ASTE1
ENSG00000034677	5.99818	6.81439	5.60512	0.255769	0.205736	0.11106	1.664	0.402551	0.0525366	0.0160142	2.62102	0.170301	0.447812	0.283344	1.10122	0.487613	0.0220129	0.00484838	3.15088	-0.146782	0.524834	0.349538	-0.956973	-0.317312	0.141354	0.0511853	-2.06874	-0.00209474	0.995896	0.989343	-0.0135177	-0.0875634	0.798194	0.574196	-0.570854	0.0829666	0.778691	0.594278	0.540939	25897	RNF19A
ENSG00000034693	3.67207	3.83941	3.23231	0.00233251	0.98978	0.982422	0.0222975	-0.0470962	0.783246	0.664229	-0.440325	0.111873	0.491606	0.324767	1.0085	0.141249	0.356396	0.219374	1.26626	0.0494287	0.774148	0.644628	0.468012	-0.0293757	0.868675	0.787169	-0.273485	-0.188062	0.315113	0.103751	-1.70125	-0.0785212	0.728231	0.462987	-0.747698	0.000283152	0.99915	0.997933	0.00262187	8504	PEX3
ENSG00000034713	6.63654	7.19337	6.06981	0.625977	1.67155e-05	6.33462e-07	7.03143	0.655265	1.72987e-05	2.94717e-07	7.39583	0.541643	0.000154484	4.98801e-06	6.08724	0.676423	2.29144e-05	1.96852e-07	7.59152	-0.0292875	0.84609	0.74763	-0.326056	-0.134781	0.298641	0.149226	-1.49755	0.128794	0.395416	0.157901	1.46472	0.0444595	0.829836	0.626707	0.493653	0.149953	0.307238	0.109743	1.67055	11345	GABARAPL2
ENSG00000035115	6.31088	6.80525	5.76777	-0.400146	0.0107741	0.00257716	-3.42242	-0.371604	0.0200701	0.00449263	-3.18387	-0.364082	0.0232555	0.00514617	-3.12503	-0.479834	0.00438147	0.000493326	-4.11986	-0.0285416	0.885327	0.808516	-0.245437	0.115752	0.508205	0.330536	0.996263	0.00927431	0.973741	0.93761	0.0792237	0.0453384	0.868816	0.700748	0.389644	-0.0989555	0.637594	0.403775	-0.852207	26751	SH3YL1
ENSG00000035141	5.59893	5.8634	5.37267	-0.0778824	0.467764	0.326748	-1.00428	0.168739	0.106637	0.0409413	2.179	-0.065975	0.577681	0.410152	-0.840509	0.136082	0.197344	0.0971271	1.73701	-0.246622	0.0231597	0.0044486	-3.18812	-0.202057	0.0631993	0.0166714	-2.60266	-0.0263541	0.87659	0.740171	-0.336074	-0.0144466	0.941846	0.854163	-0.186101	-0.0590112	0.680852	0.454133	-0.762779	84908	FAM136A
ENSG00000035403	7.66462	7.82777	7.41767	-0.0689265	0.458546	0.317515	-1.0241	-0.0744229	0.429893	0.277297	-1.11555	0.148083	0.0965511	0.034825	2.25748	0.193603	0.0302499	0.00754728	2.95769	0.00549639	0.964913	0.935342	0.0821097	-0.0455203	0.662628	0.501786	-0.683541	-0.244053	0.0233581	0.00130651	-3.71047	-0.0270435	0.863741	0.691158	-0.402847	0.0239732	0.859402	0.721706	0.361031	7414	VCL
ENSG00000035499	-0.282417	2.74257	-3.77642	-3.25712	6.86364e-07	1.14164e-08	-9.04999	-1.79059	0.000148118	5.58614e-06	-6.03685	-1.91932	0.0101275	0.00164689	-3.61264	-1.28987	0.0556543	0.017469	-2.58126	-1.46654	0.010374	0.00151758	-3.64722	-0.629443	0.468418	0.291274	-1.08275	-2.7742	1.67897e-05	1.16616e-07	-7.84921	-1.43639	0.146076	0.0140086	-2.68183	-2.27349	0.00501826	7.21568e-05	-4.92881	55789	DEPDC1B
ENSG00000035664	5.23814	6.06047	3.59951	1.0259	0.0184909	0.00509336	3.1295	0.984785	0.0280135	0.00699782	2.9909	0.264719	0.58762	0.420245	0.822225	0.393282	0.373839	0.235218	1.22231	0.0411124	0.939637	0.89614	0.132139	-0.128564	0.801373	0.685315	-0.410928	0.61046	0.280993	0.0852756	1.80656	-0.150719	0.832822	0.633356	-0.484101	0.0189568	0.978889	0.952229	0.0606321	23604	DAPK2
ENSG00000035681	4.93393	5.1193	4.7068	-0.106184	0.256399	0.14775	-1.50329	0.100207	0.304987	0.170341	1.42012	-0.0340368	0.769227	0.644129	-0.468721	0.0413126	0.70194	0.576018	0.568118	-0.206391	0.0356645	0.00803337	-2.93019	-0.0753494	0.481583	0.304037	-1.05377	-0.0864056	0.501357	0.245469	-1.19506	-0.0142585	0.936811	0.842685	-0.200948	-0.1453	0.204891	0.0534791	-2.04681	8439	NSMAF
ENSG00000035687	5.72528	6.27146	5.14341	-0.571013	0.000640718	7.1321e-05	-4.93375	-0.638632	0.000379262	1.94796e-05	-5.48941	-0.526137	0.00210217	0.000188533	-4.52349	-0.587144	0.00100563	5.73488e-05	-5.02636	0.0676191	0.716813	0.568431	0.579538	0.0610071	0.746563	0.607679	0.521253	-0.0711307	0.756993	0.54548	-0.614574	-0.0262547	0.927848	0.823605	-0.225734	-0.0196428	0.940013	0.86874	-0.167306	159	ADSS
ENSG00000035862	5.66691	7.01212	4.85437	0.0450932	0.89652	0.836217	0.209335	0.637357	0.0281079	0.0070334	2.98868	0.337437	0.253329	0.127327	1.58799	1.08997	0.000875732	4.70066e-05	5.11106	-0.592264	0.0442292	0.0108276	-2.79768	-0.752536	0.0120125	0.00173384	-3.59085	0.348418	0.345378	0.122634	1.60904	0.640761	0.10095	0.00637372	3.03182	0.801034	0.0216629	0.00101761	3.81579	7077	TIMP2
ENSG00000035928	5.55783	5.83895	5.19518	-0.0465622	0.793427	0.692491	-0.401009	-0.038434	0.840646	0.744714	-0.329968	0.191648	0.241931	0.119424	1.62383	0.0366861	0.842811	0.760427	0.308945	-0.00812825	0.969585	0.944951	-0.0698845	0.154962	0.362963	0.199007	1.32651	-0.194869	0.331877	0.113966	-1.64976	0.0433405	0.874852	0.712484	0.373582	-0.119749	0.559854	0.31825	-1.02251	5981	RFC1
ENSG00000036054	5.01308	5.44001	4.14266	-0.267219	0.20769	0.112456	-1.65712	0.126929	0.589839	0.436064	0.794122	-0.156899	0.536108	0.367153	-0.921831	0.142109	0.553471	0.407963	0.844511	-0.394148	0.0771216	0.0230993	-2.45204	-0.299008	0.206685	0.0873181	-1.794	-0.360763	0.185952	0.041602	-2.17117	-0.250443	0.428044	0.145029	-1.51399	-0.345583	0.1862	0.0449817	-2.13282	55773	TBC1D23
ENSG00000036257	6.56447	6.87028	6.17374	-0.112913	0.329554	0.205146	-1.30786	0.11436	0.34198	0.199775	1.32415	-0.054156	0.685471	0.5332	-0.633641	0.138001	0.232732	0.122104	1.61146	-0.227273	0.0581466	0.0157327	-2.62911	-0.192157	0.109238	0.0359268	-2.24246	-0.201061	0.152361	0.0291578	-2.34241	-0.142304	0.38135	0.112827	-1.6553	-0.17742	0.202422	0.0521924	-2.05901	8452	CUL3
ENSG00000036549	5.4442	5.77524	4.76983	0.171152	0.475165	0.334407	0.988134	0.100395	0.708433	0.570096	0.577026	0.169405	0.518885	0.350381	0.955265	-0.0456782	0.872439	0.801317	-0.254873	0.0707566	0.802712	0.686613	0.409131	0.215083	0.406128	0.234922	1.22311	-0.180395	0.574486	0.321107	-1.01634	-0.182142	0.601856	0.304581	-1.05256	-0.326468	0.251048	0.077396	-1.8576	26009	ZZZ3
ENSG00000036672	2.41335	3.57459	0.871528	1.77499	1.09444e-07	9.46873e-10	10.455	0.950766	0.000635412	3.7901e-05	5.20303	1.25251	5.73398e-06	5.27527e-08	8.24826	0.456042	0.0389638	0.0107254	2.80191	0.82422	0.000415088	2.04598e-05	5.46817	0.796471	0.000345252	1.26422e-05	5.67728	0.922893	0.00326972	6.77332e-05	4.95565	0.400422	0.0989369	0.00607015	3.05314	0.42817	0.0944943	0.0135411	2.69718	9099	USP2
ENSG00000037042	4.30176	4.57103	4.06658	0.167566	0.0926108	0.0391253	2.20112	-0.0546321	0.643081	0.493839	-0.696439	0.0747383	0.520096	0.351769	0.952457	-0.0417579	0.725816	0.605521	-0.524409	0.222198	0.0377761	0.00872075	2.89391	0.116496	0.295921	0.147357	1.50482	0.0272398	0.873179	0.734471	0.343754	-0.0655875	0.676649	0.393795	-0.870757	0.040114	0.792556	0.616207	0.508834	27175	TUBG2
ENSG00000037241	3.49016	3.88481	3.08465	0.0405323	0.797234	0.697836	0.393646	0.289817	0.0371652	0.0101421	2.82686	0.0253848	0.88774	0.815263	0.236615	0.351465	0.0160659	0.003109	3.34225	-0.249284	0.0741655	0.0218299	-2.47838	-0.32608	0.0239548	0.00435515	-3.1973	-0.0320517	0.891726	0.768776	-0.297833	-0.0471993	0.842955	0.650308	-0.459952	0.0295962	0.888487	0.770048	0.296143	51121	RPL26L1
ENSG00000037474	6.063	6.31101	5.90051	-0.169806	0.0390574	0.013081	-2.71279	-0.150266	0.07454	0.0256764	-2.40249	-0.111802	0.195376	0.0890635	-1.78347	-0.144251	0.0863274	0.0319505	-2.29882	-0.0195403	0.85327	0.757881	-0.312342	0.0324485	0.748004	0.60946	0.518653	-0.0894031	0.411503	0.16887	-1.42526	-0.031399	0.825793	0.620966	-0.501939	-0.0833878	0.426259	0.196986	-1.33275	54888	NSUN2
ENSG00000037637	5.20462	5.43675	4.94893	-0.111709	0.248359	0.141619	-1.52764	-0.0304048	0.7972	0.683155	-0.413922	-0.0367015	0.754863	0.622521	-0.499691	0.062223	0.552042	0.406607	0.846997	-0.0813046	0.452249	0.28046	-1.10803	-0.0989245	0.347445	0.186967	-1.36443	0.114843	0.363944	0.134725	1.55609	0.189851	0.158552	0.0164418	2.60899	0.207471	0.0792766	0.00990005	2.83762	54455	FBXO42
ENSG00000037749	5.61415	5.99957	5.14221	0.180728	0.269607	0.157628	1.46574	-0.0633502	0.745586	0.614394	-0.511467	0.141477	0.437657	0.274466	1.12234	0.0365797	0.853155	0.775696	0.288651	0.244078	0.155611	0.0615504	1.9758	0.104897	0.582965	0.409827	0.841102	-0.279695	0.17578	0.0374531	-2.22233	-0.318946	0.161741	0.0174227	-2.58248	-0.179765	0.383557	0.164402	-1.44108	4238	MFAP3
ENSG00000037757	4.88717	5.44463	4.44953	-0.407638	0.000267771	2.32646e-05	-5.41269	-0.692824	2.36671e-06	1.46966e-08	-8.91465	-0.363006	0.00142563	0.000109013	-4.75423	-0.708264	4.45442e-06	1.22128e-08	-9.01373	0.285186	0.0107188	0.00159048	3.62738	0.345258	0.00311236	0.000261223	4.38653	0.0243304	0.881893	0.749821	0.323118	0.068963	0.665635	0.376808	0.903048	0.00889073	0.961405	0.913537	0.109902	84245	MRI1
ENSG00000037897	2.77978	3.28736	2.33703	-0.333574	0.126695	0.0585115	-2.0015	-0.192657	0.414678	0.26387	-1.14822	-0.283796	0.233833	0.113732	-1.65089	-0.10246	0.683502	0.553654	-0.602009	-0.140917	0.590491	0.418773	-0.824876	-0.181336	0.476893	0.299652	-1.06363	-0.00688931	0.987429	0.967607	-0.0410996	0.0428881	0.91902	0.804378	0.250858	0.083307	0.802206	0.629932	0.489015	4234	METTL1
ENSG00000038002	4.26208	4.53763	3.97176	-0.0452511	0.724797	0.607729	-0.52118	0.148322	0.210765	0.102474	1.70799	-0.0898625	0.506193	0.338523	-0.979565	-0.0237319	0.870216	0.798852	-0.258109	-0.193573	0.105249	0.0357115	-2.24536	-0.0661305	0.638987	0.472671	-0.731398	-0.152405	0.319789	0.106689	-1.68602	-0.197016	0.227088	0.0366235	-2.23318	-0.324459	0.0259953	0.00144445	-3.6681	175	AGA
ENSG00000038210	4.3187	5.12197	3.29569	-0.969954	2.597e-05	1.1519e-06	-6.75235	-0.548432	0.00585317	0.000848444	-3.89225	-0.711456	0.00184857	0.000157274	-4.59974	-0.391313	0.0556441	0.0174564	-2.58159	-0.421521	0.0417416	0.00999224	-2.83349	-0.320144	0.146551	0.0540917	-2.0411	-0.484524	0.037356	0.00272665	-3.39836	-0.226027	0.451794	0.161361	-1.45204	-0.327405	0.17601	0.0406402	-2.18261	55300	PI4K2B
ENSG00000038219	5.71431	6.10981	5.05034	-0.10272	0.715932	0.596893	-0.537081	-0.0413111	0.898741	0.831224	-0.215819	0.0686109	0.828109	0.727099	0.353718	-0.13855	0.62491	0.485978	-0.709319	-0.0614092	0.848807	0.751519	-0.320845	0.207161	0.472976	0.295981	1.07196	-0.257653	0.448614	0.197753	-1.33037	-0.0863219	0.844937	0.65691	-0.450622	-0.354892	0.255987	0.0803538	-1.83793	259282	BOD1L1
ENSG00000038274	5.90008	6.31859	5.2013	-0.114261	0.298769	0.179902	-1.3876	-1.02587	5.75671e-08	5.26112e-11	-12.2689	-0.138307	0.224847	0.107704	-1.68084	-0.734764	5.29624e-06	1.71023e-08	-8.83401	0.911612	1.81801e-07	4.54143e-10	10.8962	0.596457	3.02295e-05	4.54925e-07	7.18806	-0.0954261	0.514476	0.259855	-1.15823	-0.119472	0.451666	0.161174	-1.45272	0.195683	0.149898	0.030641	2.31881	27430	MAT2B
ENSG00000038295	2.25999	3.6373	1.22964	-0.0736785	0.875885	0.806723	-0.247784	-0.357159	0.417986	0.266675	-1.1413	0.434185	0.187408	0.0842324	1.81307	-0.412315	0.243425	0.129899	-1.57673	0.283481	0.546861	0.372737	0.910929	0.846499	0.0155144	0.00244914	3.44414	1.0433	0.0221982	0.00119033	3.74975	1.55117	0.00445645	7.05951e-06	5.93313	0.988147	0.0420432	0.00331992	3.31412	7092	TLL1
ENSG00000038358	5.99131	6.1994	5.77968	0.0373414	0.730572	0.614396	0.511464	-0.069712	0.507466	0.350578	-0.954865	0.0735079	0.49399	0.32722	1.00328	-0.0158822	0.893911	0.83067	-0.21654	0.107053	0.30326	0.157663	1.46561	0.0893901	0.405551	0.234366	1.22462	-0.0184537	0.911274	0.803682	-0.25177	0.0177129	0.922063	0.810603	0.242705	0.0353762	0.804228	0.633269	0.484226	23644	EDC4
ENSG00000038382	6.98934	7.4402	6.60574	0.0354142	0.879841	0.812252	0.24055	-0.0881245	0.693167	0.552109	-0.604376	0.0986414	0.66481	0.507569	0.674226	0.167456	0.407506	0.265029	1.14536	0.123539	0.58135	0.409173	0.842296	-0.0688144	0.773156	0.645996	-0.466067	0.0188464	0.955906	0.898255	0.129432	0.0820736	0.803708	0.58487	0.55489	0.274427	0.247366	0.0749424	1.87442	7204	TRIO
ENSG00000038427	4.02938	6.23457	1.36131	0.862744	0.340486	0.21417	1.28123	-0.172011	0.887084	0.813687	-0.238673	0.576582	0.654084	0.494089	0.696033	-0.53622	0.694019	0.5667	-0.582155	1.03476	0.289481	0.147377	1.50474	1.1128	0.379159	0.212494	1.28611	-1.11594	0.425006	0.178672	-1.3917	-1.4021	0.282142	0.0599147	-1.98949	-1.48015	0.285101	0.0968536	-1.73853	1462	VCAN
ENSG00000038532	5.76842	6.05424	5.40423	0.35447	0.00108097	0.000139822	4.64926	0.203859	0.0486327	0.0144722	2.66707	0.327854	0.00325954	0.000347831	4.2664	0.317923	0.00430005	0.000478951	4.13226	0.150611	0.154282	0.0607991	1.98205	0.0099312	0.939052	0.897057	0.130966	0.0467433	0.761247	0.551977	0.604578	0.0201275	0.913498	0.793112	0.265655	0.160807	0.190387	0.0466892	2.11443	23274	CLEC16A
ENSG00000039068	9.28772	9.75679	8.7439	0.665032	5.45401e-06	1.49866e-07	7.7252	0.405573	0.00119377	9.28801e-05	4.8219	0.501887	0.000164589	5.50096e-06	6.04368	0.363644	0.00262742	0.000234039	4.43266	0.259459	0.0336254	0.00742271	2.96501	0.138243	0.257561	0.120001	1.62115	-0.103774	0.470919	0.21521	-1.27821	-0.266919	0.100511	0.00627388	-3.03872	-0.145703	0.2926	0.101063	-1.71552	999	CDH1
ENSG00000039123	6.10832	6.44248	5.06217	-0.28115	0.23907	0.134968	-1.55507	0.0271656	0.929872	0.882053	0.150196	-0.210532	0.420478	0.258951	-1.1605	0.133506	0.610494	0.469448	0.7368	-0.308316	0.225092	0.102816	-1.70618	-0.344038	0.178118	0.0707024	-1.90466	-0.376123	0.210001	0.0507869	-2.07264	-0.305505	0.370062	0.105858	-1.69029	-0.269782	0.364182	0.150181	-1.49386	23517	SKIV2L2
ENSG00000039139	4.91982	6.03347	3.39215	0.707841	0.150357	0.0733234	1.88578	-0.735612	0.193414	0.0913629	-1.76986	0.306404	0.582934	0.415544	0.830706	-0.335252	0.533918	0.38802	-0.881629	1.44345	0.0115221	0.00174941	3.58707	0.641656	0.225632	0.0988006	1.72778	0.540616	0.418452	0.173571	1.40898	0.139179	0.869945	0.70309	0.38643	0.940976	0.156701	0.033139	2.28133	1767	DNAH5
ENSG00000039319	5.26481	5.7368	4.46609	0.0776522	0.808464	0.712264	0.373883	0.106951	0.744782	0.613205	0.513196	0.139329	0.67994	0.526785	0.643696	-0.0404486	0.909515	0.855487	-0.184392	-0.0292985	0.934924	0.888955	-0.141342	0.179778	0.583982	0.41103	0.838906	-0.35567	0.331284	0.113395	-1.65253	-0.293993	0.465875	0.174167	-1.40693	-0.503069	0.14181	0.027771	-2.3655	9765	ZFYVE16
ENSG00000039523	5.84739	6.40637	5.42798	0.365217	0.0225114	0.00655193	3.01976	0.0682529	0.717115	0.579925	0.562266	0.287069	0.0816447	0.0278815	2.36362	0.253114	0.120093	0.0497918	2.0825	0.296964	0.0765006	0.0228638	2.45682	0.0339555	0.864706	0.780631	0.28212	0.134608	0.538369	0.282609	1.10295	0.0564609	0.839525	0.643824	0.469155	0.319469	0.101089	0.0152683	2.64275	79567	FAM65A
ENSG00000039537	0.435575	3.58204	-4.89761	0.131114	0.949343	0.917299	0.105101	-1.96662	0.38472	0.236439	-1.21902	-0.574255	0.679238	0.52591	-0.645073	-0.688289	0.60445	0.46237	-0.748742	2.09774	0.357703	0.199676	1.32446	0.114034	0.944016	0.904272	0.121737	2.11302	0.246834	0.0680059	1.92473	1.40765	0.497055	0.202333	1.31635	3.39136	0.159171	0.0343077	2.26468	729	C6
ENSG00000039560	7.27483	7.57471	6.78221	0.17146	0.428651	0.290129	1.08539	0.105794	0.653985	0.505799	0.67707	0.147083	0.52029	0.351995	0.952	-0.0536624	0.819872	0.729156	-0.350935	0.0656661	0.799754	0.682459	0.414887	0.200746	0.375743	0.209591	1.29463	-0.123153	0.672146	0.433355	-0.798889	-0.14753	0.652974	0.362034	-0.931925	-0.282609	0.260337	0.08267	-1.82297	26064	RAI14
ENSG00000039650	4.87727	5.29555	4.56932	0.355233	0.00236276	0.000376303	4.23341	0.00721707	0.961297	0.934121	0.0836644	0.369897	0.00296868	0.00030449	4.32222	-0.0294106	0.82832	0.741011	-0.334944	0.348016	0.00437753	0.000476347	4.13455	0.399307	0.00172873	0.000116387	4.7266	0.0191187	0.923303	0.829064	0.218628	0.0337819	0.859355	0.684426	0.41216	-0.017509	0.92707	0.84178	-0.202121	11284	PNKP
ENSG00000040199	4.32274	5.16914	3.55887	0.439816	0.00334192	0.000590087	4.04473	1.13458	2.77198e-07	5.91112e-10	10.7364	0.431148	0.0070255	0.000981935	3.8308	0.990727	4.33378e-06	1.1618e-08	9.04057	-0.694765	3.77769e-05	8.00973e-07	-6.92135	-0.559579	0.00048171	1.99869e-05	-5.47829	0.0034099	0.991739	0.976933	0.0292624	-0.00525793	0.985678	0.960335	-0.0503342	-0.140444	0.38552	0.166511	-1.43357	23035	PHLPP2
ENSG00000040275	3.72584	4.51624	3.12833	-0.704996	0.0074381	0.00162466	-3.61839	-0.182535	0.502239	0.345282	-0.965644	-0.160591	0.626544	0.462273	-0.748907	-0.148421	0.636491	0.500218	-0.686076	-0.522461	0.0573774	0.0154412	-2.63763	-0.0121698	0.974488	0.955208	-0.0568465	-0.648856	0.0479911	0.00416961	-3.21609	-0.104451	0.825793	0.620706	-0.502315	-0.614742	0.0644424	0.006764	-3.0058	54908	SPDL1
ENSG00000040341	5.68627	5.85612	5.45013	0.0372819	0.765885	0.657953	0.449152	-0.12917	0.260064	0.136489	-1.5487	-0.0597477	0.646194	0.484586	-0.711611	-0.0322507	0.801426	0.705233	-0.383493	0.166452	0.150373	0.0587914	1.99909	-0.0274969	0.841696	0.745081	-0.329476	-0.0544691	0.742471	0.523163	-0.649402	-0.151499	0.327157	0.0826214	-1.82328	0.0424503	0.792961	0.617053	0.507606	27067	STAU2
ENSG00000040487	4.06961	4.57916	3.59612	0.687082	0.00013861	9.92978e-06	5.78294	0.498151	0.00419411	0.000535347	4.08557	0.479736	0.00524449	0.000666084	3.99389	0.412313	0.0146437	0.00273637	3.39684	0.188931	0.23875	0.111948	1.65961	0.0674228	0.709699	0.559051	0.593767	0.207965	0.335423	0.116692	1.63668	0.000619073	0.998354	0.995617	0.00555969	0.122127	0.546163	0.304438	1.05288	54896	PQLC2
ENSG00000040531	3.77288	4.42435	3.31068	-0.464974	0.00994692	0.00233273	-3.46488	-0.495645	0.00962457	0.00166889	-3.60702	-0.329258	0.0663382	0.0211589	-2.49288	-0.0871516	0.646351	0.510971	-0.668775	0.0306709	0.898586	0.830095	0.217287	-0.242106	0.190997	0.0779791	-1.85367	0.20546	0.360019	0.131895	1.56811	0.341176	0.173372	0.0198269	2.52299	0.613953	0.00891121	0.000204144	4.49006	1497	CTNS
ENSG00000040608	1.03896	1.53835	0.405069	-0.542512	0.0372412	0.0123113	-2.7401	-0.164458	0.563107	0.407312	-0.845704	-0.339908	0.225369	0.108037	-1.67915	-0.353629	0.199455	0.0985657	-1.72907	-0.378054	0.180557	0.0759669	-1.86734	0.0137216	0.969873	0.947537	0.066597	-0.0313416	0.944788	0.874126	-0.160378	0.171263	0.690184	0.412731	0.835809	-0.220513	0.533236	0.291142	-1.08305	65078	RTN4R
ENSG00000040633	5.77954	6.11917	5.49141	0.0988704	0.380961	0.247847	1.18887	-0.149364	0.189204	0.0885904	-1.7863	0.092575	0.445557	0.28132	1.10599	0.0869736	0.45694	0.311331	1.0376	0.248235	0.0330857	0.00726704	2.97433	0.00560137	0.969653	0.946908	0.067396	0.018392	0.923089	0.828547	0.2193	0.0120966	0.956692	0.885521	0.145745	0.25473	0.0612362	0.00614115	3.04806	79142	PHF23
ENSG00000040933	4.42605	4.84385	4.13374	-0.116455	0.373407	0.241683	-1.20502	0.20649	0.110711	0.0430081	2.15489	-0.150632	0.277774	0.144765	-1.51504	0.0205832	0.897877	0.837117	0.208167	-0.322945	0.0165807	0.00286195	-3.37767	-0.171215	0.218273	0.0943152	-1.75282	0.0158086	0.944788	0.874345	0.160096	-0.0183681	0.940948	0.852145	-0.188708	-0.170098	0.274397	0.0909024	-1.77256	3631	INPP4A
ENSG00000041353	5.65612	7.03417	4.29108	-1.50358	6.68934e-05	3.92076e-06	-6.19479	-0.94464	0.00544072	0.0007733	-3.93122	-1.15701	0.00155693	0.000124361	-4.69865	-0.607619	0.0614663	0.0200394	-2.51806	-0.558937	0.0948639	0.0310318	-2.31276	-0.549391	0.114005	0.0380365	-2.21483	-0.640466	0.102016	0.014563	-2.66424	-0.293898	0.549998	0.250253	-1.18264	-0.303445	0.457749	0.22227	-1.25805	5874	RAB27B
ENSG00000041357	6.57108	6.84173	6.26377	-0.0341695	0.773979	0.668679	-0.43409	0.0370893	0.766597	0.641307	0.472738	-0.0232365	0.855766	0.767598	-0.299398	0.0750209	0.491446	0.345001	0.966218	-0.0712588	0.549383	0.375436	-0.905697	-0.0982575	0.388664	0.220017	-1.26443	-0.272712	0.0319066	0.00217143	-3.49536	-0.261779	0.0694661	0.00310422	-3.34291	-0.23478	0.0644424	0.00674768	-3.00686	5685	PSMA4
ENSG00000041802	5.11742	5.40259	4.78395	-0.299503	0.0029777	0.00050871	-4.10698	-0.0917154	0.368976	0.22193	-1.25901	-0.306241	0.00423401	0.000496463	-4.1172	-0.0601964	0.567907	0.424243	-0.815061	-0.207787	0.0417527	0.00999745	-2.83326	-0.246045	0.0187762	0.00316574	-3.3345	-0.0138013	0.934817	0.852762	-0.18791	-0.0205401	0.908983	0.783695	-0.278071	0.0177176	0.910689	0.811259	0.241848	55341	LSG1
ENSG00000041880	4.25533	4.77357	3.54395	0.0191663	0.927292	0.883191	0.148735	-0.356199	0.0510992	0.0154341	-2.63784	-0.293237	0.0841967	0.028953	-2.34575	-0.561026	0.00292461	0.000273412	-4.36739	0.375365	0.0432491	0.0105086	2.81103	0.267788	0.137801	0.0494337	2.08609	0.548864	0.00941804	0.00032478	4.29516	0.23646	0.312561	0.0748493	1.87507	0.344036	0.114967	0.0192828	2.53583	10039	PARP3
ENSG00000041982	8.45614	9.64021	6.03369	1.77055	0.000935198	0.000116465	4.72632	0.961268	0.0449957	0.0130987	2.71218	1.80524	0.000957051	6.37335e-05	4.98149	1.18138	0.0146601	0.0027421	3.39595	0.809287	0.133187	0.0496123	2.0843	0.623855	0.25299	0.116977	1.63533	-0.238656	0.711657	0.481741	-0.71631	-0.203972	0.824084	0.616171	-0.508886	-0.0185403	0.983076	0.960328	-0.0503424	3371	TNC
ENSG00000041988	2.95876	3.34963	2.4944	-0.0894896	0.564536	0.425715	-0.812434	-0.2393	0.121066	0.0484903	-2.09567	-0.0626699	0.716993	0.572965	-0.572704	-0.228527	0.128528	0.0544169	-2.03809	0.149811	0.359732	0.201422	1.31912	0.165857	0.294361	0.146167	1.5095	0.199247	0.286019	0.0877877	1.79115	0.226067	0.259965	0.0493412	2.08703	0.21002	0.259728	0.0822876	1.82541	90326	THAP3
ENSG00000042062	-0.413942	2.39822	-2.42382	-1.47863	0.0945584	0.0402534	-2.18727	-1.13921	0.207996	0.100735	-1.71728	-1.64744	0.0210139	0.00447088	-3.18597	-1.60142	0.0244011	0.00558997	-3.08906	-0.339419	0.781731	0.655232	-0.452989	-0.0460167	0.965081	0.938445	-0.0781606	1.58298	0.0574691	0.00558829	3.08919	1.41418	0.260987	0.0499405	2.08102	1.12078	0.305237	0.10831	1.67776	140876	FAM65C
ENSG00000042088	4.21219	4.59326	3.96535	-0.330044	0.00927877	0.00214034	-3.50149	-0.305025	0.0198251	0.00441362	-3.19154	-0.178979	0.183429	0.0817864	-1.82863	-0.0483439	0.740828	0.625594	-0.495257	-0.0250186	0.879447	0.798592	-0.25845	-0.130635	0.352682	0.191028	-1.35143	-0.136923	0.410823	0.168361	-1.42704	0.0141415	0.956415	0.884566	0.146971	0.119758	0.468971	0.231831	1.23151	55775	TDP1
ENSG00000042286	1.94539	2.77598	1.12739	-0.156231	0.728525	0.611698	-0.51539	-0.443825	0.317229	0.179653	-1.38843	-0.131468	0.781705	0.659827	-0.446513	-0.197864	0.649292	0.514789	-0.66268	0.287594	0.553277	0.379498	0.89787	0.0663952	0.893627	0.823936	0.225302	0.320486	0.553118	0.298211	1.06689	0.345248	0.559349	0.258527	1.16157	0.566447	0.271796	0.0893904	1.78151	84883	AIFM2
ENSG00000042317	2.95367	3.36488	2.517	0.40372	0.00378484	0.000688802	3.97981	-0.0342125	0.846556	0.753869	-0.317701	0.00701244	0.969807	0.947472	0.0666792	-0.222056	0.126931	0.0534932	-2.04668	0.437932	0.00343602	0.000341446	4.27417	0.229068	0.121878	0.0417217	2.16977	0.18056	0.321429	0.107672	1.681	-0.216147	0.239567	0.0406941	-2.18196	-0.00728293	0.976533	0.947252	-0.0669582	55812	SPATA7
ENSG00000042429	5.05001	5.26214	4.59801	0.0528155	0.630758	0.497281	0.690838	-0.124335	0.242882	0.124231	-1.6018	0.023193	0.858601	0.772577	0.292786	-0.166996	0.121585	0.0505589	-2.07489	0.177151	0.0969313	0.0320033	2.29803	0.190189	0.0857941	0.0253885	2.40779	-0.166555	0.200365	0.0469401	-2.11178	-0.196178	0.167945	0.0185309	-2.55416	-0.209217	0.101515	0.0153761	-2.63955	9440	MED17
ENSG00000042445	6.06141	6.55851	5.59821	-0.0939186	0.701032	0.57779	-0.565462	0.348546	0.120644	0.048256	2.09808	-0.0570917	0.834392	0.735564	-0.34228	0.357374	0.110402	0.0442605	2.14078	-0.442464	0.0552305	0.014608	-2.66284	-0.414466	0.0750055	0.0210946	-2.49429	-0.0151976	0.969261	0.928277	-0.0911062	0.0216293	0.961673	0.897627	0.130236	-0.00636902	0.986581	0.969805	-0.0383097	54884	RETSAT
ENSG00000042493	6.68105	7.16266	6.02989	-0.554173	0.00616095	0.00126838	-3.72297	0.13235	0.546395	0.388865	0.880032	-0.516423	0.0124604	0.0021963	-3.49052	0.0154419	0.951038	0.918589	0.103456	-0.686523	0.00190472	0.000156251	-4.60249	-0.531865	0.0122208	0.00177657	-3.58054	0.00911122	0.980036	0.951944	0.0609942	0.0468609	0.894772	0.753739	0.317875	-0.107797	0.701959	0.481124	-0.71733	822	CAPG
ENSG00000042753	6.19271	6.80535	5.72452	0.167207	0.25959	0.150159	1.49395	0.425275	0.00690259	0.00106148	3.79802	0.222239	0.148126	0.0614416	1.9767	0.589665	0.00073626	3.53035e-05	5.23343	-0.258068	0.0968854	0.0319587	-2.2987	-0.367426	0.0204151	0.00354245	-3.28627	-0.264436	0.150853	0.0286153	-2.35132	-0.209404	0.313528	0.0753602	-1.87152	-0.100046	0.619586	0.382669	-0.891801	1175	AP2S1
ENSG00000042832	0.909684	2.70612	-0.855325	1.63652	0.000975615	0.000123104	4.70294	-0.099508	0.885929	0.811981	-0.240904	1.53879	0.000825236	5.26426e-05	5.0628	-0.246817	0.633411	0.495855	-0.693156	1.73603	0.00117994	8.31775e-05	4.86858	1.78561	0.000276378	9.02568e-06	5.82485	0.8774	0.159644	0.0315319	2.30513	0.779665	0.10957	0.00722323	2.97698	0.730091	0.248451	0.0756694	1.86939	7038	TG
ENSG00000042980	6.92184	7.60404	6.12412	0.668996	0.0109398	0.00262946	3.41385	-0.0935617	0.755921	0.627609	-0.492355	0.489891	0.064046	0.0201702	2.51505	-0.235909	0.366289	0.228134	-1.24167	0.762558	0.00662096	0.000826964	3.90303	0.7258	0.00936649	0.00124179	3.73191	0.169458	0.630197	0.38377	0.8897	-0.00964697	0.986111	0.962019	-0.0481955	0.0271111	0.949793	0.887642	0.143026	10863	ADAM28
ENSG00000043039	2.90259	3.25282	2.49838	-0.255607	0.17909	0.0925948	-1.76269	-0.193197	0.346199	0.203104	-1.31402	0.175703	0.439317	0.275701	1.11937	0.161976	0.463697	0.318087	1.02286	-0.0624107	0.797096	0.67884	-0.419914	0.0137267	0.959251	0.928626	0.0906616	-0.440671	0.079037	0.00932765	-2.86409	-0.00936003	0.98199	0.950275	-0.0631155	-0.0854974	0.769386	0.579102	-0.563498	8538	BARX2
ENSG00000043093	4.99894	5.42711	4.3433	-0.0563262	0.825426	0.735606	-0.342223	0.046583	0.863998	0.780535	0.282247	0.0401375	0.891417	0.820505	0.229773	0.00107888	0.997237	0.995171	0.00612489	-0.102909	0.692019	0.538481	-0.625412	0.0390586	0.892911	0.822864	0.226699	-0.420742	0.134509	0.0233319	-2.44736	-0.324279	0.295521	0.0664979	-1.93626	-0.466247	0.0879697	0.0120005	-2.7516	54165	DCUN1D1
ENSG00000043143	6.0298	6.47878	5.58496	-0.554194	0.000118986	8.27892e-06	-5.86285	-0.29477	0.0224126	0.00518905	-3.12142	-0.450213	0.00140305	0.00010665	-4.76348	-0.393932	0.00406343	0.000443157	-4.16484	-0.259424	0.0481043	0.0121015	-2.74783	-0.0562809	0.708592	0.557703	-0.595821	0.00655726	0.977311	0.945395	0.0693195	0.110538	0.555085	0.255035	1.1704	-0.0926052	0.57775	0.337962	-0.980727	23338	JADE2
ENSG00000043514	4.48756	4.83591	4.07589	0.0318693	0.773138	0.667352	0.435948	-0.322433	0.00321225	0.000369312	-4.24127	-0.111802	0.281796	0.14771	-1.50344	-0.370695	0.00130991	8.4721e-05	-4.8608	0.354302	0.00157408	0.00012084	4.71076	0.258894	0.0156386	0.00248314	3.43827	0.131061	0.296987	0.0937844	1.75585	-0.0126102	0.946538	0.864185	-0.173172	0.0827981	0.539534	0.298251	1.0668	54802	TRIT1
ENSG00000043591	-0.103494	1.79078	-1.87382	-1.6875	0.00637097	0.00133098	-3.70264	-2.15082	0.00281055	0.000306347	-4.31967	-1.37775	0.0180486	0.00366515	-3.27163	-1.25532	0.0291358	0.00712553	-2.98296	0.463315	0.588086	0.416207	0.829506	-0.12243	0.874408	0.795099	-0.263041	0.347159	0.614559	0.365336	0.925404	0.656906	0.493268	0.198203	1.32899	1.24265	0.147563	0.0298892	2.33063	153	ADRB1
ENSG00000044090	5.69278	6.21501	5.24951	0.0112425	0.96056	0.933639	0.0842778	-0.134381	0.485919	0.328723	-1.00009	-0.120034	0.54654	0.377513	-0.901688	-0.130514	0.48554	0.338899	-0.978784	0.145623	0.462427	0.289605	1.08661	0.0104801	0.964812	0.93783	0.0789433	0.351219	0.107221	0.0158287	2.62634	0.219943	0.381021	0.112614	1.65634	0.355086	0.100209	0.0150194	2.65022	9820	CUL7
ENSG00000044115	9.47216	9.72197	9.28634	0.122172	0.213424	0.116718	1.63656	0.0900673	0.384336	0.236086	1.21997	0.0896527	0.385423	0.229216	1.23869	0.196434	0.0448853	0.0130885	2.71253	0.0321051	0.792813	0.672133	0.429261	-0.106781	0.317109	0.162853	-1.44664	-0.114835	0.352477	0.127417	-1.58759	-0.147354	0.285962	0.061921	-1.97274	-0.00846856	0.959577	0.909874	-0.114579	1495	CTNNA1
ENSG00000044446	5.14441	5.51371	4.76745	0.435422	0.000818841	9.82925e-05	4.79795	0.118749	0.357473	0.212528	1.28601	0.426778	0.00178337	0.000150271	4.61891	-0.0397891	0.781617	0.678135	-0.420896	0.316673	0.0133253	0.00213528	3.5025	0.466568	0.000892034	4.74669e-05	5.1069	0.0140255	0.948625	0.882965	0.149025	0.00538181	0.982882	0.952341	0.0604901	-0.144512	0.344193	0.134318	-1.55781	5256	PHKA2
ENSG00000044459	2.3871	3.22523	0.988153	-0.623469	0.0108103	0.0025887	-3.42052	-1.02039	0.000605189	3.54345e-05	-5.23184	-0.43907	0.092473	0.032845	-2.2856	-1.39467	0.000126268	2.29257e-06	-6.43685	0.396923	0.16028	0.0641298	1.95485	0.955599	0.00327202	0.000279695	4.35786	-0.188137	0.566323	0.311494	-1.03724	-0.0037385	0.994848	0.984725	-0.0193761	-0.562415	0.125088	0.022498	-2.46434	54875	CNTLN
ENSG00000044574	9.57704	9.95398	9.14637	0.149058	0.465632	0.32462	1.00881	-0.0609043	0.794164	0.678472	-0.420426	0.16581	0.419129	0.257641	1.1638	0.328638	0.0863274	0.03195	2.29883	0.209963	0.31678	0.167915	1.42861	-0.162828	0.453808	0.278014	-1.11384	-0.200384	0.419298	0.174229	-1.40673	-0.183633	0.524898	0.227798	-1.2426	0.189158	0.438748	0.207358	1.30125	3309	HSPA5
ENSG00000046604	8.76292	9.48665	8.16434	-0.0204154	0.927479	0.883458	-0.148392	0.392766	0.0373701	0.0102231	2.82332	0.0352161	0.869766	0.790396	0.269232	0.305338	0.0844758	0.0309739	2.31365	-0.413181	0.0343188	0.00762989	-2.9529	-0.270122	0.152196	0.0569453	-2.01522	-0.366452	0.089832	0.0117818	-2.75985	-0.31082	0.215205	0.0324773	-2.291	-0.453879	0.044245	0.00358801	-3.28078	1829	DSG2
ENSG00000046647	3.61658	4.13966	3.27243	0.737348	6.23766e-07	9.98012e-09	9.12255	0.150182	0.200369	0.0958502	1.74414	0.481148	0.000254102	1.00786e-05	5.77641	0.11651	0.323395	0.192003	1.34834	0.587166	1.91207e-05	3.29464e-07	7.34223	0.364638	0.00240528	0.000186848	4.52727	0.124717	0.414403	0.170929	1.41808	-0.131482	0.354519	0.0973076	-1.736	0.0910453	0.5355	0.29377	1.07701	54960	GEMIN8
ENSG00000046651	4.92611	5.21948	4.36716	-0.271637	0.139265	0.0661241	-1.93916	-0.0798115	0.712578	0.574907	-0.569785	-0.132413	0.530963	0.361998	-0.931996	-0.149003	0.45497	0.309346	-1.04198	-0.191825	0.343581	0.188276	-1.36022	0.0165904	0.946326	0.907811	0.117214	-0.0079134	0.981786	0.955885	-0.0559873	0.131311	0.652751	0.361751	0.932485	-0.077105	0.777745	0.592229	-0.543968	8481	OFD1
ENSG00000046653	0.473021	1.3436	-0.990722	-0.311677	0.327611	0.203497	-1.31283	-1.61625	0.000295726	1.38197e-05	-5.63845	0.0170652	0.969187	0.946335	0.0681246	-0.566282	0.117023	0.0480074	-2.10064	1.30457	0.00232564	0.000202688	4.49306	0.583348	0.11162	0.0370164	2.22801	-0.228049	0.613943	0.364633	-0.926789	0.100693	0.858607	0.681599	0.416081	0.821915	0.0972663	0.0141695	2.67666	2824	GPM6B
ENSG00000047056	5.23219	5.50192	4.98435	0.0155525	0.903483	0.845849	0.196851	0.0981927	0.377065	0.229229	1.23865	0.126136	0.258128	0.130692	1.5733	0.14888	0.168567	0.0782806	1.85165	-0.0826402	0.48047	0.306436	-1.04842	-0.0227437	0.861622	0.77546	-0.288964	-0.00835943	0.964823	0.918443	-0.103643	0.102224	0.502398	0.207106	1.302	0.0423276	0.780524	0.597847	0.535676	22884	WDR37
ENSG00000047188	5.44383	5.84814	4.93034	0.125364	0.504887	0.363569	0.928888	0.109102	0.583955	0.429116	0.806386	0.0945838	0.664452	0.50688	0.675333	-0.0110831	0.963186	0.938186	-0.0784899	0.016262	0.945491	0.905109	0.120667	0.105667	0.623926	0.454079	0.762871	-0.388179	0.0864492	0.0110242	-2.78963	-0.418959	0.0960123	0.00566843	-3.083	-0.508364	0.0252832	0.0013404	-3.69966	64848	YTHDC2
ENSG00000047230	4.52467	4.8391	4.14657	-0.365028	0.000698654	7.95579e-05	-4.88742	-0.288868	0.00646883	0.000971526	-3.83529	-0.334136	0.00292745	0.00029822	-4.33095	-0.165707	0.107397	0.0426498	-2.15899	-0.0761598	0.50521	0.330218	-0.996935	-0.168429	0.118108	0.0400459	-2.18979	-0.0708006	0.608518	0.357889	-0.940168	-0.0399089	0.818831	0.6076	-0.521368	0.0523607	0.717429	0.502677	0.682101	56474	CTPS2
ENSG00000047249	6.02631	6.38769	5.58539	0.348245	0.00350197	0.000627294	4.01908	0.318664	0.0083685	0.00138634	3.68544	0.313664	0.0103799	0.001705	3.59795	0.388999	0.0025144	0.000219146	4.46027	0.0295813	0.838029	0.73586	0.341881	-0.0753344	0.568435	0.393053	-0.872149	-0.0922415	0.557553	0.302776	-1.0566	-0.126823	0.446556	0.157628	-1.46574	-0.0219071	0.905868	0.802273	-0.253618	51606	ATP6V1H
ENSG00000047315	7.33538	7.5183	7.03759	0.0628688	0.548275	0.408442	0.843634	0.0343345	0.770392	0.646664	0.465119	0.0422966	0.711252	0.565908	0.583354	0.130267	0.182143	0.0869042	1.79652	0.0285343	0.816126	0.705455	0.383189	-0.0879705	0.415197	0.243229	-1.20094	-0.187599	0.11359	0.0176686	-2.57605	-0.208171	0.130126	0.010648	-2.80515	-0.0916662	0.462198	0.226213	-1.247	5431	POLR2B
ENSG00000047346	6.27072	6.67719	5.77124	-0.0440114	0.860395	0.78409	-0.277549	-0.0810345	0.744817	0.613383	-0.512938	0.0483928	0.852236	0.762303	0.306445	0.100184	0.665534	0.532785	0.63429	0.0370231	0.890651	0.817339	0.233904	-0.051791	0.842082	0.745627	-0.328742	-0.294375	0.26526	0.0770906	-1.85967	-0.201971	0.511896	0.215725	-1.27673	-0.113157	0.701923	0.480809	-0.717853	56204	FAM214A
ENSG00000047365	5.73997	6.39113	4.90903	-0.283528	0.301596	0.182119	-1.38025	0.26416	0.355904	0.211266	1.2897	-0.25016	0.403194	0.243936	-1.19908	-0.00793496	0.981592	0.96993	-0.0381515	-0.547688	0.0547383	0.0144085	-2.66907	-0.242225	0.429496	0.255767	-1.16854	-0.19939	0.598992	0.346896	-0.962347	-0.166022	0.704048	0.431274	-0.802563	-0.471485	0.154601	0.0323463	-2.29293	116984	ARAP2
ENSG00000047410	7.00795	7.38078	6.10574	-0.104057	0.777671	0.673195	-0.427778	-0.000387944	0.999805	0.998738	-0.00160043	0.0341154	0.932961	0.886861	0.144027	-0.179025	0.597828	0.454864	-0.761527	-0.103669	0.793903	0.673758	-0.426993	0.213141	0.55585	0.378294	0.900185	-0.345113	0.403557	0.16368	-1.44367	-0.20694	0.681563	0.400475	-0.858307	-0.52375	0.173109	0.0395302	-2.19611	7175	TPR
ENSG00000047457	9.6819	10.5752	8.95875	-0.211224	0.549909	0.410363	-0.840123	-0.69728	0.0348983	0.00934279	-2.86337	-0.430919	0.215809	0.101863	-1.71124	-0.536814	0.108293	0.0431443	-2.15334	0.486056	0.149638	0.0584039	2.00243	0.105895	0.792969	0.673538	0.427299	0.312583	0.48603	0.229876	1.23687	0.0928874	0.875716	0.71453	0.370792	0.473048	0.223328	0.0620876	1.97137	1356	CP
ENSG00000047578	5.66953	6.05657	5.29152	0.158131	0.181688	0.0943254	1.75276	-0.263614	0.0334238	0.00882382	-2.88871	0.0882357	0.508666	0.341125	0.974182	-0.28314	0.0239789	0.00545138	-3.09999	0.421745	0.00179103	0.00014388	4.63721	0.371376	0.00507104	0.000518752	4.09878	0.148108	0.337689	0.11831	1.62904	0.0782129	0.676887	0.394057	0.870266	0.128582	0.397876	0.175436	1.40261	23247	KIAA0556
ENSG00000047579	3.59567	4.25816	3.149	0.120466	0.492631	0.351502	0.952997	-0.0644501	0.756029	0.627744	-0.492161	0.255427	0.134941	0.054238	2.03974	0.0534657	0.783677	0.681163	0.416686	0.184917	0.310383	0.162901	1.44647	0.201962	0.246645	0.112901	1.65494	0.179007	0.432259	0.184583	1.37217	0.313968	0.160289	0.0169635	2.59471	0.296923	0.152306	0.0315413	2.30499	84062	DTNBP1
ENSG00000047617	-2.70456	1.70368	-6.47004	2.68739	0.0359883	0.0118032	2.75904	-0.741435	0.673588	0.529989	-0.638665	3.26728	0.0110321	0.00186321	3.56036	-0.67507	0.692884	0.565097	-0.584581	3.42882	0.0128346	0.00204793	3.52024	3.94235	0.00385678	0.000352945	4.26028	0.518935	0.829215	0.657794	0.449374	1.09882	0.390694	0.119205	1.62485	0.585299	0.794327	0.619423	0.504171	57101	ANO2
ENSG00000047621	4.16379	4.64288	3.45904	0.0719218	0.775511	0.670569	0.431445	0.215162	0.357462	0.2125	1.28609	0.135195	0.62556	0.460985	0.751091	0.15859	0.537205	0.391129	0.875763	-0.14324	0.566451	0.394008	-0.870357	-0.0233953	0.937538	0.894479	-0.134266	-0.314912	0.292841	0.0918507	-1.76701	-0.251639	0.436055	0.150532	-1.49251	-0.371485	0.176186	0.0408021	-2.18066	57102	C12orf4
ENSG00000047634	2.94844	3.60438	1.88458	0.244973	0.34599	0.218728	1.2681	-0.0522266	0.876104	0.798651	-0.258372	0.505204	0.0887551	0.0311208	2.31139	0.0258266	0.946792	0.91171	0.112234	0.297199	0.283481	0.143077	1.52177	0.479378	0.108698	0.0357027	2.24548	-0.560795	0.114204	0.0178804	-2.57058	-0.300564	0.414965	0.135667	-1.55213	-0.482742	0.162516	0.0357037	-2.24547	6322	SCML1
ENSG00000047644	5.77489	6.33079	5.4255	0.0480153	0.709549	0.589277	0.548341	0.423168	0.00115897	8.86896e-05	4.84143	0.122573	0.326841	0.18197	1.38074	0.536533	0.000219583	5.29793e-06	6.0604	-0.375153	0.003265	0.000318682	-4.30311	-0.41396	0.00168895	0.000112818	-4.73974	-0.106963	0.497997	0.242247	-1.20353	-0.0324048	0.875848	0.714745	-0.370499	0.00640183	0.974041	0.94208	0.0735362	55841	WWC3
ENSG00000047648	0.896137	1.47012	0.26132	-0.137857	0.67436	0.547044	-0.612163	0.334804	0.266508	0.140847	1.53077	-0.247123	0.472429	0.305943	-1.04952	0.0352683	0.927413	0.879835	0.153042	-0.472661	0.119057	0.0422165	-2.164	-0.282392	0.403127	0.232179	-1.23056	0.0352986	0.947454	0.880023	0.152801	-0.0739673	0.893864	0.750711	-0.321927	-0.264237	0.476558	0.239281	-1.21141	395	ARHGAP6
ENSG00000047849	7.17077	7.41975	6.76164	0.0756652	0.672259	0.544344	0.616328	0.105793	0.552752	0.395527	0.867516	0.15388	0.368	0.214185	1.28119	0.248363	0.12298	0.0513333	2.0673	-0.0301282	0.885568	0.808864	-0.244981	-0.0944827	0.61581	0.445696	-0.777316	-0.211829	0.294474	0.0927038	-1.76206	-0.133614	0.587809	0.288447	-1.08929	-0.0692593	0.767169	0.575903	-0.568291	4134	MAP4
ENSG00000047932	5.80914	6.20517	5.25064	-0.0393196	0.875255	0.805875	-0.248895	0.00109714	0.997382	0.994525	0.00694403	-0.0619994	0.810692	0.701434	-0.388702	-0.197024	0.370757	0.232601	-1.22941	-0.0404167	0.880301	0.800591	-0.255825	0.135024	0.580217	0.406065	0.847993	-0.149787	0.608479	0.357726	-0.940492	-0.172467	0.587792	0.288113	-1.09007	-0.347908	0.174585	0.0401835	-2.18812	57120	GOPC
ENSG00000047936	0.656904	2.29261	-0.847548	0.0545005	0.937203	0.898774	0.128769	1.31735	0.013008	0.00250364	3.43476	-1.05972	0.0444099	0.0123735	-2.73784	-1.287	0.0205714	0.00438175	-3.19467	-1.26285	0.0165246	0.00284641	-3.38	0.227282	0.744827	0.605691	0.52416	1.17349	0.067798	0.00722055	2.97715	0.0592698	0.957802	0.888241	0.142257	-1.43086	0.0265843	0.00152253	-3.64585	6098	ROS1
ENSG00000048028	5.32939	5.76066	4.89223	0.193927	0.243364	0.138059	1.54219	-0.25122	0.149054	0.0638989	-1.95669	0.244519	0.161919	0.0690177	1.91712	-0.183267	0.299251	0.172735	-1.41184	0.445146	0.0134988	0.00217465	3.49473	0.427786	0.0178942	0.00297419	3.36122	-0.0230882	0.938494	0.859071	-0.179765	0.0275046	0.929534	0.827762	0.220321	0.044865	0.866258	0.732992	0.345751	57646	USP28
ENSG00000048052	3.82372	5.3019	2.90576	-0.025665	0.971946	0.952523	-0.0602589	0.407089	0.496961	0.339508	0.977523	0.351997	0.568444	0.400332	0.858573	0.88099	0.0996113	0.0386174	2.20747	-0.432754	0.479309	0.305346	-1.05085	-0.528993	0.330055	0.1728	-1.41162	0.213472	0.809166	0.625867	0.494863	0.591134	0.447787	0.158537	1.46238	0.687373	0.267615	0.0871341	1.79512	9734	HDAC9
ENSG00000048140	6.37397	7.02317	5.96899	0.367537	0.0207545	0.00588885	3.06637	0.408665	0.0133093	0.00258678	3.42084	0.317192	0.0516138	0.0150851	2.64824	0.465949	0.00643188	0.000862522	3.88534	-0.041128	0.837992	0.735725	-0.342062	-0.148757	0.399276	0.228769	-1.23992	0.000392302	0.999246	0.99741	0.00328543	-0.0499523	0.858648	0.68203	-0.415483	0.0576769	0.805971	0.635722	0.480714	26262	TSPAN17
ENSG00000048162	3.74538	4.22304	3.3658	-0.524957	0.000820008	9.85229e-05	-4.79696	-0.276552	0.0603361	0.0191967	-2.5379	-0.362988	0.0235944	0.00524848	-3.11648	-0.127763	0.423183	0.278719	-1.11216	-0.248405	0.111106	0.03845	-2.20958	-0.235225	0.148574	0.055146	-2.0314	-0.258572	0.154161	0.0297369	-2.33306	-0.0966029	0.689075	0.411009	-0.838945	-0.109783	0.581497	0.342764	-0.970807	51491	NOP16
ENSG00000048342	3.86003	4.51704	2.92254	0.20618	0.396947	0.262286	1.15216	-0.573502	0.031435	0.00811109	-2.92594	-0.39729	0.102088	0.0374442	-2.22245	-0.527747	0.0337634	0.00880509	-2.88965	0.779682	0.00485861	0.000547049	4.0765	0.130457	0.649545	0.486417	0.708596	0.483878	0.100253	0.0141155	2.67838	-0.119592	0.755835	0.506758	-0.675528	0.529633	0.0972066	0.0141503	2.67727	57545	CC2D2A
ENSG00000048392	5.45074	5.98067	4.72348	-0.258516	0.392484	0.258236	-1.1623	-0.00982246	0.980294	0.965123	-0.0442534	0.0461992	0.902992	0.839797	0.204692	0.0767475	0.82626	0.737809	0.339254	-0.248693	0.44784	0.276754	-1.11685	-0.0305483	0.937015	0.892371	-0.136966	-0.169476	0.694748	0.46033	-0.752205	0.135239	0.784273	0.550435	0.606946	-0.0829062	0.854123	0.713676	-0.371956	50484	RRM2B
ENSG00000048405	4.63121	5.04924	4.08986	0.094871	0.579094	0.440354	0.786608	0.213097	0.196307	0.0930884	1.75984	0.239658	0.174575	0.0764757	1.86385	0.19651	0.262601	0.144796	1.51492	-0.118226	0.508085	0.333244	-0.99057	0.0431485	0.833703	0.732417	0.346526	-0.339462	0.10425	0.0150275	-2.64998	-0.194675	0.397557	0.123019	-1.60729	-0.356049	0.0733116	0.00861176	-2.89948	168850	ZNF800
ENSG00000048471	4.10951	4.52798	3.80536	0.191875	0.071709	0.0282851	2.35682	0.316123	0.00617452	0.000911525	3.8621	0.0787734	0.524885	0.356095	0.943755	0.285085	0.0136903	0.00245647	3.44287	-0.124248	0.270409	0.133647	-1.56064	-0.206312	0.0660978	0.0176601	-2.57627	0.0923365	0.544152	0.28892	1.08819	-0.0207655	0.915334	0.797662	-0.259671	0.0612987	0.677747	0.450593	0.768859	92017	SNX29
ENSG00000048540	0.668777	3.93961	-3.16354	0.0245798	0.993743	0.989505	0.0133123	-0.608112	0.857572	0.770368	-0.295719	0.855862	0.781705	0.659752	0.446618	-0.571987	0.870216	0.798797	-0.258181	0.632692	0.853434	0.758225	0.311883	1.42785	0.651539	0.489167	0.70408	-0.373078	0.935095	0.853738	-0.18665	0.458204	0.914696	0.796786	0.260823	-0.336952	0.947491	0.883297	-0.148598	55885	LMO3
ENSG00000048544	5.27625	5.68515	4.9936	-0.182692	0.203428	0.109504	-1.67175	-0.0048108	0.980353	0.965301	-0.0440275	-0.116093	0.483006	0.316089	-1.0272	0.167525	0.270076	0.150432	1.4929	-0.177881	0.24965	0.119037	-1.62563	-0.283618	0.0681917	0.018472	-2.55562	-0.248509	0.175464	0.0372781	-2.2246	-0.18191	0.384401	0.115065	-1.64446	-0.0761733	0.712053	0.495432	-0.693845	55173	MRPS10
ENSG00000048649	5.88602	6.18622	5.19251	0.0294457	0.920496	0.871984	0.163132	0.253142	0.311582	0.175221	1.40334	0.123656	0.663295	0.505402	0.677709	0.233487	0.351154	0.214826	1.27933	-0.223696	0.392376	0.228457	-1.24078	-0.109831	0.702133	0.549754	-0.607991	-0.188052	0.568941	0.314513	-1.03063	-0.0938409	0.819389	0.608613	-0.519888	-0.207706	0.502435	0.262683	-1.15117	51773	RSF1
ENSG00000048707	7.51316	8.58306	6.86723	0.832924	0.0118883	0.00291323	3.37008	0.0594371	0.880252	0.804057	0.251278	0.253028	0.463998	0.298261	1.06678	0.110089	0.75592	0.644142	0.468703	0.773487	0.0256801	0.00510378	3.12862	0.142939	0.708147	0.557181	0.596618	-0.0107252	0.985934	0.963949	-0.0457449	-0.590621	0.19956	0.0278069	-2.36489	0.0399268	0.939845	0.867815	0.168497	55187	VPS13D
ENSG00000048740	3.79051	4.19356	3.00717	0.258072	0.246397	0.1402	1.5334	0.246871	0.296602	0.163779	1.44331	0.201557	0.439764	0.276146	1.11831	0.451737	0.059563	0.0192215	2.5373	0.0112013	0.9707	0.946629	0.0677504	-0.25018	0.304548	0.154067	-1.47905	-0.153391	0.651135	0.407388	-0.845564	-0.209906	0.519132	0.222765	-1.25665	0.0514754	0.88389	0.761605	0.307375	10659	CELF2
ENSG00000048828	7.28251	7.57571	7.01392	-0.152197	0.0912798	0.0384462	-2.20963	-0.143392	0.120705	0.04831	-2.09752	-0.106983	0.249351	0.124471	-1.60072	0.0635162	0.500227	0.354179	0.9476	-0.00880561	0.941039	0.898725	-0.12883	-0.170499	0.0708441	0.019484	-2.53104	-0.262544	0.018061	0.000878125	-3.8778	-0.21733	0.0829975	0.0043792	-3.19492	-0.0556364	0.652045	0.420431	-0.821893	23196	FAM120A
ENSG00000048991	5.12172	5.58015	4.56829	0.312934	0.00630064	0.00130635	3.71053	0.454475	0.000458017	2.48361e-05	5.38451	0.36673	0.00442697	0.000526733	4.09238	0.527412	0.00027099	7.59525e-06	5.90084	-0.141541	0.225277	0.102955	-1.70545	-0.160682	0.184169	0.0742376	-1.87934	-0.412212	0.00592532	0.000157041	-4.60036	-0.358415	0.0254731	0.000362273	-4.24934	-0.339275	0.0159512	0.000609637	-4.03106	23518	R3HDM1
ENSG00000049089	5.01922	5.8168	3.57947	0.860053	0.0468762	0.016395	2.6103	0.0931765	0.870775	0.790611	0.268949	0.479725	0.272871	0.140913	1.5305	0.102698	0.834662	0.749469	0.323591	0.766876	0.0919953	0.0296303	2.33477	0.377027	0.406422	0.235148	1.2225	0.862977	0.113659	0.0176918	2.57545	0.48265	0.409577	0.131498	1.56982	0.872498	0.100282	0.0150546	2.64916	1298	COL9A2
ENSG00000049130	4.93076	5.48278	3.83107	-0.173053	0.456635	0.315441	-1.02861	-0.568951	0.0171895	0.00362998	-3.27578	-0.0371545	0.90004	0.834071	-0.212121	-0.48356	0.048293	0.014447	-2.66786	0.395898	0.100317	0.0334882	2.2763	0.446406	0.0742573	0.0208344	2.50005	-0.290524	0.321999	0.108039	-1.67914	-0.154626	0.663469	0.374644	-0.907229	-0.205133	0.513412	0.272206	-1.1278	4254	KITLG
ENSG00000049167	2.95714	3.19559	2.66653	0.0110009	0.945068	0.911441	0.112578	-0.149235	0.285579	0.155291	-1.47444	-0.131276	0.386363	0.230081	-1.23631	-0.0862849	0.57113	0.42776	-0.808794	0.160236	0.255708	0.123172	1.60659	-0.0449914	0.792821	0.673123	-0.427879	-0.174185	0.32112	0.107453	-1.68212	-0.316463	0.0888522	0.00487218	-3.14876	-0.111235	0.54025	0.298915	-1.06529	1161	ERCC8
ENSG00000049239	6.91649	7.64915	6.33045	0.711512	0.000669767	7.54524e-05	4.90987	-0.00538788	0.98333	0.96985	-0.038252	0.530706	0.00923995	0.00144013	3.66936	0.0147847	0.950707	0.917922	0.104306	0.716899	0.0010224	6.81473e-05	4.95306	0.515922	0.0127651	0.0018885	3.55464	0.232527	0.332433	0.114405	1.64764	0.0517219	0.884246	0.730811	0.348697	0.2527	0.270241	0.0885986	1.78626	9563	H6PD
ENSG00000049245	6.69182	7.00248	6.41146	-0.0405746	0.77341	0.667839	-0.435265	0.193992	0.123895	0.0500775	2.07965	0.052387	0.720773	0.577479	0.565927	0.275206	0.0300535	0.00745433	2.96314	-0.234567	0.0706469	0.0204714	-2.50819	-0.222819	0.0882536	0.026396	-2.38948	-0.0905258	0.591606	0.339398	-0.977751	0.00243575	0.993073	0.979398	0.0261345	-0.00931169	0.964773	0.921678	-0.0995163	9341	VAMP3
ENSG00000049246	3.41599	4.22606	2.53527	-0.323466	0.415748	0.278837	-1.11188	-0.0130545	0.979782	0.964261	-0.0453482	-0.136389	0.759053	0.6284	-0.491216	0.235412	0.541123	0.39559	0.867398	-0.310412	0.475284	0.30119	-1.06016	-0.3718	0.337716	0.179012	-1.39056	0.325631	0.518999	0.264133	1.14757	0.512708	0.333958	0.0864739	1.79916	0.574097	0.197239	0.0498099	2.08232	8863	PER3
ENSG00000049283	5.95863	6.61505	5.5858	0.211709	0.318097	0.195455	1.3375	0.177449	0.427218	0.274999	1.12106	0.269327	0.221243	0.105533	1.69197	0.37785	0.0770363	0.0273492	2.37274	0.0342601	0.898811	0.830468	0.216802	-0.108523	0.661257	0.499458	-0.687307	0.0239087	0.948476	0.882312	0.149863	0.0815271	0.821346	0.611118	0.516235	0.22431	0.39084	0.170452	1.41974	55040	EPN3
ENSG00000049319	-0.975224	2.28935	-6.48257	-0.844493	0.485366	0.34408	-0.968105	-2.7543	0.0516737	0.0156536	-2.63141	-2.03318	0.0244275	0.00550396	-3.09581	-0.85049	0.273508	0.152893	-1.48349	1.9098	0.214183	0.0955232	1.74598	-1.18269	0.231644	0.102591	-1.70737	2.28887	0.0409104	0.0031381	3.33826	1.10018	0.505723	0.209585	1.29465	4.19267	0.011301	0.000327057	4.29223	NA	NA
ENSG00000049323	4.55793	5.62038	2.77507	0.933223	0.00286193	0.000481784	4.12979	1.05856	0.00153103	0.000133393	4.6691	1.38735	0.000370477	1.70194e-05	5.54791	1.97204	1.39429e-05	8.24016e-08	8.0226	-0.125332	0.707034	0.556065	-0.598321	-0.584692	0.0465568	0.0109237	-2.79373	-0.584098	0.175205	0.0371916	-2.22573	-0.129975	0.781918	0.54548	-0.614574	0.329384	0.332844	0.12703	1.58931	4052	LTBP1
ENSG00000049449	6.41327	6.81956	6.06958	0.158276	0.306762	0.186192	1.36694	-0.0862002	0.612958	0.461412	-0.750367	0.0889663	0.614564	0.448576	0.772335	-0.0909048	0.580603	0.437442	-0.791703	0.244476	0.127434	0.0466085	2.11528	0.179871	0.27597	0.133117	1.5629	-0.0151515	0.955011	0.89645	-0.131743	-0.0844608	0.734896	0.474527	-0.728297	-0.019856	0.938808	0.86422	-0.173126	440034, 5954	DKFZp686K1684, RCN1
ENSG00000049540	0.390966	2.97883	-2.62297	-1.27903	0.0887835	0.0370702	-2.22731	-0.950846	0.217266	0.106799	-1.68545	-1.10079	0.133481	0.053472	-2.04688	-2.67691	0.00563297	0.00070322	-3.97112	-0.328183	0.747471	0.60907	-0.519221	1.57612	0.115622	0.0388646	2.20437	0.326576	0.733927	0.512716	0.665986	0.504814	0.696607	0.421198	0.820514	-1.39949	0.236233	0.0688526	-1.91835	2006	ELN
ENSG00000049541	2.97066	3.39628	2.46081	-0.318706	0.008548	0.00194365	-3.54243	-0.571905	0.000143989	5.37777e-06	-6.05375	0.174136	0.190255	0.08586	1.80294	-0.221828	0.10162	0.0396809	-2.19426	0.253199	0.0570778	0.0153327	2.64083	0.395964	0.00514927	0.000532153	4.08808	-0.418382	0.00797126	0.000246483	-4.41091	0.0744599	0.69968	0.426424	0.811171	-0.0683052	0.718736	0.505192	-0.678047	5982	RFC2
ENSG00000049618	6.48485	6.72145	6.19669	-0.161845	0.0984007	0.0422848	-2.1632	-0.0768041	0.471887	0.315367	-1.02877	-0.130596	0.205389	0.0952803	-1.74735	-0.0260994	0.8206	0.730556	-0.349042	-0.0850409	0.4375	0.26757	-1.1391	-0.104496	0.335261	0.177241	-1.39651	0.0940751	0.478356	0.222113	1.25849	0.125324	0.374637	0.108787	1.67536	0.14478	0.231462	0.0661824	1.9387	57492	ARID1B
ENSG00000049656	6.41734	6.69958	6.22427	0.032106	0.745843	0.633327	0.484143	0.0323749	0.75713	0.629258	0.489984	-0.0685101	0.4786	0.311595	-1.03702	0.0773785	0.396063	0.25521	1.16995	-0.000268962	0.998748	0.996801	-0.00405778	-0.145889	0.115382	0.03877	-2.20556	0.0310744	0.819893	0.643057	0.470247	-0.0695417	0.603566	0.306214	-1.04892	0.076078	0.502779	0.262984	1.15042	81037	CLPTM1L
ENSG00000049759	7.67538	8.17576	7.24896	0.497417	9.57026e-06	3.09621e-07	7.37208	0.316954	0.00127653	0.000102197	4.78149	0.186771	0.0322827	0.00807609	2.92785	0.173037	0.044056	0.012742	2.72463	0.180463	0.0566571	0.015199	2.64482	0.0137337	0.899473	0.83371	0.21259	-0.3342	0.001996	3.70363e-05	-5.21291	-0.644847	3.43544e-05	4.18624e-09	-9.60022	-0.478117	0.000391785	3.77808e-07	-7.27662	23327	NEDD4L
ENSG00000049769	1.58171	2.30272	0.813158	0.422058	0.0400575	0.0135335	2.69744	0.754139	0.00109261	8.24134e-05	4.87249	0.274163	0.199628	0.0919508	1.76643	0.642573	0.00358391	0.000368914	4.24172	-0.33208	0.098272	0.0325957	-2.28926	-0.36841	0.0646901	0.0171687	-2.58921	0.283994	0.306112	0.0992468	1.72534	0.136098	0.65407	0.363681	0.928667	0.172428	0.471069	0.2342	1.22507	89801	PPP1R3F
ENSG00000049860	6.89642	7.76706	6.20631	0.418479	0.0085302	0.00193856	3.54354	0.941527	9.03156e-06	1.111e-07	7.87328	0.339514	0.032661	0.00822644	2.91971	0.842549	4.14257e-05	4.87123e-07	7.15558	-0.523047	0.00322825	0.000313325	-4.31022	-0.503035	0.00398102	0.000368195	-4.24254	-0.20737	0.286512	0.0880152	-1.78977	-0.286335	0.191096	0.0249393	-2.41617	-0.306348	0.116414	0.0198158	-2.52325	3074	HEXB
ENSG00000049883	2.46888	2.79462	2.13935	0.0844486	0.530479	0.389464	0.878901	-0.0229791	0.890681	0.818689	-0.232143	-0.0443858	0.788222	0.669416	-0.433059	-0.0130933	0.939442	0.900133	-0.12703	0.107428	0.451579	0.279868	1.10943	-0.0312925	0.851478	0.759064	-0.310763	-0.0860312	0.650629	0.406718	-0.846794	-0.214866	0.231614	0.0380732	-2.21437	-0.0761455	0.683227	0.45713	-0.757653	79810	PTCD2
ENSG00000050130	5.68292	6.17522	5.28253	0.566516	6.21193e-05	3.51983e-06	6.24319	0.184801	0.133728	0.0551692	2.03119	0.454276	0.00104553	7.18527e-05	4.9306	0.139868	0.265201	0.146827	1.5069	0.381715	0.00377161	0.000388812	4.2197	0.314408	0.0150832	0.00235534	3.46078	-0.136741	0.391708	0.155032	-1.47542	-0.248981	0.13679	0.0117567	-2.76081	-0.181674	0.217292	0.0594167	-1.99372	51528	JKAMP
ENSG00000050165	4.64945	6.15509	2.49705	1.53417	0.000500693	5.1921e-05	5.06868	0.4896	0.264515	0.13955	1.53606	2.19485	4.00843e-05	7.69302e-07	6.94023	0.428679	0.358094	0.22073	1.26241	1.04457	0.0115654	0.00176092	3.58429	1.76617	0.000235712	7.28117e-06	5.91948	-0.244562	0.712219	0.483075	-0.714104	0.416116	0.424294	0.141982	1.52618	-0.305484	0.582863	0.344185	-0.96789	27122	DKK3
ENSG00000050327	6.19063	6.6388	5.62947	0.296259	0.218235	0.120061	1.62087	0.211195	0.409851	0.259209	1.15985	0.387653	0.120593	0.0466413	2.11493	0.3049	0.216802	0.110772	1.66542	0.0850642	0.77504	0.646504	0.465346	0.0827525	0.780055	0.654774	0.453635	-0.108495	0.767385	0.559662	-0.592836	-0.0171014	0.973559	0.926462	-0.0934187	-0.0147898	0.970722	0.936062	-0.0811932	7984, 102725117	ARHGEF5, LOC102725117
ENSG00000050344	4.31449	5.07176	3.74402	-0.417747	0.174702	0.0895204	-1.78074	0.0976306	0.790528	0.674017	0.426631	-0.478197	0.144888	0.0597453	-1.99093	0.0496665	0.895889	0.832982	0.213535	-0.515378	0.111791	0.0387688	-2.20557	-0.527863	0.110106	0.0363081	-2.23736	0.061459	0.906443	0.794863	0.263352	0.00100951	0.998833	0.996703	0.00418237	0.0134948	0.979453	0.953375	0.0591761	9603	NFE2L3
ENSG00000050393	4.46887	4.94573	4.03905	-0.133925	0.3574	0.227839	-1.24249	-0.300585	0.044729	0.013002	-2.71552	-0.107355	0.503611	0.336262	-0.984263	-0.27276	0.0676906	0.0229589	-2.45489	0.16666	0.288646	0.146829	1.50689	0.165405	0.294679	0.146397	1.50859	0.0889263	0.664908	0.42474	0.814174	0.115495	0.593735	0.295511	1.07303	0.116751	0.553204	0.31147	1.0373	63933	MCUR1
ENSG00000050405	7.62758	7.88532	7.12127	0.0120908	0.944277	0.91039	0.11392	-0.0241163	0.892012	0.820653	-0.22958	0.173525	0.219766	0.104453	1.69758	0.132926	0.339217	0.205167	1.3078	0.0362071	0.837865	0.735563	0.342281	0.0405984	0.811118	0.698689	0.392473	-0.36069	0.0315264	0.00212635	-3.50428	-0.199256	0.30875	0.072781	-1.88964	-0.203647	0.22569	0.0632118	-1.96222	51474	LIMA1
ENSG00000050426	5.17106	5.55532	4.75841	0.0483047	0.795159	0.694788	0.397841	-0.294655	0.0789163	0.0277094	-2.36655	0.0465317	0.814419	0.706909	0.3812	-0.211751	0.204507	0.102037	-1.71032	0.342959	0.0461514	0.0114528	2.77255	0.258282	0.131285	0.0463159	2.1184	0.144909	0.508193	0.252378	1.17718	0.143136	0.546835	0.247747	1.18913	0.227813	0.261173	0.0832226	1.81945	25875	LETMD1
ENSG00000050438	0.907016	2.31853	-1.26728	-1.16246	0.00307158	0.000528866	-4.09068	-2.06084	0.000112163	3.90376e-06	-6.19674	-1.19274	0.00423401	0.000495821	-4.11774	-1.45769	0.00145444	0.000100034	-4.79053	0.89838	0.0700273	0.0202492	2.51324	0.264954	0.60131	0.4307	0.803579	0.103655	0.847812	0.689989	0.404462	0.0733801	0.924933	0.817845	0.233244	0.706806	0.239325	0.0705159	1.90602	9498	SLC4A8
ENSG00000050730	1.87711	3.4159	-1.62459	1.51585	0.11507	0.0516702	2.06404	0.392924	0.760485	0.633624	0.483718	1.69736	0.100406	0.0366435	2.23291	1.86092	0.0669086	0.022576	2.46273	1.12293	0.254044	0.122033	1.61178	-0.163558	0.866466	0.783794	-0.27794	-0.000223256	0.999981	0.999798	-0.000256403	0.181282	0.899952	0.765234	0.302542	1.46777	0.185779	0.0447871	2.13496	79931	TNIP3
ENSG00000050748	5.36541	5.55856	5.13018	0.0347599	0.673474	0.546123	0.613582	0.157274	0.0407779	0.011451	2.77262	0.0957545	0.232745	0.112899	1.65495	0.249934	0.00309842	0.000302046	4.3256	-0.122514	0.117903	0.0416571	-2.17053	-0.154179	0.0525126	0.0128842	-2.71963	-0.100239	0.304606	0.0983683	-1.73015	-0.0392444	0.74819	0.495516	-0.693708	-0.0075791	0.95363	0.894693	-0.133991	5601	MAPK9
ENSG00000050767	0.231055	1.38895	-1.91606	0.296818	0.762073	0.653285	0.455739	0.784273	0.377232	0.229401	1.23818	0.597882	0.5161	0.347808	0.960488	0.279932	0.77608	0.670257	0.431881	-0.487454	0.596406	0.424857	-0.813965	0.31795	0.738221	0.596541	0.5376	0.23245	0.87355	0.735859	0.341882	0.533514	0.665763	0.377035	0.90261	-0.27189	0.817704	0.654691	-0.453752	91522	COL23A1
ENSG00000050820	6.24551	7.1843	5.57554	0.2109	0.419937	0.282542	1.1031	0.614184	0.019342	0.00427308	3.20551	0.328879	0.215403	0.101553	1.7129	0.672386	0.0126382	0.00221533	3.48685	-0.403284	0.129446	0.0476995	-2.10383	-0.343507	0.208309	0.0884486	-1.78716	0.0642154	0.876976	0.7412	0.33469	0.182194	0.644969	0.351858	0.952277	0.122417	0.737844	0.531887	0.635694	9564	BCAR1
ENSG00000051009	5.44809	5.73821	5.1836	0.20164	0.109651	0.0486089	2.09446	0.00479555	0.977721	0.961127	0.0493276	0.0200541	0.902087	0.837782	0.207304	-0.153297	0.244441	0.130777	-1.57293	0.196845	0.141439	0.0540233	2.04173	0.173351	0.205352	0.0865551	1.79866	0.209233	0.191709	0.043696	2.14709	0.0276471	0.903891	0.775177	0.289339	0.0511404	0.7843	0.604448	0.52598	84067	FAM160A2
ENSG00000051108	6.66975	7.39363	6.21242	-0.276274	0.28767	0.171606	-1.41574	-0.147067	0.611084	0.458769	-0.75486	-0.206039	0.470579	0.304176	-1.05346	0.0907609	0.759988	0.649136	0.461611	-0.129207	0.672348	0.513488	-0.664754	-0.2968	0.294717	0.146434	-1.50844	0.18628	0.602873	0.35163	0.952737	0.256516	0.497935	0.203085	1.31407	0.424108	0.179825	0.0421625	2.16462	9709	HERPUD1
ENSG00000051128	5.33177	6.10384	4.64587	-0.303512	0.284121	0.16897	-1.42491	0.274658	0.349812	0.20629	1.30444	-0.0822178	0.815909	0.709601	-0.377518	0.255519	0.390534	0.250172	1.18285	-0.57817	0.0494939	0.0125898	-2.73004	-0.337737	0.270139	0.128654	-1.58216	-0.186216	0.643535	0.398597	-0.861793	0.0350784	0.950259	0.871809	0.163358	-0.205355	0.579581	0.340449	-0.975578	9454	HOMER3
ENSG00000051180	0.158967	2.38147	-1.53938	-2.4941	2.40442e-08	6.165e-11	-12.1637	-1.55059	4.22572e-06	3.637e-08	-8.43908	-0.488549	0.21393	0.100637	-1.71781	-0.204553	0.612394	0.471394	-0.733535	-0.943511	0.00463349	0.000513797	-4.10281	-0.283996	0.507795	0.330117	-0.997147	-2.67259	1.3289e-07	8.86445e-11	-11.9254	-0.66704	0.179814	0.0220425	-2.47387	-1.32656	0.00281498	2.64124e-05	-5.35801	5888	RAD51
ENSG00000051341	0.37259	3.12416	-1.99457	-2.93804	1.88478e-07	1.95383e-09	-10.0323	-1.83954	2.26638e-05	4.23919e-07	-7.22165	-1.3682	0.0106115	0.00176243	-3.58392	-1.61024	0.00505948	0.000603574	-4.03525	-1.0985	0.0185543	0.00331904	-3.31423	0.242037	0.730159	0.585844	0.553439	-2.20636	1.4169e-05	9.75509e-08	-7.93809	-0.636523	0.39219	0.120101	-1.62068	-1.97706	0.00375687	4.20194e-05	-5.15893	10721	POLQ
ENSG00000051382	5.64393	5.95495	5.38862	-0.164897	0.0926364	0.0391418	-2.20092	-0.109511	0.291563	0.159505	-1.45882	-0.112254	0.292237	0.155262	-1.47455	0.0834525	0.428937	0.284604	1.09826	-0.0553864	0.634273	0.469051	-0.737468	-0.195706	0.0640145	0.0169504	-2.59506	-0.179254	0.148975	0.0278017	-2.36498	-0.126611	0.372492	0.107405	-1.68236	0.0137089	0.935104	0.857222	0.182152	5291	PIK3CB
ENSG00000051523	6.74286	7.32195	6.1639	-0.271204	0.169118	0.0856257	-1.80439	-0.0610278	0.801837	0.688866	-0.406014	-0.262258	0.200107	0.0922109	-1.76492	0.177313	0.390307	0.249931	1.18347	-0.210177	0.326821	0.175467	-1.40251	-0.439571	0.0368728	0.00792363	-2.93626	-0.10073	0.73102	0.508514	-0.67271	-0.0917838	0.781496	0.544995	-0.615322	0.13761	0.607742	0.370651	0.914988	1535	CYBA
ENSG00000051596	4.80815	5.15988	4.55169	-0.236615	0.127389	0.0589328	-1.99787	-0.229632	0.157652	0.0690864	-1.9166	-0.107694	0.553171	0.383796	-0.88965	-0.17286	0.298465	0.172118	-1.41397	-0.00698359	0.975911	0.954305	-0.0579948	0.0651657	0.737441	0.595237	0.539523	-0.0629927	0.796557	0.605727	-0.524107	0.0659283	0.804672	0.586418	0.552586	-0.00622098	0.982979	0.959777	-0.0510421	84321	THOC3
ENSG00000051620	6.86949	7.23524	6.62316	-0.0844834	0.321043	0.198087	-1.32934	0.315424	0.000981139	7.0982e-05	4.93577	-0.059128	0.529783	0.360892	-0.934188	0.368268	0.000331704	1.04677e-05	5.75981	-0.399907	0.00011057	3.48422e-06	-6.24776	-0.427396	7.03463e-05	1.4101e-06	-6.65903	0.0574702	0.621966	0.373907	0.908657	0.0828256	0.502268	0.207	1.30232	0.110314	0.294992	0.102482	1.70795	23593	HEBP2
ENSG00000051825	2.98223	3.75639	1.73205	-0.184555	0.575618	0.437053	-0.792384	-0.476749	0.151712	0.0655635	-1.94352	0.0464207	0.915966	0.860828	0.177499	-0.514865	0.170552	0.0795349	-1.84331	0.292194	0.415955	0.248463	1.18727	0.561285	0.141804	0.0514495	2.06617	-0.524473	0.20647	0.0494758	-2.08567	-0.293497	0.540074	0.242018	-1.20414	-0.562588	0.203158	0.0526231	-2.0549	10198	MPHOSPH9
ENSG00000052126	5.81463	6.38968	4.97033	-0.462496	0.0533143	0.0192656	-2.53624	-0.218759	0.393081	0.243202	-1.20101	-0.437413	0.0785241	0.0264953	-2.38771	-0.301195	0.222672	0.114992	-1.64481	-0.243737	0.353445	0.196416	-1.33452	-0.136218	0.633396	0.465448	-0.743536	-0.0131038	0.976501	0.943439	-0.0718077	0.011979	0.981767	0.948449	0.0654364	-0.0955399	0.785669	0.606686	-0.522704	54477	PLEKHA5
ENSG00000052344	7.55714	8.45805	6.45994	1.11419	1.89456e-05	7.53762e-07	6.94978	1.27793	7.53947e-06	8.91157e-08	7.98331	1.09189	5.11478e-05	1.05019e-06	6.79518	1.23191	2.18909e-05	1.74721e-07	7.64984	-0.163731	0.513358	0.338767	-0.979059	-0.14002	0.588512	0.415791	-0.830259	0.185525	0.494169	0.238127	1.21449	0.16322	0.635735	0.342096	0.972183	0.139509	0.647804	0.415687	0.830447	5652	PRSS8
ENSG00000052723	4.84524	5.37299	4.28212	0.20249	0.349279	0.221382	1.26056	0.152183	0.516188	0.35902	0.937913	0.194779	0.43034	0.268173	1.13762	0.0875756	0.735801	0.618821	0.505044	0.0503066	0.851903	0.755842	0.315065	0.107203	0.686057	0.529559	0.63934	-0.35098	0.21181	0.0518037	-2.06275	-0.358691	0.231001	0.0378349	-2.21741	-0.415588	0.118632	0.0204512	-2.50865	80143	SIKE1
ENSG00000052749	4.49754	4.97561	4.16996	0.212276	0.104979	0.0459241	2.12259	0.132939	0.349396	0.205917	1.30555	0.127992	0.378358	0.223285	1.25519	0.268498	0.0504776	0.0153428	2.64054	0.0793365	0.603258	0.433634	0.798397	-0.140506	0.324103	0.168163	-1.42774	0.096945	0.611022	0.360999	0.933976	0.0126614	0.961823	0.89855	0.129055	0.232504	0.147146	0.0297555	2.33277	23223	RRP12
ENSG00000052795	3.88565	4.42268	3.12299	-0.632	0.00180079	0.000266723	-4.37778	-0.0942851	0.655367	0.507667	-0.674069	-0.36316	0.0731689	0.0240512	-2.43317	0.148132	0.46124	0.315531	1.02841	-0.537715	0.00975815	0.0013936	-3.68323	-0.511292	0.0135964	0.00204509	-3.52083	-0.161567	0.527181	0.272108	-1.12804	0.107273	0.74021	0.483434	0.713511	0.08085	0.764198	0.571702	0.574606	57600	FNIP2
ENSG00000052802	7.3156	8.30648	6.47834	0.132028	0.656807	0.52627	0.644506	-0.305891	0.264725	0.139693	-1.53547	-0.0591818	0.84829	0.756758	-0.313841	-0.226704	0.378802	0.239713	-1.21025	0.437919	0.118032	0.0417258	2.16972	0.167522	0.561302	0.383777	0.889687	-0.820247	0.0108407	0.000402903	-4.20477	-1.01146	0.0105389	4.92503e-05	-5.09118	-0.741059	0.0200018	0.000900587	-3.86718	6307	MSMO1
ENSG00000052841	6.73031	7.02487	6.4741	0.238003	0.00931546	0.00215107	3.49937	0.0912656	0.330362	0.190291	1.35378	0.220737	0.0191004	0.00394274	3.24021	-0.0731539	0.435145	0.290547	-1.08443	0.146737	0.120332	0.0428955	2.15617	0.293891	0.00355989	0.000314501	4.30865	0.188088	0.086327	0.0109725	2.79173	0.170822	0.178699	0.0215476	2.48443	0.0236684	0.863729	0.729376	0.350637	55761	TTC17
ENSG00000053254	6.62628	7.30682	5.58862	-1.05441	0.000167378	1.26046e-05	-5.67858	-0.539016	0.0330575	0.00869287	-2.89533	-0.799523	0.00296755	0.000304114	-4.32274	-0.388879	0.118557	0.0490105	-2.09037	-0.515396	0.0428025	0.0103654	-2.81715	-0.410644	0.110825	0.0366851	-2.23236	0.0646693	0.873179	0.734223	0.344088	0.319558	0.349362	0.0949027	1.74948	0.214806	0.495232	0.256804	1.16591	1112	FOXN3
ENSG00000053371	4.5006	5.22832	3.63659	-0.534428	0.106487	0.0467848	-2.11342	-0.14162	0.71376	0.576035	-0.568093	-0.331007	0.354352	0.203829	-1.31183	-0.0360547	0.93169	0.886164	-0.14492	-0.392809	0.279572	0.140305	-1.53297	-0.294952	0.423686	0.250577	-1.1818	0.0829481	0.877419	0.742069	0.333522	0.286369	0.576772	0.276807	1.11672	0.188513	0.683878	0.458134	0.755941	8574	AKR7A2
ENSG00000053372	4.70876	4.97718	4.44109	-0.155239	0.268837	0.156943	-1.46828	-0.124556	0.407347	0.2569	-1.16567	0.0103269	0.956989	0.925561	0.0945664	0.0218518	0.902346	0.84415	0.199051	-0.0306832	0.866196	0.776946	-0.286996	-0.0115248	0.951242	0.915656	-0.107197	-0.146406	0.440655	0.192043	-1.34822	0.0191601	0.944011	0.858772	0.180151	1.72227e-06	0.999987	0.999987	1.59381e-05	51154	MRTO4
ENSG00000053501	2.98751	3.42201	2.41572	-0.417318	0.00622742	0.00128512	-3.71744	-0.122838	0.435374	0.281999	-1.10438	-0.257706	0.0827134	0.0283371	-2.35595	-0.110365	0.467867	0.321632	-1.01521	-0.29448	0.0629207	0.0175502	-2.57913	-0.147341	0.34995	0.188875	-1.3583	0.226555	0.210372	0.0510409	2.07015	0.386167	0.0634914	0.00246415	3.44154	0.239028	0.180181	0.0423091	2.16292	55850	USE1
ENSG00000053747	8.7508	10.0892	7.73194	0.120245	0.863395	0.788186	0.272145	0.616529	0.322375	0.183818	1.37467	0.212606	0.74255	0.606871	0.522435	0.637919	0.254598	0.138336	1.54104	-0.496284	0.459572	0.286865	-1.09297	-0.425313	0.504524	0.326445	-1.00493	-0.724433	0.302892	0.0971994	-1.7366	-0.632073	0.447787	0.158538	-1.46238	-0.703044	0.336612	0.129595	-1.57805	3909	LAMA3
ENSG00000053770	5.27908	5.7007	4.55845	-0.154308	0.356913	0.227461	-1.24354	-0.174033	0.314912	0.177823	-1.39455	-0.218787	0.219426	0.104131	-1.69926	-0.168512	0.340151	0.206043	-1.30518	0.0197252	0.928798	0.876001	0.157968	-0.0502752	0.811474	0.699342	-0.391576	-0.277307	0.182547	0.0402398	-2.18744	-0.341786	0.142278	0.0131571	-2.71017	-0.271786	0.185657	0.044585	-2.13719	55745	AP5M1
ENSG00000053900	4.76293	5.0925	3.88807	-0.117291	0.620128	0.485007	-0.710918	-0.0767734	0.771886	0.649235	-0.461471	-0.213727	0.386121	0.229913	-1.23677	-0.307386	0.192191	0.0938296	-1.75559	-0.0405177	0.886122	0.809766	-0.243801	0.0936588	0.737804	0.596069	0.538296	-0.141853	0.655629	0.412397	-0.836416	-0.238289	0.463159	0.171543	-1.41595	-0.372466	0.179629	0.0420481	-2.16595	29945	ANAPC4
ENSG00000053918	5.20109	6.81071	2.79122	0.791592	0.00292103	0.000496182	4.11744	-1.12552	0.000761015	4.85458e-05	-5.09732	1.09655	0.000231095	8.8704e-06	5.83248	0.0691518	0.811489	0.718093	0.365941	1.91712	1.78442e-06	1.38312e-08	8.94705	1.0274	0.000445006	1.76777e-05	5.53145	0.685591	0.0314017	0.00210455	3.50866	0.990547	0.0075033	2.61689e-05	5.36199	1.88027	0.000167716	2.0437e-08	8.73981	3784	KCNQ1
ENSG00000054116	6.00669	6.52638	5.60531	0.385525	0.00178347	0.000263179	4.3834	0.402117	0.00180888	0.000165756	4.57764	0.327865	0.00857276	0.00130109	3.71223	0.383335	0.00302735	0.000292499	4.33908	-0.0165916	0.912669	0.851724	-0.189252	-0.0554697	0.689303	0.533575	-0.633055	0.0858952	0.595753	0.34332	0.969665	0.0282352	0.893864	0.750657	0.321999	0.0671134	0.67898	0.452198	0.766098	27095	TRAPPC3
ENSG00000054118	7.19105	7.32419	7.05861	0.0311895	0.725724	0.608683	0.519787	-0.00490622	0.961903	0.935061	-0.0824669	0.124885	0.123646	0.048199	2.09866	0.067774	0.407617	0.265138	1.14509	0.0360958	0.704491	0.55317	0.60275	0.0571111	0.530028	0.351737	0.952521	-0.00613897	0.9648	0.918362	-0.103746	0.0875566	0.452053	0.161591	1.45121	0.0665412	0.517601	0.276184	1.11822	9967	THRAP3
ENSG00000054148	5.88178	6.32148	5.54082	0.334178	0.0248941	0.00742438	2.96491	0.0780278	0.646725	0.497702	0.690155	0.261661	0.0879916	0.0307135	2.31768	0.0307937	0.861896	0.787958	0.272445	0.256151	0.100643	0.0336335	2.27422	0.230867	0.143906	0.0526069	2.05505	0.242146	0.194634	0.044683	2.1361	0.169629	0.429252	0.145733	1.51121	0.194912	0.288244	0.0985628	1.72908	29085	PHPT1
ENSG00000054179	1.08592	2.14839	0.422736	-0.0124857	0.973227	0.954362	-0.0579216	0.6451	0.0218031	0.00501737	3.13603	-0.198798	0.507091	0.339451	-0.977642	0.606075	0.0206662	0.00441579	3.19132	-0.657586	0.020968	0.0038875	-3.24629	-0.804873	0.00371467	0.000335277	-4.28182	0.540109	0.117658	0.0187602	2.54849	0.353797	0.363792	0.102446	1.70814	0.501084	0.0891211	0.0123397	2.73907	954	ENTPD2
ENSG00000054219	5.72551	6.34887	4.85211	0.836172	0.00266902	0.000439552	4.16826	0.688669	0.0130353	0.00251129	3.43347	0.509412	0.0632092	0.0197912	2.52382	0.482694	0.0753811	0.0264865	2.38786	0.147503	0.629352	0.463571	0.746708	0.0267182	0.93736	0.893767	0.135177	0.14298	0.719395	0.493053	0.697723	-0.183781	0.653551	0.36263	-0.930745	-0.0629954	0.879199	0.753209	-0.318584	4065	LY75
ENSG00000054267	6.38994	6.7586	5.53098	-0.253414	0.269015	0.157102	-1.46769	0.0119858	0.968432	0.945361	0.069363	-0.213542	0.382898	0.226734	-1.24555	-0.181874	0.446068	0.300912	-1.06079	-0.2654	0.277555	0.138938	-1.53856	-0.0316681	0.912891	0.85503	-0.184981	-0.175519	0.573818	0.320107	-1.0185	-0.135647	0.708576	0.438601	-0.789673	-0.369378	0.183214	0.0435681	-2.14853	51742	ARID4B
ENSG00000054277	4.41243	4.89858	3.96296	0.0988254	0.523609	0.382187	0.89272	-0.25565	0.0990976	0.0373556	-2.22359	0.262578	0.0957623	0.034488	2.26216	-0.205776	0.206111	0.103162	-1.70435	0.354476	0.0256629	0.00509724	3.12917	0.468354	0.00558819	0.000602974	4.03567	-0.219151	0.260385	0.074368	-1.87843	-0.0553978	0.825757	0.620047	-0.503269	-0.169277	0.390231	0.169997	-1.42132	23596	OPN3
ENSG00000054282	4.88734	5.07636	4.63492	0.00887261	0.952921	0.921743	0.0994334	0.0191957	0.899585	0.833321	0.213096	0.0986793	0.459503	0.293825	1.07688	-0.069613	0.604777	0.462693	-0.748195	-0.0103231	0.948323	0.909149	-0.115505	0.168292	0.191057	0.078042	1.85325	-0.0822574	0.628214	0.381027	-0.894941	0.00754928	0.976341	0.933168	0.0848772	-0.171066	0.247268	0.0748447	-1.8751	10806	SDCCAG8
ENSG00000054392	4.30411	5.00399	3.59987	0.757874	1.42721e-05	5.15818e-07	7.12844	0.392256	0.0105123	0.00187791	3.55702	0.642614	0.000130901	3.95583e-06	6.19081	0.18752	0.194403	0.0952999	1.74724	0.365618	0.0122522	0.00191362	3.54904	0.455094	0.0023679	0.000183222	4.5355	0.402192	0.0277303	0.00172975	3.59185	0.286932	0.113113	0.00789789	2.93769	0.197456	0.248063	0.0754784	1.8707	55733	HHAT
ENSG00000054523	6.16708	6.50935	5.79961	-0.403209	0.0020391	0.000312208	-4.31172	-0.153069	0.231694	0.116532	-1.63744	-0.341145	0.00952469	0.00150745	-3.65005	-0.0387743	0.784469	0.682608	-0.414681	-0.25014	0.0537207	0.0140586	-2.68021	-0.302371	0.0222095	0.00394781	-3.23966	-0.0952517	0.574318	0.320752	-1.01711	-0.033188	0.881317	0.725705	-0.355606	0.0190431	0.926033	0.840307	0.20403	23095	KIF1B
ENSG00000054598	6.35044	6.94944	5.73123	0.552071	0.00281405	0.000472865	4.13762	0.675303	0.000796131	5.16105e-05	5.07123	0.406794	0.0261492	0.00605985	3.05388	0.54991	0.00435425	0.00048867	4.12384	-0.123232	0.543997	0.369227	-0.917768	-0.143116	0.471032	0.294164	-1.07611	-0.0574918	0.836361	0.669833	-0.432476	-0.20277	0.427344	0.144358	-1.51666	-0.182885	0.410851	0.185509	-1.36915	2296	FOXC1
ENSG00000054611	5.4829	6.15945	5.13508	-0.00882521	0.957004	0.927967	-0.0915015	0.294656	0.0247033	0.00590755	3.06499	-0.0783948	0.59474	0.427933	-0.808487	0.316877	0.0176364	0.003532	3.28754	-0.303481	0.0239277	0.00464471	-3.16947	-0.395272	0.00473198	0.000469363	-4.14074	0.160736	0.331697	0.113708	1.65101	0.0911666	0.64585	0.353424	0.94912	0.182957	0.235204	0.0682698	1.92273	25771	TBC1D22A
ENSG00000054654	7.40105	7.77464	7.00288	-0.0421625	0.858287	0.780945	-0.281704	-0.270557	0.176524	0.0806311	-1.83612	0.148282	0.501275	0.334082	0.988815	0.102817	0.634936	0.497953	0.689748	0.228395	0.276301	0.137839	1.54309	0.0454647	0.856385	0.767214	0.299909	0.0880193	0.766882	0.558981	0.593873	0.278464	0.322904	0.0801506	1.83926	0.461394	0.0563208	0.00528946	3.1131	23224	SYNE2
ENSG00000054690	5.35174	6.16049	4.71445	-0.161632	0.650245	0.518793	-0.656316	0.355807	0.291654	0.159594	1.45849	-0.396679	0.254299	0.128009	-1.58498	0.0445247	0.911949	0.858743	0.180188	-0.517439	0.126989	0.0462864	-2.11871	-0.441204	0.20964	0.0893203	-1.78193	0.121871	0.810681	0.628126	0.491611	-0.113177	0.843596	0.653704	-0.455146	-0.189411	0.672456	0.444717	-0.779014	57475	PLEKHH1
ENSG00000054793	6.61615	7.38057	5.73419	-0.831125	0.0027738	0.000463568	-4.14595	-0.515109	0.0574214	0.0179685	-2.56832	-0.727609	0.010023	0.00162561	-3.61814	-0.418443	0.122138	0.0508925	-2.07161	-0.316016	0.259212	0.125678	-1.59531	-0.309167	0.281296	0.136886	-1.54704	0.260809	0.467671	0.213106	1.28432	0.364325	0.323926	0.0807002	1.83567	0.357476	0.268458	0.0876213	1.79216	10079	ATP9A
ENSG00000054965	5.99703	6.21634	5.76995	-0.116694	0.155852	0.0768294	-1.86144	-0.0837656	0.337402	0.196134	-1.33539	-0.133671	0.117844	0.0453124	-2.12921	-0.0110499	0.914413	0.862043	-0.175932	-0.0329284	0.744424	0.605235	-0.524828	-0.122621	0.165438	0.0637743	-1.95769	0.1822	0.0755126	0.00858912	2.90064	0.165223	0.153394	0.0154628	2.63699	0.254916	0.0154846	0.000563232	4.06427	23201	FAM168A
ENSG00000054967	2.49156	3.23416	1.92321	0.0990229	0.784448	0.681116	0.416751	0.261039	0.439409	0.285836	1.09537	0.066404	0.878259	0.801633	0.254457	0.328817	0.350846	0.214552	1.28012	-0.162016	0.654329	0.493388	-0.697176	-0.262413	0.477729	0.300639	-1.0614	-0.265612	0.568147	0.313381	-1.03311	-0.29823	0.527578	0.231115	-1.23347	-0.197834	0.647541	0.415361	-0.831038	84957	RELT
ENSG00000054983	4.71535	5.2111	4.11729	-0.518925	0.00969665	0.00226332	-3.47774	-0.103375	0.639406	0.489316	-0.703835	-0.541558	0.0104129	0.0017155	-3.59536	-0.06048	0.786249	0.684836	-0.411591	-0.41555	0.0470433	0.0117572	-2.76079	-0.481078	0.0229169	0.0041092	-3.22239	0.120492	0.663111	0.421429	0.8201	0.0978589	0.771351	0.529023	0.64018	0.163387	0.520156	0.278665	1.11229	2581	GALC
ENSG00000055044	5.34381	5.86203	4.38406	-0.465366	0.0468225	0.0163639	-2.61116	-0.226658	0.362555	0.216698	-1.27392	-0.292667	0.254365	0.128104	-1.58457	-0.357203	0.153374	0.0690385	-1.91696	-0.238708	0.353915	0.196943	-1.33288	0.0645357	0.833543	0.732124	0.346922	-0.451856	0.126421	0.0210432	-2.49542	-0.279157	0.420796	0.139896	-1.53464	-0.5824	0.0511923	0.00455687	-3.17773	51602	NOP58
ENSG00000055070	7.40025	7.99615	6.93702	0.57111	7.63893e-05	4.68212e-06	6.11545	0.348143	0.00691399	0.00106408	3.79699	0.615942	6.54298e-05	1.47898e-06	6.6371	0.473823	0.000819439	4.18787e-05	5.16036	0.222967	0.0880662	0.0278517	2.36413	0.14212	0.298272	0.148872	1.49892	0.0394368	0.83472	0.666588	0.437018	0.0842691	0.673626	0.389397	0.879028	0.165116	0.274865	0.0912022	1.7708	26099	SZRD1
ENSG00000055130	6.03328	6.23345	5.84867	-0.0515947	0.469665	0.32897	-0.99957	0.104434	0.134877	0.0558802	2.02474	0.00166539	0.985332	0.974678	0.0321241	0.0975723	0.161483	0.0739576	1.88131	-0.156029	0.0304579	0.00649622	-3.02349	-0.0959069	0.189646	0.0772311	-1.85871	-0.121858	0.15112	0.0286809	-2.35023	-0.0685976	0.493248	0.198148	-1.32915	-0.128719	0.120589	0.021069	-2.49485	8454	CUL1
ENSG00000055147	4.10347	4.57205	3.72432	-0.162227	0.209588	0.113841	-1.65036	0.347442	0.00943928	0.00162008	3.61958	-0.140116	0.333386	0.186936	-1.36453	0.300823	0.0280529	0.00674103	3.0073	-0.509669	0.000556081	3.01049e-05	-5.30175	-0.440939	0.00266493	0.000214196	-4.46986	-0.0917198	0.62295	0.374783	-0.906961	-0.0696088	0.747575	0.493616	-0.696804	-0.138339	0.377146	0.159517	-1.45878	10827	FAM114A2
ENSG00000055163	5.74904	6.93435	3.90564	1.48272	0.00168255	0.000242854	4.41713	1.08461	0.0187341	0.00407943	3.22552	1.4366	0.00302556	0.000312086	4.31188	1.24614	0.00798835	0.00118003	3.75342	0.39811	0.392344	0.228383	1.24098	0.190455	0.709882	0.559693	0.592789	0.433336	0.482256	0.225586	1.24875	0.387212	0.539978	0.241701	1.20498	0.594867	0.251721	0.0778338	1.85465	26999	CYFIP2
ENSG00000055208	7.03852	7.31893	6.79369	0.252875	0.0195186	0.00544305	3.10065	0.122079	0.271943	0.145027	1.514	0.181735	0.0981483	0.0355506	2.24754	0.105627	0.337105	0.203294	1.31344	0.130795	0.2575	0.124459	1.60077	0.0761081	0.539297	0.360745	0.934481	0.0609369	0.690487	0.455613	0.760245	-0.0102023	0.963334	0.902469	-0.124043	0.044485	0.775707	0.588232	0.549891	23118	TAB2
ENSG00000055211	5.9822	6.34272	5.51548	0.636794	5.13319e-07	7.94389e-09	9.24652	0.638424	1.51983e-06	7.32439e-09	9.29088	0.566627	6.46898e-06	6.14855e-08	8.17037	0.54123	1.81041e-05	1.27952e-07	7.80323	-0.0016297	0.991243	0.981244	-0.0237926	0.0253966	0.82095	0.714011	0.3715	0.000642267	0.996775	0.992737	0.00921297	-0.0695249	0.617314	0.321764	-1.01493	-0.0965512	0.393461	0.172554	-1.41247	116254	GINM1
ENSG00000055332	5.93642	7.09496	5.36368	0.0580616	0.858965	0.781981	0.280334	0.404462	0.150105	0.0645213	1.95173	0.138245	0.673881	0.518519	0.656752	0.380372	0.178768	0.0848587	1.80916	-0.346401	0.235283	0.109662	-1.67096	-0.242127	0.430151	0.256533	-1.1666	-0.393267	0.261754	0.0753474	-1.87161	-0.313084	0.429724	0.146327	-1.50887	-0.417357	0.212411	0.057228	-2.01272	5610	EIF2AK2
ENSG00000055483	4.9569	5.45418	4.48828	-0.139564	0.431158	0.29243	-1.08009	-0.208045	0.248439	0.128238	-1.58398	-0.0917489	0.643783	0.481827	-0.716167	-0.1376	0.443454	0.298338	-1.0666	0.0684808	0.746178	0.607514	0.521494	0.0458509	0.827797	0.722791	0.359558	0.252787	0.239447	0.0643282	1.95327	0.300602	0.202009	0.0286853	2.35016	0.323232	0.12434	0.0222953	2.46856	57602	USP36
ENSG00000055609	6.46588	6.91319	5.84187	-0.0261388	0.91147	0.858158	-0.180943	0.206547	0.301703	0.167662	1.4295	-0.162402	0.435366	0.272578	-1.1269	0.120343	0.55943	0.414721	0.832197	-0.232686	0.255637	0.123076	-1.60703	-0.282744	0.165816	0.0639602	-1.9562	0.11337	0.678017	0.440494	0.786364	-0.0228933	0.952045	0.875557	-0.158538	0.0271655	0.933059	0.853124	0.187443	58508	KMT2C
ENSG00000055732	2.17868	2.77643	1.45232	-0.15776	0.610399	0.47447	-0.728392	-0.0705049	0.844602	0.750689	-0.321956	0.172348	0.650274	0.489419	0.703667	-0.0535462	0.896521	0.834032	-0.212171	-0.0872551	0.809143	0.694917	-0.397663	0.225895	0.538349	0.359457	0.937042	-0.57937	0.135102	0.0234431	-2.44514	-0.249261	0.581603	0.281149	-1.10639	-0.562411	0.137414	0.0265234	-2.38721	55283	MCOLN3
ENSG00000055917	6.87211	7.15562	6.45472	-0.172291	0.146901	0.0711726	-1.90123	-0.372471	0.00373046	0.000454574	-4.15417	-0.10395	0.420858	0.259494	-1.15914	-0.355776	0.00535456	0.00065574	-4.00046	0.200181	0.107115	0.0365536	2.2341	0.251825	0.0444916	0.0103063	2.8197	-0.0435481	0.813987	0.6335	-0.483896	0.0247924	0.910465	0.786373	0.274535	-0.0268523	0.885518	0.764827	-0.303084	23369	PUM2
ENSG00000055950	5.4062	5.84493	5.04737	0.264931	0.0242895	0.00717169	2.98013	0.232886	0.0539584	0.0165988	2.60465	0.299195	0.0156699	0.00303034	3.35322	0.24715	0.0415778	0.0117643	2.76052	0.0320447	0.826373	0.720128	0.363174	0.0520454	0.709545	0.558843	0.594083	0.164215	0.27949	0.084297	1.81267	0.198479	0.219736	0.0340594	2.26818	0.178478	0.210676	0.0563542	2.02048	84545	MRPL43
ENSG00000055955	1.65671	2.23998	0.916894	0.286104	0.458168	0.317196	1.02479	0.183125	0.674281	0.530727	0.637509	-0.0471598	0.924532	0.874732	-0.159599	0.0722649	0.87778	0.808573	0.245363	0.102979	0.821142	0.712427	0.37366	-0.119425	0.798409	0.681515	-0.416198	0.0683294	0.919138	0.820185	0.230191	-0.264934	0.644248	0.351072	-0.953865	-0.0425308	0.947395	0.882746	-0.149305	3700	ITIH4
ENSG00000056050	2.97765	3.38577	2.61024	-0.241014	0.146037	0.0706205	-1.90526	0.0596195	0.764872	0.639001	0.476028	0.146819	0.444668	0.280515	1.1079	-0.00332132	0.988767	0.980695	-0.0244899	-0.300633	0.0862134	0.0270359	-2.37818	0.150141	0.434965	0.260799	1.15587	-0.235554	0.287691	0.0886427	-1.78599	0.152279	0.543205	0.244513	1.19757	-0.298495	0.151387	0.0311507	-2.31094	54969	HPF1
ENSG00000056097	6.64839	6.84132	6.35459	0.165502	0.076421	0.0306327	2.31893	0.168904	0.0773414	0.0269727	2.37928	0.0751249	0.464767	0.299141	1.06478	0.165225	0.0808288	0.0292231	2.34135	-0.00340167	0.980307	0.962529	-0.0475475	-0.0901006	0.385409	0.217302	-1.27219	-0.106306	0.381307	0.146886	-1.50667	-0.196684	0.137366	0.0118845	-2.75596	-0.109985	0.347065	0.136399	-1.54907	51663	ZFR
ENSG00000056277	2.06162	2.65433	1.12229	0.0704812	0.842916	0.759975	0.309548	-0.154647	0.667303	0.522239	-0.650863	-0.0416569	0.921432	0.869783	-0.165964	-0.107568	0.780912	0.677285	-0.422078	0.225129	0.519986	0.344661	0.966914	0.0659108	0.873974	0.793941	0.264564	-0.256996	0.56143	0.306042	-1.0493	-0.369134	0.40761	0.130059	-1.57604	-0.209916	0.639941	0.406595	-0.847019	55609	ZNF280C
ENSG00000056558	2.72346	3.42488	1.75864	0.937314	0.000176468	1.35533e-05	5.64693	0.215836	0.393426	0.243587	1.2	0.698791	0.00299007	0.000307697	4.31783	-0.0587451	0.827164	0.739373	-0.337149	0.721478	0.00261447	0.000237505	4.42648	0.757536	0.0016403	0.000107972	4.75828	0.422623	0.150853	0.0285383	2.3526	0.1841	0.519163	0.222869	1.25636	0.148042	0.63946	0.405774	0.848526	7185	TRAF1
ENSG00000056586	6.5514	6.92073	5.8851	-0.0476061	0.795702	0.695591	-0.396735	0.299811	0.0651268	0.021299	2.48981	-0.0699182	0.707622	0.561726	-0.589696	0.279206	0.0804466	0.0289966	2.34504	-0.347417	0.0387211	0.00903092	-2.87843	-0.349124	0.036977	0.00795276	-2.93464	-0.281882	0.148975	0.0277995	-2.36502	-0.304194	0.168967	0.0187734	-2.54817	-0.302486	0.117877	0.0201885	-2.51463	54542	RC3H2
ENSG00000056661	5.262	5.68243	4.93013	0.240889	0.0926668	0.0391659	2.20062	-0.170185	0.270137	0.143586	-1.51974	0.361023	0.0184817	0.00377562	3.25886	0.0157469	0.933944	0.889827	0.140225	0.411074	0.00922429	0.00129487	3.71425	0.345276	0.0256323	0.00479131	3.15601	0.0233914	0.926681	0.836909	0.208437	0.143525	0.493248	0.198165	1.3291	0.209323	0.248593	0.0758702	1.868	NA	NA
ENSG00000056972	5.26505	5.85847	4.95238	-0.0524362	0.787697	0.685146	-0.411162	0.191896	0.273864	0.146451	1.50838	0.0444606	0.832385	0.733186	0.345488	0.320396	0.0628517	0.020733	2.50231	-0.244332	0.166446	0.0676512	-1.92742	-0.275936	0.117539	0.0397955	-2.19285	0.0557087	0.837271	0.671289	0.43044	0.152605	0.540314	0.242208	1.20364	0.184209	0.375646	0.158058	1.46414	10758	TRAF3IP2
ENSG00000056998	0.300986	2.4687	-1.46229	-2.61609	2.19631e-07	2.48896e-09	-9.89365	-2.47101	1.51983e-06	7.31328e-09	-9.29171	-2.77307	2.76059e-07	5.71864e-10	-10.7564	-1.45034	8.27001e-05	1.21588e-06	-6.72736	-0.145078	0.783221	0.658191	-0.448815	-1.32272	0.00176268	0.000119531	-4.71536	0.389141	0.209761	0.0506468	2.07402	0.232159	0.7348	0.47359	0.729861	1.4098	0.00502357	7.30953e-05	4.92333	8908	GYG2
ENSG00000057019	6.49514	7.79643	5.49099	0.983769	0.000706232	8.08942e-05	4.88037	0.727752	0.00859721	0.00143418	3.67111	0.769527	0.00641036	0.000862761	3.88522	0.546693	0.0409698	0.011531	2.7695	0.256017	0.386735	0.223728	1.25395	0.222834	0.443371	0.268643	1.13647	-0.567109	0.07805	0.00916836	-2.87173	-0.781351	0.039709	0.000904842	-3.8652	-0.748168	0.0230223	0.00111934	-3.77566	131566	DCBLD2
ENSG00000057149	11.7248	13.011	10.2836	-1.51322	0.00240634	0.000384415	-4.22446	-0.795714	0.107446	0.0413601	-2.17403	-0.951478	0.0364665	0.0094849	-2.85667	-0.456371	0.324332	0.192765	-1.34594	-0.71751	0.132136	0.0491174	-2.08929	-0.495108	0.295796	0.147233	-1.50531	-0.862004	0.145854	0.0268551	-2.38135	-0.300258	0.661514	0.371807	-0.912737	-0.522661	0.355355	0.142982	-1.52215	6317	SERPINB3
ENSG00000057252	5.07309	5.44337	4.67691	-0.132145	0.534293	0.393329	-0.87163	-0.0451415	0.857146	0.769671	-0.296643	0.00469207	0.986513	0.976688	0.0295734	0.140955	0.529616	0.3837	0.889833	-0.0870031	0.720677	0.573541	-0.571838	-0.136263	0.566182	0.390321	-0.877284	-0.322605	0.21288	0.0522699	-2.05827	-0.185768	0.538577	0.240002	-1.20949	-0.136508	0.622354	0.385175	-0.887027	6646	SOAT1
ENSG00000057294	5.57006	6.11579	5.01629	0.0419123	0.840345	0.756121	0.314692	0.170133	0.361022	0.215518	1.27733	0.0790896	0.716583	0.572288	0.573723	0.172021	0.364083	0.226085	1.24736	-0.128221	0.521084	0.345834	-0.964516	-0.092931	0.66199	0.500495	-0.685627	-0.454162	0.042038	0.00328527	-3.31862	-0.416984	0.0940349	0.00536574	-3.10687	-0.452274	0.038872	0.00292624	-3.36817	5318	PKP2
ENSG00000057608	7.70676	7.94459	7.39333	-0.292632	0.00100067	0.000126935	-4.69001	-0.138547	0.0989861	0.0372954	-2.22437	-0.302541	0.000962372	6.42304e-05	-4.97819	-0.106339	0.195952	0.0962387	-1.74196	-0.154085	0.0727721	0.0212645	-2.49057	-0.196202	0.0231721	0.00417235	-3.21581	-0.115941	0.260858	0.0747784	-1.87556	-0.12585	0.26868	0.0530387	-2.05096	-0.0837323	0.414281	0.188021	-1.36104	2665	GDI2
ENSG00000057657	3.9462	5.19981	2.80945	-0.687103	0.26345	0.152985	-1.48314	-0.202496	0.777964	0.656954	-0.450559	-0.483799	0.464767	0.299129	-1.06481	-0.0491428	0.947183	0.912491	-0.111238	-0.484607	0.490736	0.316065	-1.02725	-0.434656	0.521474	0.3432	-0.969911	0.185441	0.842724	0.680679	0.417358	0.388745	0.695819	0.420352	0.822034	0.338795	0.683027	0.456891	0.758062	639	PRDM1
ENSG00000057663	5.49043	5.85455	4.88713	-0.217022	0.220187	0.121503	-1.61421	0.107034	0.587335	0.433322	0.798946	-0.180066	0.351327	0.201339	-1.31937	0.0283731	0.897759	0.836862	0.208498	-0.324056	0.081774	0.0250658	-2.4138	-0.208439	0.283023	0.13827	-1.54131	-0.0683373	0.805388	0.619952	-0.503406	-0.0313814	0.925228	0.818688	-0.232144	-0.146998	0.528027	0.286211	-1.0945	9474	ATG5
ENSG00000057704	4.97927	5.51932	4.23241	-0.320556	0.169286	0.0857517	-1.80361	0.285615	0.232109	0.116895	1.63571	-0.16078	0.573437	0.40535	-0.849306	0.396988	0.108727	0.0433436	2.15107	-0.60617	0.0148554	0.00246729	-3.441	-0.557768	0.0302899	0.00606587	-3.05345	-0.429667	0.153155	0.029459	-2.33753	-0.269891	0.443809	0.156068	-1.47154	-0.318293	0.2625	0.0839647	-1.81476	57458, 102465834	TMCC3, MIR7844
ENSG00000057757	4.93584	5.19551	4.6223	-0.240243	0.0350452	0.0113935	-2.77488	0.0824763	0.505088	0.348142	0.959809	-0.0685468	0.605573	0.438877	-0.789189	0.04464	0.731112	0.612436	0.514316	-0.32272	0.0088491	0.00123358	-3.7347	-0.113187	0.364323	0.200175	-1.32293	0.0764658	0.635637	0.389951	0.877982	0.248162	0.121602	0.00911737	2.87421	0.0386295	0.818344	0.65655	0.45113	57095	PITHD1
ENSG00000057935	5.18484	5.36259	4.94893	-0.12445	0.108736	0.0480843	-2.09984	-0.0167719	0.864044	0.780656	-0.282087	-0.173766	0.0344961	0.00882947	-2.88843	0.0547147	0.517093	0.371067	0.914178	-0.107678	0.195553	0.0843901	-1.81209	-0.228481	0.00761573	0.000944252	-3.84727	0.0525285	0.636412	0.390991	0.876023	0.00321195	0.984796	0.957438	0.0540137	0.124015	0.195507	0.0490711	2.08976	57504	MTA3
ENSG00000058056	2.97211	3.6669	2.1469	-0.484913	0.0296557	0.00924448	-2.86806	-0.68152	0.0062131	0.000919113	-3.85862	-0.394103	0.121516	0.0470492	-2.11063	-0.437759	0.0850207	0.0312359	-2.30963	0.196607	0.464754	0.291717	1.08173	0.0436563	0.892016	0.821581	0.228371	-0.366823	0.203061	0.0480164	-2.10054	-0.276014	0.426326	0.143408	-1.52045	-0.123063	0.73464	0.52719	-0.643058	8975	USP13
ENSG00000058063	6.11333	6.50988	5.28579	-0.402817	0.0246061	0.00731901	-2.9712	0.0148243	0.949172	0.914068	0.109224	-0.401254	0.0308681	0.00761124	-2.95398	-0.0841054	0.673694	0.541865	-0.620162	-0.417642	0.0276149	0.0056717	-3.08274	-0.317148	0.0946604	0.0292984	-2.34012	-0.262024	0.24604	0.0675176	-1.92844	-0.260461	0.300231	0.0684046	-1.92172	-0.360954	0.0985904	0.0145548	-2.66449	23200	ATP11B
ENSG00000058085	9.68609	10.8312	8.54878	0.469782	0.495638	0.354644	0.946666	0.815177	0.233411	0.117879	1.63107	0.873925	0.190575	0.0860273	1.80191	0.906917	0.162685	0.0747361	1.87585	-0.345396	0.668396	0.509167	-0.671663	-0.0329923	0.970737	0.94909	-0.0646219	-0.26782	0.777148	0.574066	-0.571049	0.136323	0.913211	0.792418	0.266569	-0.17608	0.867688	0.735047	-0.342977	3918	LAMC2
ENSG00000058091	4.69077	5.3845	4.26364	0.332374	0.0221195	0.00640824	3.02946	0.208935	0.168626	0.0756992	1.86918	0.74453	5.91383e-05	1.27911e-06	6.70395	0.262938	0.0861992	0.0318632	2.30013	0.123439	0.437915	0.26801	1.13802	0.481592	0.00251875	0.000199038	4.5007	-0.0392445	0.874746	0.737598	-0.339538	0.372912	0.0574276	0.00189291	3.55365	0.0147588	0.95363	0.894997	0.133603	5218	CDK14
ENSG00000058262	8.31183	8.60444	8.07855	0.0537557	0.739904	0.625535	0.495341	-0.114001	0.452311	0.2976	-1.06828	0.031532	0.857295	0.770641	0.295355	-0.00523878	0.976673	0.961082	-0.0493848	0.167756	0.271618	0.134488	1.55709	0.0367708	0.836753	0.736218	0.341398	0.0159496	0.948476	0.882194	0.150015	-0.00627416	0.984034	0.954626	-0.0575858	0.124712	0.492762	0.254696	1.17126	29927	SEC61A1
ENSG00000058272	5.65444	6.10927	4.62517	-0.459446	0.0256996	0.00773509	-2.94687	0.0235603	0.9293	0.880856	0.151732	-0.354793	0.102566	0.0376416	-2.2199	0.0507219	0.836544	0.752044	0.320142	-0.483006	0.0269599	0.00547148	-3.09839	-0.405515	0.0678921	0.0183256	-2.55928	-0.39916	0.120333	0.019392	-2.53323	-0.294508	0.315534	0.0767832	-1.86176	-0.371999	0.138304	0.0268036	-2.38225	4659	PPP1R12A
ENSG00000058453	4.86261	5.84007	4.0853	-0.306876	0.198378	0.106012	-1.6895	-0.457285	0.0687015	0.0228251	-2.45761	-0.482702	0.0451125	0.0126298	-2.72861	-0.954826	0.000762825	3.74139e-05	-5.20857	0.150409	0.602089	0.432097	0.801108	0.472125	0.0677409	0.0182632	2.56085	0.546806	0.0588883	0.00578371	3.07422	0.37098	0.268045	0.0528129	2.05309	0.0492649	0.90448	0.79928	0.257547	9696	CROCC
ENSG00000058600	5.35275	5.58049	5.1568	-0.0702819	0.405849	0.269775	-1.13371	-0.233909	0.00776267	0.00124908	-3.72944	-0.029117	0.772538	0.6479	-0.463364	-0.125667	0.138694	0.0602756	-1.98644	0.163627	0.0596833	0.0162992	2.61297	0.0965505	0.282263	0.13758	1.54416	-0.0183566	0.893948	0.773069	-0.292134	0.0228083	0.876508	0.716649	0.367906	0.0898844	0.389502	0.169396	1.42342	55718, 101060521	POLR3E, LOC101060521
ENSG00000058668	7.63842	8.03076	7.34223	0.010788	0.93686	0.898045	0.129701	0.175203	0.118639	0.0471866	2.10918	-0.0220791	0.867724	0.787173	-0.27348	0.0824356	0.464797	0.319153	1.02055	-0.164415	0.15789	0.0627381	-1.96606	-0.104515	0.381361	0.214287	-1.28089	-0.163192	0.225635	0.0577624	-2.00802	-0.196059	0.198528	0.0273859	-2.3721	-0.25596	0.0573474	0.00545835	-3.09943	493	ATP2B4
ENSG00000058673	7.38742	7.69171	6.64142	-0.0550202	0.811227	0.716428	-0.368206	-0.117699	0.588718	0.434948	-0.796083	-0.106928	0.638087	0.475232	-0.72712	-0.257676	0.189452	0.0916728	-1.76805	0.0626787	0.796138	0.677166	0.422243	0.150748	0.493589	0.315918	1.02757	0.00108227	0.997618	0.994214	0.00733876	-0.0508259	0.88696	0.736458	-0.341074	-0.138895	0.590755	0.352708	-0.950562	9877	ZC3H11A
ENSG00000058729	3.96288	4.43999	2.93998	-0.350276	0.148073	0.071921	-1.89581	-0.194658	0.461446	0.30586	-1.04971	-0.268242	0.335904	0.188817	-1.35848	-0.202188	0.464721	0.319045	-1.02079	-0.155617	0.589791	0.417953	-0.826354	-0.0660539	0.839687	0.741618	-0.334128	-0.260034	0.433272	0.185684	-1.36859	-0.178001	0.655389	0.36551	-0.92506	-0.267564	0.405781	0.181789	-1.38134	55781	RIOK2
ENSG00000058799	5.55544	6.06432	5.2402	0.121859	0.42213	0.284481	1.09855	0.21915	0.145534	0.0618807	1.97307	0.20361	0.189409	0.0853858	1.80588	0.459814	0.00462778	0.000532055	4.08816	-0.0972909	0.561256	0.388328	-0.881048	-0.256203	0.0971684	0.030424	-2.32219	-0.0795154	0.717483	0.490254	-0.702299	0.0022356	0.994587	0.984043	0.0202417	0.161148	0.376559	0.158944	1.46088	54432	YIPF1
ENSG00000058804	4.34686	5.16437	3.74351	-0.604014	2.70211e-05	1.21334e-06	-6.72832	-0.826537	2.36671e-06	1.49625e-08	-8.90509	-0.326183	0.0165571	0.00326945	-3.32069	-0.430226	0.0032007	0.000316501	-4.30599	0.222523	0.091596	0.0294326	2.33795	0.104043	0.488167	0.310534	1.03936	-0.613711	0.000147138	1.55898e-06	-6.61291	-0.33588	0.0592048	0.00203963	-3.52197	-0.2174	0.177302	0.0412224	-2.17566	55706	NDC1
ENSG00000059122	5.74653	6.14345	5.33636	0.249999	0.301168	0.181732	1.38153	0.100588	0.72139	0.585313	0.55423	0.138934	0.619145	0.453806	0.763339	-0.0304874	0.919572	0.869106	-0.166836	0.149411	0.589696	0.417814	0.826605	0.169422	0.538507	0.359872	0.936216	0.0918164	0.805993	0.620614	0.502448	-0.0192483	0.968864	0.915965	-0.106804	-0.0392592	0.920339	0.830845	-0.216313	84256	FLYWCH1
ENSG00000059145	3.5336	4.07992	3.02959	0.281417	0.0641127	0.0244842	2.42481	-0.0191913	0.926947	0.876062	-0.15789	0.189483	0.230278	0.11126	1.66301	-0.120604	0.463756	0.318156	-1.02271	0.300608	0.0639209	0.0179499	2.5688	0.310086	0.0505157	0.012188	2.74463	0.330493	0.089832	0.0117732	2.76018	0.238559	0.241727	0.0419248	2.16739	0.229081	0.237611	0.0696055	1.91274	64718	UNKL
ENSG00000059377	1.73112	2.96401	0.719458	0.165907	0.713904	0.59472	0.540286	-0.112742	0.829882	0.729212	-0.350858	0.0143667	0.983157	0.969499	0.0386977	0.146224	0.794914	0.696584	0.395369	0.278649	0.555709	0.382341	0.892427	-0.131857	0.822117	0.715577	-0.369366	-0.67	0.252291	0.0705701	-1.90563	-0.82154	0.177253	0.0211069	-2.49402	-0.411034	0.478393	0.241824	-1.20465	6916	TBXAS1
ENSG00000059378	4.72272	5.60899	4.29573	-0.299568	0.189921	0.0999769	-1.72138	0.271923	0.243009	0.124341	1.60131	-0.411414	0.0834454	0.0286286	-2.3511	0.166861	0.484069	0.337312	0.982079	-0.571492	0.018065	0.0032084	-3.32877	-0.578275	0.0173939	0.00286242	-3.3776	0.200456	0.514371	0.259534	1.15904	0.0886109	0.825757	0.620012	0.503319	0.0953944	0.765307	0.573292	0.572212	64761	PARP12
ENSG00000059573	6.2728	6.70103	5.92966	-0.0683234	0.717168	0.598819	-0.534244	-0.0517663	0.801954	0.689257	-0.405474	-0.0431492	0.837363	0.739388	-0.337128	0.0818937	0.662447	0.529538	0.639373	-0.0165571	0.940678	0.898151	-0.129565	-0.125043	0.518147	0.339909	-0.976694	0.105639	0.660697	0.418204	0.825901	0.130813	0.613748	0.318388	1.02221	0.239299	0.247701	0.075323	1.87178	5832	ALDH18A1
ENSG00000059588	5.24978	5.67115	4.56233	-0.0197892	0.947377	0.914835	-0.108245	-0.146215	0.591831	0.43805	-0.790637	-0.256888	0.32531	0.180835	-1.3845	-0.293117	0.245362	0.131457	-1.57	0.126426	0.660914	0.500246	0.686032	0.0362293	0.908327	0.847451	0.194778	0.11676	0.749751	0.534506	0.631602	-0.120339	0.765436	0.519141	-0.655765	-0.0301425	0.942106	0.873339	-0.161389	6894	TARBP1
ENSG00000059691	3.92656	4.41726	3.54072	-0.391252	0.00127715	0.000171112	-4.56426	0.148671	0.189233	0.088672	1.78581	-0.249148	0.0402751	0.0108573	-2.79645	0.265961	0.024382	0.0055841	3.08952	-0.539923	9.56446e-05	2.80296e-06	-6.3458	-0.515109	0.00020412	5.96953e-06	-6.00739	-0.112328	0.46254	0.209292	-1.29551	0.0297761	0.887924	0.738858	0.337841	0.00496171	0.979038	0.952675	0.0600657	5188	GATB
ENSG00000059728	5.59678	6.20952	4.84204	-0.129781	0.7267	0.609635	-0.518398	0.0410811	0.923546	0.871215	0.164121	-0.0575365	0.893189	0.823029	-0.226484	0.0722335	0.855437	0.778859	0.284464	-0.170862	0.662756	0.502408	-0.682536	-0.12977	0.749402	0.611284	-0.515994	-0.111871	0.832527	0.663415	-0.441468	-0.039627	0.952325	0.876068	-0.157882	-0.0807187	0.877632	0.750809	-0.321795	4084	MXD1
ENSG00000059758	4.74007	5.20055	4.29352	0.110284	0.417606	0.280592	1.10771	0.318538	0.0194195	0.00429612	3.20319	0.0248426	0.887619	0.815043	0.236902	0.240421	0.0850507	0.0312521	2.30939	-0.208254	0.125473	0.045578	-2.12633	-0.215578	0.130872	0.0461117	-2.12058	-0.170209	0.336125	0.117316	-1.63372	-0.25565	0.168879	0.0187163	-2.54957	-0.248326	0.120186	0.0208713	-2.49923	5128	CDK17
ENSG00000059769	5.29326	6.10517	4.99918	0.297419	0.0943442	0.040122	2.18887	-0.0251992	0.913726	0.856307	-0.183333	0.107038	0.623827	0.458606	0.755138	0.0998734	0.629455	0.490893	0.701253	0.322618	0.0874248	0.0275703	2.36893	0.00716477	0.976867	0.959473	0.0514285	-0.301635	0.193862	0.0444313	-2.13889	-0.492016	0.0544258	0.00169217	-3.60115	-0.176563	0.452223	0.217611	-1.2713	548645	DNAJC25
ENSG00000059804	0.056322	2.89143	-4.35456	1.59013	0.0834932	0.0342916	2.26491	-0.863172	0.504846	0.347883	-0.960335	2.29859	0.0121396	0.00212496	3.50456	-0.493116	0.687045	0.558117	-0.59519	2.4533	0.0277418	0.00571974	3.07907	2.7917	0.00555401	0.000596559	4.04016	0.28522	0.86952	0.727569	0.353082	0.993678	0.303499	0.0699209	1.9104	0.655277	0.703422	0.483006	0.714219	6515	SLC2A3
ENSG00000059915	0.231331	1.25256	-0.763785	-0.00808137	0.983016	0.970797	-0.0370504	0.778831	0.00712485	0.00110869	3.77969	-0.451782	0.0652166	0.0206819	-2.50345	0.0907094	0.723632	0.603045	0.528036	-0.786913	0.00697193	0.000887368	-3.8734	-0.542491	0.0283966	0.00552603	-3.09407	1.29743	0.000182705	2.0705e-06	6.48319	0.853731	0.0252034	0.000350112	4.26366	0.609309	0.036596	0.00265111	3.41036	5662	PSD
ENSG00000060069	4.79018	5.38316	4.45243	-0.0600072	0.69503	0.570932	-0.575765	0.178602	0.207846	0.100624	1.71788	-0.0738494	0.649899	0.488913	-0.704496	0.271686	0.0516225	0.0158016	2.62712	-0.23861	0.0955466	0.0313366	-2.3081	-0.345536	0.0169692	0.00275635	-3.39374	0.153684	0.399173	0.160438	1.45541	0.139842	0.485129	0.190883	1.35189	0.246768	0.131085	0.0244645	2.42519	9150	CTDP1
ENSG00000060138	8.35186	8.78585	7.99167	0.463524	0.000678348	7.66257e-05	4.90333	0.185126	0.138922	0.0581573	2.00457	0.39943	0.00308459	0.00032022	4.30109	0.251317	0.0430159	0.0123311	2.73938	0.278398	0.0357976	0.00807425	2.92795	0.148114	0.275801	0.132969	1.56353	0.024247	0.904749	0.792076	0.267019	-0.0398469	0.859062	0.68392	-0.412862	0.0904374	0.582106	0.343348	0.969608	8531	YBX3
ENSG00000060140	4.26068	5.04692	3.78917	-0.656918	0.000297486	2.66619e-05	-5.35396	-0.565735	0.00182721	0.000168438	-4.57088	-0.78315	0.000146367	4.59437e-06	-6.12389	-0.594984	0.00171573	0.000126278	-4.6922	-0.0911827	0.64699	0.484424	-0.711878	-0.188166	0.322822	0.167066	-1.43161	-0.0262242	0.923669	0.830075	-0.217313	-0.152456	0.553087	0.253388	-1.17459	-0.0554733	0.829434	0.673369	-0.427536	55359	STYK1
ENSG00000060237	7.40198	7.66069	6.94741	0.153996	0.170992	0.08696	1.79618	-0.0847445	0.482942	0.32575	-1.0064	0.267787	0.0213094	0.00455322	3.17807	0.105958	0.354396	0.217781	1.27081	0.238741	0.0441399	0.0107945	2.79905	0.161828	0.17868	0.0710094	1.90242	-0.121999	0.397833	0.159425	-1.45911	-0.00820883	0.972904	0.925186	-0.0950446	0.0687039	0.653167	0.42251	0.818163	65125	WNK1
ENSG00000060339	6.58693	7.01798	5.84229	-0.0919898	0.674536	0.547473	-0.611501	-0.208384	0.314187	0.177308	-1.39628	-0.135776	0.536177	0.367252	-0.921638	-0.266211	0.178335	0.084607	-1.81073	0.116394	0.613161	0.444937	0.778633	0.130435	0.562328	0.385164	0.887047	-0.334785	0.170059	0.0353215	-2.25066	-0.378571	0.169538	0.019092	-2.54042	-0.392612	0.0988836	0.0146521	-2.66147	55749	CCAR1
ENSG00000060491	5.33362	5.7924	4.96949	0.0223675	0.888746	0.825555	0.223194	0.180703	0.185316	0.0860406	1.80183	0.10858	0.451987	0.287214	1.09216	0.102547	0.461142	0.315435	1.02862	-0.158336	0.260932	0.127024	-1.58933	0.00603309	0.972308	0.951574	0.0614644	0.290677	0.0770634	0.00898556	2.88066	0.37689	0.0420028	0.0010125	3.8179	0.212522	0.183993	0.0438654	2.14519	11054	OGFR
ENSG00000060558	6.27407	7.12252	5.44581	-0.760589	0.000536019	5.66946e-05	-5.03124	0.170513	0.425066	0.273112	1.12561	-0.71507	0.00146677	0.000113853	-4.73589	0.148127	0.486802	0.340373	0.975735	-0.931103	0.000131867	4.34657e-06	-6.14866	-0.863197	0.000337376	1.21424e-05	-5.69489	0.123258	0.664904	0.424247	0.815055	0.168777	0.576053	0.276188	1.11821	0.100872	0.725505	0.514379	0.663334	2769	GNA15
ENSG00000060642	4.73618	5.29596	4.35251	0.219583	0.268039	0.156336	1.47054	0.0696049	0.774666	0.652566	0.456756	0.303757	0.142192	0.0583219	2.00315	0.194817	0.354534	0.217952	1.27032	0.149978	0.500759	0.325907	1.00607	0.108939	0.63552	0.467862	0.739467	0.0422237	0.902875	0.788106	0.272249	0.126398	0.677952	0.395627	0.867329	0.167436	0.520343	0.278956	1.1116	55650	PIGV
ENSG00000060656	7.61933	7.92325	7.30887	0.288249	0.0336457	0.0108216	2.79792	0.00902871	0.958767	0.929554	0.0894803	0.170089	0.23124	0.111809	1.6603	-0.0427558	0.780288	0.676495	-0.423177	0.279221	0.0507809	0.0130224	2.71481	0.212845	0.141839	0.0514709	2.06597	0.167659	0.327298	0.111073	1.66393	0.0494989	0.837729	0.641191	0.472904	0.115875	0.504977	0.265057	1.14529	10076	PTPRU
ENSG00000060688	4.44795	4.97834	3.76496	-0.791687	7.31926e-06	2.18958e-07	-7.53967	-0.0333041	0.840499	0.743994	-0.330935	-0.605369	0.000341233	1.52477e-05	-5.59565	0.0410825	0.794914	0.696406	0.395613	-0.758383	2.43024e-05	4.54569e-07	-7.18843	-0.646452	0.000184424	5.18894e-06	-6.06965	-0.13397	0.460307	0.20703	-1.30223	0.0523482	0.836766	0.639728	0.474991	-0.059583	0.759186	0.563964	-0.586298	9410	SNRNP40
ENSG00000060749	5.32953	5.82663	4.56876	-0.210753	0.252426	0.144671	-1.51541	-0.436772	0.0230966	0.00538821	-3.10506	-0.0249156	0.918384	0.864332	-0.172983	-0.311914	0.112687	0.0455883	-2.12622	0.226019	0.256349	0.123624	1.60454	0.286998	0.16	0.0606592	1.98322	-0.459237	0.0474517	0.00410537	-3.22279	-0.2734	0.293933	0.065523	-1.94384	-0.334379	0.151962	0.0313868	-2.30733	79832	QSER1
ENSG00000060762	4.13721	4.66613	3.38092	-0.377367	0.0235174	0.00691207	-2.99631	-0.239883	0.162159	0.0717576	-1.89699	-0.456011	0.0205746	0.00435234	-3.19758	-0.0742313	0.720374	0.599104	-0.533824	-0.137484	0.470276	0.29683	-1.07003	-0.381779	0.0537812	0.0133003	-2.70529	-0.555016	0.0111179	0.000417945	-4.1894	-0.633659	0.017243	0.000142878	-4.64016	-0.389364	0.0712566	0.00821407	-2.92037	51660	MPC1
ENSG00000060971	6.31966	6.71246	6.01453	-0.234188	0.02553	0.00767472	-2.95032	0.0958308	0.390735	0.241302	1.20603	-0.27388	0.0132186	0.00238875	-3.45478	0.0843941	0.445736	0.300579	1.06153	-0.330019	0.00421183	0.000452456	-4.15613	-0.358274	0.00245649	0.000192472	-4.5148	0.0316577	0.850612	0.694254	0.398577	-0.00803484	0.971132	0.920188	-0.101417	0.0202209	0.90552	0.801798	0.254241	30	ACAA1
ENSG00000060982	2.32508	5.35682	-1.51388	2.79598	0.007098	0.00152962	3.64388	1.50513	0.185316	0.0860474	1.80178	3.99522	0.00475676	0.000580054	4.05193	2.45344	0.0814209	0.029576	2.33564	1.29084	0.137537	0.0520036	2.06082	1.54178	0.091787	0.0279615	2.36227	-1.20412	0.552666	0.297869	-1.06767	-0.00487514	0.99751	0.992851	-0.00906819	-0.25581	0.863043	0.728653	-0.351615	586	BCAT1
ENSG00000061273	6.9988	7.38499	6.74333	0.299629	0.0035731	0.00064243	4.00907	0.0296287	0.80359	0.691617	0.402214	0.289865	0.00652205	0.000884151	3.87493	0.19463	0.0523374	0.0160842	2.61903	0.270001	0.0109147	0.0016379	3.61495	0.0952345	0.390364	0.221332	1.2607	0.175469	0.145583	0.0267711	2.38282	0.165705	0.239117	0.0405593	2.18358	0.340471	0.00786402	0.000164822	4.58001	51564	HDAC7
ENSG00000061337	0.225586	1.64822	-2.49631	-1.58658	0.00470818	0.000898623	-3.8681	0.17296	0.74655	0.615416	0.509982	-1.58287	0.0186156	0.00381544	-3.25435	-0.287528	0.640951	0.505209	-0.678021	-1.75954	0.00308953	0.000295532	-4.33475	-1.29535	0.0593783	0.0152525	-2.64322	-0.669632	0.300918	0.095814	-1.74434	-0.665923	0.498365	0.203621	-1.31245	-1.13012	0.0693115	0.00780836	-2.94271	11178	LZTS1
ENSG00000061656	1.46078	2.63358	0.466082	0.979329	0.0165883	0.00444193	3.18877	0.0266055	0.964374	0.938639	0.0779138	0.399049	0.335674	0.188626	1.3591	-0.200187	0.662105	0.52896	-0.64028	0.952724	0.0273448	0.00558125	3.08974	0.599236	0.14637	0.053998	2.04197	0.624298	0.251134	0.0699864	1.90992	0.0440183	0.950625	0.87274	0.162159	0.397506	0.476312	0.238943	1.21231	6676	SPAG4
ENSG00000061676	7.90954	8.33618	7.20852	-0.0981325	0.613222	0.477224	-0.723802	0.306461	0.0967835	0.0361996	2.2388	0.0118949	0.958457	0.928208	0.0911947	0.416636	0.0220976	0.00487862	3.14819	-0.404593	0.0344839	0.00768327	-2.94983	-0.404741	0.0319106	0.0065151	-3.02222	-0.322959	0.135138	0.0234574	-2.44486	-0.212931	0.40296	0.126979	-1.58953	-0.212784	0.346255	0.13575	-1.55178	10787	NCKAP1
ENSG00000061794	5.63016	6.07025	5.06087	-0.44354	0.000228679	1.90582e-05	-5.49887	0.00327509	0.981975	0.967856	0.0407841	-0.301893	0.00952469	0.00150549	-3.65061	0.242198	0.0300905	0.00747634	2.96184	-0.446815	0.000372013	1.73846e-05	-5.5387	-0.544091	6.98334e-05	1.38705e-06	-6.66661	-0.372448	0.00635275	0.000170692	-4.56529	-0.230801	0.127817	0.0102538	-2.82198	-0.133525	0.311466	0.112118	-1.65878	60488	MRPS35
ENSG00000061918	4.20259	5.1824	2.38503	0.887624	0.00591968	0.00120608	3.74421	1.08944	0.00174367	0.000158081	4.59759	0.92126	0.0146072	0.00275003	3.39472	0.869802	0.0212225	0.00459267	3.17434	-0.20182	0.541169	0.366516	-0.923081	0.0514582	0.899614	0.834279	0.211851	-0.61737	0.175774	0.0374134	-2.22284	-0.583734	0.169538	0.0190029	-2.54257	-0.837012	0.0284371	0.00170146	-3.59884	2983	GUCY1B3
ENSG00000061936	5.64408	5.92407	5.40138	0.233994	0.0288746	0.00895108	2.88237	-0.0827413	0.48118	0.32363	-1.01093	0.151693	0.176395	0.077595	1.85626	-0.13388	0.228122	0.118849	-1.62651	0.316735	0.00677947	0.00085461	3.88921	0.285573	0.0139163	0.00210784	3.508	0.0921717	0.530212	0.274368	1.12258	0.00987071	0.963655	0.903927	0.122179	0.0410328	0.796704	0.622247	0.500086	6433	SFSWAP
ENSG00000061938	4.91272	5.26464	4.46721	0.218083	0.122216	0.0558037	2.02543	0.190285	0.199901	0.0954012	1.74666	0.253795	0.0826315	0.0282839	2.35684	0.108677	0.476244	0.32977	0.997879	0.0277974	0.878618	0.797057	0.260466	0.145117	0.343391	0.183527	1.37562	0.186587	0.31876	0.106059	1.68925	0.222299	0.252935	0.0461094	2.1206	0.104979	0.578922	0.339424	0.977698	10188	TNK2
ENSG00000061987	5.73916	6.01478	5.17374	-0.119656	0.458622	0.317666	-1.02377	0.132957	0.418983	0.267656	1.13889	-0.136323	0.424731	0.262918	-1.15059	0.0707106	0.685546	0.556356	0.597876	-0.252613	0.119088	0.042245	-2.16366	-0.207033	0.215465	0.0927603	-1.76174	-0.133404	0.526192	0.271287	-1.13003	-0.150071	0.511498	0.214843	-1.27928	-0.19565	0.306525	0.109298	-1.67278	23041	MON2
ENSG00000062038	9.1069	9.5467	8.25667	0.726848	0.000340833	3.18967e-05	5.27693	0.520121	0.00624557	0.000925819	3.85556	0.690817	0.00067417	3.9227e-05	5.18832	0.645762	0.00125485	7.94365e-05	4.88807	0.206727	0.302148	0.156827	1.46871	0.0450554	0.843571	0.748076	0.325457	-0.154125	0.501912	0.246225	-1.19309	-0.190156	0.487899	0.193328	-1.34417	-0.0284843	0.924864	0.838136	-0.206845	1001	CDH3
ENSG00000062194	6.3086	6.555	5.75139	0.0790575	0.69138	0.566525	0.58242	0.0111883	0.961756	0.934801	0.0827979	0.113204	0.57937	0.412051	0.837047	-0.0647959	0.749641	0.63634	-0.479829	0.0678692	0.756771	0.622078	0.500331	0.178	0.365948	0.201625	1.31851	-0.1365	0.577324	0.324417	-1.00925	-0.102354	0.725642	0.459224	-0.754085	-0.212485	0.338	0.130315	-1.57492	65056	GPBP1
ENSG00000062282	2.27022	2.88224	1.40354	-0.464213	0.0603736	0.02267	-2.46079	-0.175942	0.514299	0.357029	-0.941886	-0.846597	0.00344444	0.0003786	-4.23086	0.0831369	0.765204	0.655689	0.452343	-0.288272	0.292168	0.149422	-1.49679	-0.929734	0.00164327	0.00010833	-4.75688	0.0824897	0.831712	0.661549	0.44409	-0.299894	0.441463	0.154121	-1.47884	0.341568	0.253521	0.0788551	1.84782	84649	DGAT2
ENSG00000062370	2.97137	3.40612	2.01874	0.00572738	0.987952	0.979766	0.0256684	0.00796732	0.984378	0.972406	0.0350078	-0.117499	0.759184	0.628652	-0.490854	-0.285322	0.399505	0.258304	-1.16213	-0.00223994	0.996934	0.992126	-0.00998708	0.167823	0.657618	0.495548	0.693657	-0.116056	0.809409	0.626369	-0.49414	-0.239282	0.602759	0.305695	-1.05007	-0.409346	0.29251	0.100997	-1.71588	7771	ZNF112
ENSG00000062485	7.0354	7.47118	6.76962	-0.0103664	0.940929	0.904354	-0.121632	0.149662	0.196621	0.0932849	1.75871	0.027593	0.84095	0.744945	0.329658	0.333674	0.00574257	0.000724251	3.95874	-0.160029	0.179567	0.0752927	-1.87199	-0.306081	0.0116922	0.00166767	-3.60733	-0.172795	0.21317	0.052367	-2.05734	-0.134835	0.40354	0.127474	-1.58734	0.0112165	0.954498	0.896755	0.131352	1431	CS
ENSG00000062524	0.264124	1.80819	-1.59033	-1.43955	0.00118925	0.000156944	-4.60062	0.552467	0.109765	0.0424736	2.16102	-1.53865	0.000277329	1.13716e-05	-5.72356	-0.289	0.367908	0.229533	-1.23781	-1.99202	6.48458e-05	1.59616e-06	-6.6021	-1.24965	0.00205738	0.000151674	-4.615	0.964658	0.0190375	0.000942396	3.8481	0.865557	0.152928	0.0152949	2.64196	0.123191	0.789049	0.611365	0.515875	4058	LTK
ENSG00000062582	4.81796	5.5805	4.44981	-0.0959553	0.544692	0.404678	-0.850543	0.486293	0.00241567	0.000248587	4.40734	-0.0562412	0.754788	0.622391	-0.499879	0.414986	0.00790049	0.00116199	3.75991	-0.582248	0.000560973	3.05898e-05	-5.29489	-0.471227	0.00339666	0.00029267	-4.33883	0.183336	0.343892	0.12188	1.61248	0.22305	0.28092	0.0588801	1.99832	0.112029	0.548387	0.306662	1.04792	64951	MRPS24
ENSG00000062598	5.52744	6.28333	4.77292	-0.638161	3.3802e-06	8.19668e-08	-8.02526	0.376198	0.00116093	8.90407e-05	4.83975	-0.587572	2.15424e-05	3.32068e-07	-7.33845	0.427697	0.000524197	2.07658e-05	5.46175	-1.01436	3.00434e-08	2.3281e-11	-12.8208	-1.01527	6.20543e-08	2.26848e-11	-12.8387	0.0560574	0.712913	0.484307	0.712071	0.106646	0.496049	0.201436	1.31908	0.107556	0.402235	0.178805	1.39126	63916	ELMO2
ENSG00000062650	5.93048	6.22147	5.4602	-0.0515321	0.745854	0.633555	-0.483816	0.139935	0.346071	0.20293	1.31454	0.0586156	0.731534	0.591456	0.545112	0.1653	0.2557	0.139371	1.53679	-0.191467	0.199394	0.0866077	-1.79834	-0.106684	0.506355	0.3287	-1.00014	-0.233131	0.186174	0.0417453	-2.16949	-0.122983	0.562258	0.261597	-1.15388	-0.207766	0.228627	0.0647588	-1.94985	23063	WAPL
ENSG00000062716	8.6455	9.30713	7.34217	0.247609	0.436485	0.297133	1.06934	-0.189551	0.563911	0.408031	-0.844387	0.147146	0.678196	0.524805	0.646813	-0.513096	0.0811214	0.0293806	-2.33879	0.43716	0.170768	0.0701507	1.90871	0.660242	0.0365151	0.00782449	2.94181	0.0512797	0.919916	0.821776	0.228117	-0.0491833	0.934082	0.835683	-0.210028	-0.272265	0.463745	0.22771	-1.24285	81671, 406991	VMP1, MIR21
ENSG00000062725	5.40649	5.74094	4.58214	-0.373623	0.024327	0.00719747	-2.97855	0.0843406	0.653793	0.505491	0.677565	-0.31811	0.0681291	0.0219086	-2.4767	0.108932	0.546029	0.400681	0.857926	-0.457964	0.010251	0.00149209	-3.65438	-0.427043	0.017758	0.00293647	-3.36668	-0.169706	0.444492	0.19449	-1.34052	-0.114193	0.667136	0.379925	-0.897051	-0.145114	0.496824	0.258258	-1.16224	10513	APPBP2
ENSG00000062822	3.80617	4.42017	3.21781	-0.60958	0.000196759	1.57282e-05	-5.58217	-0.621067	0.000337052	1.62938e-05	-5.56682	-0.130887	0.434392	0.27173	-1.12895	-0.357355	0.0286015	0.00693037	-2.99515	0.0114869	0.957066	0.921709	0.0994774	0.226468	0.173345	0.0681846	1.92338	-0.422897	0.0206987	0.00107195	-3.79388	0.0557961	0.830375	0.628913	0.490479	-0.159185	0.426259	0.196845	-1.33318	5424	POLD1
ENSG00000063046	8.23946	8.9074	7.80236	-0.775817	4.04016e-07	5.68621e-09	-9.43007	-0.67919	5.18491e-06	4.8649e-08	-8.28961	-0.605526	2.03355e-05	3.10986e-07	-7.36997	-0.613865	2.62191e-05	2.34826e-07	-7.50568	-0.0966263	0.403172	0.237609	-1.21588	0.00833981	0.952859	0.918606	0.103434	0.100423	0.501122	0.245173	1.19584	0.270714	0.0675992	0.00293833	3.36641	0.165748	0.197533	0.0500423	2.08001	1975	EIF4B
ENSG00000063169	3.95141	4.38562	3.38583	0.118468	0.640329	0.508424	0.672854	0.120653	0.655281	0.50755	0.674256	0.362004	0.147262	0.0610026	1.98035	0.222346	0.384732	0.244791	1.19684	-0.00218514	0.996031	0.990163	-0.0124773	0.139658	0.604084	0.433713	0.798258	-0.114355	0.757762	0.546696	-0.612699	0.129181	0.727296	0.46098	0.751101	-0.0126623	0.974981	0.94398	-0.0711199	29998	GLTSCR1
ENSG00000063176	4.14838	4.61557	3.68459	0.271529	0.230589	0.128789	1.58157	0.231478	0.341763	0.199627	1.32461	0.358788	0.142392	0.0584387	2.00213	0.415894	0.0841684	0.0308099	2.31618	0.0400507	0.889351	0.815217	0.236675	-0.0571052	0.83859	0.739429	-0.337073	-0.0930227	0.803134	0.6167	-0.508119	-0.00576297	0.991036	0.972889	-0.0343954	0.0913929	0.781198	0.598817	0.534247	56848	SPHK2
ENSG00000063177	8.54939	9.45899	8.03913	-0.570626	0.00431056	0.000809748	-3.91187	-0.570268	0.005346	0.000752927	-3.94244	-0.439088	0.0295153	0.00716797	-2.98036	-0.517901	0.0115157	0.00193508	-3.5443	-0.000358818	0.99912	0.998002	-0.00253394	0.078813	0.736149	0.593072	0.542721	0.236305	0.351111	0.126639	1.59103	0.367843	0.169538	0.018988	2.54294	0.288671	0.20877	0.0552674	2.03029	6141	RPL18
ENSG00000063180	3.80011	4.88443	2.90813	0.8644	0.000696181	7.89794e-05	4.89052	0.455381	0.0684917	0.0227304	2.45955	0.603893	0.0097296	0.00156084	3.63534	0.313912	0.170887	0.0797743	1.84173	0.409019	0.0809267	0.0247371	2.41999	0.289981	0.195662	0.0807988	1.83503	0.640261	0.0339941	0.00237977	3.45638	0.379753	0.189327	0.0244702	2.42508	0.498791	0.0707602	0.00807062	2.92815	770	CA11
ENSG00000063241	5.0777	5.47614	4.68208	-0.3213	0.0487009	0.0172187	-2.58787	-0.253643	0.134336	0.0555504	-2.02772	-0.284447	0.0905675	0.031976	-2.29844	-0.0788538	0.662155	0.529062	-0.640119	-0.0676567	0.737634	0.597505	-0.53618	-0.205593	0.241769	0.109299	-1.67278	0.204985	0.328908	0.112021	1.65926	0.241838	0.293787	0.065441	1.94448	0.379774	0.0614669	0.0061905	3.04457	79763	ISOC2
ENSG00000063244	7.29811	7.57848	7.08909	0.0307832	0.812015	0.717619	0.366586	0.0732466	0.547557	0.390092	0.877716	0.0449658	0.732741	0.593541	0.542028	0.0672968	0.568883	0.425215	0.813326	-0.0424634	0.754062	0.618628	-0.505323	-0.022331	0.872846	0.792118	-0.266963	-0.00450837	0.982433	0.957055	-0.0545009	0.00967423	0.96608	0.909633	0.114887	-0.0104582	0.956519	0.901494	-0.125289	11338	U2AF2
ENSG00000063245	6.45325	7.23522	6.12164	0.157664	0.299555	0.180503	1.3856	0.465693	0.00419401	0.000535079	4.08578	0.151223	0.348287	0.198648	1.32762	0.529026	0.00194701	0.000151509	4.61546	-0.308029	0.0525757	0.0136685	-2.69295	-0.377803	0.0202418	0.00350621	-3.29068	0.116238	0.571453	0.317706	1.02369	0.109797	0.6402	0.347111	0.961908	0.179571	0.343425	0.133599	1.56085	29924	EPN1
ENSG00000063322	5.5306	5.97145	5.00965	0.0672194	0.436673	0.297288	1.06898	-0.504493	9.39104e-06	1.19095e-07	-7.83877	0.0596235	0.524237	0.355568	0.944812	-0.39864	0.000169219	3.5892e-06	-6.23443	0.571712	1.83624e-06	1.47678e-08	8.91207	0.458264	2.8323e-05	4.17606e-07	7.22881	0.15015	0.148286	0.0275542	2.36921	0.142554	0.21828	0.0334485	2.27687	0.256002	0.0179125	0.000750858	3.94359	55588	MED29
ENSG00000063587	2.42582	3.11088	1.97669	-0.460036	0.0383404	0.0127895	-2.72295	-0.27691	0.232218	0.116993	-1.63525	-0.456377	0.0550747	0.016402	-2.6101	-0.271756	0.244689	0.130998	-1.57197	-0.183125	0.480221	0.306132	-1.0491	-0.184621	0.483033	0.30563	-1.05022	0.0112901	0.978095	0.946993	0.0672886	0.0149489	0.976341	0.933108	0.0849542	0.0164443	0.966766	0.92577	0.0943006	10838, 105373378	ZNF275, LOC105373378
ENSG00000063601	5.12257	5.31993	4.9709	0.0482705	0.522181	0.380795	0.895385	0.144771	0.0477744	0.0141609	2.67693	0.0423522	0.618103	0.452816	0.765036	0.160541	0.0331456	0.00856459	2.90191	-0.0965008	0.199394	0.0866192	-1.79827	-0.118188	0.119922	0.0408872	-2.17965	-0.0737367	0.448261	0.197488	-1.33119	-0.079655	0.441583	0.154228	-1.47844	-0.0579675	0.536943	0.295408	-1.07326	8776	MTMR1
ENSG00000063660	7.9423	8.54578	7.48925	0.31718	0.17427	0.0891791	1.78278	0.418254	0.0796217	0.0280202	2.36127	0.310762	0.191987	0.0869501	1.79624	0.0853677	0.737898	0.621762	0.500788	-0.101074	0.726847	0.582091	-0.559032	0.225394	0.3783	0.211812	1.2881	-0.139494	0.664908	0.424746	-0.814163	-0.145913	0.699324	0.425526	-0.812772	-0.472381	0.0969866	0.0140796	-2.67954	2817	GPC1
ENSG00000063761	3.20485	3.79846	2.76601	-0.0237018	0.896435	0.836028	-0.20958	0.428685	0.00597723	0.000875019	3.87929	-0.0947641	0.60353	0.436613	-0.793156	0.519264	0.00216172	0.000176166	4.55202	-0.452387	0.00429835	0.000465374	-4.14432	-0.614028	0.000472466	1.9222e-05	-5.49517	-0.0616386	0.797212	0.607175	-0.521989	-0.132701	0.56081	0.25975	-1.15849	0.0289401	0.897765	0.78793	0.272481	57143	ADCK1
ENSG00000063854	5.16522	5.78648	4.79818	0.108907	0.46065	0.319589	1.01961	0.480611	0.0019506	0.000184923	4.53162	0.096104	0.552824	0.383435	0.890339	0.466615	0.00293612	0.000276927	4.36203	-0.371704	0.0122522	0.00191401	-3.54895	-0.370511	0.0129929	0.00193393	-3.54456	0.102652	0.608534	0.358009	0.939927	0.0898497	0.684157	0.404121	0.851569	0.0886565	0.636763	0.402511	0.854539	3029	HAGH
ENSG00000063978	5.63638	5.87767	5.29844	-0.169271	0.0639988	0.0244328	-2.42579	-0.366743	0.000633016	3.7569e-05	-5.2068	-0.0996187	0.311604	0.16997	-1.42142	-0.169734	0.0723407	0.02507	-2.41372	0.197472	0.0439471	0.0107291	2.80176	0.0701155	0.505279	0.327445	1.0028	0.0690635	0.588167	0.335872	0.985077	0.138716	0.282142	0.0600144	1.98864	0.266072	0.0233056	0.00114448	3.76631	6047	RNF4
ENSG00000064012	4.33283	4.88974	4.00406	0.0122198	0.971393	0.951271	0.0618504	0.160718	0.58115	0.426418	0.811182	-0.0557313	0.868639	0.788829	-0.271296	0.161109	0.581306	0.438079	0.790587	-0.148498	0.623381	0.456834	-0.758159	-0.21684	0.467065	0.290034	-1.08561	-0.0368194	0.938425	0.85895	-0.179921	-0.104771	0.815755	0.602986	-0.528124	-0.0364285	0.934035	0.855255	-0.18469	841	CASP8
ENSG00000064042	5.29943	6.41439	3.81425	1.4831	0.000166399	1.24903e-05	5.68256	0.598574	0.0931034	0.034421	2.2631	1.24337	0.0017626	0.000148092	4.62506	0.748872	0.0421419	0.0120009	2.75158	0.884531	0.0134239	0.0021592	3.49776	0.494501	0.165257	0.0636841	1.95841	-0.107477	0.855981	0.704895	-0.383957	-0.347209	0.470229	0.177973	-1.39405	0.0428212	0.940023	0.868904	0.167095	22998	LIMCH1
ENSG00000064102	4.47816	4.89049	3.9547	0.371156	0.0239953	0.00706717	2.98658	0.377045	0.0275393	0.00683574	3.00118	0.372945	0.0391998	0.0104681	2.81275	0.285886	0.111994	0.0451815	2.13064	-0.0058887	0.979915	0.96177	-0.0485108	0.0870588	0.662383	0.501398	0.684168	-0.253363	0.256198	0.0725216	-1.89149	-0.251575	0.269195	0.0533005	-2.04849	-0.344522	0.0893635	0.0123975	-2.73696	55726	INTS13
ENSG00000064115	7.46141	8.18706	6.74713	0.571128	0.00185305	0.000277081	4.3618	0.0274789	0.898454	0.830386	0.216909	0.43742	0.0133248	0.00241442	3.45023	-0.0690891	0.706758	0.582657	-0.558188	0.543649	0.00421183	0.00045267	4.15593	0.506509	0.00609764	0.000686185	3.98141	-0.164507	0.455144	0.202712	-1.3152	-0.298216	0.22277	0.0353978	-2.24962	-0.261075	0.197239	0.0498384	-2.08204	51768	TM7SF3
ENSG00000064199	3.86232	4.86185	3.08538	0.186969	0.568379	0.429508	0.80569	-0.490898	0.149644	0.0642503	-1.95389	-0.486408	0.124481	0.0486304	-2.09424	-0.485948	0.122211	0.0509305	-2.07124	0.677867	0.0468157	0.011676	2.7639	-0.000460002	0.99939	0.998477	-0.00193227	0.507105	0.186039	0.0416329	2.17081	-0.166272	0.73779	0.479094	-0.720696	0.512055	0.208746	0.0552485	2.03046	53340	SPA17
ENSG00000064205	-0.449492	1.99063	-2.63825	0.951554	0.350184	0.222148	1.25839	2.24137	0.0192624	0.0042461	3.20825	-0.0786956	0.950726	0.916035	-0.106715	1.07982	0.233559	0.122792	1.60832	-1.28982	0.123638	0.0447154	-2.13575	-1.15852	0.211303	0.0903359	-1.7759	0.777698	0.591454	0.339187	0.978188	-0.252552	0.878682	0.720109	-0.3632	-0.383852	0.71238	0.495927	-0.693039	8839	WISP2
ENSG00000064218	1.44765	3.25959	-0.971121	1.07526	0.132467	0.0620324	1.97182	-0.751763	0.429349	0.276789	-1.11677	1.47639	0.0319625	0.00795949	2.93426	-0.203211	0.820789	0.730774	-0.348747	1.82702	0.0339712	0.0075181	2.95939	1.6796	0.0189463	0.00321434	3.32797	0.446621	0.695153	0.461042	0.750995	0.84775	0.303416	0.0698783	1.91072	0.995173	0.362234	0.148082	1.50199	58524	DMRT3
ENSG00000064225	0.17202	1.39536	-0.978182	-0.944128	0.0673579	0.0260313	-2.39603	-0.734287	0.168846	0.0758279	-1.86829	-0.244439	0.707446	0.561414	-0.59017	-0.367815	0.540848	0.395297	-0.867946	-0.209841	0.759653	0.626403	-0.494091	0.123377	0.860186	0.773188	0.291977	-0.432801	0.534468	0.277996	-1.11388	0.266888	0.773009	0.531399	0.636457	-0.0663293	0.94482	0.878297	-0.155018	10402	ST3GAL6
ENSG00000064270	5.9213	6.84079	4.93409	0.125298	0.770393	0.663844	0.440866	-0.92554	0.020172	0.00452031	-3.18121	0.310909	0.453719	0.288556	1.08904	-0.442308	0.252487	0.136758	-1.54758	1.05084	0.0110591	0.00166698	3.6075	0.753217	0.0603382	0.0155836	2.63345	0.109509	0.855669	0.704255	0.384833	0.295121	0.608485	0.31251	1.03501	0.592742	0.209042	0.0554257	2.02885	9914	ATP2C2
ENSG00000064300	4.34963	5.35437	3.17307	0.541569	0.162245	0.0810031	1.8337	-0.00793464	0.989244	0.97985	-0.0255617	0.738927	0.0683083	0.0219995	2.47478	-0.513888	0.246811	0.132496	-1.56554	0.549504	0.185539	0.0785542	1.84982	1.25282	0.00547818	0.000581839	4.05064	0.0342054	0.96327	0.914162	0.109104	0.231564	0.693375	0.416679	0.828654	-0.471748	0.379942	0.161857	-1.45024	4804	NGFR
ENSG00000064309	4.34747	5.05512	3.46853	0.0439973	0.940437	0.903651	0.122531	-0.118591	0.845058	0.7513	-0.321139	0.00697018	0.990975	0.984568	0.019575	-0.298315	0.567907	0.4242	-0.815138	0.162588	0.784321	0.660172	0.446027	0.305285	0.578461	0.404223	0.851381	0.268622	0.700749	0.468399	0.738564	0.231595	0.764383	0.516988	0.659182	0.0888984	0.9117	0.813215	0.239291	50937	CDON
ENSG00000064313	4.93555	5.3787	4.17418	-0.150104	0.324855	0.201053	-1.32025	0.303646	0.045664	0.0133653	2.70308	-0.138688	0.422733	0.261037	-1.15527	0.355844	0.0269126	0.00638997	3.03071	-0.45375	0.00518686	0.000600757	-4.03721	-0.494532	0.00384759	0.000351635	-4.26184	-0.26495	0.169466	0.0351113	-2.25354	-0.253534	0.239595	0.0407848	-2.18087	-0.212752	0.241465	0.0717937	-1.89673	6873	TAF2
ENSG00000064393	6.76044	7.48979	5.99652	0.858335	3.96219e-05	2.00151e-06	6.49863	0.609988	0.00146854	0.000126695	4.69081	0.608407	0.00164817	0.000135164	4.66354	0.443028	0.0141274	0.00259601	3.41932	0.248347	0.182496	0.0770102	1.86021	0.165379	0.391191	0.222016	1.25877	0.0155907	0.95916	0.904668	0.121231	-0.234337	0.349154	0.0947677	-1.75025	-0.15137	0.500402	0.260918	-1.15557	28996	HIPK2
ENSG00000064419	5.46208	5.88807	5.05106	-0.436016	0.000246302	2.08291e-05	-5.46044	0.177029	0.0961427	0.0358911	2.24294	-0.331622	0.00444521	0.000530566	-4.08934	0.22513	0.0382865	0.0104621	2.81301	-0.613045	1.08249e-05	1.58287e-07	-7.69831	-0.556752	4.19877e-05	7.34202e-07	-6.9621	-0.0865919	0.547367	0.292348	-1.08028	0.0178022	0.929534	0.827741	0.220349	-0.0384908	0.802206	0.630316	-0.488462	23534	TNPO3
ENSG00000064489	2.83984	3.19739	2.62984	0.15854	0.177553	0.0915515	1.76876	0.200739	0.102018	0.0387237	2.20614	-0.0921648	0.482051	0.314906	-1.02977	0.0448344	0.736664	0.620014	0.503317	-0.0421985	0.768557	0.637631	-0.477984	-0.136999	0.274451	0.131983	-1.56774	0.30577	0.0410507	0.00317368	3.33343	0.0550645	0.775511	0.535293	0.630375	0.149865	0.298283	0.104589	1.69687	4207	BORCS8-MEF2B
ENSG00000064490	5.26124	5.63131	4.76352	0.415562	0.00147364	0.000205787	4.48669	0.263824	0.0376439	0.0103255	2.81887	0.181872	0.153335	0.0642854	1.95361	0.199328	0.111227	0.0447471	2.1354	0.151738	0.2399	0.112693	1.65596	-0.017455	0.910421	0.850293	-0.191101	0.226752	0.143818	0.0262785	2.39158	-0.0069374	0.978748	0.939868	-0.0763505	0.162256	0.277887	0.0927741	1.76166	8625	RFXANK
ENSG00000064545	4.14094	4.55066	3.73017	-0.26276	0.0533376	0.0192838	-2.53581	0.25368	0.063074	0.0204278	2.50918	-0.176302	0.230278	0.111241	-1.6631	0.270639	0.0521035	0.0159889	2.62175	-0.51644	0.000849317	5.32717e-05	-5.05774	-0.446941	0.00317272	0.000267803	-4.37609	0.0030863	0.991739	0.976801	0.02943	0.0895441	0.683017	0.40245	0.854653	0.0200454	0.927276	0.84213	0.201667	54929	TMEM161A
ENSG00000064547	3.626	4.19644	3.16414	-0.394851	0.0674638	0.0260845	-2.39507	-0.335713	0.138598	0.0579372	-2.00649	-0.304304	0.191952	0.0868947	-1.79658	-0.182695	0.435927	0.291441	-1.08236	-0.0591382	0.835644	0.732901	-0.345873	-0.121609	0.64445	0.480288	-0.718715	-0.0137682	0.972228	0.934317	-0.0834145	0.0767787	0.843766	0.654651	0.453809	0.13925	0.655058	0.424652	0.814331	9170	LPAR2
ENSG00000064601	7.07988	7.92159	6.23702	0.661754	0.000628939	6.97033e-05	4.94348	1.03156	1.22901e-05	1.74471e-07	7.65054	0.661557	0.00092263	6.1104e-05	4.99939	1.20965	4.51041e-06	1.31907e-08	8.97242	-0.369809	0.0536365	0.0140292	-2.68116	-0.548094	0.00597016	0.00066129	-3.99693	-0.118444	0.621841	0.373737	-0.908987	-0.118642	0.675546	0.392371	-0.873429	0.0596432	0.829162	0.672706	0.428461	5476	CTSA
ENSG00000064607	6.89684	7.33573	6.15453	0.457765	0.0121815	0.00300883	3.35627	-0.0616851	0.771352	0.648268	-0.462842	0.402903	0.0290067	0.00700734	2.99031	-0.137956	0.454881	0.309241	-1.04221	0.51945	0.00762486	0.00101042	3.81877	0.540859	0.0057974	0.000635089	4.01389	-0.0212822	0.944788	0.874411	-0.160011	-0.0761444	0.805272	0.587182	-0.55145	-0.0975535	0.694129	0.470238	-0.735473	10147	SUGP2
ENSG00000064651	6.01284	6.59927	5.26693	-0.182649	0.594662	0.45731	-0.757347	-0.360773	0.279301	0.150516	-1.49257	0.154787	0.68263	0.529842	0.638897	0.224498	0.511145	0.36487	0.926322	0.178124	0.634537	0.469456	0.736786	-0.069711	0.861622	0.775315	-0.289156	-0.184601	0.689984	0.454724	-0.761766	0.152835	0.774166	0.533044	0.633885	0.40067	0.311942	0.112381	1.65749	6558	SLC12A2
ENSG00000064652	3.6507	4.02628	3.26897	0.105947	0.332134	0.207067	1.30212	-0.178967	0.11946	0.0476295	-2.10455	0.145967	0.199822	0.0920646	1.76577	-0.0453097	0.719752	0.598281	-0.535037	0.284914	0.0154179	0.00258422	3.42126	0.191277	0.0935164	0.0287563	2.34899	0.0803222	0.604134	0.352881	0.950213	0.120342	0.427705	0.144731	1.51517	0.213979	0.118294	0.0203147	2.51175	28966	SNX24
ENSG00000064655	6.68294	7.02459	6.36899	0.342664	0.00616156	0.00126899	3.72277	0.129444	0.304604	0.170017	1.42125	0.101847	0.443409	0.279249	1.1109	-0.0241399	0.866481	0.793892	-0.264629	0.21322	0.0948421	0.0309776	2.31359	0.125987	0.344939	0.184767	1.37157	0.202819	0.174636	0.0369637	2.2287	-0.0379981	0.860491	0.686101	-0.409839	0.049235	0.779009	0.595394	0.539291	2139	EYA2
ENSG00000064666	7.53909	7.82119	7.18263	-0.276947	0.0652005	0.024979	-2.41542	-0.192487	0.217012	0.106569	-1.68663	-0.170748	0.275879	0.14331	-1.52084	0.0669672	0.688466	0.559607	0.59292	-0.0844601	0.630613	0.464978	-0.74433	-0.237715	0.135959	0.0484923	-2.09565	-0.128814	0.524808	0.269504	-1.13437	-0.0226145	0.937206	0.843845	-0.199446	0.13064	0.502514	0.262815	1.15084	1265	CNN2
ENSG00000064687	6.79164	7.25326	6.20638	0.679283	2.98223e-05	1.36347e-06	6.67451	0.299553	0.0277116	0.0068971	2.99726	0.598239	0.000198364	7.14271e-06	5.92796	0.402774	0.00514116	0.000618643	4.0249	0.379731	0.00922651	0.00129575	3.71396	0.195465	0.173919	0.0685377	1.92072	-0.00221246	0.993397	0.982442	-0.022273	-0.0832564	0.702504	0.429439	-0.805812	0.101009	0.56772	0.327197	1.00333	10347	ABCA7
ENSG00000064692	2.02328	4.30725	-0.0688725	1.47102	0.0680824	0.0264191	2.38906	0.554558	0.574313	0.418812	0.824806	1.40399	0.100685	0.0367996	2.23086	0.311254	0.76518	0.655606	0.452461	0.916462	0.262158	0.127892	1.5855	1.09274	0.190143	0.0774916	1.85695	0.114125	0.944799	0.874575	0.1598	0.0470978	0.974486	0.927997	0.0914627	-0.129179	0.927892	0.843055	-0.200468	9627	SNCAIP
ENSG00000064703	4.10172	4.33817	3.71717	0.0723399	0.580567	0.442049	0.783653	0.0141758	0.929752	0.881658	0.150702	0.113471	0.422981	0.261268	1.1547	-0.00426843	0.979466	0.96634	-0.042708	0.0581641	0.690491	0.536558	0.628404	0.117739	0.40768	0.236242	1.21955	-0.220551	0.169244	0.0349871	-2.25524	-0.17942	0.296383	0.0669059	-1.93312	-0.238995	0.122637	0.0216687	-2.48182	11218	DDX20
ENSG00000064726	5.87688	6.28676	5.18154	-0.0626877	0.640221	0.50826	-0.673117	-0.694694	1.70728e-05	2.87095e-07	-7.40846	-0.0863102	0.534464	0.365492	-0.925095	-0.618971	0.000107582	1.76322e-06	-6.55651	0.632006	5.17732e-05	1.19867e-06	6.73395	0.532661	0.000352071	1.30635e-05	5.66298	-0.173343	0.265494	0.0774895	-1.85697	-0.196965	0.253828	0.0465371	-2.11604	-0.09762	0.556649	0.315037	-1.02949	53339	BTBD1
ENSG00000064763	0.662921	2.17105	-1.91729	-1.54524	0.0170395	0.00458457	-3.1751	-0.482123	0.431656	0.278635	-1.11236	-0.935833	0.301634	0.162404	-1.44826	0.737098	0.32607	0.194189	1.34146	-1.06311	0.130378	0.0482254	-2.09839	-1.67293	0.0457973	0.0106757	-2.80399	-1.52889	0.0689164	0.00741104	-2.9657	-0.91949	0.442523	0.155154	-1.47496	-0.309672	0.730065	0.520076	-0.654284	55711	FAR2
ENSG00000064787	5.38603	6.65497	4.31408	-1.07151	0.00446538	0.000844757	-3.89409	-0.438761	0.234487	0.118565	-1.62784	-1.11427	0.00567959	0.000741093	-3.94909	0.162224	0.683453	0.55345	0.602321	-0.632751	0.0999446	0.0333453	-2.27835	-1.27649	0.0022637	0.000173091	-4.55942	-0.117542	0.834967	0.666936	-0.43653	-0.160297	0.803089	0.583464	-0.556985	0.483444	0.26825	0.0874555	1.79316	8537	BCAS1
ENSG00000064886	0.143772	2.926	-3.61719	3.85974	3.01254e-06	7.10322e-08	8.09734	2.45042	0.00128427	0.000103521	4.77606	5.51092	7.22634e-07	2.27497e-09	9.94498	3.67986	0.000154097	3.04195e-06	6.30886	1.40933	0.00346407	0.000346715	4.26775	1.83106	0.000166534	4.56591e-06	6.12667	-0.856661	0.481681	0.225141	-1.24999	0.794518	0.0917138	0.00513526	3.12595	0.37278	0.561077	0.319766	1.01923	1117	CHI3L2
ENSG00000064932	7.48286	8.36715	6.95003	0.475376	0.0216695	0.00623395	3.04151	0.654422	0.00351353	0.000417222	4.19012	0.358073	0.0894137	0.0313899	2.30728	0.635036	0.00485514	0.000570205	4.05911	-0.179046	0.44628	0.27555	-1.11974	-0.276963	0.224556	0.0981108	-1.73157	0.131086	0.643367	0.398375	0.862206	0.013783	0.976049	0.931905	0.0864854	0.1117	0.711541	0.494086	0.696037	22904	SBNO2
ENSG00000064933	3.62772	4.26716	2.25336	-0.126442	0.686606	0.560856	-0.591019	-0.221702	0.481357	0.323866	-1.01042	0.0400793	0.922778	0.871776	0.1634	-0.283199	0.42444	0.279833	-1.10951	0.09526	0.791042	0.668287	0.434638	0.323278	0.371659	0.206062	1.30512	-0.651044	0.0876124	0.0113112	-2.77813	-0.484522	0.247816	0.0438677	-2.14517	-0.712541	0.0686808	0.00769536	-2.94914	5378	PMS1
ENSG00000064961	5.91261	6.15308	5.65044	-0.0059729	0.96618	0.941932	-0.073724	-0.126497	0.256776	0.134137	-1.55857	0.0688564	0.574657	0.406695	0.846835	-0.128198	0.244441	0.130763	-1.57299	0.120524	0.296534	0.152432	1.48524	0.197054	0.0827875	0.0242163	2.42996	0.0382729	0.819881	0.642997	0.470332	0.113102	0.469103	0.177055	1.39714	0.0365721	0.819051	0.657417	0.449907	10362	HMG20B
ENSG00000064989	2.88971	4.32981	1.49138	0.912999	0.0468762	0.0163925	2.61037	-0.526664	0.355352	0.210791	-1.2911	0.772429	0.122481	0.0476179	2.10468	-0.513841	0.369219	0.230827	-1.23426	1.43966	0.00761287	0.00100791	3.81982	1.28627	0.0179314	0.00298256	3.36002	-0.0115042	0.991739	0.976897	-0.0293086	-0.152075	0.837282	0.640452	-0.473957	0.0013193	0.999108	0.997586	0.00306198	10203	CALCRL
ENSG00000064995	4.80621	5.15904	4.37589	-0.402064	0.000669767	7.54253e-05	-4.91003	0.102922	0.359101	0.213976	1.28179	-0.248114	0.0290067	0.00700571	-2.99041	0.141046	0.199437	0.0985339	1.72924	-0.504986	0.000122864	3.99741e-06	-6.18612	-0.389161	0.0015625	0.000100245	-4.78964	-0.000184981	0.999418	0.99822	-0.00225786	0.153765	0.318235	0.0779059	1.85416	0.0379391	0.808672	0.639946	0.474679	6882	TAF11
ENSG00000064999	5.55973	5.99087	5.27198	0.115781	0.302282	0.182625	1.37858	0.15389	0.178814	0.0820043	1.82723	0.0688027	0.592651	0.425793	0.812295	0.30031	0.0113448	0.0018974	3.55265	-0.0381088	0.78083	0.653681	-0.455179	-0.231508	0.0480043	0.0113861	-2.77517	0.0931826	0.54183	0.286232	1.09445	0.0462039	0.804653	0.58609	0.553075	0.239603	0.0769268	0.00928925	2.86592	23294	ANKS1A
ENSG00000065000	7.42527	7.78702	7.1508	0.200316	0.0697067	0.0272448	2.37454	0.0745287	0.537828	0.380736	0.895497	0.236831	0.0375523	0.00987025	2.83896	0.29049	0.0126221	0.00220699	3.48846	0.125787	0.294838	0.151201	1.48994	-0.0536593	0.689659	0.533998	-0.632394	-0.00189372	0.993317	0.981903	-0.0229568	0.0346208	0.862359	0.688868	0.406011	0.214067	0.113363	0.0187639	2.54841	8943	AP3D1
ENSG00000065029	5.44605	5.94096	4.99837	0.367251	0.0385319	0.0128651	2.72029	0.0105838	0.964644	0.939136	0.0772808	0.297535	0.105951	0.0393839	2.19791	-0.0822461	0.684335	0.554414	-0.600846	0.356667	0.0573503	0.0154261	2.63807	0.379781	0.0442822	0.0102173	2.82357	0.21389	0.36328	0.134174	1.55841	0.144174	0.58973	0.291063	1.08323	0.12106	0.622521	0.385545	0.886323	7629	ZNF76
ENSG00000065054	6.41646	7.31036	5.77249	-0.598318	0.00242023	0.000387934	-4.22064	-0.33544	0.0788656	0.027682	-2.36702	-0.575725	0.0048103	0.000591607	-4.04365	-0.377754	0.0498168	0.0150818	-2.64834	-0.262878	0.181499	0.0765121	-1.8636	-0.197971	0.335261	0.177237	-1.39652	0.351529	0.131991	0.0226538	2.46113	0.374121	0.151525	0.0151035	2.64768	0.309215	0.175374	0.040443	2.18498	9351	SLC9A3R2
ENSG00000065057	3.3722	3.90015	2.96476	-0.360837	0.0356597	0.0116519	-2.76483	-0.32073	0.0729853	0.0249421	-2.41612	-0.349839	0.0576662	0.0174367	-2.58211	-0.278722	0.125709	0.052825	-2.05298	-0.0401075	0.861859	0.769755	-0.296532	-0.0711167	0.747151	0.608491	-0.520067	-0.0294094	0.92097	0.824872	-0.224083	-0.0184115	0.959598	0.89265	-0.136609	0.0125976	0.967527	0.927727	0.0918075	4913	NTHL1
ENSG00000065060	5.23213	5.7162	4.86712	-0.252854	0.137112	0.0648262	-1.94932	-0.0158871	0.942025	0.903449	-0.12279	-0.16186	0.388364	0.231556	-1.23226	0.245436	0.15993	0.0730029	1.88806	-0.236967	0.192745	0.0826855	-1.82287	-0.407297	0.0254714	0.00473505	-3.16113	0.0120061	0.969009	0.927741	0.0917895	0.103	0.708323	0.438035	0.790663	0.27333	0.187636	0.0456143	2.12593	54887	UHRF1BP1
ENSG00000065135	6.33027	6.70921	5.75885	-0.127462	0.415425	0.278519	-1.11264	0.0424978	0.819722	0.714142	0.371321	-0.051734	0.77709	0.654037	-0.454676	0.134334	0.391822	0.251427	1.17962	-0.16996	0.296823	0.152724	-1.48413	-0.186068	0.25201	0.116343	-1.63834	-0.379694	0.0418189	0.00325799	-3.32219	-0.303966	0.148712	0.0145332	-2.66517	-0.287858	0.116289	0.0197748	-2.5242	2773, 406974	GNAI3, MIR197
ENSG00000065150	6.54052	6.88139	6.2765	-0.430959	4.49915e-05	2.36018e-06	-6.42366	-0.0955441	0.304735	0.170133	-1.42085	-0.158794	0.0780278	0.0262612	-2.39189	0.0430715	0.657993	0.524374	0.647492	-0.335414	0.000913928	5.8523e-05	-5.01774	-0.201865	0.0311958	0.00631405	-3.03593	-0.292931	0.00834405	0.000268425	-4.37511	-0.020766	0.896543	0.758022	-0.312153	-0.154315	0.151624	0.0312339	-2.30966	3843	IPO5
ENSG00000065154	7.18779	7.65658	6.43129	-0.896922	6.32253e-08	3.50545e-10	-11.0548	-0.0355076	0.789714	0.672698	-0.428472	-0.787306	7.48389e-07	2.50785e-09	-9.88934	0.0771135	0.501262	0.355095	0.94576	-0.861415	2.25623e-07	6.73582e-10	-10.6579	-0.86442	5.14526e-07	5.78146e-10	-10.7498	-0.148105	0.280945	0.0852279	-1.80686	-0.0384887	0.830703	0.630131	-0.488729	-0.0354838	0.828191	0.671313	-0.430406	4942	OAT
ENSG00000065183	4.82282	5.21455	4.34538	-0.509418	0.000512474	5.36423e-05	-5.05479	-0.255325	0.0598297	0.0189836	-2.54304	-0.420329	0.00463345	0.000559526	-4.06704	-0.239019	0.0828214	0.030216	-2.32546	-0.254093	0.0738585	0.0217125	-2.48088	-0.181309	0.218922	0.0946887	-1.75069	-0.0816808	0.665467	0.426291	-0.811407	0.00740877	0.980514	0.943595	0.0716096	-0.0653745	0.736898	0.53064	-0.637645	10885	WDR3
ENSG00000065243	6.00584	6.36234	5.05705	-0.169195	0.478342	0.337197	-0.982317	-0.185881	0.445939	0.292157	-1.08071	-0.184443	0.464392	0.298758	-1.06565	-0.0879972	0.734327	0.616615	-0.508242	0.0166862	0.958184	0.923642	0.0970131	-0.0964462	0.727091	0.582053	-0.559088	-0.372073	0.190911	0.0433512	-2.15099	-0.387321	0.223229	0.035563	-2.24737	-0.274189	0.33174	0.126282	-1.59262	5586	PKN2
ENSG00000065268	4.85745	5.30747	4.37674	-0.0640903	0.836272	0.750238	-0.32256	0.171003	0.555481	0.398309	0.862328	-0.0781357	0.811474	0.702554	-0.387166	0.159772	0.577083	0.433841	0.798032	-0.235093	0.414075	0.246853	-1.19145	-0.237908	0.413324	0.241553	-1.20537	0.0670298	0.877986	0.743504	0.331593	0.0529844	0.912925	0.792001	0.267117	0.0557991	0.893157	0.779048	0.284214	57418	WDR18
ENSG00000065308	4.84837	5.87788	4.03754	1.18906	3.47103e-07	4.64078e-09	9.54273	0.183763	0.30934	0.173602	1.40887	1.1376	3.02495e-06	1.84302e-08	8.79439	0.177898	0.337897	0.203992	1.31133	1.00529	5.32089e-06	6.41891e-08	8.14856	0.959704	1.40585e-05	1.69596e-07	7.66443	-0.131276	0.59636	0.344089	-0.968088	-0.18273	0.415218	0.135808	-1.55154	-0.137141	0.546828	0.305308	-1.05094	9697	TRAM2
ENSG00000065320	7.02337	7.76465	5.72139	0.141616	0.38114	0.248033	1.18838	-1.27453	1.93199e-07	3.53133e-10	-11.0503	0.123899	0.480743	0.313847	1.03209	-0.866125	2.73112e-05	2.52927e-07	-7.46969	1.41614	5.65092e-08	6.43699e-11	12.1352	0.990024	5.65516e-06	3.95717e-08	8.39557	0.270769	0.161362	0.0321973	2.29514	0.253052	0.259927	0.0492876	2.08757	0.679172	0.00133321	6.12356e-06	5.99609	9423	NTN1
ENSG00000065328	-0.461534	2.79927	-3.6335	-2.85386	2.89541e-07	3.61639e-09	-9.68221	-1.92821	1.93922e-05	3.45002e-07	-7.32011	-1.49682	0.0425358	0.0116544	-2.76473	-0.785148	0.252706	0.136938	-1.54683	-0.925648	0.0484077	0.0122488	-2.74239	-0.711675	0.395101	0.225366	-1.24936	-3.83111	5.48388e-07	9.48696e-10	-10.4538	-2.47407	0.0118392	6.22631e-05	-4.99141	-2.68805	0.00118372	4.6027e-06	-6.12308	55388	MCM10
ENSG00000065357	7.12503	7.50534	6.7061	-0.4614	0.000734228	8.56346e-05	-4.85626	-0.301602	0.0202381	0.00454504	-3.17885	-0.286307	0.0252444	0.00578469	-3.07415	-0.236569	0.0590542	0.0189898	-2.54289	-0.159798	0.22566	0.103171	-1.7043	-0.0497376	0.739571	0.598353	-0.53493	-0.197451	0.20647	0.0494548	-2.08588	-0.0223575	0.92348	0.813328	-0.239143	-0.132418	0.390778	0.170378	-1.42	1606	DGKA
ENSG00000065361	7.98903	8.42001	7.56124	-0.407694	0.00170916	0.000247736	-4.40878	-0.312236	0.0140387	0.00277318	-3.39114	-0.336516	0.00954478	0.00151374	-3.64829	-0.000982872	0.99528	0.991691	-0.01054	-0.0954585	0.480132	0.306036	-1.04931	-0.335533	0.0117471	0.00167887	-3.6045	0.120848	0.460959	0.207885	1.29968	0.192027	0.258359	0.048703	2.0935	0.432101	0.00671005	0.000130237	4.67919	2065	ERBB3
ENSG00000065413	0.708653	1.39203	-0.0526498	-0.127793	0.649913	0.518331	-0.65705	-0.593635	0.0374884	0.0102646	-2.82151	-0.194453	0.48705	0.3201	-1.01851	-0.72218	0.011782	0.00199756	-3.53082	0.465842	0.109665	0.0377777	2.21815	0.527727	0.0631425	0.016641	2.60349	0.307675	0.352492	0.127586	1.58685	0.241015	0.518396	0.222165	1.25835	0.17913	0.655609	0.425221	0.813316	91526	ANKRD44
ENSG00000065427	6.85204	7.25629	6.44979	-0.478065	6.35564e-05	3.63611e-06	-6.2286	0.0160969	0.901574	0.83714	0.208137	-0.403069	0.000537375	2.89101e-05	-5.31915	0.0875395	0.408107	0.265656	1.14381	-0.494162	8.16895e-05	2.24468e-06	-6.44644	-0.490609	0.000101779	2.31922e-06	-6.4316	-0.118612	0.366708	0.137205	-1.54572	-0.0436158	0.795972	0.571144	-0.575446	-0.0471692	0.747564	0.547476	-0.611497	3735	KARS
ENSG00000065457	4.76359	5.04388	4.53865	0.221927	0.0246055	0.00731735	2.9713	0.0895632	0.402738	0.252223	1.17757	0.244665	0.0216995	0.0046855	3.16568	0.210758	0.0452771	0.0132496	2.70701	0.132363	0.205136	0.0901978	1.77672	0.0339073	0.780509	0.655964	0.451955	-0.0870028	0.534815	0.27834	-1.11306	-0.0642641	0.676554	0.393592	-0.871137	0.034192	0.818132	0.65633	0.451439	23536	ADAT1
ENSG00000065485	3.59902	4.33684	2.89949	-0.679387	0.00197769	0.000300998	-4.32706	-0.109026	0.630372	0.47928	-0.720387	-0.857849	0.000613961	3.44518e-05	-5.24389	-0.140899	0.515135	0.368909	-0.918391	-0.57036	0.0115654	0.00176085	-3.5843	-0.71695	0.00298277	0.000247701	-4.40884	0.0599882	0.851575	0.696734	0.395162	-0.118474	0.745331	0.489576	-0.703409	0.0281157	0.934254	0.855938	0.183809	102465667, 10954	MIR7110, PDIA5
ENSG00000065491	5.34171	5.91722	4.92348	0.511196	0.00015217	1.11626e-05	5.73167	0.279821	0.0233057	0.00544392	3.10058	0.402052	0.00220362	0.000200854	4.49689	0.359549	0.00530147	0.000643102	4.00863	0.231375	0.0585693	0.015894	2.62446	0.0425034	0.763781	0.631249	0.487124	0.225976	0.131	0.0222684	2.46912	0.116832	0.488495	0.193815	1.34264	0.305704	0.0341921	0.00236847	3.45841	55633	TBC1D22B
ENSG00000065518	6.19344	6.48329	5.95583	-0.0851778	0.428283	0.289775	-1.08621	0.055655	0.636216	0.485312	0.710414	-0.0545222	0.65465	0.494786	-0.694896	0.162923	0.121623	0.0506143	2.07434	-0.140833	0.199879	0.0869273	-1.79638	-0.217445	0.0479763	0.0113618	-2.77613	-0.0857055	0.54274	0.287483	-1.09153	-0.0550498	0.745596	0.490114	-0.702528	0.0215627	0.897052	0.785902	0.275156	4710	NDUFB4
ENSG00000065526	6.66813	6.93087	6.44912	-0.0424098	0.719459	0.601675	-0.530047	-0.126261	0.246618	0.127073	-1.58911	-0.128439	0.241931	0.119425	-1.62382	-0.148611	0.16115	0.0737856	-1.88252	0.083851	0.478685	0.304688	1.05232	0.0201719	0.878648	0.801131	0.255116	-0.0558201	0.717104	0.489692	-0.70322	-0.141849	0.339769	0.0898019	-1.77907	-0.0781702	0.574041	0.333869	-0.989261	23013	SPEN
ENSG00000065534	1.66082	2.5868	0.10301	-0.40217	0.399761	0.264705	-1.14616	-0.251027	0.635139	0.484258	-0.712152	-0.805477	0.137751	0.0558961	-2.0246	-0.476783	0.3709	0.232715	-1.2291	-0.151144	0.797753	0.679741	-0.418663	-0.328693	0.600679	0.430024	-0.804776	-0.214253	0.76595	0.557981	-0.595397	-0.617559	0.404038	0.128127	-1.58447	-0.440009	0.500748	0.261312	-1.15459	4638	MYLK
ENSG00000065548	5.80769	6.2908	4.8517	-0.294789	0.175299	0.0899032	-1.77846	0.182736	0.435642	0.282253	1.10379	-0.147066	0.562541	0.393672	-0.870986	0.130844	0.589126	0.445582	0.777514	-0.477525	0.0385322	0.00897511	-2.88118	-0.27791	0.244418	0.111494	-1.66185	-0.406729	0.13828	0.0244916	-2.42467	-0.259007	0.414965	0.135667	-1.55213	-0.458622	0.087134	0.0117485	-2.76112	55854	ZC3H15
ENSG00000065559	5.49421	5.94848	4.95665	0.660871	8.01763e-06	2.43327e-07	7.48843	0.250166	0.038049	0.0104645	2.81291	0.587615	8.01357e-05	1.95786e-06	6.50868	0.320707	0.0119209	0.00203119	3.52373	0.410704	0.00164035	0.000128047	4.68634	0.266908	0.0313334	0.00636099	3.03269	-0.132356	0.401732	0.162426	-1.44818	-0.205611	0.200305	0.0280572	-2.36065	-0.0618151	0.711254	0.492803	-0.69813	6416	MAP2K4
ENSG00000065600	3.32727	3.57406	2.74821	-0.268512	0.084783	0.0349763	-2.25539	0.0953011	0.58023	0.425247	0.813268	-0.308528	0.0646585	0.0204405	-2.50889	0.0935162	0.585756	0.44236	0.783112	-0.363813	0.0282576	0.00587154	-3.06765	-0.402044	0.0181326	0.00302739	-3.35364	0.0278619	0.918668	0.818816	0.231976	-0.0121537	0.971666	0.921562	-0.0996648	0.026077	0.917296	0.825024	0.223885	55248	TMEM206
ENSG00000065613	7.03924	7.50834	6.16452	-0.358994	0.198693	0.106218	-1.68844	-0.0799257	0.817764	0.711489	-0.374939	-0.314188	0.274763	0.142479	-1.52417	-0.315053	0.25742	0.140706	-1.53134	-0.279068	0.359593	0.201314	-1.31945	0.000865355	0.998706	0.996679	0.00421188	-0.340147	0.34225	0.120941	-1.6168	-0.295341	0.462932	0.171224	-1.41706	-0.575275	0.0873897	0.0118309	-2.75799	9748	SLK
ENSG00000065615	4.43396	5.21456	3.07086	-0.687772	0.0137741	0.0035235	-3.28857	0.0824145	0.799448	0.68588	0.410145	-0.622201	0.0444865	0.012403	-2.73677	0.157822	0.612612	0.471943	0.732616	-0.770186	0.00966771	0.00137597	-3.68861	-0.780024	0.0137681	0.00207616	-3.51443	-0.414835	0.23722	0.0631604	-1.96263	-0.349264	0.415722	0.136092	-1.55035	-0.339427	0.312808	0.113072	-1.65411	51167	CYB5R4
ENSG00000065618	9.706	10.6275	9.01358	0.158115	0.736122	0.621306	0.501446	0.446112	0.309473	0.173696	1.40855	0.218956	0.63843	0.475979	0.725876	0.0166177	0.973912	0.955932	0.0559267	-0.287997	0.55389	0.38016	-0.896601	0.202338	0.673771	0.514452	0.663218	-0.295978	0.591148	0.338741	-0.979113	-0.235137	0.728231	0.463288	-0.747187	-0.725472	0.148264	0.0301351	-2.32673	1308, 100126326	COL17A1, MIR936
ENSG00000065621	4.52337	4.94676	4.29967	0.0978064	0.49382	0.352741	0.950495	0.0555571	0.734377	0.600683	0.531504	-0.0766457	0.63736	0.474418	-0.728478	-0.104478	0.482967	0.336191	-0.984411	0.0422492	0.801879	0.685501	0.410671	0.0278327	0.8732	0.79271	0.266184	0.104198	0.587797	0.335388	0.986086	-0.0702541	0.751312	0.500358	-0.68585	-0.0558375	0.782015	0.600483	-0.531797	119391	GSTO2
ENSG00000065665	2.85837	3.41183	2.10791	0.727361	0.000945341	0.000118016	4.72074	0.598754	0.00710431	0.00110376	3.78157	0.522273	0.0259827	0.00600097	3.05814	0.513648	0.0292072	0.00716229	2.98071	0.128607	0.558734	0.385562	0.886291	0.0086249	0.975419	0.957055	0.0545	-0.241375	0.431369	0.183507	-1.37569	-0.446463	0.105191	0.00682562	-3.00183	-0.32648	0.191695	0.0472711	-2.1083	55176	SEC61A2
ENSG00000065675	0.496427	1.66666	-0.492755	-0.974226	0.000930651	0.000115786	-4.72879	-1.38112	0.000112163	3.90894e-06	-6.19615	-1.27128	0.000184097	6.39341e-06	-5.97698	-1.29598	0.000234043	5.88923e-06	-6.01339	0.406892	0.226623	0.103916	1.70039	0.0246962	0.952518	0.91793	0.104297	0.189913	0.576	0.323304	1.01163	-0.10714	0.840122	0.644735	-0.46786	0.275056	0.519101	0.277657	1.11469	5588	PRKCQ
ENSG00000065717	5.32164	5.96097	4.56787	-0.366307	0.0437283	0.0150903	-2.64808	-0.224892	0.236498	0.119957	-1.62135	-0.447375	0.0165982	0.00328061	-3.31922	-0.209605	0.248359	0.13372	-1.56033	-0.141415	0.499363	0.324426	-1.00923	-0.237771	0.2138	0.0919261	-1.76657	0.601295	0.00779731	0.000235181	4.43061	0.520227	0.0435343	0.0010928	3.78577	0.616582	0.00891131	0.000204689	4.48894	7089	TLE2
ENSG00000065802	5.46686	5.67818	5.18697	-0.0515761	0.683417	0.557502	-0.596128	0.147383	0.211767	0.103106	1.70465	0.0113626	0.939587	0.897625	0.130238	0.174805	0.134584	0.0579809	2.00611	-0.198959	0.0957657	0.0314376	-2.30656	-0.163442	0.179142	0.0713818	-1.89971	0.0595913	0.727527	0.50347	0.680821	0.12253	0.462014	0.170106	1.42094	0.0870138	0.564612	0.323569	1.01106	51665	ASB1
ENSG00000065809	7.38983	8.15839	6.3804	0.71773	0.0319047	0.0101353	2.82716	0.533427	0.113616	0.0444207	2.139	0.633357	0.0583609	0.0177895	2.57292	0.781502	0.0214368	0.00467517	3.16664	0.184303	0.646058	0.483293	0.713744	-0.148145	0.713844	0.565204	-0.584419	-0.236493	0.591997	0.339804	-0.976911	-0.320866	0.52402	0.227002	-1.24481	0.0115818	0.983901	0.964058	0.0456056	83641	FAM107B
ENSG00000065833	4.43806	5.12853	3.8443	0.497381	0.00945526	0.00219315	3.49113	-0.0204822	0.935683	0.891673	-0.13786	0.545676	0.0130954	0.00236009	3.45992	0.405408	0.0601095	0.0194652	2.53149	0.517864	0.0109109	0.00163631	3.61536	0.140268	0.537403	0.358498	0.938952	-0.532544	0.0395518	0.00293994	-3.36618	-0.484249	0.0652304	0.00264082	-3.41201	-0.106654	0.706516	0.486771	-0.708014	4199	ME1
ENSG00000065882	5.326	5.76983	4.75445	0.421182	0.00450753	0.000854929	3.88905	0.323676	0.0291489	0.00739156	2.96686	0.446335	0.00468858	0.000568754	4.06018	0.441513	0.00531877	0.00064816	4.00534	0.0975058	0.546755	0.372486	0.911417	0.00482199	0.980005	0.964362	0.0452203	0.0271081	0.914721	0.810976	0.242219	0.0522612	0.830083	0.627931	0.491891	0.144945	0.418709	0.191484	1.34999	23216	TBC1D1
ENSG00000065883	5.94081	6.14501	5.61387	0.27579	0.00192032	0.000290042	4.34261	0.283819	0.00215648	0.000212718	4.47277	0.24879	0.00631376	0.000845912	3.89351	0.240678	0.00784773	0.00115136	3.76378	-0.00802903	0.942351	0.900381	-0.126713	0.00811155	0.940654	0.899333	0.128053	-0.00618167	0.967351	0.924032	-0.0965163	-0.0331821	0.817478	0.605984	-0.523731	-0.0493227	0.672456	0.444983	-0.778552	8621	CDK13
ENSG00000065911	4.72841	5.5294	3.67722	-0.831129	0.0143717	0.00371441	-3.26589	-0.295971	0.396562	0.246569	-1.19219	-0.53011	0.14405	0.0593471	-1.99432	0.344162	0.319232	0.188431	1.35972	-0.535158	0.136617	0.0514488	-2.06618	-0.874271	0.0170239	0.00277352	-3.39108	-0.331924	0.455512	0.203014	-1.31429	-0.0309049	0.966008	0.909179	-0.115467	0.308209	0.46588	0.229236	1.23863	10797	MTHFD2
ENSG00000065923	2.44796	3.28036	1.72311	-0.370551	0.018459	0.00508119	-3.13054	0.587717	0.000495473	2.77125e-05	5.33734	-0.624847	0.000852738	5.47406e-05	-5.04616	0.217724	0.158598	0.0721628	1.89407	-0.958268	3.32592e-06	3.25539e-08	-8.49644	-0.842571	3.70588e-05	6.07373e-07	-7.05124	0.0815507	0.721478	0.495854	0.693158	-0.172745	0.473137	0.179948	-1.38744	-0.288442	0.0956636	0.0137553	-2.69008	84679	SLC9A7
ENSG00000065970	5.2486	5.78893	4.91628	0.366223	0.0023894	0.000381273	4.22791	0.23271	0.0493782	0.0147807	2.6575	0.471162	0.00046225	2.35448e-05	5.40752	0.344515	0.00598215	0.000774148	3.93076	0.133513	0.271937	0.134701	1.55619	0.126647	0.299507	0.150091	1.49421	0.124504	0.423135	0.177281	1.39637	0.229444	0.141688	0.0130337	2.71442	0.236309	0.0883567	0.0121221	2.74707	55810	FOXJ2
ENSG00000065978	8.21045	8.49472	7.81563	0.0225669	0.902986	0.845219	0.197667	-0.223143	0.140921	0.0593201	-1.99455	0.082734	0.626544	0.462187	0.749053	-0.117369	0.438292	0.29369	-1.07719	0.24571	0.116394	0.0409609	2.17877	0.200103	0.203858	0.0856521	1.80423	-0.204189	0.270625	0.0798867	-1.84099	-0.144021	0.515229	0.219301	-1.26647	-0.0984146	0.618077	0.380909	-0.895166	4904	YBX1
ENSG00000065989	3.49092	4.75473	2.14313	0.959969	0.00813808	0.00182565	3.56899	-0.328533	0.451783	0.297115	-1.06938	0.657208	0.0460964	0.0129585	2.71703	-0.243173	0.507843	0.36152	-0.932942	1.2885	0.00204938	0.000171062	4.56438	0.900381	0.00966883	0.00130013	3.71254	0.915656	0.0433	0.00349028	3.29264	0.612895	0.151092	0.0150512	2.64926	1.00102	0.03522	0.00250991	3.4337	5141	PDE4A
ENSG00000066027	5.66108	6.28001	4.68955	-0.964017	1.52384e-05	5.57989e-07	-7.09126	-0.155816	0.408064	0.257746	-1.16353	-0.835787	0.000154484	4.9935e-06	-6.08675	-0.0626427	0.758315	0.646905	-0.464777	-0.8082	0.000185672	6.93458e-06	-5.94103	-0.773144	0.000359864	1.34404e-05	-5.65058	-0.144726	0.549242	0.294373	-1.07563	-0.0164963	0.964635	0.90645	-0.118953	-0.0515526	0.849519	0.704646	-0.384298	5525	PPP2R5A
ENSG00000066044	6.20025	6.5121	6.01414	0.00296817	0.983618	0.972111	0.0353821	-0.0626519	0.613724	0.46235	-0.748776	0.0588448	0.651236	0.490733	0.701515	0.0992505	0.390436	0.250062	1.18313	0.06562	0.611568	0.442514	0.782843	-0.0404057	0.76574	0.634314	-0.482729	-0.0914567	0.543447	0.28813	-1.09003	-0.0355801	0.85538	0.675735	-0.424237	0.0704456	0.641923	0.409293	0.842077	1994	ELAVL1
ENSG00000066084	5.90157	6.41509	5.3401	-0.634619	0.00014897	1.08734e-05	-5.74316	-0.0695661	0.677535	0.53444	-0.631705	-0.470014	0.00344444	0.000378894	-4.23053	-0.0986144	0.528999	0.383027	-0.891117	-0.565053	0.000766566	4.63312e-05	-5.11723	-0.3714	0.0181795	0.00303932	-3.35195	-0.191148	0.305137	0.0986632	-1.72853	-0.026543	0.92348	0.813369	-0.239089	-0.220196	0.21645	0.0589095	-1.99807	57609	DIP2B
ENSG00000066117	6.23962	6.56604	5.93823	0.277124	0.00800549	0.00178859	3.57768	0.300719	0.00584786	0.000847268	3.89284	0.25259	0.0185423	0.00379251	3.25694	0.36723	0.00162332	0.000114828	4.73229	-0.023595	0.857646	0.76385	-0.304384	-0.11464	0.303881	0.153616	-1.48075	0.00176554	0.993317	0.982033	0.022792	-0.0227683	0.90283	0.771968	-0.293595	0.0682765	0.624375	0.387681	0.882272	6602	SMARCD1
ENSG00000066135	6.40878	6.66936	6.17136	-0.0956776	0.470094	0.329521	-0.998405	-0.0955864	0.485712	0.328543	-1.00047	-0.0885351	0.534802	0.365788	-0.924513	-0.116245	0.37646	0.237716	-1.21559	-9.11784e-05	0.99946	0.999248	-0.000953372	0.0277095	0.861622	0.775042	0.289518	0.10305	0.548948	0.293904	1.0767	0.110192	0.563522	0.263475	1.1492	0.0823917	0.632449	0.397896	0.863098	9682	KDM4A
ENSG00000066136	5.3818	5.67583	4.91369	-0.28898	0.0213645	0.00611138	-3.05019	-0.0331044	0.830018	0.729585	-0.350355	-0.199532	0.122774	0.0477766	-2.10303	0.0269982	0.854889	0.778062	0.285518	-0.255876	0.0525034	0.0136343	-2.69408	-0.22653	0.0856425	0.0253332	-2.40881	0.133997	0.41659	0.172361	1.41313	0.223446	0.200737	0.0282691	2.35709	0.1941	0.202195	0.052089	2.06	4802	NFYC
ENSG00000066185	0.737093	2.04462	-1.03983	-0.230783	0.591833	0.454413	-0.762299	-0.95626	0.0368885	0.0100464	-2.83108	-0.71507	0.0412566	0.0112009	-2.78252	-0.711663	0.0431627	0.0124	-2.73687	0.725477	0.125011	0.0453448	2.12886	-0.00340703	0.995037	0.990126	-0.0125242	1.18311	0.00883963	0.000298371	4.33074	0.698825	0.189327	0.0244892	2.42471	1.42771	0.0104903	0.00027617	4.36318	84217	ZMYND12
ENSG00000066248	2.49122	3.26371	1.51952	-0.835307	0.0043917	0.000828143	-3.90243	-0.329282	0.246381	0.126905	-1.58985	-0.70118	0.0236699	0.00527212	-3.11452	-0.45091	0.128656	0.0545101	-2.03723	-0.506025	0.0991002	0.0329911	-2.28348	-0.250269	0.46816	0.291028	-1.08332	-0.166953	0.668577	0.429587	-0.80555	-0.0328255	0.957889	0.888555	-0.141855	-0.288582	0.437565	0.206239	-1.30459	25791	NGEF
ENSG00000066279	1.01467	4.1193	-2.29942	-3.15308	2.2142e-06	4.94945e-08	-8.2808	-1.67772	0.00048965	2.71191e-05	-5.34665	-1.57403	0.033276	0.00842392	-2.90923	-1.87786	0.0176972	0.00355734	-3.28447	-1.47536	0.0132713	0.00212334	-3.50488	0.303835	0.76922	0.638873	0.47621	-2.67767	5.32858e-05	4.70751e-07	-7.17181	-1.09861	0.277945	0.0573739	-2.01143	-2.87781	0.00269971	2.50019e-05	-5.38164	259266	ASPM
ENSG00000066322	6.81398	7.22508	6.51519	0.248047	0.0845424	0.0348513	2.25712	0.274943	0.0625252	0.020156	2.51537	0.26236	0.0759987	0.0252912	2.40959	0.331946	0.0260245	0.00611091	3.05022	-0.026896	0.886122	0.810044	-0.243438	-0.0695863	0.689205	0.533417	-0.633301	-0.0699753	0.743374	0.525113	-0.646328	-0.0556628	0.825552	0.61973	-0.503727	-0.0129726	0.959121	0.907132	-0.118082	102466723, 64834	MIR6734, ELOVL1
ENSG00000066379	2.42504	2.96	1.92534	-0.248566	0.216754	0.11908	-1.62543	0.0466713	0.85175	0.761089	0.308063	-0.210665	0.322432	0.178465	-1.39239	0.0419583	0.856897	0.781039	0.281581	-0.295237	0.165734	0.0672709	-1.93032	-0.252624	0.232133	0.102934	-1.70555	0.206998	0.434713	0.187282	1.36342	0.244899	0.397557	0.123097	1.60693	0.202285	0.414564	0.188176	1.36054	30834	ZNRD1
ENSG00000066382	1.37202	2.779	-1.11198	0.711046	0.0792719	0.0321473	2.29589	-1.29527	0.0176844	0.00377219	-3.25925	-0.0590438	0.89084	0.819517	-0.231062	-0.871712	0.0238096	0.00539358	-3.10462	2.00632	0.000513889	2.7177e-05	5.34573	0.812668	0.0365302	0.00783218	2.94137	1.45894	0.00393949	8.64081e-05	4.85245	0.688851	0.16099	0.0171932	2.58855	1.8825	0.00502357	7.36077e-05	4.92037	744	MPPED2
ENSG00000066422	4.54043	4.91816	3.60632	-0.0123688	0.962861	0.937249	-0.0796822	0.263213	0.211917	0.103219	1.70405	-0.128995	0.610648	0.444145	-0.780007	0.199497	0.372306	0.234004	1.2256	-0.275582	0.198974	0.0863761	-1.79976	-0.328492	0.145429	0.0535179	-2.04645	-0.197851	0.492472	0.23602	-1.22015	-0.314477	0.283155	0.0606922	-1.98294	-0.261567	0.301933	0.106641	-1.68626	27107	ZBTB11
ENSG00000066427	3.86411	4.25563	3.31511	-0.213593	0.26257	0.152222	-1.48604	-0.123747	0.559118	0.402927	-0.853771	-0.186193	0.392041	0.23468	-1.22377	-0.186415	0.376935	0.238131	-1.21448	-0.0898453	0.696962	0.544304	-0.61639	0.000221671	0.999459	0.99885	0.00145832	-0.163496	0.538654	0.283021	-1.10198	-0.136097	0.656512	0.367138	-0.921861	-0.226164	0.360768	0.147085	-1.50589	4287	ATXN3
ENSG00000066455	5.9355	6.16222	5.43832	-0.378099	0.00187965	0.000282372	-4.35386	-0.00906584	0.95151	0.917713	-0.104573	-0.375088	0.00307334	0.0003187	-4.30309	-0.108971	0.362087	0.224426	-1.25199	-0.369033	0.00356843	0.000361343	-4.25042	-0.266117	0.0299725	0.00597453	-3.06007	0.00167687	0.994309	0.984801	0.0192793	0.00468775	0.984796	0.957557	0.0538622	-0.0982285	0.511464	0.270371	-1.13226	9950	GOLGA5
ENSG00000066468	6.66721	7.3599	5.77189	-0.27932	0.276998	0.163198	-1.4454	-0.874327	0.0018606	0.000173216	-4.55912	-0.163875	0.578327	0.410983	-0.838992	-0.610888	0.0214221	0.00466415	-3.16766	0.595007	0.0263881	0.00529996	3.11224	0.447013	0.0988829	0.0311536	2.31089	0.315902	0.338655	0.118971	1.62594	0.431348	0.230312	0.037622	2.22015	0.579341	0.0615028	0.00619787	3.04405	2263	FGFR2
ENSG00000066557	3.35799	3.98897	1.81652	-0.595608	0.0436177	0.0150335	-2.6498	-0.00723459	0.985157	0.973632	-0.0334519	-0.382015	0.277774	0.14478	-1.51498	0.0649304	0.865655	0.79266	0.26625	-0.588373	0.0603554	0.0165772	-2.60525	-0.446946	0.201652	0.08434	-1.8124	-0.536559	0.159929	0.0316531	-2.3033	-0.322967	0.495617	0.201049	-1.32026	-0.464394	0.207235	0.0545408	-2.03695	55631	LRRC40
ENSG00000066583	3.87113	4.28933	3.51189	-0.672904	1.96241e-06	4.28041e-08	-8.3552	-0.311217	0.00549124	0.000781939	-3.92655	-0.427781	0.000740671	4.51271e-05	-5.12846	-0.318169	0.00715301	0.00100562	-3.82078	-0.361687	0.0028975	0.000272043	-4.3695	-0.109612	0.373363	0.20753	-1.30074	-0.163924	0.213315	0.0524547	-2.0565	0.0811987	0.639177	0.345934	0.964311	-0.170876	0.201809	0.0518112	-2.06267	51015	ISOC1
ENSG00000066629	1.93815	2.94925	0.632254	-0.0489902	0.88144	0.815009	-0.236947	-0.995804	0.00337863	0.000395234	-4.21283	-0.278882	0.294344	0.157036	-1.46793	-0.788895	0.00635205	0.000845237	-3.89385	0.946814	0.00518679	0.000599519	4.03808	0.510013	0.0719283	0.0199288	2.52062	0.732524	0.024885	0.00145098	3.66619	0.502633	0.168967	0.0187878	2.54782	0.939433	0.0181013	0.000766488	3.93494	2009	EML1
ENSG00000066651	3.53576	4.00661	2.78682	-0.105531	0.648168	0.516504	-0.659951	0.0638949	0.805538	0.694177	0.398683	0.0724333	0.796596	0.6818	0.415801	0.212437	0.372868	0.234539	1.22415	-0.169426	0.474956	0.300895	-1.06082	-0.140004	0.585402	0.412494	-0.83624	-0.351824	0.21181	0.0517989	-2.06279	-0.17386	0.598682	0.300599	-1.06149	-0.203282	0.46316	0.227361	-1.24381	60487	TRMT11
ENSG00000066654	5.18414	5.62165	4.2854	-0.508618	0.0256996	0.00773484	-2.94688	-0.116842	0.650576	0.502172	-0.682917	-0.247384	0.320741	0.177128	-1.39689	-0.0547306	0.841928	0.759337	-0.310399	-0.391776	0.103089	0.0347273	-2.25883	-0.192654	0.461575	0.285247	-1.09675	-0.248887	0.40946	0.167496	-1.43009	0.0123476	0.980665	0.944637	0.0702843	-0.186775	0.5355	0.293768	-1.07702	55623	THUMPD1
ENSG00000066697	3.88992	4.34112	3.35777	0.370307	0.0149854	0.00392143	3.24255	0.159023	0.331942	0.191568	1.34972	0.507915	0.00325954	0.000347938	4.26627	0.253217	0.121883	0.0507494	2.07301	0.211284	0.180052	0.0756496	1.86952	0.254698	0.110213	0.0363876	2.2363	-0.108562	0.633895	0.387622	-0.882384	0.0290465	0.914054	0.794151	0.264287	-0.0143678	0.957121	0.903354	-0.12291	91283	MSANTD3
ENSG00000066739	5.04331	5.52875	4.44932	-0.160943	0.340651	0.214307	-1.28083	-0.505353	0.00569734	0.000819397	-3.9069	-0.141396	0.445261	0.280953	-1.10686	-0.49031	0.0081058	0.00120651	-3.74406	0.34441	0.055387	0.0146828	2.66052	0.348914	0.0551672	0.0138011	2.68858	0.00173708	0.995854	0.989239	0.0136501	0.0212842	0.947939	0.867639	0.168723	0.0167805	0.956326	0.900798	0.126179	55102	ATG2B
ENSG00000066777	7.01927	7.45401	6.30847	-0.247877	0.210917	0.11491	-1.6452	0.0865468	0.711091	0.573448	0.571979	-0.0999328	0.663972	0.506161	-0.676488	0.253271	0.206989	0.10384	1.70079	-0.334424	0.109847	0.0378472	-2.21726	-0.353204	0.0915451	0.0278713	-2.3638	-0.257188	0.306455	0.0995191	-1.72386	-0.109244	0.734102	0.472226	-0.732142	-0.0904632	0.753138	0.555655	-0.598949	10565	ARFGEF1
ENSG00000066827	3.37139	3.73393	3.08513	0.110762	0.441732	0.301835	1.05871	0.207518	0.147503	0.0629445	1.96438	0.279165	0.0566798	0.016987	2.59408	0.325992	0.0274962	0.00656706	3.01875	-0.096756	0.533544	0.358438	-0.939072	-0.0468279	0.776766	0.650688	-0.459412	-0.0332145	0.890753	0.766344	-0.301065	0.135188	0.493433	0.198365	1.32849	0.0852601	0.650022	0.418061	0.826159	57623	ZFAT
ENSG00000066855	4.41719	4.73011	3.99649	-0.239306	0.0104559	0.00248194	-3.43848	-0.0230489	0.840005	0.74343	-0.331693	-0.218423	0.0333994	0.00846127	-2.90727	0.178028	0.071475	0.0246176	2.42226	-0.216258	0.0271992	0.00554324	-3.09272	-0.396451	0.000521617	2.23101e-05	-5.43077	-0.346747	0.00439651	0.000101218	-4.78556	-0.325863	0.0193665	0.000198232	-4.50241	-0.14567	0.201451	0.0516608	-2.06413	9650	MTFR1
ENSG00000066923	1.4732	1.93016	0.456092	0.239076	0.26252	0.152172	1.48623	-0.0236834	0.934425	0.889506	-0.140637	0.280499	0.232487	0.112653	1.65615	-0.361716	0.139111	0.0605503	-1.98413	0.262759	0.25221	0.120811	1.6174	0.642215	0.00953383	0.00127358	3.72124	-0.0666698	0.855669	0.704143	-0.384987	-0.0252464	0.950808	0.873598	-0.161056	-0.404702	0.157167	0.0334768	-2.27647	10734	STAG3
ENSG00000066926	4.45215	4.96239	3.77637	-0.767382	3.44615e-07	4.55623e-09	-9.55296	0.0946124	0.377325	0.229572	1.2377	-0.782819	1.31053e-06	6.30794e-09	-9.37286	0.191638	0.0681551	0.0231751	2.45051	-0.861995	1.99337e-07	5.68923e-10	-10.7595	-0.974458	1.27502e-07	8.54519e-11	-11.9493	-0.0738242	0.608479	0.357646	-0.940653	-0.0892611	0.604293	0.307098	-1.04695	0.0232016	0.884882	0.763644	0.304659	2235	FECH
ENSG00000066933	5.17665	5.48157	4.65012	0.12039	0.597147	0.459844	0.75303	0.162904	0.479491	0.322319	1.01374	0.110686	0.65978	0.501399	0.684166	0.073854	0.764341	0.654484	0.454044	-0.0425138	0.875736	0.791807	-0.267373	0.0368315	0.890626	0.819378	0.231244	0.079037	0.813987	0.633519	0.483868	0.0693323	0.850682	0.665857	0.438042	-0.010013	0.978082	0.950695	-0.0625814	4649	MYO9A
ENSG00000067048	6.28179	6.79915	5.34698	-0.221246	0.400271	0.265092	-1.1452	-0.22465	0.407227	0.256747	-1.16606	-0.137178	0.64501	0.483414	-0.713545	-0.415972	0.10662	0.0422568	-2.16353	0.00340406	0.993672	0.986057	0.0176866	0.278794	0.315079	0.161504	1.45152	-0.137672	0.712404	0.483356	-0.71364	-0.0536047	0.908983	0.783426	-0.278426	-0.328994	0.293332	0.101449	-1.71345	8653	DDX3Y
ENSG00000067057	7.25084	7.99645	6.62272	0.611482	0.0331823	0.0106504	2.80505	0.143793	0.653495	0.505182	0.678064	0.509577	0.0801301	0.0271501	2.37619	0.182214	0.543067	0.39734	0.864133	0.467688	0.123032	0.0443615	2.13966	0.327363	0.293403	0.145584	1.51179	-0.0106505	0.983972	0.960051	-0.0506944	-0.112556	0.824709	0.617776	-0.506559	0.0277701	0.954743	0.897435	0.130482	5214	PFKP
ENSG00000067064	7.15875	7.91197	6.36776	0.119226	0.748223	0.63617	0.480073	0.0952202	0.811001	0.702542	0.387183	0.0176342	0.966329	0.940894	0.0750443	-0.0216344	0.957387	0.927288	-0.0923665	0.024006	0.958363	0.924047	0.096497	0.0392686	0.922867	0.869257	0.16664	-0.610873	0.117453	0.0187182	-2.54953	-0.712465	0.114459	0.00819932	-2.92117	-0.727727	0.0633569	0.00649666	-3.02346	3422	IDI1
ENSG00000067066	6.0545	6.62121	5.51513	0.00560171	0.983542	0.971976	0.0355536	0.268343	0.211917	0.103292	1.70367	0.0104662	0.969825	0.947844	0.0662058	0.14383	0.519342	0.373506	0.909436	-0.262741	0.236271	0.110268	-1.66793	-0.133364	0.580659	0.406599	-0.847011	0.0263075	0.943446	0.869498	0.166331	0.0311719	0.937669	0.845005	0.197943	-0.0982054	0.74252	0.539692	-0.623532	6672	SP100
ENSG00000067082	9.39083	10.0617	8.60004	0.395528	0.278954	0.164673	1.44011	0.246823	0.528346	0.370933	0.914438	0.40583	0.278628	0.145315	1.51286	0.168361	0.662862	0.530031	0.6386	0.148705	0.737494	0.597346	0.536413	0.237469	0.569262	0.394096	0.870193	-0.0716198	0.902875	0.788125	-0.272225	-0.0613178	0.929903	0.828544	-0.219304	-0.150082	0.773184	0.584846	-0.554925	1316	KLF6
ENSG00000067113	5.52619	6.01916	5.16538	0.176485	0.325641	0.201876	1.31774	0.202139	0.275104	0.147433	1.50453	0.169748	0.374365	0.219811	1.26502	-0.0547474	0.789543	0.689485	-0.405159	-0.0256535	0.910916	0.849256	-0.192443	0.224495	0.238361	0.107047	1.68419	0.202874	0.384159	0.149282	1.49733	0.196136	0.441392	0.154069	1.47904	-0.0540122	0.84124	0.690962	-0.403118	8611	PLPP1
ENSG00000067141	6.63952	7.08824	6.32236	-0.0721709	0.633248	0.500481	-0.685651	0.267638	0.0605756	0.0192839	2.53581	0.00830655	0.964442	0.937882	0.0788766	0.394118	0.00855408	0.00129565	3.714	-0.339809	0.0220971	0.00418435	-3.21457	-0.385811	0.0113429	0.00160503	-3.62353	0.103957	0.586353	0.333578	0.989869	0.184435	0.350124	0.0952692	1.74741	0.230437	0.180687	0.0424736	2.16102	4756	NEO1
ENSG00000067167	7.61324	8.10641	6.97313	0.316842	0.0625634	0.0237248	2.43956	0.096507	0.609981	0.457309	0.757348	0.454307	0.00999104	0.001618	3.62013	0.431883	0.0132963	0.00236227	3.45953	0.220335	0.228483	0.10527	1.69333	0.0224237	0.918846	0.862919	0.174803	-0.335428	0.098668	0.0136993	-2.69193	-0.197963	0.427972	0.144956	-1.51428	-5.15236e-05	0.999926	0.999682	-0.000403612	23471	TRAM1
ENSG00000067177	3.54417	3.95772	3.21617	0.0818725	0.545863	0.406043	0.848032	0.385194	0.00465289	0.000618586	4.02494	-0.0924722	0.5549	0.385547	-0.886319	0.249504	0.0687541	0.0234341	2.44532	-0.303321	0.0211779	0.00393674	-3.24087	-0.341976	0.0161456	0.00258518	-3.4211	-0.137007	0.445957	0.195847	-1.33629	-0.311351	0.0873186	0.00472281	-3.16225	-0.272696	0.0769906	0.00930191	-2.86532	5255	PHKA1
ENSG00000067182	7.39886	7.99603	6.79432	0.627591	0.0051873	0.00101783	3.8157	0.431397	0.0483444	0.0143681	2.67035	0.483505	0.0277795	0.00660101	3.01649	0.485837	0.0263491	0.00622085	3.04243	0.196195	0.42062	0.25248	1.17692	-0.00233251	0.994178	0.988766	-0.0142498	-0.107659	0.726641	0.50241	-0.682533	-0.251746	0.429728	0.146516	-1.50812	-0.0532184	0.875531	0.747986	-0.325578	7132	TNFRSF1A
ENSG00000067191	2.68561	3.55544	1.68458	0.0478276	0.905802	0.849933	0.191567	-0.559309	0.127545	0.0521043	-2.05985	0.00949675	0.982329	0.96777	0.0408923	-0.673551	0.0468173	0.0139057	-2.68516	0.607137	0.100713	0.0336692	2.27371	0.683048	0.0466563	0.0109527	2.79254	0.569816	0.158887	0.0312682	2.30914	0.531485	0.22103	0.0347443	2.2586	0.455573	0.3127	0.112849	1.6552	782	CACNB1
ENSG00000067208	4.26931	4.59013	3.79722	0.046288	0.83211	0.744656	0.330046	0.0762725	0.731071	0.596465	0.537712	0.0589728	0.808138	0.69819	0.393159	0.0331292	0.892947	0.828966	0.218755	-0.0299845	0.900068	0.832452	-0.214224	0.0258436	0.918346	0.86217	0.175769	-0.255405	0.307537	0.0999266	-1.72165	-0.24272	0.363309	0.102203	-1.70943	-0.298548	0.202759	0.0523173	-2.05781	7813	EVI5
ENSG00000067221	3.9549	4.84293	3.18448	0.823912	0.000161078	1.20124e-05	5.69959	0.639916	0.0028373	0.000310818	4.31359	0.84682	0.000227417	8.70017e-06	5.841	0.808069	0.00047281	1.77451e-05	5.5298	0.183996	0.346256	0.190796	1.35217	0.0387509	0.859152	0.770897	0.295016	0.183419	0.511906	0.256846	1.16581	0.206328	0.407748	0.1303	1.57499	0.351573	0.109419	0.0176198	2.57732	9399	STOML1
ENSG00000067225	10.9447	11.1184	10.6537	0.00808553	0.966274	0.942313	0.0732391	-0.04007	0.821704	0.71725	-0.367088	-0.122344	0.429415	0.267334	-1.13968	-0.00622165	0.972924	0.95437	-0.0579118	0.0481555	0.788779	0.665895	0.437989	-0.116122	0.473381	0.296264	-1.07131	-0.044135	0.846329	0.686978	-0.408625	-0.174564	0.402781	0.126759	-1.5905	-0.0102867	0.966536	0.925432	-0.094732	5315	PKM
ENSG00000067248	5.7719	6.34618	4.76179	-0.133812	0.5647	0.425873	-0.812152	0.374482	0.0913825	0.0336066	2.27461	-0.0356852	0.900387	0.834942	-0.210991	0.403894	0.0735095	0.0256408	2.40314	-0.508295	0.0274402	0.00561912	-3.0868	-0.439579	0.0591614	0.0151824	-2.64532	-0.439946	0.108143	0.016036	-2.6204	-0.341819	0.266437	0.0522099	-2.05884	-0.410535	0.121067	0.0212507	-2.49087	54505	DHX29
ENSG00000067334	5.5387	6.072	4.55642	-0.395351	0.158968	0.0788206	-1.84805	0.254116	0.394174	0.244338	1.19803	-0.192371	0.558852	0.389522	-0.878792	0.190283	0.536933	0.390869	0.876253	-0.649466	0.0294448	0.00619645	-3.04415	-0.382654	0.212089	0.0908806	-1.77269	-0.288375	0.447793	0.197173	-1.33217	-0.0853957	0.866867	0.697117	-0.394635	-0.352208	0.3127	0.112883	-1.65503	30836	DNTTIP2
ENSG00000067365	3.18096	3.56796	2.77904	0.17893	0.237386	0.133686	1.56048	0.369467	0.0188447	0.004115	3.22178	0.13341	0.420927	0.259563	1.15896	0.328943	0.0339868	0.00889791	2.88501	-0.190537	0.222454	0.101003	-1.71584	-0.195533	0.207286	0.0876859	-1.79177	0.18746	0.357034	0.130149	1.57564	0.141941	0.510548	0.213638	1.28277	0.146936	0.422892	0.194165	1.34154	79091	METTL22
ENSG00000067369	6.68649	7.19729	6.19413	0.903113	1.14844e-09	2.09914e-13	16.4154	0.321152	0.000166714	6.48262e-06	5.97084	0.71903	4.91375e-08	1.49691e-11	13.1278	0.258197	0.00146676	0.000101073	4.78617	0.581962	2.46743e-07	8.13641e-10	10.545	0.460833	5.74594e-06	4.07381e-08	8.38062	0.151469	0.0834127	0.0102455	2.82234	-0.0326133	0.794477	0.567193	-0.58141	0.088515	0.317188	0.11658	1.63721	7158	TP53BP1
ENSG00000067445	-0.632466	1.68769	-3.45305	1.03766	0.210555	0.114636	1.64652	-1.19061	0.285295	0.154963	-1.47567	0.826883	0.32531	0.18084	1.38448	-1.97642	0.0692565	0.0236544	-2.44095	2.22828	0.0323451	0.00703541	2.98855	2.80331	0.0101038	0.00137604	3.68859	0.518938	0.689783	0.454434	0.762263	0.308158	0.797629	0.573547	0.571829	-0.266872	0.890857	0.774193	-0.290644	7216	TRO
ENSG00000067533	3.4263	4.02222	2.66679	-0.451549	0.0414407	0.014109	-2.67859	0.101163	0.68388	0.541545	0.620658	-0.136915	0.637739	0.474816	-0.727813	0.0543004	0.851997	0.773924	0.291	-0.552712	0.0192798	0.00348289	-3.29355	-0.191215	0.488167	0.310543	-1.03933	-0.556948	0.0543136	0.0050465	-3.13351	-0.242314	0.485808	0.191466	-1.35004	-0.603811	0.032371	0.00215767	-3.49807	51018	RRP15
ENSG00000067560	8.6534	9.12109	8.44759	-0.0474562	0.745038	0.631798	-0.486335	0.107168	0.437155	0.283646	1.10051	0.0207912	0.897471	0.830502	0.216759	0.247532	0.0571646	0.0181622	2.5634	-0.154624	0.263941	0.129036	-1.58049	-0.226741	0.0985294	0.0309755	-2.31363	-0.0300605	0.885801	0.756792	-0.313796	0.038187	0.868734	0.699862	0.390861	0.110304	0.515109	0.27378	1.124	387	RHOA
ENSG00000067596	6.34883	6.7529	5.98211	-0.190584	0.179792	0.0929904	-1.76041	-0.014896	0.93569	0.891793	-0.137706	-0.144971	0.342045	0.19354	-1.3435	0.119296	0.426983	0.282545	1.1031	-0.175688	0.249935	0.119234	-1.62471	-0.264267	0.0805364	0.0233518	-2.44697	-0.0914245	0.65135	0.40762	-0.845139	-0.0458115	0.85538	0.675748	-0.424218	0.0427671	0.844955	0.69651	0.395471	1659	DHX8
ENSG00000067601	0.648698	1.15127	0.0536205	0.213356	0.250595	0.143276	1.52098	0.332831	0.0805574	0.0285065	2.35312	0.0785507	0.717076	0.573076	0.572538	0.251336	0.169504	0.0789016	1.84751	-0.119476	0.562061	0.389193	-0.879413	-0.172785	0.364469	0.200277	-1.32262	0.339536	0.150394	0.0282505	2.3574	0.204731	0.420372	0.139458	1.53643	0.25804	0.232104	0.0665561	1.93581	NA	NA
ENSG00000067606	5.21359	5.60641	4.85731	-0.106466	0.536212	0.395474	-0.867614	-0.230643	0.172085	0.0780374	-1.85328	-0.130454	0.469371	0.302962	-1.05618	-0.173321	0.30534	0.177646	-1.39515	0.124177	0.50432	0.329269	0.998939	0.0428669	0.832926	0.731278	0.348066	0.128658	0.565309	0.310295	1.03988	0.10467	0.683017	0.402563	0.854444	0.185981	0.366372	0.151612	1.48837	5590	PRKCZ
ENSG00000067646	3.89419	4.25106	2.99496	0.00476847	0.985066	0.975583	0.0309755	0.155397	0.483012	0.325861	1.00617	-0.115908	0.656657	0.497383	-0.690672	-0.0191716	0.94573	0.91012	-0.114264	-0.150628	0.509869	0.335144	-0.986595	-0.0967369	0.71341	0.564364	-0.585692	-0.256445	0.358575	0.131168	-1.57124	-0.377122	0.198132	0.0272457	-2.37453	-0.431014	0.0932525	0.0132723	-2.70624	7544	ZFY
ENSG00000067704	6.85867	7.12242	6.46957	-0.209797	0.0145777	0.00378104	-3.25824	0.109045	0.216639	0.106307	1.68798	-0.192787	0.0267603	0.00626426	-3.03939	0.162445	0.0590084	0.0189648	2.5435	-0.318842	0.00103988	6.96293e-05	-4.94393	-0.355232	0.000421999	1.66352e-05	-5.55782	-0.150195	0.151443	0.0287605	-2.34892	-0.133185	0.260318	0.0495521	-2.0849	-0.0967944	0.362791	0.148574	-1.50008	55699	IARS2
ENSG00000067829	4.70769	5.02242	4.44036	0.0206269	0.898381	0.839047	0.205664	0.0745614	0.620519	0.469293	0.737061	0.03207	0.84922	0.757916	0.312295	0.165514	0.231339	0.121145	1.61586	-0.0539345	0.736295	0.595882	-0.538572	-0.133444	0.360476	0.197019	-1.33265	0.000979506	0.996775	0.992513	0.00949716	0.0124226	0.963334	0.902166	0.124429	0.091932	0.607614	0.370499	0.915284	3421	IDH3G
ENSG00000067836	5.74121	6.28478	5.39877	0.340493	0.0119721	0.00294908	3.36485	0.478577	0.00138182	0.000115028	4.73156	0.183093	0.195395	0.0890842	1.78334	0.337589	0.0175533	0.00351216	3.28996	-0.138083	0.33851	0.184301	-1.37309	-0.154496	0.28733	0.141275	-1.52903	-0.0668268	0.742684	0.52354	-0.648808	-0.224227	0.22954	0.0373808	-2.22327	-0.207814	0.201809	0.0518139	-2.06265	79641	ROGDI
ENSG00000067900	5.79498	6.12817	4.91964	-0.125976	0.671219	0.543093	-0.618262	-0.0221487	0.949447	0.914449	-0.108738	0.0382842	0.91284	0.855131	0.184851	-0.0524025	0.874031	0.80354	-0.251956	-0.103828	0.751931	0.6157	-0.509569	0.0906867	0.786531	0.664074	0.440543	-0.423073	0.215359	0.0532461	-2.049	-0.258813	0.515252	0.21939	-1.26622	-0.453327	0.170344	0.0384927	-2.20904	6093	ROCK1
ENSG00000067955	4.59536	5.26492	4.06418	-0.753068	6.43321e-05	3.71184e-06	-6.21935	-0.739144	0.000149994	5.71169e-06	-6.02698	-0.467145	0.00941111	0.00147305	-3.65981	-0.46158	0.0106275	0.00173272	-3.59113	-0.0139246	0.951913	0.913519	-0.109926	-0.00556517	0.981013	0.96625	-0.0428227	-0.406286	0.0408977	0.00311972	-3.34077	-0.120363	0.646504	0.35462	-0.946714	-0.128722	0.572103	0.331627	-0.993967	865	CBFB
ENSG00000067992	2.53876	2.98355	1.94308	0.357849	0.0483955	0.0170724	2.59178	-0.218424	0.288657	0.157369	-1.4667	0.299792	0.115199	0.0439657	2.14407	-0.202288	0.315058	0.185065	-1.3706	0.576273	0.00512957	0.000588183	4.04609	0.50208	0.0119901	0.00172916	3.592	0.149933	0.571029	0.316871	1.0255	0.0918759	0.746702	0.491799	0.699771	0.166069	0.523876	0.281722	1.10504	5165	PDK3
ENSG00000068001	5.17318	5.95262	4.5423	0.46314	0.00267815	0.000441871	4.16605	0.846443	1.22642e-05	1.73356e-07	7.65368	0.38922	0.0147199	0.00278249	3.3897	0.927808	1.2074e-05	5.95864e-08	8.18629	-0.383303	0.0118744	0.00181908	-3.57052	-0.538588	0.00113393	6.57713e-05	-4.96813	-0.0757052	0.743155	0.524386	-0.647474	-0.149625	0.477616	0.18426	-1.37322	0.00565985	0.982051	0.958238	0.0529981	8692	HYAL2
ENSG00000068024	3.70177	4.02055	3.23789	-0.0565788	0.721779	0.604363	-0.526105	-0.24068	0.110366	0.0428001	-2.15727	-0.00346259	0.985332	0.974706	-0.0320885	0.016706	0.926886	0.87911	0.153973	0.184101	0.237858	0.111284	1.66289	-0.0201686	0.910451	0.850431	-0.190924	0.144833	0.452017	0.200548	1.32179	0.197949	0.313785	0.0755546	1.87018	0.402219	0.0269243	0.00154528	3.63958	9759	HDAC4
ENSG00000068028	2.7587	3.41356	2.35153	-0.0577934	0.756377	0.64596	-0.466119	-0.446915	0.0140399	0.00277525	-3.39082	0.148297	0.411172	0.250741	1.18138	-0.275084	0.119165	0.0493418	-2.08702	0.389122	0.0330719	0.00725998	2.97475	0.423381	0.0185117	0.0031039	3.34295	0.0219208	0.941751	0.865584	0.17137	0.228011	0.312561	0.0746788	1.87625	0.193752	0.387612	0.167793	1.42904	11186	RASSF1
ENSG00000068078	8.375	9.42673	7.12697	-1.4596	3.27604e-06	7.90416e-08	-8.04352	-0.734315	0.0051784	0.000718184	-3.96228	-1.32452	2.82246e-05	4.7855e-07	-7.164	-0.981857	0.000707521	3.34068e-05	-5.25709	-0.725285	0.00416767	0.000445638	-4.16249	-0.342659	0.172025	0.0675186	-1.92843	0.339676	0.294621	0.0928757	1.76107	0.474759	0.138831	0.012172	2.74522	0.0921336	0.789657	0.612077	0.514838	2261	FGFR3
ENSG00000068079	3.82866	5.24038	3.26716	0.153226	0.710123	0.589887	0.547436	0.734927	0.0455288	0.0133053	2.70512	0.0236287	0.963004	0.935017	0.0825233	0.510831	0.171586	0.0802469	1.83863	-0.581701	0.111698	0.0387161	-2.20623	-0.487202	0.201911	0.0845262	-1.81123	0.120871	0.843393	0.682196	0.415253	-0.00872641	0.991704	0.974983	-0.0317378	-0.103225	0.842072	0.692518	-0.400971	3430	IFI35
ENSG00000068097	4.15426	4.44525	3.74909	0.347077	0.00719808	0.00155733	3.63629	0.283207	0.0320833	0.00832527	2.91443	0.295291	0.028777	0.00692088	2.99575	0.198308	0.139013	0.0604904	1.98463	0.0638699	0.662721	0.50234	0.682645	0.0969828	0.497044	0.319582	1.01963	0.0156259	0.946688	0.878684	0.15452	-0.0361599	0.868734	0.700547	-0.389921	-0.0692727	0.700238	0.478198	-0.722183	63897	HEATR6
ENSG00000068120	6.28783	6.90716	6.05483	0.186251	0.115946	0.0521837	2.05909	0.18976	0.119667	0.0477414	2.10339	0.176916	0.153335	0.0642935	1.95354	0.391546	0.00315718	0.000310466	4.31407	-0.00350928	0.984607	0.969429	-0.0387863	-0.21463	0.0913072	0.0277546	-2.36578	0.0767459	0.649599	0.405519	0.848995	0.0674112	0.728992	0.465232	0.7439	0.278531	0.0594887	0.00577428	3.07493	80347	COASY
ENSG00000068137	5.72093	5.97589	5.3952	-0.160969	0.247962	0.141332	-1.5288	0.0434441	0.797669	0.683897	0.412893	-0.090132	0.57013	0.401939	-0.855596	-0.0623635	0.689466	0.560713	-0.591236	-0.204413	0.163002	0.0658147	-1.94156	-0.0277686	0.873931	0.793849	-0.264686	0.179165	0.316255	0.104538	1.69714	0.250002	0.197283	0.0269607	2.37949	0.0733577	0.711412	0.493014	0.697786	79990	PLEKHH3
ENSG00000068305	5.91908	6.34875	5.55792	-0.00499183	0.984688	0.974519	-0.0323268	0.128706	0.569539	0.413838	0.833799	0.00701874	0.980172	0.964368	0.0452119	0.207345	0.327954	0.196016	1.33576	-0.133698	0.568251	0.396006	-0.866621	-0.200327	0.374215	0.208232	-1.29866	0.0107086	0.977435	0.945702	0.0689292	0.0227192	0.956315	0.884357	0.147239	0.0893477	0.761556	0.56858	0.579313	4205	MEF2A
ENSG00000068308	4.7887	5.03044	4.6404	0.025221	0.824558	0.734732	0.343402	-0.0552533	0.618887	0.467661	-0.739805	-0.0244735	0.841636	0.745847	-0.328447	-0.00609694	0.961917	0.935846	-0.0814682	0.0804744	0.461701	0.288936	1.08815	-0.0183765	0.881452	0.805064	-0.249959	0.096121	0.46908	0.214054	1.28157	0.0464264	0.773009	0.531395	0.636464	0.145277	0.228696	0.0648062	1.94948	55593	OTUD5
ENSG00000068323	5.24024	5.78113	4.73604	0.600733	1.78185e-05	6.88866e-07	6.99201	0.402973	0.00160941	0.00014296	4.63992	0.564452	8.05577e-05	1.97732e-06	6.50417	0.369227	0.00370857	0.000388188	4.22037	0.19776	0.0906014	0.0289916	2.34512	0.195225	0.0973503	0.0305046	2.32093	0.116883	0.457186	0.204457	1.30994	0.080602	0.638372	0.344747	0.966737	0.0831364	0.579	0.339573	0.97739	7030	TFE3
ENSG00000068354	3.59473	3.91487	3.29117	0.194459	0.0928539	0.0392949	2.19901	0.0480486	0.737791	0.604108	0.526479	0.0924678	0.470435	0.30405	1.05374	0.100279	0.411979	0.269156	1.13522	0.146411	0.240311	0.112938	1.65476	-0.00781097	0.958738	0.927837	-0.0916663	0.275151	0.063605	0.00649537	3.02355	0.17316	0.271821	0.0547257	2.03524	0.327382	0.0252832	0.00135558	3.69491	4943	TBC1D25
ENSG00000068366	6.20414	7.33332	5.11727	0.750046	0.00129948	0.000175528	4.55354	-0.572975	0.0104978	0.00187198	-3.55836	0.560231	0.0130954	0.00235748	3.46039	-0.460201	0.0371557	0.0100626	-2.83037	1.32302	6.56416e-06	8.15871e-08	8.02759	1.02043	0.000130237	3.26923e-06	6.2764	-0.398041	0.131444	0.0224239	-2.46588	-0.587856	0.057006	0.00187029	-3.55875	-0.285267	0.278971	0.0932792	-1.75875	2182	ACSL4
ENSG00000068383	4.65567	5.0811	4.20833	0.19219	0.215119	0.117917	1.63089	0.224322	0.165051	0.0734199	1.8851	0.326274	0.0483586	0.0138007	2.68859	0.29648	0.0710713	0.0244396	2.42566	-0.032132	0.872237	0.785349	-0.275887	0.0297941	0.878754	0.801388	0.254778	-0.0835291	0.729088	0.506036	-0.67669	0.0505548	0.850861	0.666531	0.437097	-0.0113713	0.965513	0.923982	-0.09658	3632	INPP5A
ENSG00000068394	3.10788	3.63964	2.84987	-0.190661	0.182163	0.0947124	-1.75056	0.10116	0.51655	0.359441	0.937073	-0.121407	0.453944	0.288884	-1.08828	0.154964	0.298837	0.172387	1.41304	-0.29182	0.0525757	0.0136647	-2.69307	-0.276371	0.0676668	0.0182331	-2.56161	0.0217268	0.93116	0.8466	0.195879	0.0909807	0.692648	0.415724	0.830381	0.0755312	0.706511	0.486711	0.708113	27238	GPKOW
ENSG00000068400	5.35689	5.61135	5.07552	0.0337873	0.705972	0.584623	0.555257	-0.200773	0.0178106	0.00381322	-3.2546	-0.0392619	0.682375	0.529502	-0.639428	-0.293286	0.00164885	0.000118925	-4.7175	0.23456	0.00762437	0.00100989	3.81899	0.254024	0.00481931	0.000483311	4.12846	0.0988942	0.346404	0.123338	1.60584	0.025845	0.855072	0.674451	0.426027	0.00638142	0.963935	0.919359	0.102474	56850	GRIPAP1
ENSG00000068438	5.12907	5.47997	4.80251	-0.0755913	0.693867	0.56958	-0.577803	-0.111902	0.562874	0.406955	-0.846358	-0.0674449	0.749247	0.615265	-0.510201	-0.0552229	0.784037	0.681525	-0.416184	0.0363108	0.872535	0.785776	0.275323	-0.0122221	0.957803	0.926583	-0.0932653	0.0802803	0.760632	0.551114	0.605903	0.0884267	0.754908	0.505526	0.67751	0.13696	0.554585	0.3128	1.03438	24140	FTSJ1
ENSG00000068489	1.05485	3.43365	-1.16841	-2.5263	9.09206e-08	7.22136e-10	-10.6162	-1.69954	9.28227e-06	1.16256e-07	-7.85074	-1.18698	0.00704414	0.000986734	-3.82875	-1.43972	0.00264464	0.000236057	-4.42905	-0.826754	0.027959	0.00579008	-3.07374	0.252735	0.645958	0.482429	0.715171	-2.0105	4.57101e-06	2.42294e-08	-8.65036	-0.67119	0.249796	0.0446747	-2.1362	-1.75068	0.00217291	1.58868e-05	-5.57781	55771	PRR11
ENSG00000068650	5.41412	5.70806	5.02026	-0.0331994	0.81159	0.716995	-0.367435	-0.372767	0.00440622	0.000574234	-4.05616	0.00160345	0.991959	0.986277	0.0174068	0.122302	0.331221	0.198494	1.32809	0.339567	0.00942381	0.00133092	3.70266	-0.120698	0.3623	0.198467	-1.32817	-0.123231	0.444492	0.194556	-1.34031	-0.0884282	0.633499	0.339876	-0.976762	0.371837	0.0159318	0.000597349	4.0396	23250	ATP11A
ENSG00000068654	5.72112	6.09576	5.36607	-0.062406	0.674701	0.54776	-0.611059	0.171728	0.217907	0.107247	1.68316	-0.0520944	0.75453	0.621673	-0.500917	0.353225	0.0142788	0.002636	3.41279	-0.234134	0.09711	0.0321079	-2.29647	-0.405319	0.00638533	0.000731786	-3.9544	-0.204233	0.234143	0.0620946	-1.97131	-0.193922	0.308138	0.0725368	-1.89139	-0.0227359	0.917666	0.825651	-0.223069	25885	POLR1A
ENSG00000068697	7.90809	8.33864	7.40665	-0.548928	1.88892e-06	4.06819e-08	-8.38133	-0.0478898	0.629495	0.4785	-0.721681	-0.417364	9.30825e-05	2.45519e-06	-6.40575	0.0828094	0.363923	0.225897	1.24788	-0.501038	1.09834e-05	1.62613e-07	-7.68506	-0.500174	1.6358e-05	2.03317e-07	-7.57576	0.0662116	0.580887	0.3278	1.00205	0.197775	0.0981358	0.00593131	3.06324	0.196911	0.0682625	0.00759721	2.95479	9741	LAPTM4A
ENSG00000068724	5.44593	5.84364	5.19089	-0.148377	0.14622	0.070718	-1.90454	-0.125246	0.243732	0.124858	-1.59898	-0.0650217	0.580719	0.413353	-0.83468	0.0403466	0.729179	0.610001	0.517864	-0.0231304	0.862699	0.770768	-0.295187	-0.105368	0.347445	0.186977	-1.3644	0.179276	0.162128	0.0324295	2.2917	0.262631	0.0663851	0.00281069	3.3854	0.344869	0.00969463	0.000240762	4.42077	57217	TTC7A
ENSG00000068745	6.66011	6.89924	6.36802	-0.169575	0.0535662	0.0194024	-2.53298	-0.22466	0.0144145	0.00288148	-3.37476	-0.171247	0.0583609	0.017787	-2.57298	-0.299756	0.00225709	0.000189043	-4.52236	0.0550849	0.588963	0.417115	0.827866	0.128509	0.170283	0.0665132	1.93614	0.0364378	0.787186	0.590784	0.546108	0.0347655	0.819183	0.608131	0.520593	-0.0386585	0.759721	0.565096	-0.584583	51447	IP6K2
ENSG00000068781	-0.661152	0.872333	-2.13896	0.633705	0.319209	0.196431	1.33447	-0.447803	0.572265	0.416377	-0.8292	0.805275	0.287155	0.151669	1.48815	-0.0258978	0.978885	0.965148	-0.0442216	1.08151	0.122674	0.0441305	2.14223	0.831173	0.275495	0.132655	1.56486	-0.544849	0.589746	0.337448	-0.981795	-0.373279	0.698897	0.424902	-0.813884	-0.122944	0.920986	0.831766	-0.215115	286749	STON1-GTF2A1L
ENSG00000068784	3.66672	3.99808	2.91062	-0.105728	0.582848	0.444816	-0.778843	-0.165013	0.398397	0.248122	-1.18815	-0.163529	0.449995	0.285286	-1.09666	-0.0376791	0.873184	0.802427	-0.253416	0.0592853	0.793246	0.6728	0.428329	-0.12585	0.576484	0.401286	-0.856805	-0.302546	0.202105	0.0476162	-2.10469	-0.360347	0.168967	0.0187789	-2.54804	-0.175212	0.474333	0.237239	-1.21687	55133	SRBD1
ENSG00000068793	7.3861	7.74364	7.09274	0.203547	0.0653818	0.0250565	2.41397	0.154504	0.172462	0.0782714	1.85171	0.270135	0.0182633	0.00372098	3.26513	0.320511	0.00648081	0.000872242	3.88063	0.0490431	0.716813	0.568498	0.579436	-0.0503762	0.706911	0.555821	-0.598695	-0.128069	0.363059	0.134004	-1.55913	-0.0614807	0.736509	0.476999	-0.724177	0.0379386	0.818096	0.655734	0.45228	NA	NA
ENSG00000068796	5.36811	5.67251	4.82722	-0.312206	0.0232085	0.00680292	-3.00329	-0.172667	0.225255	0.11203	-1.65921	-0.205782	0.15845	0.0670872	-1.93173	-0.116868	0.429869	0.285457	-1.09626	-0.139539	0.353259	0.196205	-1.33517	-0.0889142	0.583982	0.411031	-0.838904	-0.228319	0.186737	0.0419215	-2.16743	-0.121894	0.560532	0.259485	-1.15916	-0.172519	0.317153	0.116492	-1.63763	3796	KIF2A
ENSG00000068878	6.99053	7.36962	6.42132	-0.0382178	0.771214	0.664974	-0.43928	0.278441	0.0199533	0.00445798	3.18721	-0.0574684	0.663547	0.505675	-0.677269	0.242424	0.0366038	0.00983951	2.84035	-0.316659	0.01098	0.00165105	-3.61157	-0.299892	0.0140786	0.00214329	-3.50091	-0.289427	0.0385655	0.00284313	-3.38049	-0.308678	0.0558633	0.00178349	-3.57889	-0.325445	0.0242648	0.00122854	-3.73643	23198	PSME4
ENSG00000068885	5.06563	5.59922	3.22966	0.0590254	0.880054	0.812667	0.240006	-0.659811	0.0565689	0.017619	-2.57734	-0.0485954	0.909252	0.849643	-0.191942	-0.953135	0.0117483	0.00198776	-3.53291	0.718836	0.0425643	0.0102903	2.82039	0.90454	0.0170239	0.00277071	3.39152	-0.160897	0.746526	0.529795	-0.638969	-0.268518	0.589121	0.29002	-1.08564	-0.454221	0.311171	0.111971	-1.6595	57560	IFT80
ENSG00000068903	5.56818	5.94501	5.25945	-0.142444	0.162074	0.0808545	-1.83466	0.14841	0.157575	0.0690283	1.91704	-0.207384	0.0502492	0.0145179	-2.66564	0.121379	0.24641	0.132219	1.56673	-0.290855	0.00853248	0.00117326	-3.75584	-0.328763	0.00384751	0.000350695	-4.26296	0.203886	0.108598	0.0161253	2.61787	0.138947	0.336068	0.0877201	1.79156	0.176855	0.153926	0.0320929	2.2967	22933	SIRT2
ENSG00000068912	6.4093	6.78217	5.95777	-0.12596	0.312948	0.191433	-1.35015	0.250166	0.0480232	0.0142434	2.6743	-0.184685	0.146042	0.0603546	-1.98577	0.226643	0.0710406	0.0244203	2.42603	-0.376126	0.00537014	0.000627874	-4.01869	-0.411328	0.00298112	0.000247383	-4.40938	-0.0250662	0.903887	0.790592	-0.268973	-0.0837913	0.666767	0.378409	-0.899963	-0.0485896	0.787952	0.609795	-0.518164	27248	ERLEC1
ENSG00000068971	4.7431	5.41797	4.25979	0.407875	0.0167424	0.00449646	3.1835	0.382709	0.0300313	0.0076705	2.95056	0.432426	0.0147402	0.00278886	3.38873	0.358898	0.0397556	0.0110289	2.78944	0.0251657	0.90681	0.842499	0.201189	0.0735277	0.706786	0.555291	0.599504	0.224595	0.318882	0.106216	1.68845	0.249146	0.271874	0.0548665	2.03395	0.200784	0.328555	0.123911	1.60324	5526	PPP2R5B
ENSG00000069011	6.31906	7.40285	4.6822	-1.0492	0.0664937	0.0256122	-2.40366	-0.00534313	0.995147	0.990357	-0.0122318	-0.833998	0.161275	0.0686646	-1.91976	-0.0776289	0.913493	0.860563	-0.177841	-1.04385	0.0841238	0.0261038	-2.39472	-0.75637	0.222297	0.0966929	-1.73942	0.100448	0.919246	0.820343	0.229985	0.315646	0.735386	0.475293	0.727019	0.0281627	0.977406	0.949179	0.0645089	5307	PITX1
ENSG00000069020	6.51282	6.81045	6.26566	-0.199565	0.145928	0.0705499	-1.90577	0.0171977	0.923499	0.871115	0.16425	-0.0061173	0.974132	0.953893	-0.0585174	0.00611421	0.972541	0.953862	0.0585572	-0.216762	0.135583	0.050883	-2.0717	-0.0122315	0.946425	0.908087	-0.116862	-0.021893	0.926518	0.836147	-0.209426	0.171554	0.386047	0.116355	1.63828	-0.0329765	0.880832	0.75565	-0.315321	375449	MAST4
ENSG00000069122	2.35113	4.49801	-0.905533	0.226262	0.899341	0.840218	0.204145	-0.566944	0.773733	0.651401	-0.458403	0.114582	0.946445	0.907947	0.117041	-0.498246	0.75094	0.638205	-0.477164	0.793206	0.674399	0.516008	0.66074	0.612828	0.703062	0.550942	0.606167	0.866379	0.671548	0.432519	0.800363	0.754699	0.727986	0.462176	0.749071	0.935078	0.673315	0.445861	0.77703	221395	ADGRF5
ENSG00000069188	3.94594	4.74769	2.9322	-0.0201585	0.955895	0.926018	-0.0939852	-0.325728	0.291281	0.159297	-1.45958	0.357324	0.284934	0.150027	1.49445	-0.327423	0.35098	0.214698	-1.2797	0.30557	0.335169	0.181746	1.38148	0.684747	0.0444541	0.0102905	2.82039	-0.648597	0.0900505	0.011818	-2.75848	-0.271115	0.525709	0.229134	-1.23891	-0.650291	0.0995343	0.0148555	-2.65521	54549	SDK2
ENSG00000069248	5.3924	5.87662	4.67467	-0.763483	1.31848e-06	2.57864e-08	-8.61777	0.0960483	0.432937	0.279769	1.10966	-0.634163	3.34879e-05	6.20259e-07	-7.04135	0.191592	0.103224	0.0404835	2.18449	-0.859531	6.70388e-07	3.43098e-09	-9.71182	-0.825755	1.88695e-06	7.47285e-09	-9.2799	-0.111485	0.474107	0.217801	-1.27076	0.0178347	0.938534	0.846356	0.196194	-0.0159414	0.934155	0.855612	-0.18423	55746	NUP133
ENSG00000069275	7.79958	8.2665	7.24478	0.0774167	0.58372	0.445623	0.777442	-0.32	0.0164457	0.00343382	-3.29964	0.179119	0.173046	0.075437	1.87099	-0.214949	0.0869779	0.03231	-2.29347	0.397416	0.00505415	0.000575839	4.05499	0.394068	0.00489954	0.000494342	4.119	-0.32107	0.0409104	0.00314544	-3.33726	-0.219367	0.231876	0.0381727	-2.2131	-0.216019	0.155912	0.0328486	-2.28555	64710	NUCKS1
ENSG00000069329	6.91766	7.29338	6.34025	-0.336384	0.0127158	0.00317179	-3.33368	-0.079384	0.594397	0.44099	-0.785498	-0.242328	0.0704117	0.0228871	-2.45635	0.118451	0.386612	0.246553	1.19223	-0.257	0.0650513	0.0183624	-2.55836	-0.360779	0.0111827	0.00157456	-3.63164	-0.299677	0.0663985	0.00695014	-2.9939	-0.205621	0.264037	0.0513572	-2.06707	-0.101842	0.562882	0.321675	-1.01512	55737	VPS35
ENSG00000069345	6.1192	6.42429	5.81938	0.128005	0.254516	0.146246	1.50918	0.183363	0.108919	0.0420798	2.16558	0.0502703	0.70702	0.560731	0.591209	0.264178	0.0238044	0.00539091	3.10484	-0.0553582	0.678359	0.521102	-0.652659	-0.213908	0.0713788	0.0196885	-2.52622	-0.0824026	0.596279	0.343735	-0.968813	-0.160137	0.308858	0.0729282	-1.88859	-0.00158791	0.993026	0.985221	-0.018747	10294	DNAJA2
ENSG00000069399	5.79755	6.45539	5.44256	0.00531643	0.983897	0.972649	0.0347	0.305977	0.139633	0.0585653	2.00104	-0.0315234	0.902338	0.838729	-0.206075	0.229563	0.267082	0.148228	1.50142	-0.300661	0.156569	0.0620724	-1.97149	-0.261087	0.228734	0.100591	-1.71806	0.298864	0.241811	0.0655318	1.94377	0.262025	0.360061	0.100406	1.71905	0.222451	0.375976	0.158358	1.46304	602, 102465879	BCL3, MIR8085
ENSG00000069424	0.786863	1.69716	0.0470822	-0.189108	0.512647	0.371156	-0.914004	0.162251	0.588402	0.434643	0.79662	-0.152133	0.578285	0.410891	-0.83916	-0.139376	0.597402	0.454467	-0.762206	-0.351359	0.220987	0.1002	-1.72017	-0.0127574	0.968373	0.94436	-0.0706366	0.759976	0.017568	0.000848804	3.89208	0.796951	0.0288881	0.000501635	4.11286	0.45835	0.137125	0.0263923	2.38954	8514	KCNAB2
ENSG00000069431	3.11616	4.80147	1.56165	-0.503327	0.351724	0.223511	-1.25456	-1.30797	0.0328796	0.00862004	-2.89905	-0.284916	0.641449	0.479213	-0.720498	-1.40738	0.0231088	0.00518551	-3.12172	0.804641	0.216778	0.0973936	1.73553	1.12247	0.0760451	0.0214611	2.48629	0.134343	0.873179	0.734433	0.343806	0.352754	0.677295	0.394548	0.869346	0.0349281	0.975617	0.94542	0.0692876	10060	ABCC9
ENSG00000069493	1.65603	2.30739	0.280816	0.367472	0.325072	0.201272	1.31958	0.147095	0.747889	0.617158	0.507454	0.0988101	0.846538	0.753287	0.31848	-0.00561571	0.992046	0.986002	-0.0177563	0.220377	0.603263	0.433711	0.79826	0.104426	0.835107	0.734312	0.343968	-0.207059	0.73102	0.508505	-0.672725	-0.47572	0.369537	0.105572	-1.69177	-0.359769	0.478591	0.242129	-1.20384	29121	CLEC2D
ENSG00000069509	4.13254	4.299	3.80515	0.139461	0.261044	0.151143	1.49017	0.0789777	0.572981	0.417072	0.827943	0.146773	0.282147	0.147993	1.50234	0.155045	0.243425	0.129921	1.57663	0.0604836	0.680468	0.52411	0.647908	-0.00827226	0.960474	0.931273	-0.0872908	-0.0846963	0.644448	0.39932	-0.860451	-0.0773845	0.690939	0.413856	-0.833765	-0.00862861	0.967881	0.928716	-0.0905468	139341	FUNDC1
ENSG00000069535	3.03676	3.94771	1.61099	-0.288085	0.573417	0.434858	-0.796241	0.333403	0.505669	0.348789	0.958493	-0.329715	0.614071	0.447995	-0.773338	0.131556	0.836897	0.752559	0.319453	-0.621488	0.209109	0.0924573	-1.76349	-0.461271	0.453791	0.277975	-1.11393	-0.637465	0.338698	0.119069	-1.62548	-0.679095	0.365532	0.103288	-1.70369	-0.839312	0.158248	0.0339772	-2.26934	4129	MAOB
ENSG00000069667	2.87002	3.82514	1.99349	0.265623	0.524376	0.383158	0.890867	-0.0057215	0.99223	0.985519	-0.0183684	0.350963	0.378511	0.223491	1.25461	0.155674	0.715692	0.593205	0.542525	0.271344	0.549531	0.375762	0.905066	0.195289	0.641412	0.476184	0.725534	0.478201	0.356991	0.13011	1.57581	0.563542	0.266671	0.0524145	2.05688	0.639597	0.17981	0.0421234	2.16508	6095	RORA
ENSG00000069702	2.25504	2.93248	1.60637	-0.353451	0.17431	0.089263	-1.78228	-0.318792	0.249767	0.129106	-1.58018	-0.111384	0.712452	0.56708	-0.581581	-0.365048	0.17177	0.0803538	-1.83793	-0.0346591	0.92317	0.867772	-0.168553	0.253664	0.376134	0.209943	1.2936	0.215316	0.536225	0.280151	1.10876	0.457383	0.205184	0.029478	2.33722	0.16906	0.652117	0.421118	0.820659	7049	TGFBR3
ENSG00000069712	2.1714	2.72919	1.2473	-0.062835	0.875925	0.806974	-0.247457	-0.0340586	0.938426	0.896402	-0.131804	0.0407317	0.929637	0.882013	0.150246	-0.104516	0.805518	0.71016	-0.376755	-0.0287764	0.950469	0.911669	-0.112287	0.145247	0.737189	0.594858	0.540083	-0.197256	0.702205	0.469981	-0.735905	-0.0936892	0.878178	0.719268	-0.364343	-0.267713	0.570493	0.329457	-0.99854	23285	KIAA1107
ENSG00000069764	1.03714	1.89962	-0.521418	-1.00475	0.00453933	0.000861513	-3.88583	-0.405699	0.228472	0.114104	-1.64909	-1.21989	0.00382612	0.000436392	-4.17129	-0.0828313	0.836544	0.752089	-0.320082	-0.599052	0.108802	0.0373686	-2.22343	-1.13706	0.00674915	0.000793219	-3.92054	-0.285775	0.517074	0.262522	-1.15157	-0.500912	0.378772	0.111395	-1.66234	0.0370922	0.949133	0.886505	0.144484	8399	PLA2G10
ENSG00000069812	5.06219	5.44711	4.44394	-0.759436	3.86418e-05	1.93998e-06	-6.51287	-0.350446	0.0255868	0.00618118	-3.04523	0.108518	0.531363	0.362368	0.931263	-0.00690524	0.972539	0.953755	-0.0586929	-0.40899	0.014644	0.00241445	-3.45022	0.115423	0.505495	0.327727	1.0022	-0.272173	0.152051	0.0290057	-2.34489	0.59578	0.0105389	4.94424e-05	5.08952	0.0713674	0.747459	0.547353	0.611685	54626	HES2
ENSG00000069849	7.28904	7.85721	6.41791	-0.908425	0.000353501	3.33622e-05	-5.25767	-0.0891709	0.748742	0.618272	-0.505839	-0.671825	0.00602397	0.000799012	-3.91748	-0.149679	0.545009	0.399564	-0.859997	-0.819254	0.00140844	0.000104691	-4.77131	-0.522147	0.0310127	0.00626591	-3.03928	0.000509783	0.999246	0.997711	0.00290396	0.23711	0.466499	0.174491	1.40583	-0.0599981	0.867562	0.734835	-0.343263	483	ATP1B3
ENSG00000069869	4.43739	5.17472	3.24109	1.15882	6.55647e-06	1.89348e-07	7.6105	1.02236	5.68719e-05	1.55598e-06	6.61379	1.3535	4.95976e-06	4.26081e-08	8.35755	1.07223	0.000115936	1.99334e-06	6.50049	0.136464	0.517496	0.342383	0.971591	0.281274	0.165141	0.0636177	1.95895	-0.249912	0.404909	0.164475	-1.44082	-0.0552335	0.865641	0.695182	-0.397299	-0.200044	0.406246	0.182229	-1.37989	4734	NEDD4
ENSG00000069943	3.72174	4.19321	3.12346	0.329168	0.00949468	0.00220403	3.48903	0.0781091	0.587189	0.433138	0.799271	0.364148	0.0115325	0.00198287	3.53395	0.0870805	0.565825	0.421998	0.819079	0.251059	0.0547383	0.0144108	2.669	0.277067	0.04812	0.0114282	2.77352	-0.312234	0.0650685	0.00672444	-3.00837	-0.277254	0.111331	0.00743019	-2.96457	-0.303263	0.0635758	0.00654235	-3.0204	9488	PIGB
ENSG00000069956	6.60386	7.25613	5.5694	-0.576812	0.00964327	0.00224616	-3.48098	0.025442	0.929181	0.880551	0.152123	-0.54543	0.0157447	0.00305052	-3.35038	-0.00386025	0.98919	0.981399	-0.0235962	-0.602254	0.0105304	0.00155073	-3.63809	-0.54157	0.0191531	0.00326512	-3.32125	-0.384065	0.156281	0.0304176	-2.32229	-0.352684	0.242551	0.0423832	-2.16206	-0.413368	0.120279	0.0209272	-2.49799	5597	MAPK6
ENSG00000069966	4.9033	5.2841	4.28123	0.567834	8.63461e-05	5.46601e-06	6.04652	0.414815	0.00263838	0.000280508	4.35664	0.554798	0.000277695	1.14035e-05	5.72233	0.386918	0.00589879	0.000756172	3.94063	0.153019	0.236361	0.110354	1.6675	0.16788	0.203858	0.0856256	1.80439	-0.0805454	0.667043	0.42791	-0.808526	-0.0935817	0.611447	0.315949	-1.0275	-0.108442	0.499448	0.260282	-1.15716	10681	GNB5
ENSG00000069974	4.57648	4.76964	4.24395	-0.00402682	0.980048	0.965479	-0.0438019	-0.165643	0.196141	0.0929378	-1.76071	0.204258	0.120392	0.0465415	2.11599	0.139735	0.291339	0.166641	1.43311	0.161616	0.217843	0.0980049	1.73215	0.0645228	0.661433	0.499793	0.686764	-0.260474	0.0974796	0.0134166	-2.70135	-0.0521894	0.799354	0.576763	-0.567	0.0449039	0.810113	0.642	0.471752	5873	RAB27A
ENSG00000069998	4.34465	4.80259	3.69149	-0.838459	4.12836e-05	2.11285e-06	-6.47397	-0.0263788	0.899309	0.832626	-0.213998	-0.665662	0.000878062	5.7195e-05	-5.0275	0.035578	0.856859	0.780899	0.281765	-0.81208	0.000111748	3.54043e-06	-6.24057	-0.70124	0.000565555	2.50163e-05	-5.38139	-0.074985	0.765034	0.556786	-0.597221	0.0978121	0.737952	0.480505	0.718356	-0.0130282	0.963448	0.917321	-0.105073	27440	CECR5
ENSG00000070010	5.70251	5.86008	5.48881	0.0987769	0.260228	0.150559	1.49241	0.11161	0.217607	0.10706	1.68412	0.08905	0.348485	0.198968	1.32663	0.105879	0.24394	0.13039	1.5746	-0.0128329	0.909993	0.847951	-0.19413	-0.0168285	0.879404	0.802517	-0.253297	-0.125578	0.261978	0.0755303	-1.87035	-0.135305	0.269865	0.0536917	-2.04482	-0.131309	0.221408	0.0612427	-1.97835	7353	UFD1L
ENSG00000070018	5.44669	5.77443	4.86871	-0.319383	0.0490723	0.017368	-2.58392	-0.148383	0.393383	0.243465	-1.20032	-0.252724	0.13973	0.0569034	-2.01559	-0.0355095	0.855437	0.779086	-0.284164	-0.171	0.337104	0.183104	-1.37701	-0.217215	0.220539	0.0957375	-1.74477	-0.0730998	0.770199	0.563255	-0.587374	-0.00644078	0.985199	0.959248	-0.051715	0.0397742	0.878103	0.75184	0.320416	4040	LRP6
ENSG00000070047	5.8173	6.08046	5.66474	-0.034768	0.781303	0.677529	-0.421738	0.0651864	0.591969	0.438216	0.790347	0.114689	0.325666	0.181078	1.38369	0.088188	0.445393	0.300185	1.06242	-0.0999543	0.404408	0.238678	-1.21301	0.0265012	0.845293	0.750691	0.321953	0.0162415	0.931205	0.846839	0.19557	0.165699	0.277577	0.0570957	2.01389	0.0392431	0.807813	0.638996	0.476035	57661	PHRF1
ENSG00000070061	6.08047	6.46608	5.6511	0.132232	0.464756	0.323496	1.01122	0.0378065	0.86006	0.774699	0.289973	0.139653	0.464539	0.298937	1.06524	0.0390559	0.848536	0.768971	0.297573	0.0944256	0.641829	0.478116	0.72232	0.100597	0.61925	0.449355	0.770991	-0.217322	0.329893	0.112457	-1.65712	-0.209902	0.397782	0.12336	-1.60574	-0.216073	0.312499	0.112696	-1.65594	8518	IKBKAP
ENSG00000070081	5.50802	6.03371	4.7019	-0.255966	0.219527	0.121019	-1.61644	-0.429916	0.0471111	0.0139241	-2.68457	-0.219124	0.326682	0.181822	-1.38123	-0.542337	0.0151968	0.00287399	-3.37588	0.17395	0.463889	0.290945	1.08351	0.323213	0.151519	0.0565399	2.01882	0.147479	0.612437	0.362992	0.930029	0.184321	0.558552	0.257767	1.16348	0.0350576	0.920425	0.830979	0.216138	105376575, 4925	LOC105376575, NUCB2
ENSG00000070087	7.06384	7.3375	6.65227	-0.0366567	0.785894	0.682637	-0.41464	-0.257245	0.0299584	0.00764977	-2.95175	0.05372	0.691407	0.540639	0.622062	-0.0910933	0.445537	0.300336	-1.06208	0.220588	0.0692158	0.0199513	2.5201	0.144813	0.241584	0.109158	1.67349	-0.236874	0.0933797	0.0126361	-2.72839	-0.146497	0.378123	0.110736	-1.6656	-0.0707224	0.652045	0.420727	-0.82136	5217	PFN2
ENSG00000070159	6.89	7.36578	6.42554	0.483925	4.54496e-06	1.18303e-07	7.84208	-0.291951	0.00110429	8.3698e-05	-4.86594	0.446123	2.34617e-05	3.69195e-07	7.28765	-0.0699874	0.398435	0.257263	-1.16475	0.775877	3.45266e-08	2.94506e-11	12.6597	0.51611	5.65516e-06	3.79407e-08	8.41726	0.0401731	0.733703	0.511934	0.667236	0.00237061	0.989961	0.970196	0.0378133	0.262137	0.0102682	0.000266674	4.37786	5774	PTPN3
ENSG00000070190	5.774	6.27042	4.9439	-0.0841903	0.732592	0.616899	-0.50783	-0.410178	0.0695437	0.0232368	-2.44927	0.152024	0.540039	0.371081	0.91415	-0.116063	0.632131	0.494366	-0.695581	0.325988	0.161784	0.065111	1.94707	0.268087	0.258826	0.120905	1.61696	0.0730388	0.834161	0.665588	0.438419	0.309254	0.3143	0.0757641	1.86873	0.367154	0.174547	0.040114	2.18897	27071	DAPP1
ENSG00000070214	6.25296	6.98506	5.08125	-1.41584	8.14474e-08	5.79669e-10	-10.7482	-0.312632	0.0780437	0.0273175	-2.37329	-1.10246	4.5639e-06	3.58705e-08	-8.44623	-0.317837	0.0687541	0.0234375	-2.44526	-1.10321	3.50342e-06	3.56468e-08	-8.44946	-0.784627	0.000198405	5.71776e-06	-6.02651	-0.265023	0.224221	0.0571061	-2.01379	0.0483507	0.875904	0.715059	0.370072	-0.270227	0.197991	0.0503512	-2.07694	23446	SLC44A1
ENSG00000070269	4.94064	5.5613	4.00436	0.614233	0.00851946	0.00193405	3.54453	0.419919	0.0752447	0.0259849	2.39687	0.416179	0.0958959	0.0345478	2.26133	0.0754588	0.792578	0.693294	0.3999	0.194315	0.435392	0.265779	1.14351	0.340721	0.181415	0.0726611	1.8905	-0.294518	0.352477	0.127449	-1.58745	-0.492572	0.122055	0.00922864	-2.86883	-0.638977	0.0290475	0.00178375	-3.57883	54916	TMEM260
ENSG00000070366	6.03062	6.50471	5.58218	0.309857	0.0130789	0.00329663	3.31714	0.162772	0.200289	0.0957331	1.74479	0.403889	0.00310278	0.00032251	4.2981	0.38529	0.00452595	0.000516212	4.10084	0.147085	0.265308	0.129963	1.57645	0.0185996	0.905534	0.843796	0.199508	-0.0354284	0.859174	0.710194	-0.376708	0.058604	0.776397	0.536877	0.627908	0.187089	0.213736	0.0578239	2.00748	23293	SMG6
ENSG00000070367	5.31231	6.07184	3.86652	-1.01069	0.000572151	6.18758e-05	-4.99406	-0.0165773	0.961219	0.933732	-0.0841598	-0.745463	0.011535	0.00198477	-3.53354	0.0451482	0.891339	0.826605	0.221827	-0.994112	0.00110278	7.5488e-05	-4.90967	-0.790611	0.00849047	0.00108869	-3.78736	-0.489522	0.137434	0.0241742	-2.43078	-0.224296	0.599871	0.301964	-1.05842	-0.427797	0.183335	0.0436194	-2.14796	10640	EXOC5
ENSG00000070371	2.79374	3.41765	2.25822	0.437439	0.0654907	0.0251062	2.41304	-0.0660051	0.835585	0.737005	-0.340337	0.660404	0.00973037	0.00156156	3.63515	-0.0270309	0.933976	0.890805	-0.138972	0.503444	0.0489229	0.0124065	2.73664	0.687435	0.00754058	0.000931259	3.8531	0.0837913	0.83711	0.670987	0.430862	0.306756	0.324802	0.0813173	1.83166	0.122765	0.738456	0.533675	0.632898	8218	CLTCL1
ENSG00000070404	5.67537	6.40167	5.03402	-0.103818	0.717457	0.599214	-0.533663	0.615656	0.0197348	0.00438271	3.19457	0.479342	0.0683083	0.0219873	2.47503	0.248257	0.35158	0.215215	1.2782	-0.719473	0.00881226	0.00122737	-3.73683	0.231085	0.411849	0.240189	1.20899	0.154845	0.675424	0.437753	0.791157	0.738005	0.0412823	0.000973871	3.83427	-0.212553	0.520343	0.278919	-1.11169	10272	FSTL3
ENSG00000070413	7.08889	7.5592	6.6997	0.4593	0.000515215	5.3992e-05	5.05202	0.272777	0.0256785	0.00621271	3.043	0.477963	0.000568387	3.12365e-05	5.28591	0.420434	0.00175948	0.000131214	4.67604	0.186522	0.141761	0.0542437	2.03969	0.0575293	0.692346	0.537915	0.626293	0.0484129	0.787474	0.591289	0.54536	0.0670767	0.736125	0.476533	0.724953	0.19607	0.180855	0.0425554	2.16008	9993	DGCR2
ENSG00000070423	5.04229	5.5644	4.82448	0.00707507	0.969378	0.948065	0.0659254	0.294725	0.0416412	0.0117975	2.75926	0.0176967	0.92257	0.871363	0.163932	0.271918	0.0597426	0.01931	2.53518	-0.28765	0.0507438	0.0130091	-2.71528	-0.254221	0.0846016	0.0249472	-2.41602	0.135622	0.48425	0.227468	1.24352	0.146244	0.476515	0.183048	1.37719	0.112814	0.536594	0.294762	1.07474	55658	RNF126
ENSG00000070444	5.27634	5.64806	4.80506	0.0310439	0.891583	0.829222	0.218423	0.000283488	0.999718	0.998439	0.00198002	0.114004	0.606301	0.439811	0.787556	0.189844	0.338299	0.204323	1.31034	0.0307604	0.899244	0.83104	0.216059	-0.0758405	0.740016	0.598811	-0.534257	-0.0498168	0.873257	0.735136	-0.342857	0.0331431	0.924709	0.817183	0.234107	0.139744	0.578469	0.338826	0.978937	4335	MNT
ENSG00000070476	4.98441	5.2112	4.69391	0.150555	0.156153	0.0770159	1.86017	0.120633	0.285382	0.155047	1.47536	0.102739	0.379882	0.224531	1.2517	-0.0242032	0.85161	0.773521	-0.291534	0.0299218	0.821688	0.714202	0.371239	0.126942	0.275044	0.132402	1.56594	0.0920561	0.536242	0.280341	1.10831	0.04424	0.804635	0.585814	0.553485	-0.0527805	0.73336	0.525428	-0.645831	79364	ZXDC
ENSG00000070495	4.34403	4.8889	3.8763	-0.168756	0.475963	0.335172	-0.986537	0.0584609	0.834621	0.735309	0.342624	-0.214415	0.387066	0.230617	-1.23484	-0.145034	0.558308	0.413467	-0.834473	-0.227217	0.355654	0.198195	-1.32901	-0.0693814	0.806486	0.691997	-0.401689	0.105899	0.757617	0.546437	0.613098	0.0602398	0.883732	0.729646	0.350272	-0.0975961	0.767169	0.575858	-0.568358	23210	JMJD6
ENSG00000070501	4.35083	4.7327	3.96616	0.107259	0.381724	0.248593	1.18693	0.435939	0.00110424	8.36273e-05	4.8663	-0.0297779	0.847383	0.754796	-0.316462	0.312499	0.0151254	0.00285496	3.37872	-0.32868	0.00876538	0.00121871	-3.73982	-0.342277	0.00855768	0.00110119	-3.78255	-0.0142558	0.94784	0.880966	-0.15159	-0.151293	0.375512	0.109224	-1.67315	-0.137696	0.341437	0.132493	-1.56556	5423	POLB
ENSG00000070526	8.09574	8.52493	7.30527	-0.514021	0.00566269	0.00113963	-3.7681	-0.271314	0.143107	0.0604758	-1.98475	-0.627305	0.00147799	0.000115174	-4.73102	-0.0672024	0.740158	0.624697	-0.496549	-0.242707	0.19733	0.085374	-1.80595	-0.560102	0.00430045	0.000409268	-4.19819	-0.0740192	0.789067	0.593713	-0.541774	-0.187303	0.463459	0.171845	-1.41491	0.130093	0.58586	0.347706	0.960697	55808	ST6GALNAC1
ENSG00000070540	5.88043	6.39583	5.20768	-0.266628	0.068808	0.0268013	-2.38229	-0.840578	1.69365e-05	2.80894e-07	-7.419	-0.289497	0.0575752	0.0173817	-2.58356	-0.618837	0.000508436	1.95779e-05	-5.48723	0.573949	0.000838013	5.21812e-05	5.06655	0.32934	0.0375173	0.00811012	2.92599	0.00587692	0.983253	0.958691	0.052422	-0.0169915	0.954381	0.880732	-0.15189	0.227617	0.216593	0.0590012	1.99728	55062	WIPI1
ENSG00000070610	6.27745	6.59803	5.81297	0.405585	0.00319835	0.000556346	4.06944	0.517503	0.000635565	3.79488e-05	5.20249	0.33077	0.0166894	0.00330576	3.31595	0.500284	0.0010326	5.98207e-05	5.00841	-0.111918	0.446271	0.275517	-1.11982	-0.169513	0.233193	0.103589	-1.7021	-0.00709613	0.976558	0.943893	-0.0712304	-0.0819111	0.69649	0.421043	-0.820794	-0.0243152	0.910344	0.809775	-0.243789	57704	GBA2
ENSG00000070614	7.04939	7.38871	6.77789	0.316126	0.00989057	0.00231581	3.46798	0.0863506	0.504229	0.347235	0.961655	0.426445	0.00149157	0.000116872	4.72485	0.239685	0.0470681	0.0140204	2.68145	0.229775	0.0694068	0.0200159	2.5186	0.18676	0.144989	0.0532431	2.04903	-0.0768566	0.643098	0.39817	-0.862588	0.0334621	0.878773	0.720556	0.362593	0.0764778	0.639283	0.405506	0.849019	3340	NDST1
ENSG00000070669	4.87335	5.57868	4.26748	-0.0576612	0.874007	0.804142	-0.251167	0.161815	0.638458	0.487851	0.706239	0.162616	0.647796	0.486488	0.708479	0.521791	0.0864238	0.0320094	2.29794	-0.219476	0.521943	0.346722	-0.962702	-0.359175	0.254052	0.117665	-1.63207	0.107566	0.824489	0.64979	0.460684	0.327843	0.451495	0.160935	1.45359	0.467542	0.193569	0.0480076	2.10064	440	ASNS
ENSG00000070718	3.71193	4.21258	3.13609	0.614019	0.000303739	2.73969e-05	5.34226	0.30991	0.055061	0.0170353	2.59278	0.495835	0.00349062	0.000385366	4.22343	0.311343	0.0544149	0.0169348	2.59549	0.304109	0.0505368	0.0129321	2.71795	0.184492	0.24702	0.113118	1.65388	0.119087	0.599643	0.347513	0.961088	0.0009034	0.99751	0.993399	0.00837348	0.12052	0.55001	0.308365	1.04414	10947	AP3M2
ENSG00000070731	6.15784	6.84753	5.74468	-0.194196	0.409557	0.273313	-1.12512	0.0513422	0.856711	0.768968	0.297578	-0.257861	0.285785	0.150702	-1.49186	-0.356976	0.123434	0.0515829	-2.06488	-0.245538	0.318933	0.169542	-1.42291	0.0991151	0.718804	0.571896	0.574313	0.254947	0.392005	0.155173	1.47489	0.191282	0.580947	0.280333	1.10833	-0.153371	0.621315	0.384228	-0.888827	10610	ST6GALNAC2
ENSG00000070756	9.81122	10.1035	9.53603	-0.348923	0.00199954	0.000305132	-4.32134	-0.360259	0.00204864	0.000197088	-4.50484	-0.327708	0.00432503	0.000512005	-4.10427	-0.306805	0.00672072	0.000924034	-3.85637	0.011336	0.934164	0.887493	0.143217	-0.0209026	0.874408	0.795147	-0.262977	0.0630537	0.680555	0.443586	0.780979	0.0842689	0.600816	0.303355	1.0553	0.116508	0.369858	0.154113	1.47887	102466854, 26986	MIR7705, PABPC1
ENSG00000070759	3.11958	3.7219	2.35438	0.0923605	0.587935	0.450417	0.769161	-0.437634	0.014186	0.00282371	-3.38342	0.0848097	0.631502	0.467634	0.73985	-0.449977	0.00879461	0.00134119	-3.69942	0.529995	0.0040209	0.000423575	4.18379	0.534787	0.00234475	0.00018086	4.54096	0.425848	0.0306263	0.00201899	3.52629	0.418298	0.0497327	0.00143055	3.67218	0.413505	0.051241	0.00456557	3.1769	10420	TESK2
ENSG00000070761	4.57531	5.02169	4.24109	0.13994	0.188443	0.098938	1.72703	-0.243499	0.0334329	0.00883253	-2.88827	0.176989	0.111999	0.0423348	2.16262	-0.0833343	0.477427	0.330706	-0.995906	0.383438	0.00182086	0.000147439	4.62692	0.260324	0.0234485	0.00423024	3.20986	0.100827	0.495892	0.240471	1.20824	0.137877	0.354165	0.0971025	1.73714	0.260992	0.0583457	0.00560955	3.08754	29105	CFAP20
ENSG00000070770	5.99381	6.20607	5.80891	-0.0892203	0.273466	0.160568	-1.45493	0.0734792	0.393904	0.244003	1.19891	-0.0276715	0.779898	0.657779	-0.449396	0.184773	0.0283805	0.00685262	3.0001	-0.162699	0.0558739	0.0148923	-2.65408	-0.212445	0.0149556	0.00232631	-3.46606	-0.01428	0.918668	0.81891	-0.231854	0.0472688	0.717626	0.449341	0.771015	0.0970141	0.335029	0.128475	1.58294	1459	CSNK2A2
ENSG00000070778	5.04258	5.80182	4.58225	0.69694	3.96219e-05	1.99912e-06	6.49917	0.275142	0.0636309	0.0206598	2.50395	0.658326	0.000145197	4.52054e-06	6.13113	0.0928359	0.553833	0.408398	0.843713	0.421798	0.00561865	0.000669254	3.9919	0.56549	0.000567183	2.53413e-05	5.37583	0.221769	0.231369	0.060524	1.98435	0.183156	0.338575	0.0889498	1.78415	0.039463	0.857335	0.718807	0.36497	11099	PTPN21
ENSG00000070785	3.89809	4.31702	3.49474	-0.0375071	0.791656	0.690173	-0.404208	0.348253	0.00678178	0.00103588	3.8083	0.010342	0.952	0.918184	0.103972	0.402508	0.00422029	0.00046695	4.1429	-0.38576	0.00352097	0.000354822	-4.25806	-0.392166	0.0046218	0.000453084	-4.15554	-0.230413	0.150853	0.0285678	-2.35211	-0.182564	0.295875	0.0667534	-1.93429	-0.176158	0.230198	0.0654143	-1.94469	8891	EIF2B3
ENSG00000070814	5.35783	5.70492	4.98101	0.14104	0.179819	0.0930156	1.76026	-0.0107567	0.937851	0.895339	-0.133165	0.476426	0.000266489	1.08622e-05	5.74361	0.295155	0.0118231	0.00200637	3.52895	0.151797	0.174958	0.0725442	1.89133	0.181271	0.108677	0.0356894	2.24566	-0.377864	0.00660539	0.000181907	-4.53853	-0.0424775	0.814019	0.600161	-0.53227	-0.0719519	0.622521	0.385488	-0.886431	6949	TCOF1
ENSG00000070831	7.96385	8.17202	7.75768	-0.0476739	0.676907	0.550335	-0.607099	-0.151743	0.148714	0.0636608	-1.9586	-0.0194338	0.877291	0.800375	-0.256109	0.0569285	0.603203	0.461159	0.750797	0.104069	0.352229	0.195526	1.33729	-0.0763622	0.508853	0.331084	-0.995109	-0.215658	0.0839313	0.0103962	-2.81583	-0.187418	0.192718	0.0253882	-2.40779	-0.00698677	0.967785	0.928307	-0.091068	998	CDC42
ENSG00000070882	5.6644	6.15367	5.25746	0.0869524	0.710123	0.58993	0.547372	-0.118466	0.617559	0.46612	-0.742401	0.154971	0.518047	0.34969	0.956665	0.17509	0.437532	0.292941	1.07891	0.205418	0.371568	0.211309	1.28958	-0.0201184	0.941743	0.901032	-0.12588	-0.282878	0.299381	0.0951058	-1.74833	-0.214859	0.485407	0.191198	-1.35089	0.0106771	0.976668	0.947451	0.0667061	26031	OSBPL3
ENSG00000070950	3.12142	3.78241	2.26775	-0.271215	0.159572	0.0792076	-1.84548	-0.57636	0.00792699	0.00128373	-3.71789	0.0498977	0.850752	0.760457	0.308905	-0.406591	0.0756536	0.0266329	-2.38526	0.305145	0.161606	0.0649948	1.94799	0.456488	0.0492615	0.0117834	2.75979	-0.460426	0.0709296	0.00776583	-2.94512	-0.139313	0.661241	0.371331	-0.913663	-0.290657	0.29199	0.100741	-1.71725	56852	RAD18
ENSG00000070961	4.80653	5.21682	4.05023	0.233098	0.291107	0.174313	1.40644	0.275942	0.226726	0.113024	1.65434	0.467997	0.0524632	0.0154036	2.63873	0.419337	0.0805496	0.0290485	2.34419	-0.0428442	0.878108	0.795931	-0.261947	0.0486598	0.86251	0.776695	0.287328	-0.447272	0.123386	0.0202222	-2.51386	-0.212372	0.509234	0.212497	-1.2861	-0.303876	0.263573	0.0846138	-1.81068	490	ATP2B1
ENSG00000071051	5.87854	6.44402	5.56163	-0.100657	0.338441	0.212327	-1.2866	0.2747	0.0111806	0.00205042	3.51973	0.0277654	0.827715	0.72646	0.354584	0.341301	0.00295039	0.000279666	4.3579	-0.375357	0.0013153	9.51234e-05	-4.81181	-0.313535	0.00565897	0.000613029	-4.02873	0.169277	0.189883	0.0429587	2.15545	0.297699	0.0420028	0.00101603	3.81644	0.235878	0.062682	0.00638926	3.03076	8440	NCK2
ENSG00000071054	6.96152	7.53035	6.3431	-0.315048	0.116288	0.0524158	-2.05687	0.2154	0.316415	0.179018	1.39054	-0.22616	0.277259	0.144365	-1.51663	0.218291	0.284794	0.161731	1.4507	-0.530448	0.0148139	0.0024568	-3.44281	-0.444451	0.0358562	0.00761341	-2.95385	-0.389252	0.114508	0.0179858	-2.56788	-0.300364	0.282142	0.0595319	-1.99274	-0.386361	0.118294	0.0203104	-2.51185	9448	MAP4K4
ENSG00000071073	4.35405	4.94004	3.4522	-0.800043	0.00070211	8.00798e-05	-4.88465	-0.094732	0.694075	0.553171	-0.602748	-0.500875	0.0292535	0.00709014	-2.98515	0.153749	0.496699	0.350622	0.954777	-0.705311	0.00346407	0.000346766	-4.26769	-0.654624	0.00594449	0.00065736	-3.99943	-0.148902	0.613356	0.364091	-0.927857	0.150266	0.673626	0.38942	0.878984	0.099579	0.739136	0.534683	0.631325	11320	MGAT4A
ENSG00000071082	8.72561	9.74661	8.19123	-0.524958	0.00561847	0.00112691	-3.77282	-0.665375	0.00112966	8.60338e-05	-4.85429	-0.478699	0.0138563	0.00254365	-3.42801	-0.76238	0.000462612	1.66859e-05	-5.5565	0.140416	0.482101	0.308094	1.04474	0.283681	0.138021	0.0495809	2.08462	0.212286	0.382239	0.14779	1.50313	0.258546	0.311646	0.0741592	1.87989	0.115281	0.630636	0.395643	0.867299	6160	RPL31
ENSG00000071127	8.43869	8.8302	8.22514	0.219066	0.0401239	0.0135629	2.69645	0.160977	0.138606	0.0579875	2.00605	0.197373	0.067756	0.0217432	2.48023	0.279858	0.0120174	0.00205452	3.51888	0.0580885	0.647206	0.484665	0.71148	-0.0824848	0.500121	0.322231	-1.01393	-0.0273417	0.872027	0.732029	-0.347051	-0.0490346	0.788004	0.556353	-0.597881	0.0915388	0.512397	0.271137	1.13039	9948	WDR1
ENSG00000071189	5.67332	5.92704	4.96824	-0.0967651	0.682463	0.556266	-0.598014	-0.03688	0.892978	0.822086	-0.227713	-0.00321059	0.990975	0.984636	-0.0194896	-0.0633618	0.801562	0.705549	-0.383061	-0.0598852	0.822324	0.715256	-0.369803	0.0601512	0.823306	0.717013	0.36741	-0.284902	0.302978	0.097356	-1.73574	-0.191347	0.551226	0.251999	-1.17815	-0.311384	0.238909	0.0703204	-1.90746	23161	SNX13
ENSG00000071205	3.99756	4.40073	3.36135	0.337543	0.0535013	0.0193679	2.5338	-0.301202	0.11833	0.0470279	-2.11085	0.343445	0.0608417	0.0188386	2.54658	-0.189602	0.326366	0.194531	-1.34039	0.638745	0.00180776	0.000145938	4.63123	0.533047	0.00640897	0.00073801	3.95084	0.105746	0.692322	0.45781	0.756494	0.111649	0.676166	0.393158	0.871951	0.217347	0.360768	0.147073	1.50593	79658	ARHGAP10
ENSG00000071242	5.9539	6.30335	5.39202	0.255791	0.0628484	0.0238853	2.43641	-0.235915	0.0970552	0.0363551	-2.23673	0.198305	0.169783	0.0735696	1.88404	0.00684495	0.96964	0.948786	0.0650091	0.491706	0.00170779	0.000135474	4.66257	0.19146	0.197702	0.0821861	1.82606	0.134016	0.473335	0.217331	1.2721	0.0765303	0.7348	0.473737	0.729614	0.376776	0.0290825	0.0018033	3.57421	6196	RPS6KA2
ENSG00000071243	3.82209	4.18448	3.28538	-0.153248	0.365099	0.234221	-1.22501	-0.134741	0.456257	0.300919	-1.06077	-0.0160011	0.944369	0.904898	-0.120937	-0.102027	0.599175	0.45629	-0.759088	-0.0185066	0.933147	0.885674	-0.145549	0.0860263	0.677276	0.51882	0.656275	-0.201452	0.367114	0.137394	-1.54493	-0.0642057	0.824948	0.618724	-0.505185	-0.168739	0.445547	0.212282	-1.28673	54556	ING3
ENSG00000071246	1.50475	2.45892	0.113606	1.07184	0.0092748	0.0021383	3.5019	0.683976	0.11531	0.0454067	2.12818	1.29872	0.00808308	0.00120264	3.74541	1.03758	0.032082	0.00820374	2.92093	0.387865	0.340428	0.185863	1.36801	0.261139	0.563222	0.386705	0.884121	-0.455427	0.490008	0.233674	-1.22649	-0.228546	0.693375	0.416579	-0.828834	-0.10182	0.870725	0.739901	-0.336437	22846	VASH1
ENSG00000071282	2.50283	4.07583	0.741602	1.48367	0.00645333	0.00135446	3.69526	-0.446041	0.526339	0.368979	-0.918253	1.24191	0.0184655	0.00377005	3.2595	-0.729891	0.236919	0.12528	-1.59709	1.92972	0.00241712	0.000214128	4.47	1.9718	0.0015016	9.5331e-05	4.81089	0.53895	0.495605	0.239838	1.20992	0.29719	0.664837	0.376064	0.904483	0.255101	0.790175	0.612708	0.51392	29995	LMCD1
ENSG00000071462	4.56671	4.82909	4.34966	0.185966	0.0789799	0.0320096	2.29794	0.112896	0.32344	0.184609	1.37209	0.0397684	0.767669	0.641291	0.472761	0.133724	0.239404	0.127002	1.58943	0.07307	0.548699	0.374759	0.907007	-0.0939552	0.439319	0.265123	-1.14512	-0.0253879	0.890773	0.76658	-0.300751	-0.171586	0.251521	0.0453912	-2.12835	-0.00456049	0.980979	0.956173	-0.0556214	114049	WBSCR22
ENSG00000071537	6.52756	7.03323	6.10944	-0.209472	0.153776	0.0753185	-1.87181	0.148457	0.34251	0.20023	1.32276	-0.160724	0.302055	0.162704	-1.44718	0.338018	0.0273772	0.00652863	3.02132	-0.357929	0.0230188	0.00440657	-3.19223	-0.498742	0.0027026	0.000218177	-4.46213	-0.169457	0.377192	0.143886	-1.51854	-0.12071	0.58973	0.290827	-1.08378	0.0201039	0.936301	0.859916	0.178676	6400	SEL1L
ENSG00000071539	1.36731	3.01217	0.0063842	-1.81157	8.82735e-08	6.66905e-10	-10.6639	-1.44923	2.89977e-06	2.0671e-08	-8.73381	-0.570675	0.0373226	0.00978059	-2.84302	-0.838024	0.00531134	0.00064527	-4.00722	-0.362343	0.176399	0.073341	-1.88566	0.267348	0.399251	0.228704	1.2401	-1.39844	8.18121e-06	4.93475e-08	-8.28232	-0.157538	0.712476	0.443321	-0.78144	-0.787229	0.0218642	0.00103906	-3.80701	9319	TRIP13
ENSG00000071553	6.41172	6.79138	6.07815	0.298587	0.017444	0.00472634	3.16192	0.262967	0.0390516	0.0108235	2.79785	0.285828	0.0272041	0.00640282	3.02983	0.338977	0.010564	0.00171744	3.59488	0.0356196	0.819287	0.710369	0.37647	-0.0531496	0.72531	0.579969	-0.562201	0.015746	0.9431	0.868511	0.167601	0.0029866	0.991704	0.975172	0.0314981	0.0917558	0.580722	0.34186	0.972669	537	ATP6AP1
ENSG00000071564	6.11875	6.46956	5.6202	-0.444941	0.0132546	0.00336108	-3.30883	-0.377256	0.0385018	0.0106336	-2.80575	-0.351526	0.0545728	0.0162159	-2.61531	-0.340094	0.0603668	0.0195706	-2.529	-0.0676854	0.7548	0.61955	-0.503988	-0.0114314	0.961683	0.932931	-0.0851792	0.0614126	0.826219	0.653052	0.456068	0.154828	0.562258	0.261746	1.1535	0.0985743	0.694837	0.471057	0.7341	6929	TCF3
ENSG00000071575	5.86443	6.56339	5.32759	0.560022	0.00309345	0.000533386	4.08711	0.0190384	0.935584	0.891388	0.138225	0.516462	0.00795216	0.00117426	3.75548	0.185833	0.322579	0.191192	1.35091	0.540984	0.00612128	0.000746044	3.94629	0.330629	0.083333	0.0244673	2.42513	0.176086	0.472764	0.21664	1.27409	0.132525	0.635763	0.342149	0.972072	0.34288	0.119947	0.0207841	2.50117	28951	TRIB2
ENSG00000071626	6.38995	6.61934	6.14798	-0.218036	0.0258849	0.00780565	-2.94287	-0.225401	0.0252425	0.00607646	-3.05269	-0.0693517	0.525556	0.356614	-0.942715	-0.0540837	0.611335	0.470244	-0.735464	0.00736501	0.956976	0.921409	0.0998595	-0.015268	0.901762	0.83748	-0.207696	-0.217944	0.0705332	0.00768247	-2.94987	-0.0692596	0.65078	0.35857	-0.938808	-0.0466266	0.737892	0.532681	-0.634452	26528	DAZAP1
ENSG00000071655	6.20255	6.66885	5.81009	0.305554	0.0286732	0.00887467	2.88616	0.322157	0.0253804	0.0061174	3.04976	0.371908	0.012232	0.00214561	3.50045	0.322364	0.0265091	0.00627388	3.03872	-0.0166036	0.929077	0.876829	-0.156904	0.0495442	0.77298	0.645115	0.467319	0.12051	0.524247	0.268464	1.13691	0.186865	0.346292	0.0928972	1.76095	0.120718	0.506696	0.266453	1.14185	53615	MBD3
ENSG00000071794	4.39565	4.91041	3.61733	0.0345096	0.906974	0.85177	0.189193	-0.377141	0.143513	0.0607173	-1.98273	0.151259	0.613553	0.447277	0.774579	-0.457615	0.0981102	0.0378068	-2.21777	0.41165	0.11517	0.0403322	2.18632	0.608874	0.0308313	0.00621397	3.04291	-0.360026	0.264511	0.0765668	-1.86323	-0.243276	0.496688	0.201786	-1.31801	-0.4405	0.179825	0.0421815	-2.1644	6596	HLTF
ENSG00000071859	4.33526	4.68724	4.04869	0.378111	0.00141127	0.000194842	4.50965	0.212212	0.0672328	0.0222225	2.47008	0.300889	0.0114445	0.00196207	3.53843	0.0963801	0.42346	0.278953	1.1116	0.165899	0.149129	0.0581507	2.00463	0.204509	0.0782892	0.0224092	2.46619	0.131059	0.385841	0.150688	1.49191	0.0538363	0.760809	0.513011	0.665515	0.015227	0.935824	0.859136	0.179681	9130	FAM50A
ENSG00000071889	4.30668	4.76466	3.87204	0.215309	0.244647	0.138921	1.53864	0.134955	0.511968	0.355006	0.945939	0.0421334	0.855991	0.767956	0.298922	-0.0190855	0.936235	0.89473	-0.133944	0.0803533	0.717232	0.569223	0.578342	0.0612189	0.786453	0.663787	0.440947	0.220143	0.373927	0.141593	1.52775	0.0469678	0.886052	0.734587	0.343598	0.0661021	0.811667	0.644171	0.468662	60343	FAM3A
ENSG00000071894	5.07251	5.55158	4.62597	-0.189933	0.523729	0.382339	-0.892431	-0.229713	0.453429	0.298667	-1.06586	-0.033523	0.926401	0.877563	-0.155961	-0.0643822	0.848437	0.768778	-0.29783	0.0397803	0.914918	0.855662	0.184165	0.0308592	0.932985	0.886259	0.1448	0.0183395	0.971297	0.93289	0.0852314	0.174749	0.695819	0.420383	0.821979	0.18367	0.639492	0.4059	0.848296	29894, 100302196, 102466749, 100126351	CPSF1, MIR1234, MIR6849, MIR939
ENSG00000071909	-0.495509	1.55966	-2.5146	0.634504	0.551274	0.41165	0.837776	-0.258273	0.85175	0.761169	-0.307956	0.948909	0.303507	0.163912	1.44283	-0.239579	0.835787	0.750827	-0.321772	0.892777	0.436549	0.266828	1.14092	1.18849	0.209705	0.0893605	1.78169	0.718019	0.614768	0.365835	0.924422	1.03242	0.390486	0.11882	1.62665	0.736713	0.610152	0.372868	0.910674	140469	MYO3B
ENSG00000071967	5.02515	6.54037	3.57572	-1.02635	0.0768958	0.0308745	-2.31518	-1.17813	0.0556262	0.0172474	-2.58711	-0.481348	0.428136	0.265964	-1.14305	-0.640153	0.266427	0.147717	-1.50341	0.151785	0.849782	0.752704	0.31926	0.158805	0.820757	0.713743	0.371865	0.408225	0.595643	0.343094	0.970128	0.953225	0.246716	0.0435451	2.14879	0.946205	0.202934	0.052412	2.05691	79901	CYBRD1
ENSG00000071991	-1.40538	1.04445	-4.82117	2.91487	0.000578842	6.28629e-05	4.98733	3.54488	0.000112163	3.90509e-06	6.19659	2.84173	0.00194878	0.000169314	4.5687	3.32491	0.000524197	2.07916e-05	5.46122	-0.630005	0.246455	0.117034	-1.63506	-0.483179	0.483033	0.305527	-1.05045	-0.659715	0.624456	0.376583	-0.903481	-0.732855	0.380514	0.112206	-1.65835	-0.879681	0.179237	0.0419344	-2.16728	28513	CDH19
ENSG00000071994	5.5012	5.77046	5.21511	-0.118706	0.166222	0.0836095	-1.817	0.0608271	0.519603	0.362383	0.931233	-0.0880795	0.348287	0.198717	-1.3274	0.151745	0.0868805	0.0322474	2.2944	-0.179533	0.0479393	0.0120571	-2.74948	-0.239825	0.0106352	0.00146859	-3.66109	-0.0673706	0.573864	0.32027	-1.01814	-0.0367445	0.801862	0.580884	-0.560834	0.0235475	0.859473	0.721961	0.360684	5134	PDCD2
ENSG00000072041	0.76585	2.40911	-0.512323	-1.04002	0.0933631	0.0395626	-2.19571	-0.742787	0.244441	0.125364	-1.59671	0.504167	0.530145	0.361214	0.93355	0.284468	0.732526	0.614433	0.511411	-0.297233	0.715075	0.566423	-0.582574	0.219699	0.792435	0.67265	0.428539	-1.24116	0.136316	0.0238448	-2.4372	0.303027	0.787869	0.556192	0.598128	-0.213905	0.836099	0.682827	-0.414377	55117	SLC6A15
ENSG00000072042	7.02495	7.60569	6.57254	0.290413	0.00692587	0.00148282	3.65702	-0.164325	0.116441	0.0460114	-2.12165	0.207392	0.0452152	0.0126668	2.72729	-0.08225	0.431896	0.287246	-1.09208	0.454739	0.000249327	1.03183e-05	5.76611	0.289642	0.0082312	0.00104464	3.80475	-0.469051	0.000361626	4.62691e-06	-6.12074	-0.552072	0.00122534	6.74172e-07	-7.00213	-0.386975	0.00413659	5.03328e-05	-5.08191	51109	RDH11
ENSG00000072062	6.40195	7.01972	5.73006	0.505315	0.0230567	0.00675561	3.00635	0.387511	0.0846348	0.0304341	2.32203	0.548005	0.018281	0.0037257	3.26459	0.557195	0.0166138	0.00324826	3.32347	0.117805	0.653583	0.492529	0.698578	-0.00919033	0.975296	0.956836	-0.0547781	-0.161249	0.597468	0.345426	-0.965349	-0.118559	0.745756	0.490479	-0.70193	0.008436	0.983076	0.960312	0.0503634	5566	PRKACA
ENSG00000072071	5.49899	5.9106	5.1596	0.176508	0.24956	0.142562	1.52384	0.233925	0.137244	0.0571119	2.01374	0.209051	0.191987	0.0869572	1.7962	0.276488	0.0769423	0.0272883	2.37379	-0.0574165	0.757451	0.623156	-0.498774	-0.0674372	0.711667	0.561989	-0.589297	0.150108	0.471938	0.215958	1.27606	0.182651	0.401543	0.125897	1.59434	0.192671	0.305896	0.108749	1.67554	22859	ADGRL1
ENSG00000072110	7.00776	7.59876	6.12908	0.545558	0.0025289	0.000410005	4.19744	0.437735	0.0135688	0.00265208	3.4102	0.935715	2.15358e-05	3.30654e-07	7.34049	0.778397	0.000189313	4.24464e-06	6.15927	0.107823	0.59296	0.421355	0.820234	0.157317	0.408611	0.237304	1.21669	-0.531997	0.0104462	0.000376785	-4.23287	-0.141841	0.591744	0.293799	-1.07695	-0.191335	0.368271	0.153093	-1.48273	87	ACTN1
ENSG00000072121	4.8363	5.36863	4.35685	-0.32622	0.00440105	0.000831247	-3.90086	0.252853	0.0234791	0.00550267	3.09591	-0.250409	0.0286019	0.0068673	-2.99916	0.290123	0.0112567	0.00187783	3.55704	-0.579073	3.27598e-05	6.70646e-07	-7.0046	-0.540532	7.05379e-05	1.41898e-06	-6.65614	0.165087	0.231461	0.0606606	1.9832	0.240897	0.12173	0.00916247	2.87202	0.202356	0.115642	0.019499	2.53069	23503	ZFYVE26
ENSG00000072133	2.03593	2.59532	1.29259	0.33171	0.15508	0.0763636	1.86462	-0.260807	0.328507	0.188902	-1.35821	0.380036	0.126564	0.0496214	2.08421	-0.365602	0.168468	0.078224	-1.85203	0.592517	0.0218983	0.00413896	3.21928	0.745638	0.00578033	0.000631811	4.01607	0.0492099	0.908156	0.798434	0.258658	0.0975362	0.795972	0.570949	0.575739	-0.0555852	0.894793	0.782869	-0.279162	27330	RPS6KA6
ENSG00000072134	5.55866	5.82446	5.28323	-0.149802	0.230334	0.128597	-1.58241	-0.0669863	0.638518	0.487994	-0.706004	-0.165933	0.207735	0.0967479	-1.73912	0.0533713	0.705674	0.580979	0.560691	-0.0828156	0.565203	0.392849	-0.87253	-0.219304	0.0978637	0.0307171	-2.31762	0.0679388	0.712838	0.48383	0.712858	0.0518081	0.807343	0.590423	0.546643	0.188296	0.219253	0.0602088	1.987	22905	EPN2
ENSG00000072135	5.28103	5.81251	4.6841	-0.417022	0.00208902	0.00032225	-4.29844	-0.87935	2.76511e-06	1.90849e-08	-8.77594	-0.314128	0.0202763	0.00426825	-3.206	-0.666055	9.21098e-05	1.403e-06	-6.66135	0.462327	0.0019679	0.000162703	4.58546	0.351927	0.0134817	0.00202476	3.52508	-0.0394364	0.847556	0.689246	-0.405489	0.0634578	0.767669	0.523275	0.649226	0.173858	0.300308	0.105848	1.69034	26469	PTPN18
ENSG00000072195	2.01748	3.07475	0.484328	0.219884	0.716823	0.598189	0.535172	-0.605798	0.342519	0.200278	-1.32261	-0.00808079	0.991059	0.984779	-0.0193076	-1.24699	0.0556833	0.0174921	-2.58065	0.825681	0.183145	0.0773621	1.85783	1.23891	0.0625742	0.0164013	2.61012	0.193285	0.827938	0.655369	0.452795	-0.0346793	0.976056	0.932109	-0.086226	-0.447905	0.626714	0.39067	-0.876627	100996693, 10290	LOC100996693, SPEG
ENSG00000072201	4.16727	4.65819	3.6702	-0.542248	0.00232685	0.000367889	-4.24289	-0.0240386	0.909648	0.848572	-0.193327	-0.455747	0.0111682	0.00189709	-3.55271	0.0519833	0.782843	0.680009	0.41829	-0.518209	0.00520932	0.000604628	-4.03452	-0.507731	0.00564668	0.000611354	-4.02988	0.103565	0.660074	0.417287	0.827555	0.190066	0.451762	0.161294	1.45229	0.179587	0.37861	0.160673	1.45455	84708	LNX1
ENSG00000072210	7.10538	7.60539	6.63073	-0.332231	0.0228666	0.00668875	-3.01071	-0.357764	0.0175172	0.00372906	-3.2642	-0.341947	0.0240591	0.00539666	-3.10438	-0.615715	0.000396225	1.34948e-05	-5.64882	0.0255336	0.89037	0.816864	0.234524	0.273768	0.0722667	0.0200651	2.51747	0.16242	0.395019	0.157353	1.46675	0.152703	0.471713	0.178822	1.3912	-0.0955311	0.622676	0.385829	-0.885783	224	ALDH3A2
ENSG00000072274	6.79614	7.3299	6.18051	-0.210096	0.190435	0.100328	-1.71948	-0.0606468	0.753368	0.624295	-0.497129	-0.159072	0.346283	0.196972	-1.33279	0.276777	0.0861696	0.0318376	2.30052	-0.149449	0.397976	0.233383	-1.22728	-0.435849	0.0113829	0.00161457	-3.62102	-0.37955	0.0537809	0.00496752	-3.14036	-0.328526	0.140943	0.0128166	-2.722	-0.0421255	0.865661	0.73217	-0.34686	7037	TFRC
ENSG00000072310	7.65921	8.53663	6.78167	0.0597213	0.817116	0.725014	0.356543	0.470803	0.0400172	0.0111931	2.78283	0.10933	0.657748	0.498812	0.688354	1.01143	0.000193839	4.4406e-06	6.13909	-0.411082	0.0823868	0.0253399	-2.40869	-0.9021	0.000532943	2.30867e-05	-5.416	-0.542153	0.0400931	0.00300705	-3.35652	-0.492544	0.107836	0.00706291	-2.98684	-0.00152512	0.996556	0.99302	-0.0088532	6720	SREBF1
ENSG00000072364	7.27045	7.63892	6.76951	0.202607	0.142131	0.0680217	1.92461	-0.169887	0.227691	0.113603	-1.65152	0.18865	0.177553	0.0783192	1.85139	-0.041887	0.784173	0.681868	-0.415708	0.372494	0.011932	0.00183603	3.56659	0.230537	0.107384	0.035075	2.25403	-0.263089	0.113486	0.0175983	-2.57788	-0.277046	0.153443	0.0155098	-2.63561	-0.135088	0.427718	0.197924	-1.32985	27125	AFF4
ENSG00000072401	3.91106	4.47355	3.40107	-0.0185749	0.942127	0.906194	-0.119281	0.179329	0.412375	0.261852	1.15324	0.0597917	0.832413	0.733262	0.345385	0.510388	0.0268721	0.0063787	3.03148	-0.197904	0.373469	0.212939	-1.28481	-0.450596	0.0479661	0.0113537	-2.77645	-0.455317	0.096896	0.0133185	-2.70467	-0.376951	0.2038	0.0291083	-2.34321	-0.124259	0.663033	0.433296	-0.798992	7321	UBE2D1
ENSG00000072415	5.35494	5.70841	4.89177	0.0977333	0.536212	0.395533	0.867504	-0.250167	0.104718	0.0399908	-2.19046	0.0659532	0.719348	0.575505	0.568889	-0.192922	0.224221	0.116069	-1.63965	0.3479	0.0286481	0.00598515	3.05929	0.258875	0.110213	0.0363939	2.23622	-0.25007	0.187399	0.0421428	-2.16485	-0.28185	0.17746	0.0211879	-2.49224	-0.192824	0.312185	0.112507	-1.65687	64398	MPP5
ENSG00000072422	3.06834	3.72391	2.4742	-0.577086	0.00335219	0.000592991	-4.04267	-0.764432	0.000716509	4.46154e-05	-5.13333	-0.645222	0.00265962	0.000261376	-4.38628	-0.783259	0.000784048	3.87414e-05	-5.19365	0.187346	0.404571	0.238828	1.21261	0.138037	0.563091	0.385973	0.885511	0.053683	0.855364	0.703702	0.385592	-0.0144528	0.972569	0.924382	-0.0960694	0.0348562	0.919605	0.829454	0.218121	9886	RHOBTB1
ENSG00000072444	-0.238221	0.198592	-1.05023	0.139472	0.621002	0.486105	0.70911	0.1686	0.565211	0.409556	0.841596	0.118036	0.739007	0.602609	0.528676	0.273996	0.369083	0.230719	1.23455	-0.0291285	0.931828	0.882265	-0.149924	-0.15596	0.638599	0.47219	-0.732202	-0.421542	0.244174	0.0665134	-1.93614	-0.442978	0.238875	0.0405039	-2.18425	-0.316146	0.348783	0.137894	-1.54287	NA	NA
ENSG00000072501	5.41814	5.6908	5.02609	0.0390911	0.65422	0.523457	0.648938	0.107401	0.190777	0.089699	1.77968	0.286512	0.00194572	0.000168693	4.57025	0.298936	0.00155958	0.000109084	4.75395	-0.0683103	0.438978	0.268929	-1.13577	-0.0124237	0.903885	0.840828	-0.203354	-0.471076	2.89154e-05	2.18455e-07	-7.54079	-0.223655	0.0483325	0.00134318	-3.69879	-0.279542	0.00766107	0.000157301	-4.59967	8243	SMC1A
ENSG00000072506	3.73619	4.7892	2.86046	0.686544	0.000115749	7.95497e-06	5.88043	1.4268	4.52631e-08	3.03354e-11	12.6395	0.634862	0.000728729	4.39111e-05	5.14012	1.36646	1.89888e-07	1.64666e-10	11.5272	-0.740253	2.4537e-05	4.63309e-07	-7.17938	-0.731596	5.05645e-05	9.27308e-07	-6.85302	-0.0904772	0.71953	0.493189	-0.697501	-0.142159	0.505743	0.209625	-1.29453	-0.150816	0.359312	0.145903	-1.51053	3028	HSD17B10
ENSG00000072518	6.62311	6.98039	6.18294	0.202021	0.128309	0.0594524	1.99342	0.247776	0.0689697	0.0229647	2.45477	0.235683	0.0851753	0.0294193	2.33817	0.293477	0.0324756	0.00834628	2.91332	-0.0457548	0.783028	0.657497	-0.449794	-0.0577941	0.721212	0.574579	-0.570278	-0.0575976	0.775669	0.572204	-0.573849	-0.0239356	0.924476	0.816347	-0.235199	-0.0118962	0.959121	0.907638	-0.117436	2011	MARK2
ENSG00000072571	0.559124	3.16978	-1.43269	-2.89008	8.09063e-07	1.39009e-08	-8.94437	-1.78622	8.31515e-05	2.5787e-06	-6.38352	-1.34486	0.026357	0.00613119	-3.04877	-1.57169	0.0141141	0.00259029	-3.42026	-1.10386	0.0296901	0.00627622	-3.03856	0.226834	0.78178	0.657509	0.449777	-2.42229	2.52136e-05	1.8588e-07	-7.61954	-0.877067	0.286287	0.0620786	-1.97144	-2.20776	0.00413659	4.97986e-05	-5.08646	3161	HMMR
ENSG00000072609	5.13499	5.35388	4.88989	0.149257	0.0957476	0.0408822	2.17971	0.237736	0.0124244	0.00236028	3.45989	-0.0222002	0.846776	0.753684	-0.317949	0.187396	0.0460551	0.0135783	2.69594	-0.0884787	0.365491	0.20645	-1.30396	-0.209597	0.0297047	0.00589642	-3.06581	0.0752024	0.550847	0.295887	1.07217	-0.0962551	0.464357	0.172582	-1.41237	0.0248628	0.857326	0.718596	0.365257	55743	CHFR
ENSG00000072682	5.67105	6.12887	4.84825	0.346971	0.102837	0.0446986	2.13593	0.532462	0.0170713	0.00359982	3.27936	0.582638	0.0120416	0.00210414	3.50874	0.662815	0.00546374	0.000673106	3.98949	-0.185491	0.431297	0.262199	-1.15237	-0.0801775	0.758489	0.624195	-0.497274	-0.221578	0.451125	0.19985	-1.32392	0.0140886	0.975854	0.931143	0.0874561	-0.0912247	0.768643	0.577268	-0.566245	8974	P4HA2
ENSG00000072736	5.53506	5.7435	5.26053	0.166954	0.0368475	0.012159	2.7457	-0.0163349	0.871963	0.792297	-0.266727	0.155126	0.0631221	0.0197446	2.52491	-0.121442	0.14447	0.0636837	-1.95842	0.183289	0.0311951	0.00670589	3.00959	0.276568	0.00242245	0.000188624	4.52329	0.024462	0.851122	0.69591	0.396296	0.0126335	0.934336	0.83665	0.208773	-0.0806452	0.434757	0.2042	-1.31071	4775	NFATC3
ENSG00000072756	3.49789	4.15153	2.60512	-0.296002	0.333201	0.208045	-1.29921	0.143893	0.670075	0.525756	0.645315	-0.0309593	0.942435	0.902068	-0.124554	0.203371	0.560956	0.416611	0.828777	-0.439895	0.162315	0.0654186	-1.94466	-0.23433	0.517245	0.339117	-0.978333	-0.409499	0.312966	0.102644	-1.70709	-0.144456	0.783101	0.548684	-0.609637	-0.350021	0.353531	0.141236	-1.52919	51095	TRNT1
ENSG00000072778	8.88781	9.10051	8.58124	-0.112571	0.456589	0.315373	-1.02876	-0.00934587	0.960351	0.932441	-0.085803	-0.165896	0.269525	0.138498	-1.54037	-0.0729572	0.641243	0.505517	-0.677524	-0.103225	0.529956	0.354951	-0.94605	-0.0929391	0.576205	0.400952	-0.857423	0.0493221	0.826165	0.652959	0.4562	-0.00400319	0.990247	0.971056	-0.0367221	-0.0142893	0.954498	0.896478	-0.131707	37	ACADVL
ENSG00000072786	4.77653	5.4225	4.17694	-0.182121	0.333872	0.208647	-1.29742	0.265657	0.156708	0.0685062	1.92095	-0.0351961	0.884979	0.811325	-0.241762	0.514784	0.0100704	0.00159714	3.62561	-0.447778	0.021544	0.00403236	-3.23053	-0.54998	0.00639661	0.000735146	-3.95247	-0.154072	0.552497	0.297641	-1.06818	-0.00714716	0.985678	0.960267	-0.05042	0.0950548	0.710622	0.492135	0.699221	6793	STK10
ENSG00000072803	6.30344	6.49357	5.95324	0.289932	0.000464748	4.73157e-05	5.10826	0.241761	0.00302049	0.000339168	4.27698	0.310425	0.00042202	2.057e-05	5.46585	0.35422	0.000168064	3.55091e-06	6.23924	0.0481717	0.578224	0.406057	0.848007	-0.0437946	0.619006	0.449065	-0.771491	-0.0121692	0.924763	0.831967	-0.214854	0.00832355	0.956452	0.885125	0.146254	0.10029	0.275168	0.0913342	1.77003	23291	FBXW11
ENSG00000072818	-0.191058	0.985192	-1.50075	0.769524	0.0310964	0.00982738	2.8409	0.505146	0.188778	0.0883446	1.78778	-0.369898	0.276994	0.144091	-1.51772	-0.333866	0.318023	0.187388	-1.36308	0.264378	0.490736	0.316038	1.02731	-0.0360327	0.932801	0.885971	-0.145169	1.20228	0.00735855	0.000214753	4.46877	0.062853	0.917375	0.800636	0.255767	0.363264	0.399769	0.17658	1.39874	9744	ACAP1
ENSG00000072840	5.04026	5.69233	4.54413	0.501576	0.000263799	2.27427e-05	5.42248	-0.100506	0.462018	0.306464	-1.04836	0.467168	0.000865252	5.58805e-05	5.03739	-0.331435	0.0138553	0.00250126	-3.43517	0.602083	8.1744e-05	2.25116e-06	6.44513	0.798603	4.90948e-06	2.9613e-08	8.54561	0.202072	0.198859	0.0463087	2.11847	0.167664	0.314364	0.0759097	1.86773	-0.0288569	0.887715	0.768942	-0.297612	2121	EVC
[truncated: 15,400 more rows]
