# Supplementary material for: TRRAP is a central regulator of human multiciliated cell formation
Source: J Cell Biol. 2018 Jun 4;217(6):1941–55. doi: 10.1083/jcb.201706106 (PMC5987713; doi:10.1083/jcb.201706106)
Supplement: Tables S1-S6 (ZIP) [file JCB_201706106_TablesS1toS6.zip › JCB_201706106_TableS5.xlsx]

## Sheet: Sheet1
chrom	start	end	width	name	score	strand	signalValue	pValue	qValue	peak	localIDR	globalIDR	annotation	geneChr	geneStart	geneEnd	geneLength	geneStrand	geneId	transcriptId	distanceToTSS	ENSEMBL	SYMBOL	GENENAME
chr19	5031646	5032169	524	.	800	.	8.81098	-1	-0.04275	262	1.47	1.93	Intron (uc010xil.1/23030, intron 2 of 11)	chr19	5016268	5153608	137341	+	23030	uc010xim.2	15378	ENSG00000127663	KDM4B	lysine (K)-specific demethylase 4B
chr1	204381041	204381564	524	.	591	.	8.81973	-1	-0.04331	262	0.98	1.43	Promoter (<=1kb)	chr1	204372492	204380944	8453	-	84919	uc001hav.4	-97	ENSG00000158615	PPP1R15B	protein phosphatase 1, regulatory subunit 15B
chr9	100458839	100459362	524	.	756	.	8.83098	-1	-0.04317	262	1.37	1.82	Promoter (<=1kb)	chr9	100437191	100459691	22501	-	7507	uc004axr.4	329	ENSG00000136936	XPA	xeroderma pigmentosum, complementation group A
chr19	49842140	49842663	524	.	735	.	8.83413	-1	-0.04339	262	1.31	1.77	Exon (uc002pnc.3/951, exon 7 of 9)	chr19	49838677	49843462	4786	+	951	uc002pnf.3	3463	ENSG00000104894	CD37	CD37 molecule
chr11	61583170	61583693	524	.	650	.	8.84047	-1	-0.04357	262	1.12	1.57	Promoter (<=1kb)	chr11	61583728	61634825	51098	+	9415	uc001nsj.2	-35	ENSG00000134824	FADS2	fatty acid desaturase 2
chr5	106907804	106908327	524	.	883	.	8.84343	-1	-0.04365	262	1.67	2.13	Intron (uc003kol.3/1946, intron 4 of 4)	chr5	106712590	107006596	294007	-	1946	uc003kol.3	98269	ENSG00000184349	EFNA5	ephrin-A5
chr3	64009040	64009563	524	.	1000	.	8.84477	-1	-0.0436	262	2.77	3.22	Promoter (<=1kb)	chr3	63996225	64009113	12889	-	9861	uc003dlz.2	0	ENSG00000163636	PSMD6	proteasome 26S subunit, non-ATPase 6
chr4	77069509	77070032	524	.	700	.	8.8457	-1	-0.04364	262	1.23	1.69	Promoter (<=1kb)	chr4	77035817	77069655	33839	-	53371	uc003hjs.3	0	ENSG00000138750	NUP54	nucleoporin 54kDa
chr8	145051357	145051880	524	.	730	.	8.85054	-1	-0.04284	262	1.3	1.76	Promoter (<=1kb)	chr8	144989321	145050913	61593	-	5339	uc003zaj.2	-444	ENSG00000178209	PLEC	plectin
chr11	71813651	71814174	524	.	643	.	8.86299	-1	-0.04262	262	1.1	1.55	Promoter (<=1kb)	chr11	71808338	71814433	6096	-	55004	uc001ort.3	259	ENSG00000149357	LAMTOR1	late endosomal/lysosomal adaptor, MAPK and MTOR activator 1
chr7	12778398	12778921	524	.	692	.	8.8834	-1	-0.04266	262	1.21	1.67	Distal Intergenic	chr7	12726911	12730558	3648	+	10124	uc003sss.3	51487	ENSG00000122644	ARL4A	ADP-ribosylation factor-like 4A
chr21	37361515	37362038	524	.	696	.	8.88668	-1	-0.04284	262	1.22	1.68	Distal Intergenic	chr21	36259140	37357047	1097908	-	861	uc002yut.1	-4468	ENSG00000159216	RUNX1	runt-related transcription factor 1
chr1	113161581	113162104	524	.	1000	.	8.88781	-1	-0.04286	262	1.99	2.45	Promoter (<=1kb)	chr1	113066141	113161761	95621	-	54879	uc010owg.2	0	ENSG00000007341	ST7L	suppression of tumorigenicity 7 like
chr6	136571490	136572013	524	.	599	.	8.89984	-1	-0.04297	262	1	1.44	Promoter (<=1kb)	chr6	136552168	136571449	19282	-	113115	uc003qgt.1	-41	ENSG00000146410	MTFR2	mitochondrial fission regulator 2
chr1	7727849	7728372	524	.	684	.	8.90117	-1	-0.04316	262	1.2	1.65	Intron (uc001aoi.3/23261, intron 9 of 22)	chr1	7732054	7805082	73029	+	23261	uc010nzv.1	-3682	ENSG00000171735	CAMTA1	calmodulin binding transcription activator 1
chr1	86042990	86043513	524	.	577	.	8.90298	-1	-0.04314	262	0.95	1.39	Promoter (<=1kb)	chr1	85784168	86044046	259879	-	23576	uc001dlc.3	533	ENSG00000153904	DDAH1	dimethylarginine dimethylaminohydrolase 1
chr19	58609790	58610313	524	.	984	.	8.91271	-1	-0.04246	262	1.91	2.37	Promoter (<=1kb)	chr19	58595209	58609730	14522	-	65982	uc002qrh.2	-60	ENSG00000121413	ZSCAN18	zinc finger and SCAN domain containing 18
chr13	45492454	45492977	524	.	778	.	8.9135	-1	-0.04246	262	1.42	1.87	Distal Intergenic	chr13	45513384	45563613	50230	-	26747	uc001uzp.2	70636	ENSG00000083635	NUFIP1	nuclear fragile X mental retardation protein interacting protein 1
chr7	65579954	65580477	524	.	1000	.	8.92078	-1	-0.04257	262	2.61	3.06	Promoter (<=1kb)	chr7	65579805	65619553	39749	+	27297	uc003tus.3	149	ENSG00000241258	CRCP	CGRP receptor component
chr3	47865910	47866433	524	.	627	.	8.93062	-1	-0.04261	262	1.06	1.51	Promoter (<=1kb)	chr3	47866476	47887342	20867	+	22907	uc010hjr.1	-43	ENSG00000132153	DHX30	DEAH (Asp-Glu-Ala-His) box helicase 30
chr6	30689553	30690076	524	.	715	.	8.93336	-1	-0.04268	262	1.27	1.72	Promoter (<=1kb)	chr6	30689423	30693195	3773	+	203068	uc011dmq.2	130	ENSG00000196230	TUBB	tubulin, beta class I
chr6	136172913	136173436	524	.	708	.	8.93534	-1	-0.04263	262	1.25	1.71	Promoter (<=1kb)	chr6	136172834	136516709	343876	+	27115	uc003qgp.3	79	ENSG00000171408	PDE7B	phosphodiesterase 7B
chr13	100153977	100154500	524	.	697	.	8.95167	-1	-0.04257	262	1.23	1.68	Promoter (<=1kb)	chr13	100153628	100216302	62675	+	9375	uc001voj.2	349	ENSG00000125304	TM9SF2	transmembrane 9 superfamily member 2
chr20	49032135	49032658	524	.	876	.	8.95661	-1	-0.04235	262	1.65	2.11	Distal Intergenic	chr20	49126891	49201086	74196	+	5770	uc002xvl.3	-94233	ENSG00000196396	PTPN1	protein tyrosine phosphatase, non-receptor type 1
chr1	202026088	202026611	524	.	1000	.	8.96268	-1	-0.04253	262	3.3	3.77	Distal Intergenic	chr1	201979690	201986315	6626	+	1999	uc001gxh.4	46398	ENSG00000163435	ELF3	E74-like factor 3 (ets domain transcription factor, epithelial-specific )
chr5	125936536	125937059	524	.	542	.	8.96485	-1	-0.04258	262	0.87	1.31	Promoter (<=1kb)	chr5	125936607	125962944	26338	+	51808	uc003kua.2	0	ENSG00000164902	PHAX	phosphorylated adaptor for RNA export
chr22	46315457	46315980	524	.	636	.	8.965	-1	-0.04258	262	1.08	1.53	Distal Intergenic	chr22	46316248	46368244	51997	-	7477	uc010haa.2	52264	ENSG00000188064	WNT7B	wingless-type MMTV integration site family, member 7B
chr18	12014849	12015372	524	.	576	.	8.96522	-1	-0.0426	262	0.95	1.39	Intron (uc010dlb.2/3613, intron 6 of 6)	chr18	11981427	12018284	36858	+	3613	uc010dlb.2	33422	ENSG00000141401	IMPA2	inositol(myo)-1(or 4)-monophosphatase 2
chr6	13760302	13760825	524	.	576	.	8.9719	-1	-0.04277	262	0.95	1.39	Distal Intergenic	chr6	13621730	13711796	90067	-	10048	uc003nbb.3	-48506	ENSG00000010017	RANBP9	RAN binding protein 9
chr8	146277958	146278481	524	.	852	.	8.97821	-1	-0.04321	262	1.6	2.05	Promoter (<=1kb)	chr8	146278190	146281416	3227	+	65265	uc003zfd.3	0	ENSG00000182307	C8orf33	chromosome 8 open reading frame 33
chr22	37171977	37172500	524	.	639	.	8.97913	-1	-0.04328	262	1.09	1.54	Promoter (<=1kb)	chr22	37154246	37172177	17932	-	11020	uc003apu.3	0	ENSG00000100360	IFT27	intraflagellar transport 27
chr6	113964133	113964656	524	.	770	.	8.98943	-1	-0.04384	262	1.41	1.86	Distal Intergenic	chr6	114178527	114184652	6126	+	4082	uc003pvy.4	-213871	ENSG00000277443	MARCKS	myristoylated alanine-rich protein kinase C substrate
chr4	24585063	24585586	524	.	602	.	8.99318	-1	-0.04396	262	1	1.45	Promoter (<=1kb)	chr4	24529088	24586184	57097	-	1665	uc003gqx.3	598	ENSG00000109606	DHX15	DEAH (Asp-Glu-Ala-His) box helicase 15
chr5	148358365	148358888	524	.	900	.	8.99377	-1	-0.04394	262	1.71	2.17	Intron (uc003lpp.1/79628, intron 10 of 26)	chr5	148361713	148411250	49538	-	79628	uc010jgw.3	52362	ENSG00000169247	SH3TC2	SH3 domain and tetratricopeptide repeats 2
chr2	10830160	10830683	524	.	625	.	8.9941	-1	-0.04398	262	1.06	1.51	Promoter (<=1kb)	chr2	10710892	10830113	119222	-	79954	uc002rap.3	-47	ENSG00000115761	NOL10	nucleolar protein 10
chr7	2562718	2563241	524	.	687	.	8.9978	-1	-0.04384	262	1.21	1.66	Intron (uc021zyw.1/3955, intron 2 of 8)	chr7	2559479	2568063	8585	+	3955	uc003smf.3	3239	ENSG00000106003	LFNG	LFNG O-fucosylpeptide 3-beta-N-acetylglucosaminyltransferase
chr17	73923674	73924197	524	.	708	.	8.99816	-1	-0.04376	262	1.25	1.71	Promoter (2-3kb)	chr17	73894724	73926210	31487	-	85302	uc002jqa.1	2013	ENSG00000188878	FBF1	Fas (TNFRSF6) binding factor 1
chr12	14667204	14667727	524	.	722	.	9.00438	-1	-0.04441	262	1.29	1.74	Intron (uc001rcc.1/79887, intron 5 of 10)	chr12	14656597	14720791	64195	-	79887	uc001rcc.1	53064	ENSG00000121316	PLBD1	phospholipase B domain containing 1
chr2	219263794	219264317	524	.	589	.	9.02145	-1	-0.04492	262	0.98	1.42	Promoter (<=1kb)	chr2	219264478	219270664	6187	+	58190	uc002vhx.3	-161	ENSG00000144579	CTDSP1	CTD (carboxy-terminal domain, RNA polymerase II, polypeptide A) small phosphatase 1
chr19	24216582	24217105	524	.	1000	.	9.03226	-1	-0.04447	262	2	2.45	Promoter (<=1kb)	chr19	24216247	24312654	96408	+	9534	uc010xrk.2	335	ENSG00000213096	ZNF254	zinc finger protein 254
chr1	45097631	45098154	524	.	547	.	9.03704	-1	-0.04444	262	0.88	1.32	Promoter (<=1kb)	chr1	45097704	45117395	19692	+	55182	uc010okz.2	0	ENSG00000187147	RNF220	ring finger protein 220
chr1	17252599	17253122	524	.	710	.	9.03817	-1	-0.04449	262	1.26	1.71	Intron (uc009voy.1/9696, intron 1 of 8)	chr1	17249158	17280852	31695	+	9696	uc009voz.1	3441	ENSG00000058453	CROCC	ciliary rootlet coiled-coil, rootletin
chr6	158423411	158423934	524	.	614	.	9.05938	-1	-0.04459	262	1.03	1.48	Promoter (1-2kb)	chr6	158422139	158423415	1277	+	100874300	uc031sqq.1	1272	ENSG00000233496	SYNJ2-IT1	SYNJ2 intronic transcript 1
chr10	75118317	75118840	524	.	1000	.	9.06815	-1	-0.04523	262	3.71	4.2	Promoter (<=1kb)	chr10	75013516	75118617	105102	-	118491	uc001jty.3	0	ENSG00000156042	CFAP70	cilia and flagella associated protein 70
chr4	173903277	173903800	524	.	579	.	9.07073	-1	-0.04532	262	0.95	1.4	Intron (uc003isv.3/442117, intron 10 of 12)	chr4	174089904	174245118	155215	+	51809	uc003isz.4	-186104	ENSG00000109586	GALNT7	polypeptide N-acetylgalactosaminyltransferase 7
chr1	72749148	72749671	524	.	548	.	9.08402	-1	-0.04654	262	0.88	1.32	Promoter (<=1kb)	chr1	71868625	72748405	879781	-	257194	uc001dfw.3	-743	ENSG00000172260	NEGR1	neuronal growth regulator 1
chr21	38419459	38419982	524	.	1000	.	9.08565	-1	-0.04671	262	2.7	3.15	Distal Intergenic	chr21	38437664	38445103	7440	-	51227	uc002yvw.1	25121	ENSG00000185808	PIGP	phosphatidylinositol glycan anchor biosynthesis, class P
chr3	14378304	14378827	524	.	605	.	9.08772	-1	-0.04699	262	1.01	1.46	Distal Intergenic	chr3	14444076	14485850	41775	+	6533	uc010hee.2	-65249	ENSG00000131389	SLC6A6	solute carrier family 6 (neurotransmitter transporter), member 6
chr3	172468417	172468940	524	.	591	.	9.09234	-1	-0.04732	262	0.98	1.42	Promoter (<=1kb)	chr3	172468475	172539264	70790	+	1894	uc003fih.3	0	ENSG00000114346	ECT2	epithelial cell transforming 2
chr1	209601264	209601787	524	.	649	.	9.09467	-1	-0.04762	262	1.11	1.56	Promoter (<=1kb)	chr1	209602168	209605892	3725	+	642587	uc009xcn.3	-381	NA	MIR205HG	MIR205 host gene
chr7	42277074	42277597	524	.	868	.	9.10144	-1	-0.04793	262	1.63	2.09	Promoter (<=1kb)	chr7	42000548	42276618	276071	-	2737	uc011kbh.2	-456	ENSG00000106571	GLI3	GLI family zinc finger 3
chr12	67662803	67663326	524	.	607	.	9.10495	-1	-0.04786	262	1.02	1.46	Promoter (<=1kb)	chr12	67663061	67708388	45328	+	55832	uc001stn.2	0	ENSG00000111530	CAND1	cullin-associated and neddylation-dissociated 1
chr6	36423419	36423942	524	.	764	.	9.10621	-1	-0.04808	262	1.39	1.84	Intron (uc003ome.3/222658, intron 1 of 7)	chr6	36358329	36410666	52338	-	222659	uc003omd.2	-12753	ENSG00000179165	PXT1	peroxisomal, testis specific 1
chr19	45948156	45948679	524	.	686	.	9.11047	-1	-0.04883	262	1.2	1.65	Intron (uc002pbu.2/2067, intron 8 of 8)	chr19	45910591	45927177	16587	-	2067	uc002pbs.2	-20979	ENSG00000012061	ERCC1	excision repair cross-complementation group 1
chr1	47943828	47944351	524	.	553	.	9.11243	-1	-0.04898	262	0.89	1.33	Distal Intergenic	chr1	47901689	47906363	4675	+	2306	uc001crm.3	42139	ENSG00000186564	FOXD2	forkhead box D2
chr12	106354169	106354692	524	.	591	.	9.11852	-1	-0.0499	262	0.98	1.42	Distal Intergenic	chr12	106457125	106533811	76687	-	9891	uc001tlj.1	179119	ENSG00000074590	NUAK1	NUAK family, SNF1-like kinase, 1
chr16	74764657	74765180	524	.	544	.	9.12383	-1	-0.04939	262	0.87	1.31	Intron (uc002fde.2/79152, intron 5 of 6)	chr16	74746856	74751004	4149	-	79152	uc002fdd.2	-13653	ENSG00000103089	FA2H	fatty acid 2-hydroxylase
chr1	150954375	150954898	524	.	660	.	9.12442	-1	-0.04948	262	1.14	1.59	Promoter (<=1kb)	chr1	150954499	150968114	13616	+	8416	uc001ewa.2	0	ENSG00000143412	ANXA9	annexin A9
chr12	122750944	122751467	524	.	549	.	9.12614	-1	-0.05	262	0.88	1.32	Promoter (<=1kb)	chr12	122692209	122751068	58860	-	65082	uc001ucc.3	0	ENSG00000139719	VPS33A	vacuolar protein sorting 33 homolog A (S. cerevisiae)
chr16	4818505	4819028	524	.	733	.	9.13108	-1	-0.05049	262	1.31	1.77	Promoter (1-2kb)	chr16	4800815	4817166	16352	-	26048	uc002cxp.1	-1339	ENSG00000103199	ZNF500	zinc finger protein 500
chr16	23091391	23091914	524	.	693	.	9.1345	-1	-0.05096	262	1.22	1.67	5' UTR	chr16	23072728	23096983	24256	-	57478	uc010bxm.3	5069	ENSG00000103404	USP31	ubiquitin specific peptidase 31
chr2	242255722	242256245	524	.	550	.	9.13874	-1	-0.0516	262	0.89	1.33	Promoter (<=1kb)	chr2	242255281	242264659	9379	+	4735	uc002wbe.1	441	ENSG00000168385	SEPT2	septin 2
chr15	90709152	90709675	524	.	768	.	9.13893	-1	-0.05161	262	1.4	1.85	Distal Intergenic	chr15	90728152	90772892	44741	+	10509	uc002boy.3	-18477	ENSG00000185033	SEMA4B	sema domain, immunoglobulin domain (Ig), transmembrane domain (TM) and short cytoplasmic domain, (semaphorin) 4B
chr1	181149246	181149769	524	.	561	.	9.14335	-1	-0.05201	262	0.91	1.35	Intron (uc009wxq.3/uc009wxq.3, intron 2 of 2)	chr1	181205524	181207740	2217	+	100287948	uc031pri.1	-55755	ENSG00000179452	GM140	uncharacterized LOC100287948
chr17	5341825	5342348	524	.	669	.	9.14473	-1	-0.05223	262	1.16	1.61	Promoter (<=1kb)	chr17	5336099	5342471	6373	-	708	uc002gby.1	123	ENSG00000108561	C1QBP	complement component 1, q subcomponent binding protein
chr2	20063190	20063713	524	.	605	.	9.15183	-1	-0.05311	262	1.01	1.46	Distal Intergenic	chr2	20068615	20077296	8682	+	400946	uc002rdd.2	-4902	ENSG00000228784	LINC00954	long intergenic non-protein coding RNA 954
chr7	29649474	29649997	524	.	544	.	9.15491	-1	-0.05335	262	0.88	1.31	Distal Intergenic	chr7	29603427	29606911	3485	+	222171	uc003tac.1	46047	ENSG00000176532	PRR15	proline rich 15
chr1	145457310	145457833	524	.	683	.	9.16644	-1	-0.05423	262	1.19	1.65	Exon (uc001enp.1/84265, exon 5 of 8)	chr1	145456236	145470387	14152	-	84265	uc001enp.1	12554	ENSG00000121851	POLR3GL	polymerase (RNA) III (DNA directed) polypeptide G (32kD)-like
chr5	37848104	37848627	524	.	599	.	9.1681	-1	-0.0543	262	1	1.44	Intron (uc021xxo.1/100861519, intron 1 of 3)	chr5	37840540	37875900	35361	+	100861519	uc021xxo.1	7564	ENSG00000248587	GDNF-AS1	GDNF antisense RNA 1 (head to head)
chr16	68741685	68742208	524	.	729	.	9.17103	-1	-0.054	262	1.3	1.76	Distal Intergenic	chr16	68771195	68869444	98250	+	999	uc002ewg.1	-28987	ENSG00000039068	CDH1	cadherin 1, type 1
chr21	45526813	45527336	524	.	706	.	9.19833	-1	-0.0539	262	1.25	1.7	Promoter (<=1kb)	chr21	45527208	45551063	23856	+	5822	uc002zeb.3	0	ENSG00000241945	PWP2	PWP2 periodic tryptophan protein homolog (yeast)
chr5	176538909	176539432	524	.	602	.	9.20327	-1	-0.0543	262	1	1.45	Distal Intergenic	chr5	176560080	176631293	71214	+	64324	uc003mfp.2	-20648	ENSG00000165671	NSD1	nuclear receptor binding SET domain protein 1
chr8	59465641	59466164	524	.	667	.	9.20674	-1	-0.0545	262	1.15	1.61	Promoter (<=1kb)	chr8	59465728	59495419	29692	+	6386	uc003xtn.3	0	ENSG00000137575	SDCBP	syndecan binding protein (syntenin)
chr1	85359089	85359612	524	.	616	.	9.22961	-1	-0.05482	262	1.04	1.48	Promoter (<=1kb)	chr1	85279086	85358896	79811	-	23566	uc009wcj.1	-193	ENSG00000171517	LPAR3	lysophosphatidic acid receptor 3
chr1	41961399	41961922	524	.	611	.	9.23044	-1	-0.0548	262	1.02	1.47	Distal Intergenic	chr1	41944446	41950344	5899	-	1907	uc001cgx.3	-11055	ENSG00000127129	EDN2	endothelin 2
chr11	77711370	77711893	524	.	587	.	9.25466	-1	-0.05701	262	0.97	1.41	Distal Intergenic	chr11	77589766	77705717	115952	-	92105	uc001oys.3	-5653	ENSG00000149262	INTS4	integrator complex subunit 4
chr5	140904567	140905090	524	.	714	.	9.25527	-1	-0.05705	262	1.27	1.72	Promoter (<=1kb)	chr5	140894588	140906028	11441	-	1729	uc011dbd.2	938	ENSG00000131504	DIAPH1	diaphanous-related formin 1
chr5	159721149	159721672	524	.	907	.	9.27199	-1	-0.05613	262	1.73	2.19	Intron (uc003lyb.1/79616, intron 5 of 6)	chr5	159678671	159739573	60903	-	79616	uc003lyb.1	17901	ENSG00000135083	CCNJL	cyclin J-like
chr3	196728923	196729446	524	.	665	.	9.27253	-1	-0.05619	262	1.15	1.6	Promoter (<=1kb)	chr3	196729777	196731615	1839	+	100507057	uc003fxj.1	-331	ENSG00000228109	MFI2-AS1	MFI2 antisense RNA 1
chr2	210289239	210289762	524	.	555	.	9.27393	-1	-0.05608	262	0.9	1.34	Promoter (<=1kb)	chr2	210288771	210561074	272304	+	4133	uc002vdc.1	468	ENSG00000078018	MAP2	microtubule-associated protein 2
chr8	120886854	120887377	524	.	623	.	9.28478	-1	-0.05696	262	1.05	1.5	Promoter (<=1kb)	chr8	120885900	121063157	177258	+	64798	uc003yow.4	954	ENSG00000155792	DEPTOR	DEP domain containing MTOR-interacting protein
chr9	130478119	130478642	524	.	728	.	9.29125	-1	-0.05749	262	1.3	1.76	Promoter (<=1kb)	chr9	130478358	130493879	15522	+	158248	uc004brq.1	0	ENSG00000167094	TTC16	tetratricopeptide repeat domain 16
chr1	155532718	155533241	524	.	763	.	9.30035	-1	-0.05739	262	1.39	1.84	Promoter (<=1kb)	chr1	155447677	155532585	84909	-	55870	uc009wqr.1	-133	ENSG00000116539	ASH1L	ash1 (absent, small, or homeotic)-like (Drosophila)
chr1	8499431	8499954	524	.	648	.	9.30236	-1	-0.05734	262	1.11	1.56	Intron (uc001ape.3/473, intron 12 of 23)	chr1	8412464	8483747	71284	-	473	uc001apd.3	-15684	ENSG00000142599	RERE	arginine-glutamic acid dipeptide (RE) repeats
chr10	62159413	62159936	524	.	646	.	9.30624	-1	-0.05767	262	1.11	1.56	Intron (uc010qih.2/288, intron 43 of 43)	chr10	61786056	62149634	363579	-	288	uc001jky.3	-9779	ENSG00000151150	ANK3	ankyrin 3, node of Ranvier (ankyrin G)
chr16	1359160	1359683	524	.	666	.	9.3148	-1	-0.05726	262	1.15	1.6	Promoter (<=1kb)	chr16	1359628	1367126	7499	+	7329	uc002cle.2	0	ENSG00000103275	UBE2I	ubiquitin-conjugating enzyme E2I
chr9	127177770	127178293	524	.	1000	.	9.31546	-1	-0.05723	262	3.32	3.78	Promoter (<=1kb)	chr9	127115744	127177752	62009	-	5695	uc004boj.4	-18	ENSG00000136930	PSMB7	proteasome subunit beta 7
chr12	8974976	8975499	524	.	730	.	9.31988	-1	-0.05706	262	1.31	1.76	Promoter (<=1kb)	chr12	8975150	9029381	54232	+	144568	uc001quz.5	0	ENSG00000166535	A2ML1	alpha-2-macroglobulin-like 1
chr1	26222064	26222587	524	.	661	.	9.32525	-1	-0.05718	262	1.14	1.59	Promoter (2-3kb)	chr1	26210677	26219098	8422	-	3925	uc001bky.3	-2966	ENSG00000117632	STMN1	stathmin 1
chr5	170172803	170173326	524	.	784	.	9.32989	-1	-0.05761	262	1.43	1.89	Distal Intergenic	chr5	170210723	170241050	30328	+	2568	uc003mau.3	-37397	ENSG00000094755	GABRP	gamma-aminobutyric acid (GABA) A receptor, pi
chr9	26947286	26947809	524	.	1000	.	9.33461	-1	-0.05786	262	2.03	2.49	Promoter (<=1kb)	chr9	26947310	27062931	115622	+	80173	uc010mjb.3	0	ENSG00000096872	IFT74	intraflagellar transport 74
chr6	107996470	107996993	524	.	998	.	9.34691	-1	-0.0577	262	1.95	2.41	Distal Intergenic	chr6	108023364	108053599	30236	-	256380	uc003pry.4	56606	ENSG00000146285	SCML4	sex comb on midleg-like 4 (Drosophila)
chr5	178978272	178978795	524	.	671	.	9.35166	-1	-0.05687	262	1.16	1.62	Promoter (<=1kb)	chr5	178977562	179037027	59466	+	80230	uc003mka.2	710	ENSG00000176783	RUFY1	RUN and FYVE domain containing 1
chr4	38204001	38204524	524	.	555	.	9.35572	-1	-0.05649	262	0.9	1.34	Distal Intergenic	chr4	38121575	38140796	19222	+	23216	uc003gtd.3	82426	ENSG00000065882	TBC1D1	TBC1 (tre-2/USP6, BUB2, cdc16) domain family, member 1
chr14	45722771	45723294	524	.	861	.	9.36092	-1	-0.05671	262	1.62	2.07	Promoter (<=1kb)	chr14	45672393	45722605	50213	-	55320	uc001wwf.3	-166	ENSG00000129534	MIS18BP1	MIS18 binding protein 1
chr5	133706857	133707380	524	.	569	.	9.39084	-1	-0.05641	262	0.93	1.37	Promoter (<=1kb)	chr5	133706870	133727799	20930	+	7320	uc003kzh.3	0	ENSG00000119048	UBE2B	ubiquitin-conjugating enzyme E2B
chr6	3592901	3593424	524	.	768	.	9.39159	-1	-0.05631	262	1.4	1.85	Distal Intergenic	chr6	3269207	3456793	187587	-	63027	uc003mvm.3	-136108	ENSG00000137266	SLC22A23	solute carrier family 22, member 23
chr6	53516810	53517333	524	.	719	.	9.40206	-1	-0.05605	262	1.28	1.73	3' UTR	chr6	53512699	53530506	17808	-	401265	uc003pcb.4	13173	ENSG00000124743	KLHL31	kelch-like family member 31
chr6	125622934	125623457	524	.	852	.	9.40722	-1	-0.05594	262	1.6	2.05	Promoter (<=1kb)	chr6	125596496	125623282	26787	-	51020	uc003qaa.1	0	ENSG00000111906	HDDC2	HD domain containing 2
chr8	103819717	103820240	524	.	673	.	9.40743	-1	-0.05593	262	1.17	1.62	Exon (uc003ykw.2/uc003ykw.2, exon 1 of 2)	chr8	103838536	103876397	37862	-	51582	uc003ykx.3	56157	ENSG00000155096	AZIN1	antizyme inhibitor 1
chr6	6803885	6804408	524	.	750	.	9.40833	-1	-0.0559	262	1.35	1.81	Distal Intergenic	chr6	6649848	6655216	5369	+	9450	uc003mwz.1	154037	ENSG00000112799	LY86	lymphocyte antigen 86
chr14	102276477	102277000	524	.	1000	.	9.41301	-1	-0.05612	262	2.93	3.38	Promoter (<=1kb)	chr14	102276140	102349353	73214	+	5527	uc010txs.1	337	ENSG00000078304	PPP2R5C	protein phosphatase 2, regulatory subunit B', gamma
chr19	10380391	10380914	524	.	643	.	9.43242	-1	-0.05524	262	1.1	1.55	Promoter (<=1kb)	chr19	10381517	10397291	15775	+	3383	uc002mnq.2	-603	ENSG00000090339	ICAM1	intercellular adhesion molecule 1
chr1	46806517	46807040	524	.	569	.	9.44973	-1	-0.05476	262	0.93	1.37	Promoter (<=1kb)	chr1	46806850	46830824	23975	+	387338	uc009vyg.2	0	ENSG00000117481	NSUN4	NOP2/Sun domain family, member 4
chr5	150017171	150017694	524	.	571	.	9.45232	-1	-0.05471	262	0.94	1.38	Promoter (2-3kb)	chr5	150020207	150031903	11697	+	11346	uc003lso.4	-2513	ENSG00000171992	SYNPO	synaptopodin
chr8	126186993	126187516	524	.	768	.	9.45501	-1	-0.05465	262	1.4	1.85	Intron (uc003yrw.2/286053, intron 4 of 7)	chr8	126104083	126379367	275285	+	286053	uc003yrw.2	82910	ENSG00000156831	NSMCE2	NSE2/MMS21 homolog, SMC5-SMC6 complex SUMO ligase
chr14	38063545	38064068	524	.	805	.	9.46879	-1	-0.05338	262	1.49	1.94	Promoter (<=1kb)	chr14	38058757	38063467	4711	-	3169	uc010tpz.3	-78	ENSG00000129514	FOXA1	forkhead box A1
chr2	236619327	236619850	524	.	705	.	9.46991	-1	-0.05303	262	1.25	1.7	Intron (uc021vyp.1/116987, intron 2 of 9)	chr2	236402733	236761846	359114	+	116987	uc021vyp.1	216594	ENSG00000157985	AGAP1	ArfGAP with GTPase domain, ankyrin repeat and PH domain 1
chr9	131664708	131665231	524	.	604	.	9.47622	-1	-0.05164	262	1.01	1.46	Intron (uc004bwl.4/56262, intron 2 of 3)	chr9	131683174	131704320	21147	+	254295	uc004bwn.2	-17943	ENSG00000175287	PHYHD1	phytanoyl-CoA dioxygenase domain containing 1
chr16	27338508	27339031	524	.	828	.	9.48313	-1	-0.05165	262	1.54	2	Intron (uc002don.4/3566, intron 1 of 10)	chr16	27325230	27376099	50870	+	3566	uc002don.4	13278	ENSG00000077238	IL4R	interleukin 4 receptor
chr11	7687003	7687526	524	.	631	.	9.4848	-1	-0.05161	262	1.07	1.52	Exon (uc001mfn.3/51700, exon 9 of 10)	chr11	7689715	7694122	4408	-	51700	uc009yfl.1	6596	ENSG00000166394	CYB5R2	cytochrome b5 reductase 2
chr20	61439531	61440054	524	.	560	.	9.48771	-1	-0.05173	262	0.91	1.35	Promoter (2-3kb)	chr20	61437238	61445352	8115	+	11054	uc002ydl.3	2293	ENSG00000060491	OGFR	opioid growth factor receptor
chr17	17991315	17991838	524	.	582	.	9.50492	-1	-0.0517	262	0.96	1.4	Promoter (<=1kb)	chr17	17991181	18003749	12569	+	1819	uc010vxg.2	134	ENSG00000108591	DRG2	developmentally regulated GTP binding protein 2
chr22	32058142	32058665	524	.	788	.	9.51015	-1	-0.05156	262	1.44	1.9	Promoter (<=1kb)	chr22	32014477	32058252	43776	-	23761	uc003alm.4	0	ENSG00000241878	PISD	phosphatidylserine decarboxylase
chr2	73459849	73460372	524	.	586	.	9.51744	-1	-0.05127	262	0.97	1.41	Promoter (<=1kb)	chr2	73455134	73460356	5223	-	84279	uc002siy.3	0	ENSG00000135617	PRADC1	protease-associated domain containing 1
chr22	21400021	21400544	524	.	1000	.	9.53575	-1	-0.051	262	5	5	Promoter (<=1kb)	chr22	21400249	21408286	8038	+	400891	uc011ahz.1	0	ENSG00000187905	LRRC74B	leucine rich repeat containing 74B
chr12	14426340	14426863	524	.	563	.	9.53809	-1	-0.05099	262	0.92	1.36	Distal Intergenic	chr12	14518611	14614067	95457	+	55729	uc010shs.1	-91748	ENSG00000171681	ATF7IP	activating transcription factor 7 interacting protein
chr12	48499892	48500415	524	.	670	.	9.54572	-1	-0.05005	262	1.16	1.61	Promoter (<=1kb)	chr12	48436681	48500091	63411	-	29843	uc009zkx.4	0	ENSG00000079387	SENP1	SUMO1/sentrin specific peptidase 1
chr9	132403954	132404477	524	.	1000	.	9.54989	-1	-0.04984	262	2.36	2.82	Promoter (<=1kb)	chr9	132396883	132404448	7566	-	140459	uc004byf.2	0	ENSG00000148331	ASB6	ankyrin repeat and SOCS box containing 6
chr22	47199357	47199880	524	.	882	.	9.55222	-1	-0.04988	262	1.67	2.13	Intron (uc003bib.3/25771, intron 4 of 12)	chr22	47169824	47571342	401519	+	25771	uc003bif.3	29533	ENSG00000054611	TBC1D22A	TBC1 domain family, member 22A
chr8	109456031	109456554	524	.	1000	.	9.55548	-1	-0.04996	262	2.31	2.77	Promoter (<=1kb)	chr8	109455853	109499136	43284	+	9694	uc003ymw.1	178	ENSG00000104412	EMC2	ER membrane protein complex subunit 2
chr9	96214424	96214947	524	.	696	.	9.56141	-1	-0.0502	262	1.22	1.68	Promoter (<=1kb)	chr9	96214173	96293688	79516	+	23196	uc004atv.3	251	ENSG00000048828	FAM120A	family with sequence similarity 120A
chr7	89976053	89976576	524	.	1000	.	9.56347	-1	-0.05025	262	3.1	3.56	Promoter (<=1kb)	chr7	89975979	90020769	44791	+	85865	uc003ukm.2	74	ENSG00000105793	GTPBP10	GTP-binding protein 10 (putative)
chr5	112539006	112539529	524	.	812	.	9.56792	-1	-0.0504	262	1.5	1.96	Intron (uc003kqj.4/4163, intron 16 of 16)	chr5	112357796	112630612	272817	-	4163	uc003kqj.4	91083	ENSG00000171444	MCC	mutated in colorectal cancers
chr19	17667158	17667681	524	.	730	.	9.57478	-1	-0.05037	262	1.3	1.76	Promoter (<=1kb)	chr19	17666511	17693965	27455	+	79709	uc002nhc.1	647	ENSG00000130309	COLGALT1	collagen beta(1-O)galactosyltransferase 1
chr9	14347984	14348507	524	.	621	.	9.58182	-1	-0.05051	262	1.05	1.5	Intron (uc022bdp.1/4781, intron 8 of 8)	chr9	14081842	14314045	232204	-	4781	uc003zle.3	-33939	ENSG00000147862	NFIB	nuclear factor I/B
chr9	35736494	35737017	524	.	676	.	9.60663	-1	-0.04973	262	1.18	1.63	Promoter (1-2kb)	chr9	35736864	35738629	1766	-	57704	uc003zxx.1	1612	ENSG00000070610	GBA2	glucosidase, beta (bile acid) 2
chr6	32098235	32098758	524	.	655	.	9.61468	-1	-0.04989	262	1.13	1.58	Promoter (<=1kb)	chr6	32096484	32098067	1584	-	63943	uc003nzr.3	-168	ENSG00000204315	FKBPL	FK506 binding protein like
chrX	54070877	54071400	524	.	548	.	9.62589	-1	-0.04954	262	0.88	1.32	Promoter (<=1kb)	chrX	53963113	54071569	108457	-	23133	uc004dsu.3	169	ENSG00000172943	PHF8	PHD finger protein 8
chr2	169923751	169924274	524	.	573	.	9.63453	-1	-0.04961	262	0.94	1.38	Promoter (<=1kb)	chr2	169923545	169952677	29133	+	10170	uc002ueq.3	206	ENSG00000073737	DHRS9	dehydrogenase/reductase (SDR family) member 9
chr6	6857446	6857969	524	.	727	.	9.64082	-1	-0.04958	262	1.3	1.75	Distal Intergenic	chr6	6649848	6655216	5369	+	9450	uc003mwz.1	207598	ENSG00000112799	LY86	lymphocyte antigen 86
chr3	193789392	193789915	524	.	745	.	9.64661	-1	-0.04952	262	1.34	1.8	Distal Intergenic	chr3	193853931	193855073	1143	+	3280	uc011bst.2	-64016	ENSG00000114315	HES1	hes family bHLH transcription factor 1
chr11	76156561	76157084	524	.	1000	.	9.65262	-1	-0.04945	262	2.31	2.76	Promoter (<=1kb)	chr11	76156069	76164970	8902	+	56946	uc001oxj.3	492	ENSG00000158636	C11orf30	chromosome 11 open reading frame 30
chr20	61569056	61569579	524	.	799	.	9.65934	-1	-0.0491	262	1.47	1.93	Promoter (<=1kb)	chr20	61509090	61569304	60215	-	11083	uc002yds.2	0	ENSG00000101191	DIDO1	death inducer-obliterator 1
chr19	13265524	13266047	524	.	649	.	9.66247	-1	-0.04888	262	1.11	1.56	3' UTR	chr19	13261282	13265718	4437	+	9592	uc002mwr.3	4242	ENSG00000160888	IER2	immediate early response 2
chr14	53174039	53174562	524	.	581	.	9.66382	-1	-0.04879	262	0.96	1.4	Promoter (<=1kb)	chr14	53173896	53177053	3158	+	5706	uc010tqv.2	143	ENSG00000100519	PSMC6	proteasome 26S subunit, ATPase 6
chr19	15422115	15422638	524	.	621	.	9.66595	-1	-0.04855	262	1.05	1.5	Intron (uc002nat.3/23476, intron 11 of 11)	chr19	15366875	15442717	75843	-	23476	uc002nau.4	20079	ENSG00000141867	BRD4	bromodomain containing 4
chr6	2434801	2435324	524	.	549	.	9.66746	-1	-0.04849	262	0.88	1.32	Intron (uc003mtu.1/100508120, intron 1 of 2)	chr6	2399100	2481403	82304	+	100508120	uc003mtu.1	35701	NA	GMDS-AS1	GMDS antisense RNA 1 (head to head)
chr6	27342552	27343075	524	.	548	.	9.67193	-1	-0.04853	262	0.88	1.32	Promoter (<=1kb)	chr6	27325602	27343153	17552	-	7754	uc011dkv.2	78	NA	ZNF204P	zinc finger protein 204, pseudogene
chr13	24723065	24723588	524	.	639	.	9.67413	-1	-0.04847	262	1.09	1.54	Intron (uc001upd.3/221178, intron 3 of 14)	chr13	24734861	24798936	64076	+	221178	uc001upf.2	-11273	ENSG00000182957	SPATA13	spermatogenesis associated 13
chr5	148358120	148358643	524	.	722	.	9.67577	-1	-0.04845	262	1.29	1.74	Intron (uc003lpp.1/79628, intron 10 of 26)	chr5	148361713	148411250	49538	-	79628	uc010jgw.3	52607	ENSG00000169247	SH3TC2	SH3 domain and tetratricopeptide repeats 2
chr9	131874166	131874689	524	.	779	.	9.67586	-1	-0.04845	262	1.42	1.88	Promoter (<=1kb)	chr9	131873967	131911225	37259	+	5524	uc010mys.2	199	ENSG00000119383	PPP2R4	protein phosphatase 2A activator, regulatory subunit 4
chr5	72144007	72144530	524	.	567	.	9.67892	-1	-0.04856	262	0.93	1.37	Promoter (<=1kb)	chr5	72144020	72210215	66196	+	3842	uc003kcg.4	0	ENSG00000083312	TNPO1	transportin 1
chr1	160741192	160741715	524	.	589	.	9.68824	-1	-0.04856	262	0.98	1.42	Distal Intergenic	chr1	160765864	160772536	6673	+	4063	uc001fwt.4	-24149	ENSG00000122224	LY9	lymphocyte antigen 9
chr14	93412919	93413442	524	.	1000	.	9.69839	-1	-0.04845	262	2.8	3.26	Intron (uc001ybe.2/3705, intron 2 of 10)	chr14	93389445	93401638	12194	+	1113	uc001ybc.4	23474	ENSG00000100604	CHGA	chromogranin A
chr7	129845565	129846088	524	.	588	.	9.70132	-1	-0.04842	262	0.97	1.42	Promoter (<=1kb)	chr7	129804555	129845338	40784	-	84928	uc003vpn.2	-227	ENSG00000146842	TMEM209	transmembrane protein 209
chr10	122705712	122706235	524	.	861	.	9.70832	-1	-0.04822	262	1.62	2.07	Distal Intergenic	chr10	122612036	122666367	54332	+	55717	uc001lfd.1	93676	ENSG00000120008	WDR11	WD repeat domain 11
chr9	37753433	37753956	524	.	585	.	9.70942	-1	-0.04821	262	0.97	1.41	Promoter (<=1kb)	chr9	37753802	37778433	24632	+	158234	uc011lqo.2	0	ENSG00000165275	TRMT10B	tRNA methyltransferase 10B
chr17	37896900	37897423	524	.	641	.	9.71419	-1	-0.048	262	1.09	1.55	Promoter (<=1kb)	chr17	37896220	37903538	7319	+	2886	uc010cwc.3	680	ENSG00000141738	GRB7	growth factor receptor-bound protein 7
chr18	72167484	72168007	524	.	558	.	9.7233	-1	-0.04743	262	0.91	1.34	Promoter (<=1kb)	chr18	72166823	72190689	23867	+	55748	uc002lln.2	661	ENSG00000133313	CNDP2	CNDP dipeptidase 2 (metallopeptidase M20 family)
chr11	65274945	65275468	524	.	554	.	9.74224	-1	-0.04722	262	0.9	1.34	Downstream (1-2kb)	chr11	65282808	65282828	21	+	100847035	uc031qbl.1	-7340	ENSG00000264539	MIR548AR	microRNA 548ar
chr1	151043055	151043578	524	.	757	.	9.74585	-1	-0.04712	262	1.37	1.82	Promoter (<=1kb)	chr1	151043080	151076151	33072	+	126626	uc010pcp.1	0	ENSG00000143458	GABPB2	GA binding protein transcription factor, beta subunit 2
chr6	137540222	137540745	524	.	596	.	9.74817	-1	-0.047	262	0.99	1.44	Promoter (<=1kb)	chr6	137518621	137540567	21947	-	3459	uc003qho.2	0	ENSG00000027697	IFNGR1	interferon gamma receptor 1
chr12	49659239	49659762	524	.	1000	.	9.75416	-1	-0.04685	262	2.17	2.62	Promoter (<=1kb)	chr12	49658865	49667113	8249	+	84790	uc001rtt.1	374	ENSG00000167553	TUBA1C	tubulin, alpha 1c
chr4	331727	332250	524	.	568	.	9.75442	-1	-0.04683	262	0.93	1.37	Promoter (<=1kb)	chr4	331596	352339	20744	+	7700	uc003fzz.2	131	ENSG00000131127	ZNF141	zinc finger protein 141
chr16	23710533	23711056	524	.	848	.	9.75671	-1	-0.04692	262	1.59	2.04	Intron (uc002dma.4/10595, intron 9 of 21)	chr16	23701626	23724821	23196	-	10595	uc002dma.4	13765	ENSG00000134398	ERN2	endoplasmic reticulum to nucleus signaling 2
chr1	223196001	223196524	524	.	931	.	9.76943	-1	-0.04659	262	1.79	2.24	Distal Intergenic	chr1	223282748	223308206	25459	-	7100	uc001hnv.2	111682	ENSG00000187554	TLR5	toll-like receptor 5
chr8	110346637	110347160	524	.	684	.	9.77172	-1	-0.04656	262	1.2	1.65	Promoter (<=1kb)	chr8	110346552	110358189	11638	+	56943	uc003ync.3	85	ENSG00000120533	ENY2	enhancer of yellow 2 homolog (Drosophila)
chr2	162017141	162017664	524	.	688	.	9.7754	-1	-0.04635	262	1.21	1.66	Promoter (<=1kb)	chr2	162016939	162092683	75745	+	10010	uc002ubs.3	202	ENSG00000136560	TANK	TRAF family member-associated NFKB activator
chr1	2121340	2121863	524	.	845	.	9.77665	-1	-0.0464	262	1.58	2.04	Exon (uc001aiz.2/uc001aiz.2, exon 1 of 1)	chr1	2115899	2126214	10316	-	199990	uc001aiv.2	4351	ENSG00000162585	FAAP20	Fanconi anemia core complex associated protein 20
chr6	36882283	36882806	524	.	619	.	9.77867	-1	-0.0463	262	1.04	1.49	Exon (uc003omv.3/221477, exon 7 of 10)	chr6	36853640	36896740	43101	+	221477	uc003omw.3	28643	ENSG00000198663	C6orf89	chromosome 6 open reading frame 89
chr8	29631170	29631693	524	.	546	.	9.78149	-1	-0.04613	262	0.88	1.32	Intron (uc003xho.3/uc003xho.3, intron 1 of 3)	chr8	29578776	29605625	26850	-	619351	uc003xhn.3	-25545	ENSG00000251191	LINC00589	long intergenic non-protein coding RNA 589
chr12	49208835	49209358	524	.	642	.	9.78476	-1	-0.04576	262	1.1	1.55	Promoter (<=1kb)	chr12	49209357	49222726	13370	+	784	uc001rsk.2	0	ENSG00000167535	CACNB3	calcium channel, voltage-dependent, beta 3 subunit
chr8	28747202	28747725	524	.	587	.	9.78642	-1	-0.04575	262	0.97	1.41	Promoter (<=1kb)	chr8	28625175	28747432	122258	-	55756	uc011lav.2	0	ENSG00000104299	INTS9	integrator complex subunit 9
chr1	110882211	110882734	524	.	546	.	9.79993	-1	-0.04594	262	0.88	1.31	Promoter (<=1kb)	chr1	110881945	110889303	7359	+	64783	uc001dzl.1	266	ENSG00000162775	RBM15	RNA binding motif protein 15
chr7	105516750	105517273	524	.	618	.	9.80787	-1	-0.04614	262	1.04	1.49	Promoter (<=1kb)	chr7	105245221	105517031	271811	-	222255	uc003vde.2	0	ENSG00000146776	ATXN7L1	ataxin 7-like 1
chr9	91636111	91636634	524	.	700	.	9.80889	-1	-0.04613	262	1.23	1.69	Intron (uc004aqf.2/53358, intron 1 of 11)	chr9	91606324	91620069	13746	+	1903	uc004aqe.4	29787	ENSG00000213694	S1PR3	sphingosine-1-phosphate receptor 3
chr19	53465481	53466004	524	.	640	.	9.83206	-1	-0.04627	262	1.09	1.54	Promoter (<=1kb)	chr19	53430388	53466164	35777	-	100529240	uc002qak.3	160	ENSG00000221874	ZNF816-ZNF321P	ZNF816-ZNF321P readthrough
chr17	991154	991677	524	.	811	.	9.85089	-1	-0.04645	262	1.5	1.95	Intron (uc002fsg.4/29, intron 19 of 21)	chr17	913969	995100	81132	-	29	uc002fsh.1	3423	ENSG00000159842	ABR	active BCR-related
chr19	30433666	30434189	524	.	571	.	9.87246	-1	-0.04692	262	0.93	1.38	Promoter (<=1kb)	chr19	30433146	30507519	74374	+	8725	uc002nsr.3	520	ENSG00000105176	URI1	URI1, prefoldin-like chaperone
chr2	128051656	128052179	524	.	633	.	9.87393	-1	-0.04688	262	1.07	1.52	Promoter (<=1kb)	chr2	128014866	128051657	36792	-	2071	uc002tof.1	0	ENSG00000163161	ERCC3	excision repair cross-complementation group 3
chr11	67272274	67272797	524	.	571	.	9.87768	-1	-0.04693	262	0.93	1.38	Promoter (<=1kb)	chr11	67259239	67272843	13605	-	9600	uc001oly.3	46	ENSG00000110697	PITPNM1	phosphatidylinositol transfer protein, membrane-associated 1
chr9	33329187	33329710	524	.	557	.	9.88273	-1	-0.04709	262	0.9	1.34	Intron (uc011lnw.2/4799, intron 10 of 15)	chr9	33290418	33347735	57318	+	4799	uc011lnw.2	38769	ENSG00000086102	NFX1	nuclear transcription factor, X-box binding 1
chr9	85745770	85746293	524	.	690	.	9.89012	-1	-0.04765	262	1.21	1.66	Distal Intergenic	chr9	85594500	85678043	83544	-	158158	uc004amo.2	-67727	ENSG00000165105	RASEF	RAS and EF-hand domain containing
chr17	76403566	76404089	524	.	571	.	9.89418	-1	-0.04767	262	0.93	1.38	Intron (uc002jvm.3/9489, intron 7 of 9)	chr17	76396816	76417992	21177	+	9489	uc002jvp.1	6750	ENSG00000087157	PGS1	phosphatidylglycerophosphate synthase 1
chr10	99461294	99461817	524	.	762	.	9.89547	-1	-0.04783	262	1.39	1.84	Distal Intergenic	chr10	99473465	99477909	4445	+	83742	uc001koj.4	-11648	ENSG00000155254	MARVELD1	MARVEL domain containing 1
chr7	45039268	45039791	524	.	659	.	9.90113	-1	-0.04857	262	1.14	1.59	Promoter (<=1kb)	chr7	45039345	45116069	76725	+	83605	uc003tmn.3	0	ENSG00000136280	CCM2	cerebral cavernous malformation 2
chr20	61284213	61284736	524	.	714	.	9.90961	-1	-0.04847	262	1.27	1.72	Intron (uc002ydb.1/28231, intron 1 of 11)	chr20	61273797	61303647	29851	+	28231	uc002ydb.1	10416	ENSG00000101187	SLCO4A1	solute carrier organic anion transporter family, member 4A1
chr5	62349003	62349526	524	.	548	.	9.91347	-1	-0.04877	262	0.88	1.32	Distal Intergenic	chr5	61874562	61877275	2714	+	100130733	uc011cqs.1	474441	ENSG00000186105	LRRC70	leucine rich repeat containing 70
chr16	88877072	88877595	524	.	798	.	9.92187	-1	-0.04953	262	1.47	1.92	Promoter (<=1kb)	chr16	88875877	88878342	2466	-	353	uc002flv.3	747	ENSG00000198931	APRT	adenine phosphoribosyltransferase
chr22	33206755	33207278	524	.	787	.	9.9236	-1	-0.04975	262	1.44	1.9	Intron (uc003anb.3/7078, intron 1 of 4)	chr22	33196802	33259028	62227	+	7078	uc003anb.3	9953	ENSG00000100234	TIMP3	TIMP metallopeptidase inhibitor 3
chr9	22119527	22120050	524	.	574	.	9.92785	-1	-0.05058	262	0.94	1.38	Intron (uc003zpm.3/100048912, intron 17 of 18)	chr9	22113665	22121093	7429	+	100048912	uc010miz.3	5862	ENSG00000240498	CDKN2B-AS1	CDKN2B antisense RNA 1
chr12	122237942	122238465	524	.	546	.	9.93632	-1	-0.05177	262	0.88	1.32	Promoter (2-3kb)	chr12	122237078	122240852	3775	-	338799	uc009zxi.1	2387	ENSG00000212694	LINC01089	long intergenic non-protein coding RNA 1089
chr1	25174557	25175080	524	.	927	.	9.95087	-1	-0.05228	262	1.78	2.23	Distal Intergenic	chr1	25226002	25256770	30769	-	864	uc001bjq.3	81690	ENSG00000020633	RUNX3	runt-related transcription factor 3
chr13	99230041	99230564	524	.	559	.	9.95802	-1	-0.05268	262	0.91	1.35	Promoter (<=1kb)	chr13	99102455	99229396	126942	-	8428	uc001vnn.1	-645	ENSG00000102572	STK24	serine/threonine kinase 24
chr20	54934656	54935179	524	.	665	.	9.9661	-1	-0.05314	262	1.15	1.6	Promoter (<=1kb)	chr20	54933983	54943718	9736	+	116151	uc002xxc.3	673	ENSG00000124098	FAM210B	family with sequence similarity 210, member B
chr2	232527284	232527807	524	.	608	.	9.96689	-1	-0.05317	262	1.02	1.47	Distal Intergenic	chr2	232573235	232578250	5016	+	5757	uc002vsb.4	-45428	ENSG00000187514	PTMA	prothymosin, alpha
chr3	152552189	152552712	524	.	858	.	9.96745	-1	-0.0532	262	1.62	2.07	Promoter (<=1kb)	chr3	152552736	152555843	3108	+	5028	uc003ezq.3	-24	ENSG00000169860	P2RY1	purinergic receptor P2Y, G-protein coupled, 1
chr1	225960367	225960890	524	.	544	.	9.97715	-1	-0.05372	262	0.87	1.31	Distal Intergenic	chr1	225965515	225978162	12648	+	6726	uc001hpf.4	-4625	ENSG00000143742	SRP9	signal recognition particle 9kDa
chr7	130791305	130791828	524	.	775	.	9.97741	-1	-0.05371	262	1.41	1.87	Promoter (<=1kb)	chr7	130628919	130791789	162871	-	378805	uc011kpk.2	0	ENSG00000231721	LINC-PINT	long intergenic non-protein coding RNA, p53 induced transcript
chr6	136610421	136610944	524	.	1000	.	9.98089	-1	-0.05375	262	2.02	2.47	Promoter (<=1kb)	chr6	136578001	136610989	32989	-	9774	uc003qgw.1	45	ENSG00000029363	BCLAF1	BCL2-associated transcription factor 1
chr7	130692295	130692818	524	.	574	.	9.98285	-1	-0.05372	262	0.94	1.38	Intron (uc011kpk.2/378805, intron 2 of 2)	chr7	130565751	130598069	32319	-	646329	uc003vqn.4	-94226	NA	NA	NA
chr6	31671071	31671594	524	.	619	.	9.9901	-1	-0.05423	262	1.04	1.49	Promoter (<=1kb)	chr6	31654726	31671137	16412	-	7920	uc003nvy.2	0	ENSG00000204427	ABHD16A	abhydrolase domain containing 16A
chr12	53375275	53375798	524	.	669	.	9.99203	-1	-0.05412	262	1.16	1.61	Distal Intergenic	chr12	53400062	53421703	21642	+	1975	uc009zmp.1	-24264	ENSG00000063046	EIF4B	eukaryotic translation initiation factor 4B
chr1	234671688	234672211	524	.	573	.	9.99578	-1	-0.05413	262	0.94	1.38	Distal Intergenic	chr1	234663637	234667525	3889	-	100506795	uc001hwe.3	-4163	ENSG00000231768	LINC01354	long intergenic non-protein coding RNA 1354
chr19	16607164	16607687	524	.	914	.	9.99876	-1	-0.05378	262	1.75	2.2	Promoter (<=1kb)	chr19	16607205	16621557	14353	+	84167	uc002nef.1	0	ENSG00000105072	C19orf44	chromosome 19 open reading frame 44
chr17	76138232	76138755	524	.	583	.	10.0055	-1	-0.0538	262	0.96	1.4	3' UTR	chr17	76142434	76162364	19931	+	100141515	uc002jus.4	-3679	ENSG00000187997	C17orf99	chromosome 17 open reading frame 99
chr10	71092992	71093515	524	.	833	.	10.0078	-1	-0.05382	262	1.55	2.01	Intron (uc009xqc.2/3098, intron 4 of 5)	chr10	71078603	71149195	70593	+	3098	uc009xqd.3	14389	ENSG00000156515	HK1	hexokinase 1
chr1	232764698	232765221	524	.	549	.	10.0099	-1	-0.05366	262	0.89	1.32	Distal Intergenic	chr1	232533712	232651243	117532	-	57568	uc001hvg.3	-113455	ENSG00000116991	SIPA1L2	signal-induced proliferation-associated 1 like 2
chr2	152266555	152267078	524	.	775	.	10.0121	-1	-0.05377	262	1.42	1.87	Promoter (<=1kb)	chr2	152266604	152333860	67257	+	55183	uc002txo.3	0	ENSG00000080345	RIF1	replication timing regulatory factor 1
chr6	43940781	43941304	524	.	552	.	10.0136	-1	-0.05386	262	0.89	1.33	Distal Intergenic	chr6	43968337	43973694	5358	+	221416	uc003own.3	-27033	ENSG00000181577	C6orf223	chromosome 6 open reading frame 223
chr2	61921444	61921967	524	.	683	.	10.0343	-1	-0.05207	262	1.19	1.65	Distal Intergenic	chr2	61705069	61765418	60350	-	7514	uc002sbj.3	-156026	ENSG00000082898	XPO1	exportin 1
chr11	75188667	75189190	524	.	569	.	10.039	-1	-0.05146	262	0.93	1.37	Promoter (1-2kb)	chr11	75145685	75190533	44849	-	81544	uc009yuc.3	1343	ENSG00000158555	GDPD5	glycerophosphodiester phosphodiesterase domain containing 5
chr5	154237327	154237850	524	.	1000	.	10.043	-1	-0.05145	262	2.06	2.52	Promoter (<=1kb)	chr5	154237809	154256352	18544	+	9337	uc003lvu.3	0	ENSG00000155508	CNOT8	CCR4-NOT transcription complex, subunit 8
chr16	87799838	87800361	524	.	670	.	10.0451	-1	-0.05161	262	1.16	1.62	Promoter (<=1kb)	chr16	87741418	87799598	58181	-	54758	uc002fki.3	-240	ENSG00000104731	KLHDC4	kelch domain containing 4
chr19	46281255	46281778	524	.	543	.	10.0461	-1	-0.05164	262	0.87	1.31	Promoter (1-2kb)	chr19	46272976	46282828	9853	-	1760	uc010xxs.1	1050	ENSG00000104936	DMPK	dystrophia myotonica-protein kinase
chr20	32377423	32377946	524	.	743	.	10.0469	-1	-0.05166	262	1.34	1.79	Promoter (2-3kb)	chr20	32374894	32380075	5182	+	84905	uc002wzz.3	2529	ENSG00000131061	ZNF341	zinc finger protein 341
chr1	151138526	151139049	524	.	950	.	10.0473	-1	-0.05163	262	1.83	2.29	Promoter (<=1kb)	chr1	151138498	151140384	1887	+	79005	uc010pcs.2	28	ENSG00000163156	SCNM1	sodium channel modifier 1
chr7	151385345	151385868	524	.	738	.	10.0485	-1	-0.05111	262	1.33	1.78	Intron (uc011kvl.2/51422, intron 13 of 13)	chr7	151253201	151433349	180149	-	51422	uc011kvl.2	47481	ENSG00000106617	PRKAG2	protein kinase, AMP-activated, gamma 2 non-catalytic subunit
chr7	75683685	75684208	524	.	870	.	10.0522	-1	-0.05107	262	1.64	2.1	Exon (uc003ueo.3/4191, exon 2 of 9)	chr7	75677393	75695930	18538	+	4191	uc003ueo.3	6292	ENSG00000146701	MDH2	malate dehydrogenase 2, NAD (mitochondrial)
chr2	101179295	101179818	524	.	613	.	10.0536	-1	-0.051	262	1.03	1.48	Promoter (<=1kb)	chr2	101179418	101193201	13784	+	79031	uc002tao.2	0	ENSG00000115539	PDCL3	phosducin-like 3
chr20	55043410	55043933	524	.	815	.	10.0548	-1	-0.05107	262	1.51	1.96	Promoter (<=1kb)	chr20	55043647	55046005	2359	+	51507	uc002xxs.3	0	ENSG00000022277	RTFDC1	replication termination factor 2 domain containing 1
chr1	202317910	202318433	524	.	621	.	10.0587	-1	-0.0512	262	1.05	1.5	Promoter (<=1kb)	chr1	202317830	202407370	89541	+	4660	uc001gxy.3	80	ENSG00000077157	PPP1R12B	protein phosphatase 1, regulatory subunit 12B
chr1	145575547	145576070	524	.	733	.	10.0598	-1	-0.05123	262	1.31	1.77	Promoter (<=1kb)	chr1	145575988	145586546	10559	+	10401	uc001eoc.1	0	ENSG00000131788	PIAS3	protein inhibitor of activated STAT, 3
chr4	40624040	40624563	524	.	549	.	10.0608	-1	-0.05124	262	0.88	1.32	Intron (uc003gvc.2/54502, intron 6 of 6)	chr4	40425272	40631883	206612	-	54502	uc003gvc.2	7320	ENSG00000163694	RBM47	RNA binding motif protein 47
chr1	228290892	228291415	524	.	656	.	10.0682	-1	-0.05062	262	1.13	1.58	Promoter (<=1kb)	chr1	228288428	228291022	2595	-	79169	uc001hrx.3	0	ENSG00000143793	C1orf35	chromosome 1 open reading frame 35
chr6	13760504	13761027	524	.	576	.	10.0723	-1	-0.05076	262	0.95	1.39	Distal Intergenic	chr6	13621730	13711796	90067	-	10048	uc003nbb.3	-48708	ENSG00000010017	RANBP9	RAN binding protein 9
chr18	60189866	60190389	524	.	1000	.	10.0749	-1	-0.05094	262	2.22	2.67	Promoter (<=1kb)	chr18	60190658	60245818	55161	+	54877	uc002lip.4	-269	ENSG00000141664	ZCCHC2	zinc finger, CCHC domain containing 2
chr19	36605582	36606105	524	.	568	.	10.0766	-1	-0.05088	262	0.93	1.37	Promoter (<=1kb)	chr19	36605888	36616849	10962	+	1155	uc002odg.1	0	ENSG00000105254	TBCB	tubulin folding cofactor B
chr11	108368390	108368913	524	.	819	.	10.0798	-1	-0.05104	262	1.52	1.97	Promoter (<=1kb)	chr11	108342833	108369159	26327	-	143888	uc001pkj.2	246	ENSG00000178202	KDELC2	KDEL (Lys-Asp-Glu-Leu) containing 2
chr12	121124464	121124987	524	.	684	.	10.0905	-1	-0.05044	262	1.2	1.65	Promoter (<=1kb)	chr12	121124949	121139667	14719	+	9761	uc001tyy.1	0	ENSG00000110917	MLEC	malectin
chr20	30296540	30297063	524	.	643	.	10.0985	-1	-0.05086	262	1.1	1.55	Intron (uc002wwk.3/598, intron 2 of 2)	chr20	30252261	30310133	57873	-	598	uc002wwk.3	13070	ENSG00000171552	BCL2L1	BCL2-like 1
chr19	50073524	50074047	524	.	698	.	10.1045	-1	-0.05078	262	1.23	1.68	Intron (uc002pok.4/51070, intron 8 of 9)	chr19	50058725	50083829	25105	-	51070	uc002pok.4	9782	ENSG00000142546	NOSIP	nitric oxide synthase interacting protein
chr6	108581614	108582137	524	.	968	.	10.1099	-1	-0.05048	262	1.87	2.33	Promoter (<=1kb)	chr6	108532717	108582464	49748	-	8724	uc003psh.3	327	ENSG00000112335	SNX3	sorting nexin 3
chr1	145057917	145058440	524	.	691	.	10.1225	-1	-0.04997	262	1.21	1.66	Intron (uc021ott.2/100288142, intron 53 of 131)	chr1	144676437	145076186	399750	-	9659	uc001elo.3	17746	ENSG00000178104	PDE4DIP	phosphodiesterase 4D interacting protein
chr9	98269158	98269681	524	.	551	.	10.1269	-1	-0.04953	262	0.89	1.33	Promoter (<=1kb)	chr9	98205264	98269481	64218	-	5727	uc010mro.3	0	ENSG00000185920	PTCH1	patched 1
chr6	26987994	26988517	524	.	551	.	10.1299	-1	-0.04962	262	0.89	1.33	Promoter (<=1kb)	chr6	26987145	26988085	941	-	100270746	uc011dks.2	0	NA	LOC100270746	uncharacterized LOC100270746
chr4	178432871	178433394	524	.	788	.	10.132	-1	-0.04956	262	1.44	1.9	Intron (uc003iux.1/uc003iux.1, intron 2 of 5)	chr4	178351929	178363657	11729	-	175	uc003iuu.2	-69214	ENSG00000038002	AGA	aspartylglucosaminidase
chr7	2272656	2273179	524	.	1000	.	10.1413	-1	-0.04928	262	2.51	2.98	Promoter (<=1kb)	chr7	1855428	2272583	417156	-	8379	uc003slf.1	-73	ENSG00000002822	MAD1L1	MAD1 mitotic arrest deficient-like 1 (yeast)
chr7	89841082	89841605	524	.	733	.	10.1459	-1	-0.04918	262	1.31	1.77	Promoter (<=1kb)	chr7	89841174	89866992	25819	+	261729	uc003ukb.3	0	ENSG00000157214	STEAP2	STEAP family member 2, metalloreductase
chr2	39952601	39953124	524	.	582	.	10.1482	-1	-0.0488	262	0.96	1.4	Distal Intergenic	chr2	39963200	40006416	43217	-	80745	uc002rru.2	53292	ENSG00000138050	THUMPD2	THUMP domain containing 2
chr6	13614691	13615214	524	.	1000	.	10.1495	-1	-0.04888	262	2.3	2.76	Promoter (<=1kb)	chr6	13615559	13621127	5569	+	51406	uc003naz.3	-345	ENSG00000225921	NOL7	nucleolar protein 7, 27kDa
chr3	46976261	46976784	524	.	651	.	10.1507	-1	-0.04904	262	1.12	1.57	Intron (uc031rzh.1/151903, intron 5 of 6)	chr3	46963220	47017991	54772	-	151903	uc031rzh.1	41207	ENSG00000160799	CCDC12	coiled-coil domain containing 12
chr14	38057697	38058220	524	.	674	.	10.1555	-1	-0.04861	262	1.17	1.62	Distal Intergenic	chr14	38058757	38063467	4711	-	3169	uc010tpz.3	5247	ENSG00000129514	FOXA1	forkhead box A1
chr7	107203641	107204164	524	.	705	.	10.1575	-1	-0.0486	262	1.25	1.7	Promoter (<=1kb)	chr7	107204402	107218968	14567	+	11062	uc003veh.4	-238	ENSG00000105865	DUS4L	dihydrouridine synthase 4-like
chr3	48128964	48129487	524	.	577	.	10.1603	-1	-0.04846	262	0.95	1.39	Promoter (1-2kb)	chr3	47892180	48130769	238590	-	4134	uc003csb.2	1282	ENSG00000047849	MAP4	microtubule-associated protein 4
chr2	241505503	241506026	524	.	632	.	10.1672	-1	-0.04789	262	1.07	1.52	Promoter (1-2kb)	chr2	241508004	241518149	10146	+	57140	uc002vzi.4	-1978	NA	RNPEPL1	arginyl aminopeptidase (aminopeptidase B)-like 1
chr17	40474860	40475383	524	.	950	.	10.1968	-1	-0.04683	262	1.83	2.29	Exon (uc002hzk.1/6774, exon 19 of 24)	chr17	40458134	40460777	2644	+	6776	uc010cyd.1	16726	ENSG00000126561	STAT5A	signal transducer and activator of transcription 5A
chr2	219894497	219895020	524	.	640	.	10.197	-1	-0.04685	262	1.09	1.54	Promoter (<=1kb)	chr2	219891270	219894930	3661	-	255101	uc010fwa.2	0	ENSG00000181378	CCDC108	coiled-coil domain containing 108
chr2	26726286	26726809	524	.	575	.	10.2079	-1	-0.04782	262	0.95	1.39	Exon (uc002rhk.3/9381, exon 6 of 47)	chr2	26725168	26739467	14300	-	9381	uc010ylb.1	12658	ENSG00000115155	OTOF	otoferlin
chr12	11899386	11899909	524	.	554	.	10.2125	-1	-0.04845	262	0.9	1.34	Intron (uc001qzz.3/2120, intron 1 of 7)	chr12	11802788	12048325	245538	+	2120	uc001qzz.3	96598	ENSG00000139083	ETV6	ets variant 6
chr17	36860222	36860745	524	.	734	.	10.2264	-1	-0.04969	262	1.31	1.77	Promoter (1-2kb)	chr17	36861873	36871009	9137	+	4302	uc010wdr.2	-1128	ENSG00000275023	MLLT6	myeloid/lymphoid or mixed-lineage leukemia; translocated to, 6
chr19	31645108	31645631	524	.	658	.	10.2269	-1	-0.04975	262	1.14	1.59	Distal Intergenic	chr19	31640783	31641311	529	+	94023	uc010xrm.2	4325	NA	NA	NA
chr8	87520806	87521329	524	.	910	.	10.2384	-1	-0.05055	262	1.74	2.19	Promoter (<=1kb)	chr8	87484578	87521009	36432	-	51115	uc003ydu.3	0	ENSG00000176623	RMDN1	regulator of microtubule dynamics 1
chr8	29205529	29206052	524	.	553	.	10.2447	-1	-0.05107	262	0.9	1.33	Promoter (<=1kb)	chr8	29190579	29206322	15744	-	1846	uc003xhl.3	270	ENSG00000120875	DUSP4	dual specificity phosphatase 4
chr1	235012335	235012858	524	.	956	.	10.2574	-1	-0.05147	262	1.84	2.3	Distal Intergenic	chr1	234859789	234867390	7602	+	100506810	uc001hwj.2	152546	ENSG00000227630	LINC01132	long intergenic non-protein coding RNA 1132
chr22	30686213	30686736	524	.	620	.	10.2606	-1	-0.05154	262	1.05	1.5	Promoter (<=1kb)	chr22	30681107	30685616	4510	-	652968	uc003ahd.3	-597	ENSG00000239282	GATSL3	GATS protein-like 3
chr5	148725004	148725527	524	.	727	.	10.2631	-1	-0.05172	262	1.3	1.75	Promoter (<=1kb)	chr5	148724977	148734146	9170	+	134266	uc003lqj.3	27	ENSG00000164284	GRPEL2	GrpE-like 2, mitochondrial (E. coli)
chr4	120987720	120988243	524	.	752	.	10.2651	-1	-0.05186	262	1.36	1.81	Promoter (<=1kb)	chr4	120980579	120988013	7435	-	4085	uc003idl.2	0	ENSG00000164109	MAD2L1	MAD2 mitotic arrest deficient-like 1 (yeast)
chr17	74639710	74640233	524	.	583	.	10.266	-1	-0.0518	262	0.96	1.41	Promoter (<=1kb)	chr17	74620845	74639894	19050	-	55808	uc002jsh.3	0	ENSG00000070526	ST6GALNAC1	ST6 (alpha-N-acetyl-neuraminyl-2,3-beta-galactosyl-1,3)-N-acetylgalactosaminide alpha-2,6-sialyltransferase 1
chr6	57037209	57037732	524	.	555	.	10.2676	-1	-0.05195	262	0.9	1.34	Promoter (<=1kb)	chr6	57037104	57050012	12909	+	9532	uc003pdr.3	105	ENSG00000112208	BAG2	BCL2-associated athanogene 2
chr19	7746121	7746644	524	.	631	.	10.2678	-1	-0.05188	262	1.07	1.52	Promoter (<=1kb)	chr19	7745707	7747748	2042	+	126003	uc002mhi.1	414	ENSG00000181029	TRAPPC5	trafficking protein particle complex 5
chr10	27158470	27158993	524	.	695	.	10.2789	-1	-0.05217	262	1.22	1.67	Distal Intergenic	chr10	27035525	27150016	114492	-	10006	uc001isx.3	-8454	ENSG00000136754	ABI1	abl-interactor 1
chr4	96007716	96008239	524	.	607	.	10.2809	-1	-0.05235	262	1.02	1.46	Intron (uc003htm.4/658, intron 3 of 12)	chr4	96012642	96079601	66960	+	658	uc010ilb.3	-4403	ENSG00000138696	BMPR1B	bone morphogenetic protein receptor, type IB
chr1	46153882	46154405	524	.	1000	.	10.2872	-1	-0.05231	262	2.26	2.71	Promoter (<=1kb)	chr1	46153847	46160108	6262	+	51249	uc001cor.1	35	ENSG00000159596	TMEM69	transmembrane protein 69
chr17	80231361	80231884	524	.	560	.	10.2897	-1	-0.05268	262	0.91	1.35	Promoter (<=1kb)	chr17	80200537	80231594	31058	-	1453	uc002kei.3	0	ENSG00000141551	CSNK1D	casein kinase 1, delta
chr7	91763997	91764520	524	.	587	.	10.2918	-1	-0.05278	262	0.97	1.41	Promoter (<=1kb)	chr7	91741463	91764059	22597	-	1595	uc011khn.2	0	ENSG00000001630	CYP51A1	cytochrome P450, family 51, subfamily A, polypeptide 1
chr15	67983442	67983965	524	.	545	.	10.3027	-1	-0.05388	262	0.88	1.31	Intron (uc002aqu.3/5607, intron 13 of 21)	chr15	67932891	68099455	166565	+	5607	uc002aqx.3	50551	ENSG00000137764	MAP2K5	mitogen-activated protein kinase kinase 5
chr12	122211133	122211656	524	.	598	.	10.3056	-1	-0.0543	262	1	1.44	Exon (uc001ubc.4/144404, exon 9 of 12)	chr12	122215660	122231594	15935	-	54509	uc001ubb.3	19938	ENSG00000139725	RHOF	ras homolog family member F (in filopodia)
chr1	203236528	203237051	524	.	885	.	10.3086	-1	-0.05457	262	1.68	2.13	Intron (uc001gzm.1/1118, intron 11 of 11)	chr1	203181959	203241937	59979	-	1118	uc001gzm.1	4886	ENSG00000133063	CHIT1	chitinase 1 (chitotriosidase)
chr9	124132146	124132669	524	.	833	.	10.309	-1	-0.05456	262	1.55	2.01	Promoter (<=1kb)	chr9	124101266	124132582	31317	-	2040	uc004blh.4	0	ENSG00000148175	STOM	stomatin
chr7	127673203	127673726	524	.	544	.	10.314	-1	-0.05492	262	0.88	1.31	Promoter (2-3kb)	chr7	127667124	127671002	3879	-	64101	uc003vmk.3	-2201	ENSG00000128594	LRRC4	leucine rich repeat containing 4
chr5	118407060	118407583	524	.	765	.	10.3296	-1	-0.05626	262	1.39	1.84	Promoter (<=1kb)	chr5	118407084	118584822	177739	+	1657	uc003ksd.2	0	ENSG00000172869	DMXL1	Dmx-like 1
chr11	2554831	2555354	524	.	617	.	10.3316	-1	-0.05666	262	1.04	1.49	Intron (uc001lwn.3/3784, intron 2 of 15)	chr11	2482666	2799267	316602	+	3784	uc009ydp.2	72165	ENSG00000053918	KCNQ1	potassium channel, voltage gated KQT-like subfamily Q, member 1
chr1	24543349	24543872	524	.	840	.	10.3361	-1	-0.05688	262	1.57	2.02	Distal Intergenic	chr1	24526730	24538180	11451	+	284632	uc010oei.1	16619	ENSG00000230023	LOC284632	uncharacterized LOC284632
chr16	67675967	67676490	524	.	558	.	10.3379	-1	-0.05717	262	0.91	1.35	Promoter (2-3kb)	chr16	67679030	67687157	8128	+	146206	uc010cel.1	-2540	ENSG00000159753	RLTPR	RGD motif, leucine rich repeats, tropomodulin domain and proline-rich containing
chr9	6757608	6758131	524	.	1000	.	10.3408	-1	-0.05736	262	2.17	2.62	Promoter (<=1kb)	chr9	6757641	6893266	135626	+	23081	uc010mhw.3	0	ENSG00000107077	KDM4C	lysine (K)-specific demethylase 4C
chr14	21150780	21151303	524	.	564	.	10.3412	-1	-0.05735	262	0.92	1.36	Promoter (1-2kb)	chr14	21152336	21162345	10010	+	283	uc001vxw.4	-1033	ENSG00000214274	ANG	angiogenin, ribonuclease, RNase A family, 5
chr16	56965850	56966373	524	.	581	.	10.3481	-1	-0.05747	262	0.96	1.4	Promoter (<=1kb)	chr16	56966002	56971325	5324	+	9709	uc031qwf.1	0	ENSG00000051108	HERPUD1	homocysteine-inducible, endoplasmic reticulum stress-inducible, ubiquitin-like domain member 1
chr17	33626197	33626720	524	.	824	.	10.3548	-1	-0.05758	262	1.53	1.99	Distal Intergenic	chr17	33570086	33586839	16754	+	162394	uc002hje.3	56111	ENSG00000166750	SLFN5	schlafen family member 5
chr6	33281598	33282121	524	.	889	.	10.3666	-1	-0.05819	262	1.68	2.14	Promoter (<=1kb)	chr6	33267472	33282164	14693	-	6892	uc003odx.2	43	ENSG00000231925	TAPBP	TAP binding protein (tapasin)
chr19	5720451	5720974	524	.	547	.	10.37	-1	-0.05814	262	0.88	1.32	Promoter (<=1kb)	chr19	5720688	5772479	51792	+	257062	uc010duj.1	0	ENSG00000174898	CATSPERD	catsper channel auxiliary subunit delta
chr15	100882302	100882825	524	.	891	.	10.3719	-1	-0.05807	262	1.69	2.15	Promoter (<=1kb)	chr15	100511643	100882183	370541	-	170691	uc002bvv.1	-119	ENSG00000140470	ADAMTS17	ADAM metallopeptidase with thrombospondin type 1 motif, 17
chr19	12896274	12896797	524	.	570	.	10.3746	-1	-0.05784	262	0.93	1.37	Distal Intergenic	chr19	12902310	12904125	1816	+	3726	uc002mvc.3	-5513	ENSG00000171223	JUNB	jun B proto-oncogene
chr20	30310968	30311491	524	.	812	.	10.3786	-1	-0.05704	262	1.5	1.96	Promoter (<=1kb)	chr20	30252261	30310656	58396	-	598	uc002wwl.3	-312	ENSG00000171552	BCL2L1	BCL2-like 1
chr6	12314469	12314992	524	.	541	.	10.3813	-1	-0.05619	262	0.87	1.31	Distal Intergenic	chr6	12290529	12293113	2585	+	1906	uc010jpb.3	23940	ENSG00000078401	EDN1	endothelin 1
chr11	123524842	123525365	524	.	713	.	10.3831	-1	-0.0555	262	1.27	1.72	Promoter (<=1kb)	chr11	123499895	123525315	25421	-	55800	uc001pza.1	0	ENSG00000166257	SCN3B	sodium channel, voltage gated, type III beta subunit
chr15	101442835	101443358	524	.	872	.	10.3895	-1	-0.05498	262	1.64	2.1	Intron (uc002bwn.4/220, intron 9 of 12)	chr15	101459460	101529704	70245	+	79705	uc002bwq.1	-16102	ENSG00000154237	LRRK1	leucine-rich repeat kinase 1
chr9	38620784	38621307	524	.	706	.	10.3904	-1	-0.05508	262	1.25	1.7	Promoter (<=1kb)	chr9	38621085	38623277	2193	+	158228	uc004abh.4	0	NA	FAM201A	family with sequence similarity 201, member A
chr1	74663763	74664286	524	.	673	.	10.3958	-1	-0.05503	262	1.17	1.62	Promoter (<=1kb)	chr1	74663896	74837776	173881	+	100526835	uc001dgc.2	0	ENSG00000116783	FPGT-TNNI3K	FPGT-TNNI3K readthrough
chr2	47403856	47404379	524	.	748	.	10.4159	-1	-0.05406	262	1.35	1.8	Promoter (<=1kb)	chr2	47293080	47403740	110661	-	285051	uc010fbd.3	-116	ENSG00000239605	C2orf61	chromosome 2 open reading frame 61
chr16	25269463	25269986	524	.	1000	.	10.4267	-1	-0.05398	262	2.59	3.04	Promoter (<=1kb)	chr16	25247322	25268855	21534	-	342357	uc002dod.4	-608	ENSG00000155592	ZKSCAN2	zinc finger with KRAB and SCAN domains 2
chr19	4375599	4376122	524	.	586	.	10.4287	-1	-0.05392	262	0.97	1.41	Intron (uc002maj.3/6455, intron 9 of 9)	chr19	4360364	4400565	40202	-	6455	uc002maj.3	24443	ENSG00000141985	SH3GL1	SH3-domain GRB2-like 1
chr14	77506993	77507516	524	.	838	.	10.4372	-1	-0.05394	262	1.56	2.02	Distal Intergenic	chr14	77490886	77495042	4157	-	64207	uc001xsy.4	-11951	ENSG00000119669	IRF2BPL	interferon regulatory factor 2 binding protein-like
chr1	2313425	2313948	524	.	632	.	10.4515	-1	-0.05335	262	1.07	1.52	Intron (uc001ajb.1/79906, intron 8 of 13)	chr1	2252696	2322993	70298	-	79906	uc001ajb.1	9045	ENSG00000116151	MORN1	MORN repeat containing 1
chr1	153580722	153581245	524	.	701	.	10.4525	-1	-0.05332	262	1.23	1.69	Promoter (<=1kb)	chr1	153579367	153581481	2115	-	140576	uc001fcc.3	236	ENSG00000188643	S100A16	S100 calcium binding protein A16
chr10	125754353	125754876	524	.	604	.	10.4583	-1	-0.05314	262	1.01	1.46	Distal Intergenic	chr10	125465726	125699779	234054	-	119587	uc001lhj.3	-54574	ENSG00000121898	CPXM2	carboxypeptidase X (M14 family), member 2
chr19	51611212	51611735	524	.	827	.	10.4788	-1	-0.05292	262	1.54	1.99	Promoter (<=1kb)	chr19	51600863	51611647	10785	-	90353	uc010eop.3	0	ENSG00000142544	CTU1	cytosolic thiouridylase subunit 1
chr7	72299831	72300354	524	.	1000	.	10.4791	-1	-0.05291	262	2.54	3	Promoter (<=1kb)	chr7	72299952	72304586	4635	+	155370	uc003twf.3	0	ENSG00000225648	SBDSP1	Shwachman-Bodian-Diamond syndrome pseudogene 1
chr7	32529876	32530399	524	.	1000	.	10.4809	-1	-0.05295	262	2.89	3.34	Promoter (<=1kb)	chr7	32524945	32530023	5079	-	23658	uc003tct.2	0	ENSG00000106355	LSM5	LSM5 homolog, U6 small nuclear RNA and mRNA degradation associated
chr8	27192285	27192808	524	.	712	.	10.4813	-1	-0.05295	262	1.26	1.72	Intron (uc003xfn.2/2185, intron 6 of 35)	chr8	27183081	27316908	133828	+	2185	uc003xfq.2	9204	ENSG00000120899	PTK2B	protein tyrosine kinase 2 beta
chr16	11453377	11453900	524	.	542	.	10.485	-1	-0.05291	262	0.87	1.31	Distal Intergenic	chr16	11439311	11445617	6307	+	116028	uc002daw.1	14066	ENSG00000175643	RMI2	RecQ mediated genome instability 2
chr4	37688462	37688985	524	.	721	.	10.4999	-1	-0.05204	262	1.28	1.74	Promoter (<=1kb)	chr4	37592422	37687999	95578	-	768211	uc003gsz.2	-463	ENSG00000181826	RELL1	RELT-like 1
chr15	67143534	67144057	524	.	692	.	10.5005	-1	-0.05198	262	1.21	1.67	Distal Intergenic	chr15	67000930	67074337	73408	+	4091	uc002aqg.3	142604	ENSG00000137834	SMAD6	SMAD family member 6
chr21	34144308	34144831	524	.	1000	.	10.5058	-1	-0.05181	262	1.96	2.42	Promoter (<=1kb)	chr21	34144411	34170016	25606	+	54067	uc002yqs.3	0	NA	C21orf62-AS1	C21orf62 antisense RNA 1
chr17	25568732	25569255	524	.	881	.	10.5066	-1	-0.05184	262	1.67	2.12	Distal Intergenic	chr17	25620936	25621022	87	-	100616277	uc021ttf.1	51767	ENSG00000263583	MIR4522	microRNA 4522
chr10	105880524	105881047	524	.	559	.	10.5227	-1	-0.0503	262	0.91	1.35	Promoter (<=1kb)	chr10	105881816	105886143	4328	+	119392	uc001kxs.3	-769	ENSG00000156384	SFR1	SWI5-dependent homologous recombination repair protein 1
chr15	69775472	69775995	524	.	554	.	10.542	-1	-0.04956	262	0.9	1.34	Intron (uc002asf.1/145837, intron 3 of 5)	chr15	69760512	69863779	103268	+	145837	uc002asg.1	14960	NA	DRAIC	downregulated RNA in cancer, inhibitor of cell invasion and migration
chr14	76178243	76178766	524	.	756	.	10.5452	-1	-0.0495	262	1.37	1.82	Intron (uc010ask.2/23093, intron 9 of 31)	chr14	76165531	76249873	84343	+	23093	uc001xry.1	12712	ENSG00000119685	TTLL5	tubulin tyrosine ligase-like family member 5
chr8	144717534	144718057	524	.	551	.	10.551	-1	-0.04929	262	0.89	1.33	Promoter (<=1kb)	chr8	144718183	144735900	17718	+	9831	uc011lkp.2	-126	ENSG00000276340	ZNF623	zinc finger protein 623
chr9	104242085	104242608	524	.	639	.	10.5541	-1	-0.04921	262	1.09	1.54	Intron (uc004bbm.3/84302, intron 1 of 1)	chr9	104237608	104249475	11868	-	84302	uc004bbm.3	6867	ENSG00000165152	TMEM246	transmembrane protein 246
chr11	809696	810219	524	.	1000	.	10.5553	-1	-0.04917	262	2.12	2.57	Promoter (<=1kb)	chr11	809936	812876	2941	+	6181	uc001lrq.1	0	ENSG00000177600	RPLP2	ribosomal protein, large, P2
chr20	47835376	47835899	524	.	1000	.	10.5575	-1	-0.04915	262	1.98	2.44	Promoter (<=1kb)	chr20	47835832	47860614	24783	+	55661	uc002xuh.3	0	ENSG00000124228	DDX27	DEAD (Asp-Glu-Ala-Asp) box polypeptide 27
chr7	72993207	72993730	524	.	795	.	10.5603	-1	-0.04923	262	1.46	1.92	Promoter (<=1kb)	chr7	72983277	72993013	9737	-	26608	uc003tyh.3	-194	ENSG00000106638	TBL2	transducin (beta)-like 2
chr12	27397067	27397590	524	.	617	.	10.5624	-1	-0.04923	262	1.04	1.49	Promoter (<=1kb)	chr12	27397078	27478890	81813	+	23012	uc001rhr.3	0	ENSG00000211455	STK38L	serine/threonine kinase 38 like
chr10	79658664	79659187	524	.	735	.	10.564	-1	-0.04931	262	1.31	1.77	Intron (uc001jzk.3/9231, intron 31 of 31)	chr10	79555819	79649261	93443	-	9231	uc009xru.1	-9403	ENSG00000151208	DLG5	discs, large homolog 5 (Drosophila)
chr8	145740429	145740952	524	.	1000	.	10.5652	-1	-0.04936	262	1.95	2.41	Promoter (2-3kb)	chr8	145736667	145743210	6544	-	9401	uc003zdj.3	2258	ENSG00000160957	RECQL4	RecQ helicase-like 4
chr8	145690344	145690867	524	.	1000	.	10.5664	-1	-0.04937	262	2.09	2.54	Promoter (<=1kb)	chr8	145675315	145690479	15165	-	50626	uc003zcv.2	0	ENSG00000187954	CYHR1	cysteine/histidine-rich 1
chr15	76489087	76489610	524	.	661	.	10.5672	-1	-0.04942	262	1.14	1.59	Intron (uc002bbq.3/123591, intron 9 of 10)	chr15	76483810	76497304	13495	+	123591	uc002bbs.3	5277	ENSG00000169758	C15orf27	chromosome 15 open reading frame 27
chr19	13172179	13172702	524	.	608	.	10.584	-1	-0.04922	262	1.02	1.46	Intron (uc002mwd.3/4784, intron 2 of 9)	chr19	13135777	13201204	65428	+	4784	uc002mwg.2	36402	ENSG00000008441	NFIX	nuclear factor I/X (CCAAT-binding transcription factor)
chr2	1557835	1558358	524	.	747	.	10.5902	-1	-0.04924	262	1.35	1.8	Distal Intergenic	chr2	1488368	1544495	56128	+	7173	uc002qwy.1	69467	ENSG00000115705	TPO	thyroid peroxidase
chr9	131267335	131267858	524	.	620	.	10.5973	-1	-0.0494	262	1.05	1.49	Promoter (<=1kb)	chr9	131266971	131302156	35186	+	2733	uc004bvi.3	364	ENSG00000119392	GLE1	GLE1 RNA export mediator
chr19	2150085	2150608	524	.	736	.	10.5989	-1	-0.04938	262	1.32	1.77	Promoter (<=1kb)	chr19	2100987	2151556	50570	-	8943	uc002luz.4	948	ENSG00000065000	AP3D1	adaptor-related protein complex 3, delta 1 subunit
chr4	143326468	143326991	524	.	619	.	10.6055	-1	-0.04922	262	1.04	1.49	Exon (uc011chm.2/8821, exon 3 of 24)	chr4	142949182	143352538	403357	-	8821	uc011chm.2	25547	ENSG00000109452	INPP4B	inositol polyphosphate-4-phosphatase type II B
chr12	49216394	49216917	524	.	588	.	10.6127	-1	-0.0495	262	0.97	1.42	Intron (uc010slx.2/784, intron 1 of 4)	chr12	49212254	49222726	10473	+	784	uc001rsl.2	4140	ENSG00000167535	CACNB3	calcium channel, voltage-dependent, beta 3 subunit
chr1	145610833	145611356	524	.	553	.	10.6145	-1	-0.0494	262	0.89	1.33	Promoter (<=1kb)	chr1	145592605	145610884	18280	-	10623	uc001eoh.3	0	ENSG00000186141	POLR3C	polymerase (RNA) III (DNA directed) polypeptide C (62kD)
chr2	132440108	132440631	524	.	1000	.	10.6244	-1	-0.04932	262	2.27	2.72	Distal Intergenic	chr2	132480064	132524977	44914	+	29798	uc002ttf.1	-39433	NA	C2orf27A	chromosome 2 open reading frame 27A
chr11	57480223	57480746	524	.	625	.	10.6415	-1	-0.04858	262	1.06	1.51	Promoter (<=1kb)	chr11	57479995	57586652	106658	+	100528016	uc001nlf.2	228	ENSG00000254462	TMX2-CTNND1	TMX2-CTNND1 readthrough (NMD candidate)
chr19	54676661	54677184	524	.	1000	.	10.6458	-1	-0.04861	262	2.14	2.59	Promoter (<=1kb)	chr19	54663834	54676944	13111	-	147798	uc002qdo.3	0	ENSG00000167608	TMC4	transmembrane channel-like 4
chr3	57742185	57742708	524	.	823	.	10.6489	-1	-0.04828	262	1.53	1.98	Promoter (<=1kb)	chr3	57743174	57883420	140247	+	7871	uc003djc.1	-466	ENSG00000163681	SLMAP	sarcolemma associated protein
chr9	86323045	86323568	524	.	798	.	10.6564	-1	-0.04808	262	1.47	1.92	Promoter (<=1kb)	chr9	86274878	86323168	48291	-	29979	uc004amv.3	0	ENSG00000135018	UBQLN1	ubiquilin 1
chr1	111889230	111889753	524	.	1000	.	10.6586	-1	-0.04787	262	2.91	3.35	Promoter (<=1kb)	chr1	111889195	111895639	6445	+	128344	uc001eaw.2	35	ENSG00000173947	PIFO	primary cilia formation
chr4	17812266	17812789	524	.	647	.	10.6853	-1	-0.04729	262	1.11	1.56	Promoter (<=1kb)	chr4	17802278	17812381	10104	-	54876	uc003gpn.3	0	ENSG00000163257	DCAF16	DDB1 and CUL4 associated factor 16
chr3	141084958	141085481	524	.	553	.	10.6894	-1	-0.04717	262	0.89	1.33	Intron (uc003etw.3/253461, intron 1 of 7)	chr3	141106489	141168632	62144	+	253461	uc010hun.3	-21008	ENSG00000177311	ZBTB38	zinc finger and BTB domain containing 38
chr9	37465010	37465533	524	.	646	.	10.711	-1	-0.04675	262	1.11	1.56	Promoter (<=1kb)	chr9	37438100	37465407	27308	-	9925	uc003zzx.3	0	ENSG00000168795	ZBTB5	zinc finger and BTB domain containing 5
chr7	134001682	134002205	524	.	628	.	10.72	-1	-0.04651	262	1.07	1.51	Promoter (<=1kb)	chr7	133974090	134001827	27738	-	84912	uc003vrn.3	0	ENSG00000205060	SLC35B4	solute carrier family 35 (UDP-xylose/UDP-N-acetylglucosamine transporter), member B4
chr7	102988280	102988803	524	.	609	.	10.7207	-1	-0.04646	262	1.02	1.47	Promoter (<=1kb)	chr7	102987971	103002914	14944	+	5701	uc011kln.2	309	ENSG00000161057	PSMC2	proteasome 26S subunit, ATPase 2
chr17	26898290	26898813	524	.	870	.	10.7232	-1	-0.04642	262	1.64	2.1	Promoter (<=1kb)	chr17	26880406	26898496	18091	-	94005	uc002hbn.2	0	ENSG00000087111	PIGS	phosphatidylinositol glycan anchor biosynthesis, class S
chr1	213031316	213031839	524	.	621	.	10.7238	-1	-0.0464	262	1.05	1.5	Promoter (<=1kb)	chr1	213031597	213072705	41109	+	28982	uc001hjt.3	0	ENSG00000162769	FLVCR1	feline leukemia virus subgroup C cellular receptor 1
chr10	105881141	105881664	524	.	559	.	10.7267	-1	-0.04604	262	0.91	1.35	Promoter (<=1kb)	chr10	105881816	105886143	4328	+	119392	uc001kxs.3	-152	ENSG00000156384	SFR1	SWI5-dependent homologous recombination repair protein 1
chr11	57424994	57425517	524	.	731	.	10.7293	-1	-0.04599	262	1.31	1.76	Promoter (<=1kb)	chr11	57425216	57429337	4122	+	10978	uc001nkw.3	0	ENSG00000172409	CLP1	cleavage and polyadenylation factor I subunit 1
chr6	138038610	138039133	524	.	1000	.	10.7468	-1	-0.04468	262	2	2.46	Distal Intergenic	chr6	138188325	138204451	16127	+	7128	uc003qhr.4	-149192	ENSG00000118503	TNFAIP3	tumor necrosis factor, alpha-induced protein 3
chr15	70289496	70290019	524	.	547	.	10.7547	-1	-0.04408	262	0.88	1.32	Distal Intergenic	chr15	70358353	70366946	8594	-	7090	uc010bim.1	76927	ENSG00000140332	TLE3	transducin-like enhancer of split 3
chr22	39381067	39381590	524	.	844	.	10.7569	-1	-0.04398	262	1.58	2.03	Promoter (2-3kb)	chr22	39378404	39388784	10381	+	9582	uc003awo.2	2663	ENSG00000179750	APOBEC3B	apolipoprotein B mRNA editing enzyme, catalytic polypeptide-like 3B
chr6	39183136	39183659	524	.	800	.	10.7705	-1	-0.04317	262	1.47	1.93	Intron (uc003oon.3/8645, intron 4 of 4)	chr6	39156747	39197251	40505	-	8645	uc003oon.3	13592	ENSG00000164626	KCNK5	potassium channel, two pore domain subfamily K, member 5
chr19	8571120	8571643	524	.	1000	.	10.7748	-1	-0.04317	262	2.03	2.49	Distal Intergenic	chr19	8554940	8567538	12599	-	84106	uc002mkd.3	-3582	ENSG00000133246	PRAM1	PML-RARA regulated adaptor molecule 1
chr11	6502969	6503492	524	.	569	.	10.7749	-1	-0.04317	262	0.93	1.37	Promoter (<=1kb)	chr11	6495913	6502709	6797	-	23647	uc001mdk.3	-260	ENSG00000132254	ARFIP2	ADP-ribosylation factor interacting protein 2
chr1	33116930	33117453	524	.	940	.	10.7816	-1	-0.04244	262	1.81	2.27	Promoter (<=1kb)	chr1	33116959	33151812	34854	+	5928	uc010ohk.2	0	ENSG00000162521	RBBP4	retinoblastoma binding protein 4
chr14	20923388	20923911	524	.	789	.	10.7821	-1	-0.04244	262	1.45	1.9	Promoter (<=1kb)	chr14	20923290	20925931	2642	+	328	uc001vxg.3	98	ENSG00000100823	APEX1	APEX nuclease (multifunctional DNA repair enzyme) 1
chr5	179050442	179050965	524	.	1000	.	10.7852	-1	-0.04246	262	2.27	2.72	Promoter (<=1kb)	chr5	179041179	179050711	9533	-	3187	uc003mkf.5	0	ENSG00000169045	HNRNPH1	heterogeneous nuclear ribonucleoprotein H1 (H)
chr22	45831670	45832193	524	.	959	.	10.7996	-1	-0.04263	262	1.85	2.31	Distal Intergenic	chr22	45809572	45828302	18731	+	26150	uc011aqs.3	22098	ENSG00000128408	RIBC2	RIB43A domain with coiled-coils 2
chr10	70480948	70481471	524	.	592	.	10.8011	-1	-0.04252	262	0.98	1.43	Promoter (<=1kb)	chr10	70480971	70531202	50232	+	55749	uc001jol.1	0	ENSG00000060339	CCAR1	cell division cycle and apoptosis regulator 1
chr9	114720546	114721069	524	.	564	.	10.8074	-1	-0.04275	262	0.92	1.36	Distal Intergenic	chr9	114694380	114694449	70	+	100616114	uc022blz.1	26166	ENSG00000266315	MIR4668	microRNA 4668
chr2	158682507	158683030	524	.	1000	.	10.8101	-1	-0.04293	262	2.42	2.88	Intron (uc002tzm.3/90, intron 10 of 11)	chr2	158592958	158694790	101833	-	90	uc002tzm.3	11760	ENSG00000115170	ACVR1	activin A receptor, type I
chr19	19286041	19286564	524	.	777	.	10.8189	-1	-0.04277	262	1.42	1.87	Intron (uc010xqo.2/4207, intron 7 of 7)	chr19	19256376	19281098	24723	-	100271849	uc002nll.2	-4943	ENSG00000064489	MEF2B	myocyte enhancer factor 2B
chr17	42264137	42264660	524	.	608	.	10.8194	-1	-0.0428	262	1.02	1.47	Promoter (<=1kb)	chr17	42264354	42269099	4746	+	79089	uc002ifo.3	0	ENSG00000168591	TMUB2	transmembrane and ubiquitin-like domain containing 2
chr16	2888971	2889494	524	.	761	.	10.8249	-1	-0.04275	262	1.38	1.83	Promoter (2-3kb)	chr16	2889574	2892473	2900	-	124221	uc002crw.3	2979	ENSG00000172460	PRSS30P	protease, serine, 30, pseudogene
chr7	46255554	46256077	524	.	682	.	10.825	-1	-0.04274	262	1.19	1.64	Distal Intergenic	chr7	45951844	45960871	9028	-	3486	uc003tnr.3	-294683	ENSG00000146674	IGFBP3	insulin-like growth factor binding protein 3
chr20	61283949	61284472	524	.	614	.	10.8284	-1	-0.04215	262	1.03	1.48	Intron (uc002ydb.1/28231, intron 1 of 11)	chr20	61273797	61303647	29851	+	28231	uc002ydb.1	10152	ENSG00000101187	SLCO4A1	solute carrier organic anion transporter family, member 4A1
chr17	41438826	41439349	524	.	591	.	10.8303	-1	-0.04185	262	0.98	1.42	Distal Intergenic	chr17	41447213	41466266	19054	-	100130581	uc010wib.1	26917	ENSG00000188825	LINC00910	long intergenic non-protein coding RNA 910
chr19	13261305	13261828	524	.	646	.	10.8327	-1	-0.04158	262	1.11	1.56	Promoter (<=1kb)	chr19	13261282	13265718	4437	+	9592	uc002mwr.3	23	ENSG00000160888	IER2	immediate early response 2
chr16	15701392	15701915	524	.	574	.	10.8375	-1	-0.04197	262	0.94	1.38	Intron (uc002ddq.3/9665, intron 6 of 24)	chr16	15688226	15733148	44923	-	9665	uc002ddq.3	31233	ENSG00000166783	KIAA0430	KIAA0430
chr8	49426593	49427116	524	.	620	.	10.8432	-1	-0.04176	262	1.05	1.49	Distal Intergenic	chr8	49623351	49647870	24520	-	79645	uc003xqn.3	220754	ENSG00000034239	EFCAB1	EF-hand calcium binding domain 1
chr16	57928005	57928528	524	.	937	.	10.8448	-1	-0.04161	262	1.8	2.26	Intron (uc002emt.2/1258, intron 2 of 32)	chr16	57795325	57896733	101409	-	3801	uc002emr.1	-31272	ENSG00000140859	KIFC3	kinesin family member C3
chr15	90437227	90437750	524	.	955	.	10.8515	-1	-0.04153	262	1.84	2.3	Promoter (<=1kb)	chr15	90373831	90437617	63787	-	10239	uc002boq.4	0	ENSG00000157823	AP3S2	adaptor-related protein complex 3, sigma 2 subunit
chr15	45491382	45491905	524	.	593	.	10.858	-1	-0.04123	262	0.98	1.43	Promoter (1-2kb)	chr15	45459412	45493373	33962	-	90525	uc001zuy.3	1468	ENSG00000138606	SHF	Src homology 2 domain containing F
chr4	103749227	103749750	524	.	871	.	10.8707	-1	-0.04158	262	1.64	2.1	Promoter (<=1kb)	chr4	103717133	103749307	32175	-	7323	uc003hwp.3	0	ENSG00000109332	UBE2D3	ubiquitin-conjugating enzyme E2D 3
chr1	109618637	109619160	524	.	1000	.	10.8777	-1	-0.04117	262	2.42	2.88	Promoter (<=1kb)	chr1	109606998	109618624	11627	-	6884	uc001dwm.1	-13	ENSG00000197780	TAF13	TAF13 RNA polymerase II, TATA box binding protein (TBP)-associated factor, 18kDa
chr11	364576	365099	524	.	625	.	10.8812	-1	-0.04106	262	1.06	1.51	Distal Intergenic	chr11	369795	382117	12323	+	338707	uc001lpb.3	-4696	ENSG00000182272	B4GALNT4	beta-1,4-N-acetyl-galactosaminyl transferase 4
chr16	28328600	28329123	524	.	562	.	10.8963	-1	-0.04115	262	0.92	1.35	5' UTR	chr16	28303840	28335170	31331	+	388228	uc002dpd.3	24760	ENSG00000188322	SBK1	SH3 domain binding kinase 1
chrX	30907538	30908061	524	.	605	.	10.8973	-1	-0.04114	262	1.01	1.46	Promoter (<=1kb)	chrX	30845559	30907511	61953	-	257397	uc004dcj.3	-27	ENSG00000157625	TAB3	TGF-beta activated kinase 1/MAP3K7 binding protein 3
chr10	103577416	103577939	524	.	874	.	10.9019	-1	-0.04101	262	1.65	2.11	Promoter (<=1kb)	chr10	103544200	103578222	34023	-	10724	uc001ktv.2	283	ENSG00000198408	MGEA5	meningioma expressed antigen 5 (hyaluronidase)
chr6	139695477	139696000	524	.	630	.	10.9083	-1	-0.04121	262	1.07	1.52	Promoter (<=1kb)	chr6	139693392	139695499	2108	-	10370	uc021zga.2	0	ENSG00000164442	CITED2	Cbp/p300-interacting transactivator, with Glu/Asp-rich carboxy-terminal domain, 2
chr1	87617049	87617572	524	.	609	.	10.9102	-1	-0.04106	262	1.02	1.47	Intron (uc001dme.2/339524, intron 7 of 7)	chr1	87597609	87602352	4744	+	339524	uc001dmg.4	19440	ENSG00000267272	LINC01140	long intergenic non-protein coding RNA 1140
chr15	75092573	75093096	524	.	1000	.	10.9271	-1	-0.04057	262	2.65	3.11	Promoter (<=1kb)	chr15	75091613	75095539	3927	+	1445	uc010bkc.1	960	ENSG00000103653	CSK	c-src tyrosine kinase
chr4	100484122	100484645	524	.	597	.	10.9275	-1	-0.0405	262	0.99	1.44	Promoter (<=1kb)	chr4	100467864	100484825	16962	-	93587	uc003huy.3	180	ENSG00000145331	TRMT10A	tRNA methyltransferase 10A
chr7	40174298	40174821	524	.	849	.	10.9281	-1	-0.0405	262	1.59	2.04	Promoter (<=1kb)	chr7	40174575	40900366	725792	+	79783	uc003thn.2	0	ENSG00000175600	SUGCT	succinyl-CoA:glutarate-CoA transferase
chr3	96532832	96533355	524	.	570	.	10.929	-1	-0.04049	262	0.93	1.37	Promoter (<=1kb)	chr3	96533425	96728971	195547	+	285220	uc031sar.1	-70	ENSG00000080224	EPHA6	EPH receptor A6
chr7	4228864	4229387	524	.	650	.	10.929	-1	-0.04048	262	1.12	1.57	Intron (uc003smx.3/221935, intron 35 of 44)	chr7	4267019	4308631	41613	+	221935	uc003smz.3	-37632	ENSG00000146555	SDK1	sidekick cell adhesion molecule 1
chr14	105116787	105117310	524	.	549	.	10.9322	-1	-0.04043	262	0.89	1.32	Distal Intergenic	chr14	105144031	105144086	56	-	100616300	uc021sek.1	26776	ENSG00000265291	MIR4710	microRNA 4710
chr13	21750932	21751455	524	.	647	.	10.9421	-1	-0.04084	262	1.11	1.56	Promoter (<=1kb)	chr13	21727734	21750741	23008	-	221150	uc001unt.3	-191	ENSG00000165480	SKA3	spindle and kinetochore associated complex subunit 3
chr11	94883615	94884138	524	.	626	.	10.9435	-1	-0.0408	262	1.06	1.51	Exon (uc001pfi.1/uc001pfi.1, exon 1 of 3)	chr11	94822974	94865815	42842	+	23052	uc001pfh.3	60641	ENSG00000149218	ENDOD1	endonuclease domain containing 1
chr2	121010083	121010606	524	.	612	.	10.9438	-1	-0.04083	262	1.03	1.48	Promoter (<=1kb)	chr2	121010414	121052286	41873	+	5899	uc002tmk.3	0	ENSG00000144118	RALB	v-ral simian leukemia viral oncogene homolog B
chr17	28804567	28805090	524	.	702	.	10.9481	-1	-0.04087	262	1.24	1.69	Promoter (<=1kb)	chr17	28804426	28812280	7855	+	9527	uc002hfc.1	141	ENSG00000108587	GOSR1	golgi SNAP receptor complex member 1
chr15	52861383	52861906	524	.	605	.	10.9535	-1	-0.04041	262	1.01	1.46	Promoter (<=1kb)	chr15	52839432	52861364	21933	-	10776	uc002ace.1	-19	ENSG00000128989	ARPP19	cAMP-regulated phosphoprotein, 19kDa
chr1	151512808	151513331	524	.	583	.	10.9543	-1	-0.04045	262	0.96	1.41	Promoter (<=1kb)	chr1	151512781	151556059	43279	+	7286	uc001eyl.3	27	ENSG00000143367	TUFT1	tuftelin 1
chr1	93250565	93251088	524	.	838	.	10.9605	-1	-0.04055	262	1.56	2.02	Intron (uc001dox.3/7813, intron 17 of 17)	chr1	92974253	93257961	283709	-	7813	uc001dox.3	6873	ENSG00000067208	EVI5	ecotropic viral integration site 5
chr9	140514115	140514638	524	.	691	.	10.9773	-1	-0.04067	262	1.21	1.67	Promoter (<=1kb)	chr9	140513444	140678845	165402	+	79813	uc004coa.3	671	ENSG00000181090	EHMT1	euchromatic histone-lysine N-methyltransferase 1
chr11	26605287	26605810	524	.	563	.	10.9773	-1	-0.04067	262	0.92	1.36	Intron (uc010rdr.2/63982, intron 15 of 27)	chr11	26580579	26593815	13237	-	143662	uc001mqw.3	-11472	ENSG00000169550	MUC15	mucin 15, cell surface associated
chr19	49274172	49274695	524	.	652	.	10.9832	-1	-0.04072	262	1.12	1.57	Distal Intergenic	chr19	49259148	49261582	2435	+	26291	uc002pko.1	15024	ENSG00000105550	FGF21	fibroblast growth factor 21
chr7	6048898	6049421	524	.	668	.	10.9848	-1	-0.04074	262	1.16	1.61	Promoter (<=1kb)	chr7	6048882	6063465	14584	+	7965	uc003spo.3	16	ENSG00000106305	AIMP2	aminoacyl tRNA synthetase complex-interacting multifunctional protein 2
chr9	131485945	131486468	524	.	646	.	10.9891	-1	-0.04034	262	1.11	1.56	Promoter (<=1kb)	chr9	131483149	131486408	3260	-	84885	uc004bvy.3	0	ENSG00000160446	ZDHHC12	zinc finger, DHHC-type containing 12
chr20	44002642	44003165	524	.	791	.	10.994	-1	-0.04025	262	1.45	1.91	3' UTR	chr20	44002520	44006957	4438	-	27296	uc002xny.3	3792	ENSG00000124251	TP53TG5	TP53 target 5
chr15	71034260	71034783	524	.	779	.	10.9941	-1	-0.04028	262	1.42	1.88	Intron (uc002asr.3/55075, intron 18 of 18)	chr15	70946893	71055850	108958	-	55075	uc002asr.3	21067	ENSG00000137831	UACA	uveal autoantigen with coiled-coil domains and ankyrin repeats
chr9	135285254	135285777	524	.	1000	.	10.9947	-1	-0.04015	262	2.3	2.76	Promoter (<=1kb)	chr9	135285611	135448675	163065	+	389799	uc004cbn.3	0	ENSG00000188523	C9orf171	chromosome 9 open reading frame 171
chr12	106751617	106752140	524	.	773	.	11.0028	-1	-0.03952	262	1.41	1.86	Promoter (<=1kb)	chr12	106751860	106903976	152117	+	55703	uc001tlq.3	0	ENSG00000013503	POLR3B	polymerase (RNA) III (DNA directed) polypeptide B
chr7	105489253	105489776	524	.	549	.	11.0233	-1	-0.03993	262	0.89	1.32	Intron (uc003vde.2/222255, intron 10 of 11)	chr7	105245221	105517031	271811	-	222255	uc003vde.2	27255	ENSG00000146776	ATXN7L1	ataxin 7-like 1
chr17	4463554	4464077	524	.	552	.	11.0303	-1	-0.03993	262	0.89	1.33	Promoter (<=1kb)	chr17	4460222	4463876	3655	-	124975	uc002fyc.4	0	ENSG00000167741	GGT6	gamma-glutamyltransferase 6
chr11	129105177	129105700	524	.	546	.	11.0341	-1	-0.04012	262	0.88	1.32	Distal Intergenic	chr11	128834955	129062093	227139	-	9743	uc009zcp.3	-43084	ENSG00000134909	ARHGAP32	Rho GTPase activating protein 32
chr11	19049942	19050465	524	.	567	.	11.0399	-1	-0.04026	262	0.93	1.37	Distal Intergenic	chr11	19076003	19082228	6226	-	117194	uc001mph.3	31763	ENSG00000183695	MRGPRX2	MAS-related GPR, member X2
chr1	153896104	153896627	524	.	575	.	11.0409	-1	-0.04026	262	0.95	1.39	Promoter (<=1kb)	chr1	153777203	153895451	118249	-	57459	uc001fdb.4	-653	ENSG00000143614	GATAD2B	GATA zinc finger domain containing 2B
chr9	103115251	103115774	524	.	795	.	11.0472	-1	-0.04036	262	1.46	1.92	Promoter (<=1kb)	chr9	103064357	103115259	50903	-	54881	uc004bas.3	0	ENSG00000136891	TEX10	testis expressed 10
chr5	167696489	167697012	524	.	882	.	11.0479	-1	-0.04042	262	1.67	2.13	Distal Intergenic	chr5	167719065	167899308	180244	+	23286	uc003lzu.3	-22053	ENSG00000113645	WWC1	WW and C2 domain containing 1
chr4	6642949	6643472	524	.	641	.	11.055	-1	-0.04064	262	1.09	1.55	Promoter (1-2kb)	chr4	6641818	6644470	2653	+	93621	uc003gjg.2	1131	ENSG00000179010	MRFAP1	Morf4 family associated protein 1
chr14	24899805	24900328	524	.	692	.	11.0604	-1	-0.04091	262	1.22	1.67	Promoter (<=1kb)	chr14	24899160	24910547	11388	+	23351	uc010alw.3	645	ENSG00000100441	KHNYN	KH and NYN domain containing
chr1	27868881	27869404	524	.	688	.	11.0609	-1	-0.04095	262	1.21	1.66	Intron (uc009vsy.3/27245, intron 1 of 6)	chr1	27730734	27816678	85945	-	10163	uc001bof.2	-52203	ENSG00000158195	WASF2	WAS protein family, member 2
chr20	47663561	47664084	524	.	553	.	11.0626	-1	-0.04105	262	0.9	1.33	Promoter (<=1kb)	chr20	47662783	47713497	50715	+	1434	uc002xty.4	778	ENSG00000124207	CSE1L	CSE1 chromosome segregation 1-like (yeast)
chr6	144066759	144067282	524	.	753	.	11.0648	-1	-0.041	262	1.36	1.82	Intron (uc003qjq.4/9749, intron 2 of 12)	chr6	143999102	144152322	153221	+	9749	uc003qjr.4	67657	ENSG00000112419	PHACTR2	phosphatase and actin regulator 2
chr14	90910685	90911208	524	.	568	.	11.0683	-1	-0.04113	262	0.93	1.37	Distal Intergenic	chr14	90921574	90925249	3676	+	400238	uc021ryj.1	-10366	ENSG00000233208	LINC00642	long intergenic non-protein coding RNA 642
chr22	50968941	50969464	524	.	544	.	11.0745	-1	-0.04123	262	0.87	1.31	Promoter (<=1kb)	chr22	50964181	50968514	4334	-	1890	uc003bmb.5	-427	ENSG00000025708	TYMP	thymidine phosphorylase
chr1	208417997	208418520	524	.	541	.	11.0818	-1	-0.04128	262	0.87	1.31	Promoter (<=1kb)	chr1	208195588	208417665	222078	-	5362	uc001hgz.3	-332	ENSG00000076356	PLXNA2	plexin A2
chr7	155090117	155090640	524	.	580	.	11.0833	-1	-0.04139	262	0.96	1.4	Promoter (<=1kb)	chr7	155089486	155101945	12460	+	3638	uc003wly.3	631	ENSG00000186480	INSIG1	insulin induced gene 1
chr17	34080147	34080670	524	.	1000	.	11.084	-1	-0.04144	262	2.02	2.47	Promoter (<=1kb)	chr17	34071530	34079897	8368	-	246176	uc002hjv.2	-250	ENSG00000270765	GAS2L2	growth arrest-specific 2 like 2
chr2	74056059	74056582	524	.	912	.	11.0842	-1	-0.04146	262	1.74	2.2	Promoter (<=1kb)	chr2	74056114	74094295	38182	+	10617	uc002sju.3	0	ENSG00000124356	STAMBP	STAM binding protein
chr17	4812586	4813109	524	.	733	.	11.0862	-1	-0.04137	262	1.31	1.77	Distal Intergenic	chr17	4801064	4806369	5306	-	1145	uc002fzk.1	-6217	ENSG00000108556	CHRNE	cholinergic receptor, nicotinic, epsilon (muscle)
chr15	79165850	79166373	524	.	997	.	11.0879	-1	-0.04127	262	1.94	2.4	Promoter (<=1kb)	chr15	79165331	79190081	24751	+	10933	uc010une.3	519	ENSG00000185787	MORF4L1	mortality factor 4 like 1
chr17	19656463	19656986	524	.	821	.	11.0936	-1	-0.04135	262	1.52	1.98	Distal Intergenic	chr17	19641298	19651746	10449	-	218	uc002gwj.3	-4717	ENSG00000108602	ALDH3A1	aldehyde dehydrogenase 3 family, member A1
chr22	51058980	51059503	524	.	653	.	11.0957	-1	-0.04144	262	1.12	1.57	Distal Intergenic	chr22	51061182	51066601	5420	-	410	uc003bmz.5	7098	ENSG00000100299	ARSA	arylsulfatase A
chr6	35285918	35286441	524	.	618	.	11.0964	-1	-0.04147	262	1.04	1.49	Exon (uc003okk.3/50619, exon 7 of 11)	chr6	35265595	35289548	23954	+	50619	uc003okk.3	20323	ENSG00000023892	DEF6	DEF6 guanine nucleotide exchange factor
chr16	75540596	75541119	524	.	816	.	11.0984	-1	-0.04147	262	1.51	1.97	Distal Intergenic	chr16	75507022	75528926	21905	-	4166	uc002fef.3	-11670	ENSG00000183196	CHST6	carbohydrate (N-acetylglucosamine 6-O) sulfotransferase 6
chr6	43304193	43304716	524	.	684	.	11.1	-1	-0.04155	262	1.2	1.65	3' UTR	chr6	43273211	43276530	3320	-	401262	uc003ouu.1	-27663	ENSG00000146215	CRIP3	cysteine-rich protein 3
chr12	133657093	133657616	524	.	1000	.	11.1024	-1	-0.04121	262	2.06	2.52	Promoter (<=1kb)	chr12	133657037	133684258	27222	+	7699	uc001ulo.3	56	ENSG00000196387	ZNF140	zinc finger protein 140
chr12	68041805	68042328	524	.	726	.	11.1061	-1	-0.04093	262	1.3	1.75	Promoter (<=1kb)	chr12	68042512	68056444	13933	+	8445	uc001str.4	-184	ENSG00000127334	DYRK2	dual-specificity tyrosine-(Y)-phosphorylation regulated kinase 2
chr7	99156472	99156995	524	.	709	.	11.1115	-1	-0.0411	262	1.25	1.71	Promoter (<=1kb)	chr7	99156448	99162328	5881	+	79027	uc003uri.3	24	ENSG00000197343	ZNF655	zinc finger protein 655
chr2	219134674	219135197	524	.	542	.	11.1191	-1	-0.04138	262	0.87	1.31	Promoter (<=1kb)	chr2	219128852	219134893	6042	-	14	uc002vhk.3	0	ENSG00000127837	AAMP	angio-associated, migratory cell protein
chr7	150813169	150813692	524	.	992	.	11.1267	-1	-0.04202	262	1.93	2.39	Promoter (1-2kb)	chr7	150811765	150820725	8961	+	116988	uc003wjh.1	1404	ENSG00000133612	AGAP3	ArfGAP with GTPase domain, ankyrin repeat and PH domain 3
chr5	34839285	34839808	524	.	953	.	11.1287	-1	-0.04194	262	1.84	2.3	Promoter (<=1kb)	chr5	34839269	34899564	60296	+	153657	uc003jiu.3	16	ENSG00000205838	TTC23L	tetratricopeptide repeat domain 23-like
chr17	75136575	75137098	524	.	673	.	11.1369	-1	-0.04259	262	1.17	1.62	Promoter (<=1kb)	chr17	75137005	75213181	76177	+	6397	uc002jtm.3	0	ENSG00000129657	SEC14L1	SEC14-like lipid binding 1
chr4	1161258	1161781	524	.	692	.	11.1491	-1	-0.04297	262	1.22	1.67	3' UTR	chr4	1160723	1165274	4552	-	10417	uc003gcm.1	3493	ENSG00000159674	SPON2	spondin 2, extracellular matrix protein
chr2	96926360	96926883	524	.	613	.	11.1542	-1	-0.0434	262	1.03	1.48	Intron (uc002svq.3/55654, intron 2 of 3)	chr2	96915946	96931751	15806	-	55654	uc002svq.3	4868	ENSG00000135956	TMEM127	transmembrane protein 127
chr9	132200340	132200863	524	.	632	.	11.1799	-1	-0.04585	262	1.07	1.52	Distal Intergenic	chr9	132245730	132266538	20809	+	100506190	uc004bxv.3	-44867	NA	LINC00963	long intergenic non-protein coding RNA 963
chr9	131266961	131267484	524	.	620	.	11.1953	-1	-0.04653	262	1.05	1.49	Promoter (<=1kb)	chr9	131266971	131302156	35186	+	2733	uc004bvi.3	0	ENSG00000119392	GLE1	GLE1 RNA export mediator
chr15	74907477	74908000	524	.	630	.	11.2029	-1	-0.04674	262	1.07	1.52	Promoter (<=1kb)	chr15	74907335	74914557	7223	+	1198	uc010ulm.1	142	ENSG00000179335	CLK3	CDC-like kinase 3
chr2	54840916	54841439	524	.	649	.	11.2252	-1	-0.04645	262	1.11	1.56	Intron (uc002rxu.3/6711, intron 4 of 35)	chr2	54879655	54889445	9791	+	6711	uc002rxy.3	-38216	ENSG00000115306	SPTBN1	spectrin, beta, non-erythrocytic 1
chr17	37607509	37608032	524	.	627	.	11.2294	-1	-0.0457	262	1.06	1.51	Promoter (<=1kb)	chr17	37560538	37607527	46990	-	5469	uc002hrv.4	0	ENSG00000125686	MED1	mediator complex subunit 1
chr14	59750295	59750818	524	.	548	.	11.232	-1	-0.04587	262	0.88	1.32	Intron (uc001xea.2/23002, intron 2 of 24)	chr14	59730159	59838123	107965	+	23002	uc031qou.1	20136	ENSG00000100592	DAAM1	dishevelled associated activator of morphogenesis 1
chr21	44897134	44897657	524	.	649	.	11.2348	-1	-0.04582	262	1.11	1.56	Promoter (<=1kb)	chr21	44881974	44898103	16130	-	114038	uc002zdh.1	446	ENSG00000185186	LINC00313	long intergenic non-protein coding RNA 313
chr15	74610963	74611486	524	.	784	.	11.239	-1	-0.04614	262	1.43	1.89	Promoter (<=1kb)	chr15	74610931	74627751	16821	+	80125	uc002axq.4	32	ENSG00000140481	CCDC33	coiled-coil domain containing 33
chr2	68290037	68290560	524	.	763	.	11.2462	-1	-0.04572	262	1.39	1.84	Promoter (<=1kb)	chr2	68269332	68290159	20828	-	10438	uc002seb.3	0	ENSG00000197223	C1D	C1D nuclear receptor corepressor
chr7	25164956	25165479	524	.	824	.	11.2513	-1	-0.04592	262	1.53	1.99	Promoter (<=1kb)	chr7	25158270	25164980	6711	-	54205	uc003sxl.3	0	ENSG00000172115	CYCS	cytochrome c, somatic
chr19	55759179	55759702	524	.	721	.	11.2571	-1	-0.04617	262	1.28	1.74	Promoter (<=1kb)	chr19	55741147	55758740	17594	-	22870	uc002qjv.3	-439	ENSG00000105063	PPP6R1	protein phosphatase 6, regulatory subunit 1
chr1	228593168	228593691	524	.	725	.	11.2748	-1	-0.04589	262	1.29	1.75	Promoter (<=1kb)	chr1	228581377	228594517	13141	-	81559	uc001hss.3	826	ENSG00000154370	TRIM11	tripartite motif containing 11
chr16	4995793	4996316	524	.	900	.	11.2833	-1	-0.04632	262	1.72	2.17	Distal Intergenic	chr16	4932508	4987136	54629	-	5493	uc002cyd.1	-8657	ENSG00000118898	PPL	periplakin
chr11	66079589	66080112	524	.	559	.	11.2976	-1	-0.0475	262	0.91	1.35	Distal Intergenic	chr11	66081958	66084515	2558	-	57124	uc001ohm.1	4403	ENSG00000174807	CD248	CD248 molecule, endosialin
chr17	18164514	18165037	524	.	744	.	11.3219	-1	-0.0486	262	1.34	1.79	Promoter (<=1kb)	chr17	18164424	18169095	4672	+	125170	uc010vxq.2	90	ENSG00000177427	MIEF2	mitochondrial elongation factor 2
chr2	173575397	173575920	524	.	555	.	11.3256	-1	-0.04865	262	0.9	1.34	Distal Intergenic	chr2	173600525	173851438	250914	+	11069	uc002uhu.2	-24605	ENSG00000091428	RAPGEF4	Rap guanine nucleotide exchange factor (GEF) 4
chr6	42017164	42017687	524	.	564	.	11.3409	-1	-0.0482	262	0.92	1.36	Promoter (<=1kb)	chr6	41902671	42016610	113940	-	896	uc003orp.3	-554	ENSG00000112576	CCND3	cyclin D3
chr22	45131880	45132403	524	.	577	.	11.3595	-1	-0.0479	262	0.95	1.39	Intron (uc003bew.2/55615, intron 8 of 8)	chr22	45126764	45133561	6798	+	55615	uc003bfh.1	5116	ENSG00000186654	PRR5	proline rich 5 (renal)
chr9	6545077	6545600	524	.	991	.	11.362	-1	-0.04788	262	1.93	2.39	Intron (uc003zkc.3/2731, intron 4 of 24)	chr9	6486821	6507051	20231	+	115426	uc003zkb.3	58256	ENSG00000147854	UHRF2	ubiquitin-like with PHD and ring finger domains 2, E3 ubiquitin protein ligase
chr2	86668033	86668556	524	.	720	.	11.3656	-1	-0.04753	262	1.28	1.74	Promoter (<=1kb)	chr2	86668271	86719839	51569	+	55818	uc002sri.4	0	ENSG00000115548	KDM3A	lysine (K)-specific demethylase 3A
chr19	5850395	5850918	524	.	596	.	11.3724	-1	-0.04684	262	0.99	1.44	Promoter (<=1kb)	chr19	5842899	5851485	8587	-	2525	uc002mdj.2	567	ENSG00000171124	FUT3	fucosyltransferase 3 (galactoside 3(4)-L-fucosyltransferase, Lewis blood group)
chr7	148762031	148762554	524	.	660	.	11.3846	-1	-0.04627	262	1.14	1.59	Distal Intergenic	chr7	148766733	148787869	21137	-	136051	uc003wfh.2	25315	ENSG00000197362	ZNF786	zinc finger protein 786
chr2	114514029	114514552	524	.	653	.	11.3977	-1	-0.04518	262	1.12	1.57	Promoter (<=1kb)	chr2	114471930	114514270	42341	-	80255	uc002tkt.3	0	ENSG00000115084	SLC35F5	solute carrier family 35, member F5
chr13	73942791	73943314	524	.	728	.	11.4008	-1	-0.04519	262	1.3	1.75	Distal Intergenic	chr13	73633142	73651676	18535	+	688	uc001vje.3	309649	ENSG00000102554	KLF5	Kruppel-like factor 5 (intestinal)
chr5	74062862	74063385	524	.	849	.	11.4068	-1	-0.04533	262	1.59	2.05	Promoter (<=1kb)	chr5	74017031	74063042	46012	-	84340	uc003kdh.1	0	ENSG00000164347	GFM2	G elongation factor, mitochondrial 2
chr5	75013177	75013700	524	.	561	.	11.413	-1	-0.0453	262	0.91	1.35	Promoter (<=1kb)	chr5	74970024	75013313	43290	-	134359	uc003keh.4	0	ENSG00000152359	POC5	POC5 centriolar protein
chr12	123459671	123460194	524	.	744	.	11.413	-1	-0.04525	262	1.34	1.79	Promoter (<=1kb)	chr12	123416739	123459752	43014	-	23457	uc021rfq.1	0	ENSG00000150967	ABCB9	ATP-binding cassette, sub-family B (MDR/TAP), member 9
chr1	245134208	245134731	524	.	1000	.	11.4134	-1	-0.04523	262	2.31	2.77	Promoter (<=1kb)	chr1	245133631	245251148	117518	+	84288	uc010pyo.1	577	ENSG00000203666	EFCAB2	EF-hand calcium binding domain 2
chr19	4058359	4058882	524	.	674	.	11.4149	-1	-0.04523	262	1.17	1.62	Intron (uc002lzh.3/51341, intron 2 of 2)	chr19	4045216	4065487	20272	-	51341	uc002lzh.3	6605	ENSG00000178951	ZBTB7A	zinc finger and BTB domain containing 7A
chr14	23589592	23590115	524	.	681	.	11.4253	-1	-0.04494	262	1.19	1.64	Promoter (<=1kb)	chr14	23586515	23588820	2306	-	1053	uc001wiv.2	-772	ENSG00000092067	CEBPE	CCAAT/enhancer binding protein (C/EBP), epsilon
chr14	105947408	105947931	524	.	839	.	11.4282	-1	-0.04478	262	1.57	2.02	Downstream (<1kb)	chr14	105943583	105946507	2925	+	1397	uc001yrg.3	3825	ENSG00000182809	CRIP2	cysteine-rich protein 2
chr2	28659691	28660214	524	.	819	.	11.4349	-1	-0.04452	262	1.52	1.97	Distal Intergenic	chr2	28618579	28637516	18938	+	2355	uc010ymi.2	41112	ENSG00000075426	FOSL2	FOS-like antigen 2
chr3	122399264	122399787	524	.	577	.	11.4392	-1	-0.04454	262	0.95	1.39	Promoter (<=1kb)	chr3	122399672	122449687	50016	+	54625	uc003efq.4	0	ENSG00000173193	PARP14	poly (ADP-ribose) polymerase family, member 14
chr10	89578419	89578942	524	.	768	.	11.4405	-1	-0.04455	262	1.4	1.85	Promoter (<=1kb)	chr10	89578070	89605369	27300	+	142913	uc001kfa.4	349	ENSG00000223820	CFL1P1	cofilin 1 (non-muscle) pseudogene 1
chr3	197025288	197025811	524	.	749	.	11.4548	-1	-0.04419	262	1.35	1.8	Promoter (<=1kb)	chr3	196769431	197025447	256017	-	1739	uc003fxn.4	0	ENSG00000075711	DLG1	discs, large homolog 1 (Drosophila)
chr19	48894097	48894620	524	.	718	.	11.4856	-1	-0.04204	262	1.28	1.73	Promoter (<=1kb)	chr19	48885827	48894112	8286	-	10945	uc002pja.1	0	ENSG00000105438	KDELR1	KDEL (Lys-Asp-Glu-Leu) endoplasmic reticulum protein retention receptor 1
chr1	249168350	249168873	524	.	607	.	11.4917	-1	-0.04171	262	1.01	1.46	Exon (uc021pmg.1/uc021pmg.1, exon 1 of 1)	chr1	249144203	249153315	9113	-	55657	uc001ifc.2	-15035	ENSG00000171163	ZNF692	zinc finger protein 692
chr1	201951401	201951924	524	.	854	.	11.4944	-1	-0.04156	262	1.61	2.06	Promoter (<=1kb)	chr1	201951766	201975275	23510	+	6051	uc001gxd.3	0	ENSG00000176393	RNPEP	arginyl aminopeptidase (aminopeptidase B)
chr11	62162645	62163168	524	.	543	.	11.501	-1	-0.04108	262	0.87	1.31	Downstream (1-2kb)	chr11	62186507	62190678	4172	+	7356	uc001ntj.3	-23339	ENSG00000149021	SCGB1A1	secretoglobin, family 1A, member 1 (uteroglobin)
chr1	210468444	210468967	524	.	805	.	11.5228	-1	-0.0381	262	1.49	1.94	Distal Intergenic	chr1	210501596	210849638	348043	+	55733	uc009xcx.3	-32629	ENSG00000054392	HHAT	hedgehog acyltransferase
chr20	52816308	52816831	524	.	590	.	11.5369	-1	-0.03793	262	0.98	1.42	Distal Intergenic	chr20	52824502	52836492	11991	+	5203	uc002xwx.3	-7671	ENSG00000101132	PFDN4	prefoldin subunit 4
chr21	34915354	34915877	524	.	550	.	11.5369	-1	-0.03794	262	0.89	1.33	Promoter (<=1kb)	chr21	34915350	34929974	14625	+	6651	uc002ysb.1	4	ENSG00000159140	SON	SON DNA binding protein
chr19	2096056	2096579	524	.	978	.	11.5459	-1	-0.03777	262	1.9	2.36	Promoter (<=1kb)	chr19	2071035	2096269	25235	-	126308	uc002luv.3	0	ENSG00000172081	MOB3A	MOB kinase activator 3A
chr20	39968761	39969284	524	.	686	.	11.5567	-1	-0.03747	262	1.2	1.65	Promoter (<=1kb)	chr20	39969560	39989222	19663	+	64900	uc002xjx.3	-276	ENSG00000132793	LPIN3	lipin 3
chr7	2563952	2564475	524	.	610	.	11.5703	-1	-0.03673	262	1.02	1.47	Promoter (2-3kb)	chr7	2566708	2566786	79	+	100616116	uc021zyy.1	-2233	ENSG00000264357	MIR4648	microRNA 4648
chr1	9355361	9355884	524	.	635	.	11.5785	-1	-0.03584	262	1.08	1.53	Promoter (2-3kb)	chr1	9352941	9429590	76650	+	80176	uc010oae.2	2420	ENSG00000171621	SPSB1	splA/ryanodine receptor domain and SOCS box containing 1
chr16	2053951	2054474	524	.	637	.	11.5813	-1	-0.03574	262	1.08	1.53	Promoter (1-2kb)	chr16	2047653	2052424	4772	-	90850	uc002coe.2	-1527	ENSG00000167962	ZNF598	zinc finger protein 598
chr12	53374875	53375398	524	.	669	.	11.5956	-1	-0.03536	262	1.16	1.61	Distal Intergenic	chr12	53400062	53421703	21642	+	1975	uc009zmp.1	-24664	ENSG00000063046	EIF4B	eukaryotic translation initiation factor 4B
chr14	103058457	103058980	524	.	578	.	11.6065	-1	-0.03495	262	0.95	1.39	Promoter (<=1kb)	chr14	103058996	103196913	137918	+	23186	uc001ymb.4	-16	ENSG00000089902	RCOR1	REST corepressor 1
chrX	54556323	54556846	524	.	1000	.	11.6183	-1	-0.03423	262	2.09	2.55	Promoter (<=1kb)	chrX	54556644	54589229	32586	+	54552	uc004dti.3	0	ENSG00000130119	GNL3L	guanine nucleotide binding protein-like 3 (nucleolar)-like
chr3	50310492	50311015	524	.	803	.	11.6302	-1	-0.03427	262	1.48	1.93	Promoter (<=1kb)	chr3	50310588	50314572	3985	+	7869	uc003cyy.3	0	ENSG00000012171	SEMA3B	sema domain, immunoglobulin domain (Ig), short basic domain, secreted, (semaphorin) 3B
chr20	32398396	32398919	524	.	575	.	11.6319	-1	-0.03412	262	0.94	1.39	Promoter (<=1kb)	chr20	32399110	32442173	43064	+	128866	uc002xaa.3	-191	ENSG00000101421	CHMP4B	charged multivesicular body protein 4B
chr16	67485386	67485909	524	.	600	.	11.6355	-1	-0.03375	262	1	1.45	Intron (uc010vjn.1/9114, intron 6 of 8)	chr16	67471917	67493128	21212	-	9114	uc010vjn.1	7219	ENSG00000159720	ATP6V0D1	ATPase, H+ transporting, lysosomal 38kDa, V0 subunit d1
chr10	102981616	102982139	524	.	634	.	11.6398	-1	-0.03311	262	1.08	1.53	Distal Intergenic	chr10	102986733	102988717	1985	-	10660	uc001ksx.3	6578	ENSG00000138136	LBX1	ladybird homeobox 1
chr2	27712435	27712958	524	.	1000	.	11.6406	-1	-0.03307	262	2.64	3.09	Promoter (<=1kb)	chr2	27667240	27712571	45332	-	26160	uc002rku.3	0	ENSG00000138002	IFT172	intraflagellar transport 172
chr12	13387035	13387558	524	.	547	.	11.6504	-1	-0.03288	262	0.88	1.32	Distal Intergenic	chr12	13349602	13367734	18133	+	2012	uc010shr.1	37433	ENSG00000134531	EMP1	epithelial membrane protein 1
chr6	28317817	28318340	524	.	600	.	11.6511	-1	-0.03288	262	1	1.44	Promoter (<=1kb)	chr6	28317691	28336954	19264	+	80317	uc003nle.4	126	ENSG00000189298	ZKSCAN3	zinc finger with KRAB and SCAN domains 3
chr6	21022813	21023336	524	.	670	.	11.6638	-1	-0.03268	262	1.16	1.61	Intron (uc003ndd.2/54901, intron 11 of 15)	chr6	21065279	21232634	167356	+	54901	uc003ndf.2	-41943	ENSG00000145996	CDKAL1	CDK5 regulatory subunit associated protein 1-like 1
chr1	28852842	28853365	524	.	642	.	11.6641	-1	-0.03269	262	1.1	1.55	Intron (uc001bqa.2/1104, intron 4 of 12)	chr1	28844745	28865708	20964	+	1104	uc001bqe.2	8097	ENSG00000180198	RCC1	regulator of chromosome condensation 1
chr6	33267247	33267770	524	.	689	.	11.6662	-1	-0.03263	262	1.21	1.66	Promoter (<=1kb)	chr6	33259431	33267165	7735	-	5863	uc003odv.3	-82	ENSG00000237441	RGL2	ral guanine nucleotide dissociation stimulator-like 2
chr10	103990774	103991297	524	.	673	.	11.6702	-1	-0.03261	262	1.17	1.62	Exon (uc001kuu.1/5309, exon 4 of 4)	chr10	103986143	103989344	3202	+	83401	uc001kut.3	4631	ENSG00000119915	ELOVL3	ELOVL fatty acid elongase 3
chr17	72206675	72207198	524	.	592	.	11.6933	-1	-0.03134	262	0.98	1.43	Promoter (2-3kb)	chr17	72206135	72209460	3326	-	85001	uc002jkb.3	2262	ENSG00000246731	MGC16275	uncharacterized protein MGC16275
chr17	36956079	36956602	524	.	1000	.	11.7059	-1	-0.03075	262	2.43	2.89	Promoter (<=1kb)	chr17	36921944	36956158	34215	-	8396	uc002hqs.3	0	ENSG00000276293	PIP4K2B	phosphatidylinositol-5-phosphate 4-kinase, type II, beta
chr5	179499046	179499569	524	.	657	.	11.7092	-1	-0.03065	262	1.13	1.58	Promoter (<=1kb)	chr5	179382474	179499109	116636	-	55819	uc003mll.1	0	ENSG00000113269	RNF130	ring finger protein 130
chr3	37034297	37034820	524	.	1000	.	11.7117	-1	-0.0304	262	2.18	2.63	Promoter (<=1kb)	chr3	37027357	37034795	7439	-	9852	uc003cgk.3	0	ENSG00000178567	EPM2AIP1	EPM2A (laforin) interacting protein 1
chr19	2507199	2507722	524	.	651	.	11.7153	-1	-0.03023	262	1.12	1.57	Distal Intergenic	chr19	2476354	2477249	896	+	4616	uc002lwc.1	30845	ENSG00000099860	GADD45B	growth arrest and DNA-damage-inducible, beta
chr5	60458303	60458826	524	.	897	.	11.7272	-1	-0.02938	262	1.71	2.16	Promoter (<=1kb)	chr5	60453536	60458302	4767	-	643155	uc010iwm.1	-1	ENSG00000188725	SMIM15	small integral membrane protein 15
chr2	120517221	120517744	524	.	643	.	11.7353	-1	-0.02927	262	1.1	1.55	Promoter (<=1kb)	chr2	120517207	120742474	225268	+	5775	uc002tmf.2	14	ENSG00000088179	PTPN4	protein tyrosine phosphatase, non-receptor type 4 (megakaryocyte)
chr10	71024767	71025290	524	.	574	.	11.7434	-1	-0.02889	262	0.94	1.38	Intron (uc001jpf.4/80201, intron 16 of 17)	chr10	71029756	71103745	73990	+	3098	uc009xqc.2	-4466	ENSG00000156515	HK1	hexokinase 1
chr16	75467106	75467629	524	.	624	.	11.7447	-1	-0.02883	262	1.06	1.5	Promoter (<=1kb)	chr16	75327608	75467387	139780	-	10428	uc002fdy.3	0	ENSG00000153774	CFDP1	craniofacial development protein 1
chr19	10860016	10860539	524	.	570	.	11.7469	-1	-0.02869	262	0.93	1.37	Intron (uc010dxk.2/1785, intron 2 of 13)	chr19	10890930	10891011	82	+	100616425	uc021upa.1	-30391	ENSG00000265879	MIR4748	microRNA 4748
chr1	183441153	183441676	524	.	994	.	11.7533	-1	-0.02823	262	1.94	2.4	Promoter (<=1kb)	chr1	183441506	183515472	73967	+	9887	uc010pob.2	0	ENSG00000116698	SMG7	SMG7 nonsense mediated mRNA decay factor
chr21	44763717	44764240	524	.	591	.	11.7626	-1	-0.02677	262	0.98	1.43	Distal Intergenic	chr21	44834398	44847002	12605	-	150094	uc002zdf.2	82762	ENSG00000142178	SIK1	salt-inducible kinase 1
chr4	41218674	41219197	524	.	792	.	11.768	-1	-0.02658	262	1.45	1.91	Promoter (2-3kb)	chr4	40812044	41216635	404592	-	323	uc003gvl.3	-2039	ENSG00000163697	APBB2	amyloid beta (A4) precursor protein-binding, family B, member 2
chr7	23731050	23731573	524	.	671	.	11.7721	-1	-0.0266	262	1.16	1.62	Exon (uc003swo.4/340277, exon 4 of 7)	chr7	23719749	23742269	22521	+	340277	uc003swo.4	11301	ENSG00000188732	FAM221A	family with sequence similarity 221, member A
chr17	7255233	7255756	524	.	765	.	11.7746	-1	-0.02659	262	1.39	1.84	Promoter (<=1kb)	chr17	7255208	7258262	3055	+	147040	uc002gge.4	25	ENSG00000213859	KCTD11	potassium channel tetramerization domain containing 11
chr12	69139904	69140427	524	.	876	.	11.7948	-1	-0.02592	262	1.65	2.11	Promoter (<=1kb)	chr12	69139936	69159853	19918	+	55508	uc001suh.3	0	ENSG00000175782	SLC35E3	solute carrier family 35, member E3
chr2	70751654	70752177	524	.	615	.	11.8084	-1	-0.02585	262	1.04	1.48	Intron (uc010fdq.3/7039, intron 5 of 5)	chr2	70674412	70780770	106359	-	7039	uc010fdq.3	28593	ENSG00000163235	TGFA	transforming growth factor, alpha
chr1	8021236	8021759	524	.	843	.	11.8109	-1	-0.02582	262	1.58	2.03	Promoter (<=1kb)	chr1	8021714	8045342	23629	+	11315	uc001aou.4	0	ENSG00000116288	PARK7	parkinson protein 7
chr1	234860731	234861254	524	.	1000	.	11.8109	-1	-0.02584	262	2.2	2.65	Promoter (<=1kb)	chr1	234859789	234867390	7602	+	100506810	uc001hwj.2	942	ENSG00000227630	LINC01132	long intergenic non-protein coding RNA 1132
chr1	23881953	23882476	524	.	566	.	11.8112	-1	-0.02579	262	0.92	1.36	Distal Intergenic	chr1	23884421	23886285	1865	-	3399	uc001bhh.4	3809	ENSG00000117318	ID3	inhibitor of DNA binding 3, dominant negative helix-loop-helix protein
chr14	24682414	24682937	524	.	813	.	11.8123	-1	-0.02573	262	1.5	1.96	Promoter (<=1kb)	chr14	24657925	24683357	25433	-	10548	uc010tob.1	420	ENSG00000100926	TM9SF1	transmembrane 9 superfamily member 1
chr2	235889003	235889526	524	.	543	.	11.8133	-1	-0.0256	262	0.87	1.31	Promoter (1-2kb)	chr2	235887347	235964358	77012	+	23677	uc002vvq.3	1656	ENSG00000130147	SH3BP4	SH3-domain binding protein 4
chrX	132678161	132678684	524	.	622	.	11.8191	-1	-0.02542	262	1.05	1.5	Intron (uc004exe.2/2719, intron 1 of 7)	chrX	132435064	132549205	114142	-	2239	uc004exc.1	-128956	ENSG00000076716	GPC4	glypican 4
chr1	1072249	1072772	524	.	645	.	11.8211	-1	-0.02532	262	1.1	1.55	Promoter (<=1kb)	chr1	1072397	1079434	7038	+	254099	uc001acv.3	0	ENSG00000223823	LINC01342	long intergenic non-protein coding RNA 1342
chr22	40432761	40433284	524	.	564	.	11.8259	-1	-0.02536	262	0.92	1.36	Downstream (<1kb)	chr22	40428336	40432581	4246	+	100130899	uc021wqa.1	4425	NA	LOC100130899	uncharacterized LOC100130899
chr15	40886416	40886939	524	.	640	.	11.8274	-1	-0.02548	262	1.09	1.54	Promoter (<=1kb)	chr15	40886447	40917838	31392	+	57082	uc010ucq.1	0	ENSG00000137812	CASC5	cancer susceptibility candidate 5
chr11	101918302	101918825	524	.	599	.	11.8337	-1	-0.02539	262	1	1.44	Promoter (<=1kb)	chr11	101918199	101955291	37093	+	85016	uc001pgq.3	103	ENSG00000137691	C11orf70	chromosome 11 open reading frame 70
chr16	89632195	89632718	524	.	713	.	11.835	-1	-0.02542	262	1.26	1.72	3' UTR	chr16	89627838	89627909	72	+	606500	uc010cim.1	4357	NA	SNORD68	small nucleolar RNA, C/D box 68
chr16	1014876	1015399	524	.	583	.	11.8466	-1	-0.02504	262	0.96	1.4	Intron (uc010bri.2/64788, intron 7 of 7)	chr16	903635	1020984	117350	-	64788	uc010bri.2	5585	ENSG00000103227	LMF1	lipase maturation factor 1
chr17	34958287	34958810	524	.	630	.	11.848	-1	-0.02506	262	1.07	1.52	Promoter (<=1kb)	chr17	34958391	34965407	7017	+	79922	uc002hnf.3	0	ENSG00000278619	MRM1	mitochondrial rRNA methyltransferase 1
chr22	39715499	39716022	524	.	624	.	11.8574	-1	-0.02461	262	1.06	1.5	Promoter (<=1kb)	chr22	39708887	39715670	6784	-	6122	uc003axh.3	0	ENSG00000100316	RPL3	ribosomal protein L3
chr11	2421647	2422170	524	.	704	.	11.8583	-1	-0.02456	262	1.24	1.7	Promoter (<=1kb)	chr11	2421718	2425106	3389	+	10078	uc001lwi.3	0	ENSG00000184281	TSSC4	tumor suppressing subtransferable candidate 4
chr8	144097538	144098061	524	.	634	.	11.865	-1	-0.02426	262	1.08	1.53	Promoter (1-2kb)	chr8	144063448	144099807	36360	-	100133669	uc011ljz.1	1746	NA	LOC100133669	uncharacterized LOC100133669
chr9	136127707	136128230	524	.	868	.	11.8688	-1	-0.02446	262	1.63	2.09	Distal Intergenic	chr9	136130563	136150630	20068	-	28	uc004cda.1	22400	ENSG00000175164	ABO	ABO blood group (transferase A, alpha 1-3-N-acetylgalactosaminyltransferase; transferase B, alpha 1-3-galactosyltransferase)
chr2	71146993	71147516	524	.	572	.	11.8708	-1	-0.02453	262	0.94	1.38	Intron (uc002shh.3/25806, intron 1 of 2)	chr2	71162998	71189577	26580	+	525	uc002shi.1	-15482	ENSG00000116039	ATP6V1B1	ATPase, H+ transporting, lysosomal 56/58kDa, V1 subunit B1
chr1	86174083	86174606	524	.	659	.	11.8773	-1	-0.02468	262	1.14	1.59	Promoter (<=1kb)	chr1	86115106	86174116	59011	-	54680	uc001dlh.3	0	ENSG00000117174	ZNHIT6	zinc finger, HIT-type containing 6
chr16	54963721	54964244	524	.	544	.	11.8791	-1	-0.02466	262	0.87	1.31	Promoter (<=1kb)	chr16	54952777	54963101	10325	-	643911	uc002ehu.3	-620	NA	CRNDE	colorectal neoplasia differentially expressed (non-protein coding)
chr13	98530838	98531361	524	.	670	.	11.8866	-1	-0.02457	262	1.16	1.61	Distal Intergenic	chr13	98605929	98676550	70622	+	3843	uc001vne.3	-74568	ENSG00000065150	IPO5	importin 5
chr15	93353600	93354123	524	.	647	.	11.8875	-1	-0.02464	262	1.11	1.56	Distal Intergenic	chr15	93338714	93340338	1625	+	728619	uc021svm.2	14886	NA	ASB9P1	ankyrin repeat and SOCS box containing 9 pseudogene 1
chr6	48079013	48079536	524	.	620	.	11.8909	-1	-0.02439	262	1.05	1.5	Promoter (<=1kb)	chr6	47845764	48078943	233180	-	442213	uc011dwn.2	-70	ENSG00000244694	PTCHD4	patched domain containing 4
chr2	232566625	232567148	524	.	908	.	11.8951	-1	-0.02451	262	1.73	2.19	Distal Intergenic	chr2	232573235	232578250	5016	+	5757	uc002vsb.4	-6087	ENSG00000187514	PTMA	prothymosin, alpha
chr1	41967190	41967713	524	.	671	.	11.8954	-1	-0.02451	262	1.16	1.62	Distal Intergenic	chr1	41944446	41950344	5899	-	1907	uc001cgx.3	-16846	ENSG00000127129	EDN2	endothelin 2
chr16	11837071	11837594	524	.	584	.	11.8968	-1	-0.02454	262	0.97	1.41	Promoter (<=1kb)	chr16	11772943	11836648	63706	-	51061	uc002dbg.1	-423	ENSG00000153066	TXNDC11	thioredoxin domain containing 11
chr1	20208724	20209247	524	.	548	.	11.8997	-1	-0.02478	262	0.88	1.32	Promoter (<=1kb)	chr1	20208888	20239437	30550	+	23252	uc001bcs.4	0	ENSG00000169914	OTUD3	OTU deubiquitinase 3
chr17	45908883	45909406	524	.	609	.	11.8998	-1	-0.0248	262	1.02	1.47	Promoter (<=1kb)	chr17	45900638	45908907	8270	-	124995	uc002ily.3	0	ENSG00000159111	MRPL10	mitochondrial ribosomal protein L10
chr6	43597235	43597758	524	.	729	.	11.9001	-1	-0.02487	262	1.3	1.76	Promoter (<=1kb)	chr6	43597279	43608688	11410	+	9587	uc003ovu.3	0	ENSG00000124688	MAD2L1BP	MAD2L1 binding protein
chr13	38923051	38923574	524	.	595	.	11.9269	-1	-0.02626	262	0.99	1.44	Promoter (<=1kb)	chr13	38923942	38934332	10391	+	51569	uc010abz.2	-368	ENSG00000120686	UFM1	ubiquitin-fold modifier 1
chr10	659426	659949	524	.	658	.	11.9322	-1	-0.02661	262	1.14	1.59	Intron (uc001ifp.3/22982, intron 36 of 36)	chr10	687629	687718	90	-	100847086	uc010qaa.2	27769	ENSG00000263511	MIR5699	microRNA 5699
chr20	3190349	3190872	524	.	583	.	11.9323	-1	-0.02667	262	0.96	1.41	Promoter (<=1kb)	chr20	3190134	3204516	14383	+	3704	uc002wie.4	215	ENSG00000125877	ITPA	inosine triphosphatase (nucleoside triphosphate pyrophosphatase)
chr7	1595839	1596362	524	.	689	.	11.9426	-1	-0.02705	262	1.21	1.66	Promoter (<=1kb)	chr7	1581871	1596066	14196	-	202915	uc003skv.4	0	ENSG00000164855	TMEM184A	transmembrane protein 184A
chr19	41701684	41702207	524	.	698	.	11.9459	-1	-0.02726	262	1.23	1.68	Promoter (2-3kb)	chr19	41699115	41713444	14330	+	29785	uc002opw.3	2569	ENSG00000167600	CYP2S1	cytochrome P450, family 2, subfamily S, polypeptide 1
chr4	186818479	186819002	524	.	603	.	11.9538	-1	-0.02821	262	1.01	1.45	Intron (uc003iyl.3/8470, intron 20 of 20)	chr4	186506598	186877870	371273	-	8470	uc003iyl.3	58868	ENSG00000154556	SORBS2	sorbin and SH3 domain containing 2
chr5	93954354	93954877	524	.	700	.	11.9557	-1	-0.02829	262	1.23	1.69	Promoter (<=1kb)	chr5	93954391	93990457	36067	+	84250	uc011cul.1	0	ENSG00000133302	SLF1	SMC5-SMC6 complex localization factor 1
chr18	74695344	74695867	524	.	641	.	11.9585	-1	-0.02844	262	1.09	1.54	3' UTR	chr18	74690789	74699912	9124	-	4155	uc010dqz.3	4045	ENSG00000197971	MBP	myelin basic protein
chr7	95950613	95951136	524	.	635	.	11.973	-1	-0.02923	262	1.08	1.53	Promoter (<=1kb)	chr7	95749532	95951459	201928	-	10165	uc003uof.4	323	ENSG00000004864	SLC25A13	solute carrier family 25 (aspartate/glutamate carrier), member 13
chr8	142238166	142238689	524	.	587	.	11.9733	-1	-0.02923	262	0.97	1.42	Promoter (<=1kb)	chr8	142217274	142238673	21400	-	57210	uc003ywc.1	0	ENSG00000022567	SLC45A4	solute carrier family 45, member 4
chr19	17336532	17337055	524	.	626	.	11.9758	-1	-0.02942	262	1.06	1.51	Promoter (<=1kb)	chr19	17337055	17340028	2974	+	79629	uc002nfp.3	0	ENSG00000099330	OCEL1	occludin/ELL domain containing 1
chr16	661018	661541	524	.	1000	.	11.9765	-1	-0.02948	262	1.95	2.41	Intron (uc021szt.1/57799, intron 2 of 6)	chr16	681012	684116	3105	+	117166	uc002cht.1	-19471	ENSG00000127578	WFIKKN1	WAP, follistatin/kazal, immunoglobulin, kunitz and netrin domain containing 1
chr4	48907842	48908365	524	.	763	.	11.978	-1	-0.0294	262	1.39	1.84	Promoter (<=1kb)	chr4	48887405	48908815	21411	-	132299	uc003gyt.3	450	ENSG00000145247	OCIAD2	OCIA domain containing 2
chr2	99756927	99757450	524	.	602	.	11.979	-1	-0.02941	262	1.01	1.45	Promoter (<=1kb)	chr2	99688169	99757612	69444	-	80705	uc010yvn.1	162	ENSG00000135951	TSGA10	testis specific, 10
chr11	118016210	118016733	524	.	762	.	11.9799	-1	-0.0294	262	1.39	1.84	Promoter (<=1kb)	chr11	118004092	118016184	12093	-	6330	uc010rxu.2	-26	ENSG00000177098	SCN4B	sodium channel, voltage gated, type IV beta subunit
chr5	139555506	139556029	524	.	569	.	11.981	-1	-0.02952	262	0.93	1.37	Promoter (<=1kb)	chr5	139554653	139623374	68722	+	84418	uc003lfd.3	853	ENSG00000120306	CYSTM1	cysteine-rich transmembrane module containing 1
chr14	65202483	65203006	524	.	568	.	11.9819	-1	-0.02972	262	0.93	1.37	Promoter (1-2kb)	chr14	65204777	65211060	6284	+	26030	uc001xhq.1	-1771	ENSG00000126822	PLEKHG3	pleckstrin homology domain containing, family G (with RhoGef domain) member 3
chr7	5468519	5469042	524	.	714	.	11.9834	-1	-0.02978	262	1.27	1.72	Distal Intergenic	chr7	5429103	5465045	35943	-	84629	uc003sok.1	-3474	ENSG00000182095	TNRC18	trinucleotide repeat containing 18
chr9	131902968	131903491	524	.	620	.	11.984	-1	-0.02975	262	1.04	1.49	Promoter (<=1kb)	chr9	131903935	131911225	7291	+	5524	uc004bxq.3	-444	ENSG00000119383	PPP2R4	protein phosphatase 2A activator, regulatory subunit 4
chr3	88107638	88108161	524	.	546	.	11.9908	-1	-0.02981	262	0.88	1.32	Promoter (<=1kb)	chr3	88101100	88108146	7047	-	8545	uc003dqs.3	0	ENSG00000163320	CGGBP1	CGG triplet repeat binding protein 1
chr7	99517105	99517628	524	.	693	.	11.9932	-1	-0.02987	262	1.22	1.67	Promoter (<=1kb)	chr7	99488030	99517223	29194	-	89122	uc003usd.3	0	ENSG00000146833	TRIM4	tripartite motif containing 4
chr6	166012709	166013232	524	.	557	.	11.9956	-1	-0.02987	262	0.91	1.34	Intron (uc003qun.3/10846, intron 22 of 22)	chr6	165740776	165990027	249252	-	10846	uc011egj.2	-22682	ENSG00000112541	PDE10A	phosphodiesterase 10A
chr22	46787102	46787625	524	.	935	.	12.0003	-1	-0.02959	262	1.8	2.25	Exon (uc003bhw.1/9620, exon 15 of 35)	chr22	46764756	46805171	40416	-	9620	uc011arc.1	17546	ENSG00000075275	CELSR1	cadherin, EGF LAG seven-pass G-type receptor 1
chr8	8821179	8821702	524	.	718	.	12.0024	-1	-0.02971	262	1.28	1.73	Distal Intergenic	chr8	8860314	8890849	30536	+	90459	uc003wsk.2	-38612	ENSG00000104626	ERI1	exoribonuclease 1
chr12	83080811	83081334	524	.	697	.	12.0101	-1	-0.02995	262	1.23	1.68	Promoter (<=1kb)	chr12	83080934	83359746	278813	+	160335	uc001szr.1	0	ENSG00000179104	TMTC2	transmembrane and tetratricopeptide repeat containing 2
chr9	127533542	127534065	524	.	819	.	12.0128	-1	-0.0298	262	1.52	1.97	Promoter (<=1kb)	chr9	127284703	127533576	248874	-	2649	uc004boq.1	0	ENSG00000148200	NR6A1	nuclear receptor subfamily 6, group A, member 1
chr3	53381572	53382095	524	.	1000	.	12.0158	-1	-0.02921	262	1.98	2.44	Promoter (<=1kb)	chr3	53317445	53381654	64210	-	55802	uc021wzi.1	0	ENSG00000272886	DCP1A	decapping mRNA 1A
chr4	140098689	140099212	524	.	617	.	12.0274	-1	-0.02932	262	1.04	1.49	Distal Intergenic	chr4	139978871	140060651	81781	-	1998	uc003ihp.1	-38038	ENSG00000109381	ELF2	E74-like factor 2 (ets domain transcription factor)
chr19	5823716	5824239	524	.	553	.	12.0341	-1	-0.02948	262	0.89	1.33	Promoter (<=1kb)	chr19	5823818	5828335	4518	+	4902	uc002mde.3	0	ENSG00000171119	NRTN	neurturin
chr3	148847498	148848021	524	.	761	.	12.0364	-1	-0.02955	262	1.38	1.83	Promoter (<=1kb)	chr3	148847425	148871922	24498	+	84343	uc021xfk.1	73	ENSG00000163755	HPS3	Hermansky-Pudlak syndrome 3
chr10	102046293	102046816	524	.	920	.	12.045	-1	-0.02952	262	1.76	2.22	Promoter (<=1kb)	chr10	102033035	102046469	13435	-	282991	uc001kqw.2	0	ENSG00000196072	BLOC1S2	biogenesis of lysosomal organelles complex-1, subunit 2
chr9	3526926	3527449	524	.	571	.	12.0477	-1	-0.02937	262	0.93	1.38	Promoter (<=1kb)	chr9	3224647	3525983	301337	-	5991	uc003zhr.3	-943	ENSG00000080298	RFX3	regulatory factor X, 3 (influences HLA class II expression)
chr1	154155633	154156156	524	.	1000	.	12.0485	-1	-0.02937	262	2.06	2.52	Promoter (<=1kb)	chr1	154127780	154155682	27903	-	7170	uc010pei.1	0	ENSG00000143549	TPM3	tropomyosin 3
chr17	6410736	6411259	524	.	612	.	12.0493	-1	-0.02935	262	1.03	1.47	Intron (uc002gdd.4/83394, intron 17 of 19)	chr17	6354583	6376536	21954	-	83394	uc010clm.3	-34200	ENSG00000091622	PITPNM3	PITPNM family member 3
chr2	136499585	136500108	524	.	740	.	12.0499	-1	-0.02936	262	1.33	1.78	Promoter (<=1kb)	chr2	136499189	136542633	43445	+	23190	uc002tur.3	396	ENSG00000144224	UBXN4	UBX domain protein 4
chr11	66485381	66485904	524	.	744	.	12.0503	-1	-0.02936	262	1.34	1.79	Promoter (2-3kb)	chr11	66452720	66488870	36151	-	6712	uc001ojd.3	2966	ENSG00000173898	SPTBN2	spectrin, beta, non-erythrocytic 2
chr4	159644540	159645063	524	.	733	.	12.0533	-1	-0.02957	262	1.31	1.77	Promoter (<=1kb)	chr4	159630279	159644552	14274	-	5481	uc003iqc.3	0	ENSG00000171497	PPID	peptidylprolyl isomerase D
chr10	103577086	103577609	524	.	874	.	12.055	-1	-0.02963	262	1.65	2.11	Promoter (<=1kb)	chr10	103544200	103578222	34023	-	10724	uc001ktv.2	613	ENSG00000198408	MGEA5	meningioma expressed antigen 5 (hyaluronidase)
chr6	74233177	74233700	524	.	610	.	12.0577	-1	-0.02957	262	1.02	1.47	Promoter (2-3kb)	chr6	74225473	74230755	5283	-	1915	uc003phj.3	-2422	ENSG00000156508	EEF1A1	eukaryotic translation elongation factor 1 alpha 1
chr6	33422269	33422792	524	.	569	.	12.0627	-1	-0.02933	262	0.93	1.37	Promoter (<=1kb)	chr6	33422356	33425320	2965	+	221504	uc003oeq.3	0	ENSG00000213588	ZBTB9	zinc finger and BTB domain containing 9
chr5	180257825	180258348	524	.	841	.	12.0714	-1	-0.02851	262	1.57	2.03	Promoter (<=1kb)	chr5	180257957	180262726	4770	+	729678	uc003mmk.5	0	ENSG00000245060	LINC00847	long intergenic non-protein coding RNA 847
chr4	159592159	159592682	524	.	564	.	12.0816	-1	-0.02866	262	0.92	1.36	Promoter (<=1kb)	chr4	159587827	159593202	5376	-	201725	uc003iqa.3	520	ENSG00000205208	C4orf46	chromosome 4 open reading frame 46
chr11	61160094	61160617	524	.	837	.	12.087	-1	-0.02818	262	1.56	2.02	Promoter (<=1kb)	chr11	61159865	61166335	6471	+	51259	uc001nrn.2	229	ENSG00000187049	TMEM216	transmembrane protein 216
chr22	37957335	37957858	524	.	1000	.	12.0926	-1	-0.02841	262	2.35	2.81	Promoter (<=1kb)	chr22	37956471	37965410	8940	+	11135	uc003asz.4	864	ENSG00000128283	CDC42EP1	CDC42 effector protein (Rho GTPase binding) 1
chr17	7136484	7137007	524	.	548	.	12.099	-1	-0.0277	262	0.88	1.32	Promoter (<=1kb)	chr17	7128661	7137863	9203	-	1856	uc002gez.1	856	ENSG00000004975	DVL2	dishevelled segment polarity protein 2
chr13	26594810	26595333	524	.	716	.	12.1017	-1	-0.02757	262	1.27	1.72	3' UTR	chr13	26618735	26625198	6464	-	387914	uc001uqm.1	29865	ENSG00000180730	SHISA2	shisa family member 2
chr14	74353554	74354077	524	.	815	.	12.1038	-1	-0.02756	262	1.51	1.96	Promoter (<=1kb)	chr14	74353318	74371786	18469	+	57862	uc010ary.2	236	ENSG00000119725	ZNF410	zinc finger protein 410
chr4	143471117	143471640	524	.	589	.	12.1062	-1	-0.02761	262	0.98	1.42	Intron (uc003iiw.4/8821, intron 24 of 25)	chr4	143003184	143435448	432265	-	8821	uc011cho.1	-35669	ENSG00000109452	INPP4B	inositol polyphosphate-4-phosphatase type II B
chr11	113845966	113846489	524	.	673	.	12.1064	-1	-0.02763	262	1.17	1.62	Promoter (<=1kb)	chr11	113845797	113861034	15238	+	3359	uc009yyx.3	169	ENSG00000166736	HTR3A	5-hydroxytryptamine (serotonin) receptor 3A, ionotropic
chr17	38690206	38690729	524	.	684	.	12.1067	-1	-0.02758	262	1.2	1.65	Distal Intergenic	chr17	38710022	38721736	11715	-	1236	uc002huw.3	31007	ENSG00000126353	CCR7	chemokine (C-C motif) receptor 7
chr3	187903744	187904267	524	.	741	.	12.1178	-1	-0.02632	262	1.33	1.79	Intron (uc011bsg.2/4026, intron 1 of 9)	chr3	187896331	187898596	2266	+	401105	uc011bsh.1	7413	ENSG00000279891	FLJ42393	uncharacterized LOC401105
chr15	85922971	85923494	524	.	609	.	12.1203	-1	-0.02644	262	1.02	1.47	Promoter (<=1kb)	chr15	85923847	86080227	156381	+	11214	uc002bls.4	-353	ENSG00000170776	AKAP13	A kinase (PRKA) anchor protein 13
chr7	74071685	74072208	524	.	697	.	12.1209	-1	-0.02653	262	1.23	1.68	Promoter (<=1kb)	chr7	74072030	74131386	59357	+	2969	uc003uat.3	0	ENSG00000263001	GTF2I	general transcription factor IIi
chr4	13629456	13629979	524	.	1000	.	12.1267	-1	-0.02651	262	2.3	2.76	Promoter (<=1kb)	chr4	13629489	13629581	93	+	100847023	uc031sdt.1	0	ENSG00000266240	MIR5091	microRNA 5091
chr6	34358720	34359243	524	.	617	.	12.1301	-1	-0.02609	262	1.04	1.49	Promoter (1-2kb)	chr6	34254973	34360457	105485	-	11165	uc003ojl.3	1214	ENSG00000272325	NUDT3	nudix (nucleoside diphosphate linked moiety X)-type motif 3
chr3	160116655	160117178	524	.	665	.	12.135	-1	-0.02609	262	1.15	1.6	Promoter (<=1kb)	chr3	159974774	160117320	142547	-	57560	uc003fdd.2	142	ENSG00000068885	IFT80	intraflagellar transport 80
chr6	111804840	111805363	524	.	554	.	12.1355	-1	-0.02614	262	0.9	1.34	Promoter (<=1kb)	chr6	111620234	111804918	184685	-	5980	uc003puz.4	0	ENSG00000009413	REV3L	REV3-like, polymerase (DNA directed), zeta, catalytic subunit
chr15	42841007	42841530	524	.	899	.	12.1598	-1	-0.0263	262	1.71	2.17	Promoter (<=1kb)	chr15	42841011	42862190	21180	+	55142	uc001zqe.3	0	ENSG00000137814	HAUS2	HAUS augmin-like complex, subunit 2
chr2	28600811	28601334	524	.	551	.	12.1713	-1	-0.02613	262	0.89	1.33	Distal Intergenic	chr2	28615669	28639445	23777	+	2355	uc021vfg.1	-14335	ENSG00000075426	FOSL2	FOS-like antigen 2
chr17	76037313	76037836	524	.	934	.	12.1815	-1	-0.02587	262	1.79	2.25	Intron (uc002jud.2/57690, intron 3 of 20)	chr17	76044926	76073860	28935	+	57690	uc002jue.2	-7090	ENSG00000078687	TNRC6C	trinucleotide repeat containing 6C
chr2	242256160	242256683	524	.	550	.	12.182	-1	-0.02586	262	0.89	1.33	Promoter (<=1kb)	chr2	242255281	242264659	9379	+	4735	uc002wbe.1	879	ENSG00000168385	SEPT2	septin 2
chr15	40337595	40338118	524	.	685	.	12.1821	-1	-0.02587	262	1.2	1.65	Intron (uc021sjc.1/100131089, intron 1 of 3)	chr15	40331512	40349201	17690	+	100131089	uc021sjc.1	6083	ENSG00000248508	SRP14-AS1	SRP14 antisense RNA1 (head to head)
chr21	46829521	46830044	524	.	665	.	12.1873	-1	-0.02569	262	1.15	1.6	Promoter (<=1kb)	chr21	46827301	46829980	2680	-	100874236	uc031rwa.1	0	ENSG00000224574	COL18A1-AS2	COL18A1 antisense RNA 2
chr6	170862198	170862721	524	.	546	.	12.1896	-1	-0.02541	262	0.88	1.32	Promoter (<=1kb)	chr6	170780107	170862417	82311	-	5689	uc003qxq.2	0	ENSG00000008018	PSMB1	proteasome subunit beta 1
chrX	100075120	100075643	524	.	566	.	12.212	-1	-0.0238	262	0.92	1.36	Promoter (<=1kb)	chrX	100075348	100095923	20576	+	1478	uc004egh.3	0	ENSG00000101811	CSTF2	cleavage stimulation factor, 3' pre-RNA, subunit 2, 64kDa
chr17	42580754	42581277	524	.	727	.	12.214	-1	-0.02387	262	1.3	1.75	Promoter (<=1kb)	chr17	42472645	42580957	108313	-	23131	uc002igw.2	0	ENSG00000186566	GPATCH8	G patch domain containing 8
chr2	28497101	28497624	524	.	589	.	12.2163	-1	-0.02389	262	0.98	1.42	Intron (uc002rlp.2/9577, intron 10 of 11)	chr2	28530558	28533326	2769	-	100505716	uc002rly.3	35702	ENSG00000223522	LOC100505716	uncharacterized LOC100505716
chr7	65540675	65541198	524	.	677	.	12.2163	-1	-0.02389	262	1.18	1.63	Promoter (<=1kb)	chr7	65540776	65552249	11474	+	435	uc011kdu.1	0	ENSG00000126522	ASL	argininosuccinate lyase
chr7	116330071	116330594	524	.	582	.	12.225	-1	-0.02406	262	0.96	1.4	Intron (uc003vii.1/4233, intron 1 of 2)	chr7	116339125	116364901	25777	+	4233	uc011kmz.1	-8531	ENSG00000105976	MET	MET proto-oncogene, receptor tyrosine kinase
chr3	14464995	14465518	524	.	731	.	12.2269	-1	-0.02409	262	1.31	1.76	Intron (uc010hee.2/6533, intron 2 of 2)	chr3	14444076	14485850	41775	+	6533	uc010hee.2	20919	ENSG00000131389	SLC6A6	solute carrier family 6 (neurotransmitter transporter), member 6
chr8	119633686	119634209	524	.	576	.	12.2329	-1	-0.02436	262	0.95	1.39	Promoter (<=1kb)	chr8	119201695	119634184	432490	-	401474	uc010mda.1	0	ENSG00000177570	SAMD12	sterile alpha motif domain containing 12
chr13	26795731	26796254	524	.	836	.	12.2378	-1	-0.02443	262	1.56	2.02	Promoter (<=1kb)	chr13	26786905	26795894	8990	-	6049	uc001uqo.3	0	ENSG00000127870	RNF6	ring finger protein (C3H2C3 type) 6
chr9	102861474	102861997	524	.	553	.	12.2483	-1	-0.02483	262	0.9	1.33	Promoter (<=1kb)	chr9	102861502	103046885	185384	+	27130	uc010mta.3	0	ENSG00000119509	INVS	inversin
chr21	43136235	43136758	524	.	657	.	12.252	-1	-0.02503	262	1.13	1.58	Promoter (<=1kb)	chr21	43136596	43137742	1147	+	54089	uc002yzm.3	0	ENSG00000232401	LINC00112	long intergenic non-protein coding RNA 112
chr22	24603824	24604347	524	.	590	.	12.2568	-1	-0.02521	262	0.98	1.42	Distal Intergenic	chr22	24577444	24585074	7631	+	56241	uc002zzn.1	26380	ENSG00000099994	SUSD2	sushi domain containing 2
chr3	138493517	138494040	524	.	611	.	12.2576	-1	-0.02524	262	1.02	1.47	Distal Intergenic	chr3	138371540	138478201	106662	-	5291	uc011bmq.3	-15316	ENSG00000051382	PIK3CB	phosphatidylinositol-4,5-bisphosphate 3-kinase, catalytic subunit beta
chr22	46861874	46862397	524	.	656	.	12.2603	-1	-0.02531	262	1.13	1.58	Intron (uc003bhw.1/9620, intron 34 of 34)	chr22	46764756	46805171	40416	-	9620	uc011arc.1	-56703	ENSG00000075275	CELSR1	cadherin, EGF LAG seven-pass G-type receptor 1
chr16	31191831	31192354	524	.	603	.	12.2636	-1	-0.02522	262	1.01	1.45	Promoter (<=1kb)	chr16	31191431	31194671	3241	+	2521	uc010vfi.2	400	ENSG00000089280	FUS	FUS RNA binding protein
chr7	134232418	134232941	524	.	568	.	12.2719	-1	-0.02515	262	0.93	1.37	Promoter (<=1kb)	chr7	134233849	134264592	30744	+	441282	uc011kpr.2	-908	ENSG00000227471	AKR1B15	aldo-keto reductase family 1, member B15
chr20	39135374	39135897	524	.	612	.	12.2752	-1	-0.02548	262	1.03	1.47	Distal Intergenic	chr20	39314517	39317876	3360	-	9935	uc002xji.3	181979	ENSG00000204103	MAFB	v-maf avian musculoaponeurotic fibrosarcoma oncogene homolog B
chr3	194403431	194403954	524	.	623	.	12.2772	-1	-0.02559	262	1.05	1.5	Promoter (2-3kb)	chr3	194406622	194409766	3145	+	131583	uc003fuj.3	-2668	ENSG00000185112	FAM43A	family with sequence similarity 43, member A
chr1	15853235	15853758	524	.	690	.	12.2918	-1	-0.02614	262	1.21	1.66	Promoter (<=1kb)	chr1	15853352	15893091	39740	+	23341	uc001awr.1	0	ENSG00000116138	DNAJC16	DnaJ (Hsp40) homolog, subfamily C, member 16
chr6	7053076	7053599	524	.	546	.	12.2986	-1	-0.0265	262	0.88	1.32	Distal Intergenic	chr6	7107830	7252213	144384	+	6239	uc021yky.1	-54231	ENSG00000124782	RREB1	ras responsive element binding protein 1
chr1	26324798	26325321	524	.	1000	.	12.317	-1	-0.02532	262	2.58	3.04	Promoter (<=1kb)	chr1	26286258	26324648	38391	-	5051	uc001bld.4	-150	ENSG00000158006	PAFAH2	platelet-activating factor acetylhydrolase 2, 40kDa
chr5	38193268	38193791	524	.	561	.	12.3193	-1	-0.02526	262	0.91	1.35	Distal Intergenic	chr5	38258511	38465582	207072	+	133584	uc003jlb.2	-64720	ENSG00000164318	EGFLAM	EGF-like, fibronectin type III and laminin G domains
chr12	110035680	110036203	524	.	625	.	12.3225	-1	-0.02525	262	1.06	1.51	Downstream (<1kb)	chr12	110012623	110032986	20364	+	4598	uc021rdo.1	23057	ENSG00000110921	MVK	mevalonate kinase
chr19	5622624	5623147	524	.	643	.	12.3241	-1	-0.02523	262	1.1	1.55	Promoter (<=1kb)	chr19	5623046	5648303	25258	+	6294	uc010xiq.2	0	ENSG00000160633	SAFB	scaffold attachment factor B
chr2	99225154	99225677	524	.	868	.	12.326	-1	-0.02475	262	1.64	2.09	Promoter (<=1kb)	chr2	99225307	99234977	9671	+	25972	uc010yvl.3	0	ENSG00000115446	UNC50	unc-50 homolog (C. elegans)
chr5	132386849	132387372	524	.	770	.	12.3326	-1	-0.02468	262	1.4	1.86	Promoter (<=1kb)	chr5	132387662	132440709	53048	+	3308	uc003kyj.3	-290	ENSG00000170606	HSPA4	heat shock 70kDa protein 4
chr2	218654029	218654552	524	.	601	.	12.3435	-1	-0.0243	262	1	1.45	Distal Intergenic	chr2	218664512	218678739	14228	-	7145	uc002vgq.2	24187	ENSG00000079308	TNS1	tensin 1
chr9	131790918	131791441	524	.	776	.	12.3496	-1	-0.02429	262	1.42	1.87	Promoter (<=1kb)	chr9	131770313	131790579	20267	-	56904	uc004bwv.3	-339	ENSG00000148341	SH3GLB2	SH3-domain GRB2-like endophilin B2
chr16	81560622	81561145	524	.	1000	.	12.3628	-1	-0.02375	262	2.45	2.91	Intron (uc002fgp.3/80790, intron 1 of 20)	chr16	81528954	81745367	216414	+	80790	uc002fgq.2	31668	ENSG00000153815	CMIP	c-Maf inducing protein
chr2	132250407	132250930	524	.	1000	.	12.364	-1	-0.0237	262	2.08	2.53	Promoter (<=1kb)	chr2	132250386	132273320	22935	+	150776	uc010zax.1	21	ENSG00000152117	LOC150776	sphingomyelin phosphodiesterase 4, neutral membrane (neutral sphingomyelinase-3) pseudogene
chr1	116197895	116198418	524	.	602	.	12.3727	-1	-0.02344	262	1	1.45	Intron (uc001efv.1/81839, intron 2 of 7)	chr1	116185250	116240845	55596	+	81839	uc021ose.1	12645	ENSG00000173218	VANGL1	VANGL planar cell polarity protein 1
chr20	25603897	25604420	524	.	776	.	12.3741	-1	-0.02361	262	1.42	1.87	Promoter (<=1kb)	chr20	25593573	25604648	11076	-	140838	uc002wuy.3	228	ENSG00000170191	NANP	N-acetylneuraminic acid phosphatase
chr7	45026349	45026872	524	.	871	.	12.3816	-1	-0.02303	262	1.64	2.1	Promoter (<=1kb)	chr7	45022627	45026259	3633	-	285958	uc003tml.4	-90	ENSG00000232956	SNHG15	small nucleolar RNA host gene 15
chr11	77899460	77899983	524	.	848	.	12.3832	-1	-0.0231	262	1.59	2.04	Promoter (<=1kb)	chr11	77882298	77899664	17367	-	283219	uc001ozb.3	0	ENSG00000188997	KCTD21	potassium channel tetramerization domain containing 21
chr4	26129490	26130013	524	.	664	.	12.3908	-1	-0.0226	262	1.15	1.6	Distal Intergenic	chr4	26321332	26436752	115421	+	3516	uc003grx.2	-191319	ENSG00000168214	RBPJ	recombination signal binding protein for immunoglobulin kappa J region
chr19	57831964	57832487	524	.	914	.	12.4029	-1	-0.02211	262	1.75	2.2	Promoter (<=1kb)	chr19	57831865	57842144	10280	+	125919	uc002qoi.2	99	ENSG00000178229	ZNF543	zinc finger protein 543
chr22	42337176	42337699	524	.	550	.	12.4187	-1	-0.02134	262	0.89	1.33	Promoter (<=1kb)	chr22	42334741	42336223	1483	-	79019	uc010gyq.3	-953	ENSG00000100162	CENPM	centromere protein M
chr3	156544197	156544720	524	.	722	.	12.4237	-1	-0.02112	262	1.29	1.74	Promoter (<=1kb)	chr3	156544148	156643045	98898	+	389170	uc003fbb.3	49	ENSG00000197980	LEKR1	leucine, glutamate and lysine rich 1
chr12	132195558	132196081	524	.	605	.	12.424	-1	-0.02112	262	1.01	1.46	Promoter (<=1kb)	chr12	132195632	132239044	43413	+	6433	uc001uiz.2	0	ENSG00000061936	SFSWAP	splicing factor, suppressor of white-apricot family
chr9	35518256	35518779	524	.	819	.	12.4465	-1	-0.01835	262	1.52	1.97	Intron (uc003zww.3/9853, intron 1 of 11)	chr9	35538629	35561895	23267	+	9853	uc003zwx.4	-19850	ENSG00000198853	RUSC2	RUN and SH3 domain containing 2
chr16	69795893	69796416	524	.	641	.	12.4535	-1	-0.01783	262	1.09	1.55	Promoter (<=1kb)	chr16	69796187	69944308	148122	+	11060	uc031qwu.1	0	ENSG00000198373	WWP2	WW domain containing E3 ubiquitin protein ligase 2
chr16	3060041	3060564	524	.	576	.	12.455	-1	-0.01777	262	0.95	1.39	Promoter (1-2kb)	chr16	3062457	3064506	2050	+	9080	uc010uwo.1	-1893	ENSG00000213937	CLDN9	claudin 9
chr1	162177142	162177665	524	.	866	.	12.4711	-1	-0.01706	262	1.63	2.09	Intron (uc010pkr.1/9722, intron 2 of 7)	chr1	162126897	162126972	76	+	100616386	uc021pdp.1	50245	ENSG00000266144	MIR4654	microRNA 4654
chr5	149380234	149380757	524	.	967	.	12.4735	-1	-0.01684	262	1.87	2.33	Promoter (<=1kb)	chr5	149372686	149380730	8045	-	81789	uc003lrj.3	0	ENSG00000164296	TIGD6	tigger transposable element derived 6
chr20	34542315	34542838	524	.	799	.	12.4827	-1	-0.01665	262	1.47	1.92	Promoter (<=1kb)	chr20	34541539	34542548	1010	-	51282	uc002xen.2	0	ENSG00000171222	SCAND1	SCAN domain containing 1
chr6	80380986	80381509	524	.	864	.	12.4932	-1	-0.01663	262	1.63	2.08	Intron (uc003piz.1/83699, intron 1 of 3)	chr6	80341000	80413369	72370	+	83699	uc003piz.1	39986	ENSG00000198478	SH3BGRL2	SH3 domain binding glutamate-rich protein like 2
chr18	13725951	13726474	524	.	689	.	12.4933	-1	-0.01664	262	1.21	1.66	Promoter (<=1kb)	chr18	13663346	13726591	63246	-	125228	uc002ksj.4	117	ENSG00000177150	FAM210A	family with sequence similarity 210, member A
chr4	25564812	25565335	524	.	721	.	12.4945	-1	-0.01661	262	1.28	1.74	Distal Intergenic	chr4	25657435	25680368	22934	+	10568	uc003grr.3	-92100	ENSG00000157765	SLC34A2	solute carrier family 34 (type II sodium/phosphate cotransporter), member 2
chr1	16448884	16449407	524	.	765	.	12.506	-1	-0.01653	262	1.39	1.84	Distal Intergenic	chr1	16450832	16482582	31751	-	1969	uc001aya.2	33175	ENSG00000142627	EPHA2	EPH receptor A2
chr19	47291701	47292224	524	.	987	.	12.5082	-1	-0.01639	262	1.92	2.38	Promoter (<=1kb)	chr19	47278140	47291842	13703	-	6510	uc002pfs.3	0	ENSG00000105281	SLC1A5	solute carrier family 1 (neutral amino acid transporter), member 5
chr2	120048596	120049119	524	.	646	.	12.5145	-1	-0.01599	262	1.11	1.56	Distal Intergenic	chr2	119981384	120023227	41844	+	55240	uc002tlp.3	67212	ENSG00000115107	STEAP3	STEAP family member 3, metalloreductase
chr5	141229500	141230023	524	.	548	.	12.5167	-1	-0.01595	262	0.88	1.32	Distal Intergenic	chr5	141242217	141249154	6938	-	5097	uc011dbf.2	19131	ENSG00000156453	PCDH1	protocadherin 1
chr16	78597754	78598277	524	.	560	.	12.5214	-1	-0.01588	262	0.91	1.35	Intron (uc002ffk.3/51741, intron 8 of 8)	chr16	78133327	78134096	770	+	51741	uc002ffi.2	464427	ENSG00000186153	WWOX	WW domain containing oxidoreductase
chr20	13765815	13766338	524	.	604	.	12.5214	-1	-0.01589	262	1.01	1.46	Promoter (<=1kb)	chr20	13765672	13799067	33396	+	79133	uc002wom.3	143	ENSG00000101247	NDUFAF5	NADH dehydrogenase (ubiquinone) complex I, assembly factor 5
chr5	177538598	177539121	524	.	611	.	12.5286	-1	-0.01583	262	1.03	1.47	Promoter (1-2kb)	chr5	177540556	177553107	12552	+	23138	uc003mik.1	-1435	ENSG00000145911	N4BP3	NEDD4 binding protein 3
chr3	152878512	152879035	524	.	928	.	12.5399	-1	-0.01556	262	1.78	2.24	Promoter (<=1kb)	chr3	152880029	152886263	6235	+	5912	uc003ezr.3	-994	ENSG00000181467	RAP2B	RAP2B, member of RAS oncogene family
chr19	12996218	12996741	524	.	1000	.	12.5441	-1	-0.01546	262	2.06	2.52	Promoter (1-2kb)	chr19	12995237	12998017	2781	-	10661	uc002mvo.3	1276	ENSG00000105610	KLF1	Kruppel-like factor 1 (erythroid)
chr6	143718733	143719256	524	.	597	.	12.5443	-1	-0.01546	262	0.99	1.44	Distal Intergenic	chr6	143754968	143763814	8847	-	134637	uc003qjk.1	44558	ENSG00000189007	ADAT2	adenosine deaminase, tRNA-specific 2
chr18	55470576	55471099	524	.	596	.	12.5499	-1	-0.01523	262	0.99	1.44	Promoter (<=1kb)	chr18	55313659	55470327	156669	-	5205	uc002lgw.3	-249	ENSG00000081923	ATP8B1	ATPase, aminophospholipid transporter, class I, type 8B, member 1
chr1	28908384	28908907	524	.	822	.	12.5501	-1	-0.01525	262	1.53	1.98	Promoter (<=1kb)	chr1	28905050	28908383	3334	-	85028	uc001bqo.3	-1	ENSG00000197989	SNHG12	small nucleolar RNA host gene 12
chr1	51426084	51426607	524	.	558	.	12.5502	-1	-0.01524	262	0.91	1.34	Promoter (<=1kb)	chr1	50906935	51425936	519002	-	11124	uc001cse.1	-148	ENSG00000185104	FAF1	Fas (TNFRSF6) associated factor 1
chr13	29194243	29194766	524	.	675	.	12.5515	-1	-0.01502	262	1.18	1.63	Distal Intergenic	chr13	29233141	29253093	19953	+	51371	uc001usf.3	-38375	ENSG00000132963	POMP	proteasome maturation protein
chr4	81123526	81124049	524	.	550	.	12.5566	-1	-0.01425	262	0.89	1.32	Exon (uc010ijo.3/56978, exon 8 of 8)	chr4	81118657	81125482	6826	+	56978	uc003hmc.4	4869	ENSG00000152784	PRDM8	PR domain containing 8
chr15	75747246	75747769	524	.	650	.	12.5713	-1	-0.01326	262	1.12	1.57	Promoter (<=1kb)	chr15	75661720	75748124	86405	-	25942	uc010uml.2	355	ENSG00000169375	SIN3A	SIN3 transcription regulator family member A
chr1	227506596	227507119	524	.	561	.	12.5883	-1	-0.01212	262	0.91	1.35	Promoter (<=1kb)	chr1	227177566	227505826	328261	-	8476	uc001hqr.3	-770	ENSG00000143776	CDC42BPA	CDC42 binding protein kinase alpha (DMPK-like)
chr2	216979749	216980272	524	.	841	.	12.5935	-1	-0.01216	262	1.57	2.03	Promoter (1-2kb)	chr2	216981608	217071016	89409	+	7520	uc002vfz.3	-1336	ENSG00000079246	XRCC5	X-ray repair complementing defective repair in Chinese hamster cells 5 (double-strand-break rejoining)
chr17	25659902	25660425	524	.	743	.	12.6242	-1	-0.0111	262	1.34	1.79	Distal Intergenic	chr17	25621106	25634452	13347	+	26118	uc010vzy.1	38796	ENSG00000109046	WSB1	WD repeat and SOCS box containing 1
chr2	47596921	47597444	524	.	703	.	12.6292	-1	-0.01099	262	1.24	1.69	Promoter (<=1kb)	chr2	47596287	47614167	17881	+	4072	uc002rvx.3	634	ENSG00000119888	EPCAM	epithelial cell adhesion molecule
chr20	42839057	42839580	524	.	554	.	12.6386	-1	-0.01083	262	0.9	1.33	Promoter (<=1kb)	chr20	42824581	42839546	14966	-	51526	uc002xlk.3	0	ENSG00000132823	OSER1	oxidative stress responsive serine-rich 1
chr1	59280114	59280637	524	.	733	.	12.6539	-1	-0.01051	262	1.31	1.77	Intron (uc001czf.2/100131060, intron 1 of 3)	chr1	59250823	59365384	114562	+	100131060	uc001czf.2	29291	ENSG00000234807	LINC01135	long intergenic non-protein coding RNA 1135
chr2	238330293	238330816	524	.	578	.	12.655	-1	-0.01047	262	0.95	1.39	Distal Intergenic	chr2	238232655	238322850	90196	-	1293	uc002vwl.2	-7443	ENSG00000163359	COL6A3	collagen, type VI, alpha 3
chr1	44015855	44016378	524	.	650	.	12.692	-1	-0.0087	262	1.12	1.57	Intron (uc001cjq.4/5792, intron 3 of 7)	chr1	44003869	44045736	41868	+	5792	uc001cjt.4	11986	ENSG00000142949	PTPRF	protein tyrosine phosphatase, receptor type, F
chr5	175788678	175789201	524	.	638	.	12.6927	-1	-0.00872	262	1.09	1.54	Promoter (<=1kb)	chr5	175773066	175788809	15744	-	57179	uc003mdw.3	0	ENSG00000122203	KIAA1191	KIAA1191
chr9	38045995	38046518	524	.	567	.	12.6932	-1	-0.00874	262	0.93	1.37	Intron (uc004aax.3/6461, intron 5 of 5)	chr9	37915895	38069210	153316	-	6461	uc004aax.3	22692	ENSG00000107338	SHB	Src homology 2 domain containing adaptor protein B
chr14	67708642	67709165	524	.	627	.	12.7074	-1	-0.00844	262	1.06	1.51	Promoter (<=1kb)	chr14	67708012	67746703	38692	+	64398	uc001xjb.2	630	ENSG00000072415	MPP5	membrane protein, palmitoylated 5 (MAGUK p55 subfamily member 5)
chr1	228593535	228594058	524	.	725	.	12.7182	-1	-0.00853	262	1.29	1.75	Promoter (<=1kb)	chr1	228581377	228594517	13141	-	81559	uc001hss.3	459	ENSG00000154370	TRIM11	tripartite motif containing 11
chr1	145542916	145543439	524	.	577	.	12.7244	-1	-0.00844	262	0.95	1.39	3' UTR	chr1	145549209	145563099	13891	+	148741	uc010oyx.1	-5770	ENSG00000198483	ANKRD35	ankyrin repeat domain 35
chr9	128024227	128024750	524	.	582	.	12.7465	-1	-0.00801	262	0.96	1.4	Promoter (<=1kb)	chr9	128024111	128071579	47469	+	26130	uc004bpo.3	116	ENSG00000165219	GAPVD1	GTPase activating protein and VPS9 domains 1
chr17	66595850	66596373	524	.	711	.	12.7581	-1	-0.00797	262	1.26	1.71	Promoter (<=1kb)	chr17	66531257	66597095	65839	-	54757	uc002jho.3	722	ENSG00000108950	FAM20A	family with sequence similarity 20, member A
chr1	40573293	40573816	524	.	852	.	12.7626	-1	-0.00789	262	1.6	2.05	Distal Intergenic	chr1	40538382	40563142	24761	-	5538	uc001cfb.2	-10151	ENSG00000131238	PPT1	palmitoyl-protein thioesterase 1
chr20	31865996	31866519	524	.	560	.	12.7627	-1	-0.0079	262	0.91	1.35	Distal Intergenic	chr20	31870941	31885701	14761	+	92747	uc010gej.1	-4422	ENSG00000125999	BPIFB1	BPI fold containing family B, member 1
chr13	103498450	103498973	524	.	595	.	12.7686	-1	-0.00769	262	0.99	1.43	Promoter (<=1kb)	chr13	103498191	103518503	20313	+	2073	uc010tjb.2	259	ENSG00000134899	ERCC5	excision repair cross-complementation group 5
chr7	44530132	44530655	524	.	618	.	12.7729	-1	-0.00765	262	1.04	1.49	Promoter (<=1kb)	chr7	44421965	44530385	108421	-	23386	uc003tkz.3	0	ENSG00000015676	NUDCD3	NudC domain containing 3
chr15	71629706	71630229	524	.	632	.	12.775	-1	-0.00759	262	1.07	1.52	Intron (uc002atb.1/79875, intron 5 of 16)	chr15	71534988	72026249	491262	+	79875	uc002atd.1	94718	ENSG00000187720	THSD4	thrombospondin, type I, domain containing 4
chr11	67080294	67080817	524	.	626	.	12.7791	-1	-0.00729	262	1.06	1.51	Downstream (<1kb)	chr11	67085310	67159158	73849	+	100130987	uc010rpo.1	-4493	NA	LOC100130987	uncharacterized LOC100130987
chr2	67157217	67157740	524	.	559	.	12.785	-1	-0.00731	262	0.91	1.35	Distal Intergenic	chr2	67350489	67442451	91963	-	644838	uc002sdy.1	284711	ENSG00000236780	LOC644838	uncharacterized LOC644838
chr2	9893519	9894042	524	.	706	.	12.7925	-1	-0.00712	262	1.25	1.7	Distal Intergenic	chr2	9983571	10053714	70144	+	9014	uc010exc.2	-89529	ENSG00000115750	TAF1B	TATA box binding protein (TBP)-associated factor, RNA polymerase I, B, 63kDa
chr5	171432076	171432599	524	.	550	.	12.795	-1	-0.00705	262	0.89	1.32	Promoter (1-2kb)	chr5	171288556	171433877	145322	-	23291	uc003mbl.1	1278	ENSG00000072803	FBXW11	F-box and WD repeat domain containing 11
chr12	133405520	133406043	524	.	631	.	12.7953	-1	-0.00701	262	1.07	1.52	Promoter (<=1kb)	chr12	133360454	133405426	44973	-	2802	uc001ulb.3	-94	ENSG00000090615	GOLGA3	golgin A3
chr19	18263207	18263730	524	.	819	.	12.7959	-1	-0.00696	262	1.52	1.97	Promoter (<=1kb)	chr19	18263988	18281343	17356	+	5296	uc002nia.2	-258	ENSG00000105647	PIK3R2	phosphoinositide-3-kinase, regulatory subunit 2 (beta)
chr6	151814760	151815283	524	.	711	.	12.8032	-1	-0.00625	262	1.26	1.71	Promoter (<=1kb)	chr6	151815175	151942328	127154	+	80129	uc003qol.3	0	ENSG00000120262	CCDC170	coiled-coil domain containing 170
chr19	39893293	39893816	524	.	564	.	12.807	-1	-0.00603	262	0.92	1.36	Downstream (2-3kb)	chr19	39897487	39900052	2566	+	7538	uc002olh.2	-3671	ENSG00000128016	ZFP36	ZFP36 ring finger protein
chr9	129110474	129110997	524	.	570	.	12.8088	-1	-0.00579	262	0.93	1.37	Intron (uc004bqg.2/89853, intron 2 of 5)	chr9	129097526	129269320	171795	+	89853	uc011lzy.2	12948	ENSG00000196814	MVB12B	multivesicular body subunit 12B
chr11	61582968	61583491	524	.	650	.	12.81	-1	-0.00579	262	1.12	1.57	Promoter (<=1kb)	chr11	61583728	61634825	51098	+	9415	uc001nsj.2	-237	ENSG00000134824	FADS2	fatty acid desaturase 2
chr9	37036964	37037487	524	.	620	.	12.8129	-1	-0.00566	262	1.05	1.49	Promoter (2-3kb)	chr9	36838531	37034476	195946	-	5079	uc003zzo.1	-2488	ENSG00000196092	PAX5	paired box 5
chr12	45662908	45663431	524	.	638	.	12.8147	-1	-0.00556	262	1.09	1.54	Intron (uc031qha.1/196527, intron 1 of 17)	chr12	45686466	45826134	139669	+	196527	uc010slg.2	-23035	ENSG00000177119	ANO6	anoctamin 6
chr11	62147849	62148372	524	.	563	.	12.8168	-1	-0.00533	262	0.92	1.36	Intron (uc001nte.4/80150, intron 4 of 6)	chr11	62124459	62150719	26261	+	80150	uc001nth.1	23390	ENSG00000162174	ASRGL1	asparaginase like 1
chr19	41180451	41180974	524	.	543	.	12.8179	-1	-0.00525	262	0.87	1.31	Intron (uc010xvq.2/9253, intron 3 of 8)	chr19	41171812	41196027	24216	-	9253	uc010xvq.2	15053	ENSG00000105245	NUMBL	numb homolog (Drosophila)-like
chr4	128802482	128803005	524	.	603	.	12.8214	-1	-0.00518	262	1.01	1.45	Promoter (<=1kb)	chr4	128802399	128820377	17979	+	10733	uc011cgt.2	83	ENSG00000142731	PLK4	polo-like kinase 4
chr7	39989905	39990428	524	.	1000	.	12.8251	-1	-0.00508	262	3.59	4.07	Promoter (<=1kb)	chr7	39989959	40136733	146775	+	8621	uc003thh.4	0	ENSG00000065883	CDK13	cyclin-dependent kinase 13
chr15	101261312	101261835	524	.	1000	.	12.8257	-1	-0.00505	262	2.41	2.87	Distal Intergenic	chr15	101142755	101170414	27660	+	140460	uc002bwj.3	118557	ENSG00000183475	ASB7	ankyrin repeat and SOCS box containing 7
chr2	33701175	33701698	524	.	848	.	12.8392	-1	-0.00478	262	1.59	2.04	Promoter (<=1kb)	chr2	33701321	33789798	88478	+	25780	uc010ync.2	0	ENSG00000152689	RASGRP3	RAS guanyl releasing protein 3 (calcium and DAG-regulated)
chr6	159239734	159240257	524	.	558	.	12.8459	-1	-0.00447	262	0.91	1.34	Promoter (<=1kb)	chr6	159186773	159240456	53684	-	7430	uc003qru.4	199	ENSG00000092820	EZR	ezrin
chr11	10830736	10831259	524	.	881	.	12.8475	-1	-0.00429	262	1.66	2.12	Promoter (<=1kb)	chr11	10818593	10830582	11990	-	1982	uc001mjc.3	-154	ENSG00000110321	EIF4G2	eukaryotic translation initiation factor 4 gamma, 2
chr14	55493992	55494515	524	.	666	.	12.8476	-1	-0.00431	262	1.15	1.61	Promoter (<=1kb)	chr14	55493844	55516206	22363	+	122809	uc001xbo.3	148	ENSG00000180008	SOCS4	suppressor of cytokine signaling 4
chr10	104953808	104954331	524	.	595	.	12.8504	-1	-0.0039	262	0.99	1.43	Promoter (<=1kb)	chr10	104847774	104953063	105290	-	22978	uc001kwo.3	-745	ENSG00000076685	NT5C2	5'-nucleotidase, cytosolic II
chr17	70461403	70461926	524	.	594	.	12.8603	-1	-0.00351	262	0.99	1.43	Intron (uc002jiz.2/100499467, intron 3 of 3)	chr17	70399463	70588943	189481	-	100499467	uc002jiz.2	127017	NA	LINC00673	long intergenic non-protein coding RNA 673
chr3	150264526	150265049	524	.	555	.	12.8618	-1	-0.00354	262	0.9	1.34	Promoter (<=1kb)	chr3	150259780	150264964	5185	-	27230	uc003exy.3	0	ENSG00000120742	SERP1	stress-associated endoplasmic reticulum protein 1
chr1	55387933	55388456	524	.	680	.	12.8643	-1	-0.00362	262	1.19	1.64	Distal Intergenic	chr1	55315300	55352921	37622	-	1718	uc001cyc.1	-35012	ENSG00000116133	DHCR24	24-dehydrocholesterol reductase
chr16	67194058	67194581	524	.	703	.	12.8676	-1	-0.00353	262	1.24	1.69	Promoter (<=1kb)	chr16	67193891	67198077	4187	+	55336	uc002erk.1	167	ENSG00000135722	FBXL8	F-box and leucine-rich repeat protein 8
chr2	60983656	60984179	524	.	580	.	12.8717	-1	-0.00336	262	0.96	1.4	Promoter (<=1kb)	chr2	60983388	61029221	45834	+	64895	uc002saj.3	268	ENSG00000115421	PAPOLG	poly(A) polymerase gamma
chr11	64644446	64644969	524	.	621	.	12.8843	-1	-0.00329	262	1.05	1.5	Promoter (1-2kb)	chr11	64620208	64646191	25984	-	10938	uc001obu.1	1222	ENSG00000110047	EHD1	EH-domain containing 1
chr20	47663277	47663800	524	.	827	.	12.8846	-1	-0.00314	262	1.54	1.99	Promoter (<=1kb)	chr20	47662783	47713497	50715	+	1434	uc002xty.4	494	ENSG00000124207	CSE1L	CSE1 chromosome segregation 1-like (yeast)
chr3	128777291	128777814	524	.	896	.	12.8851	-1	-0.00314	262	1.7	2.16	Promoter (1-2kb)	chr3	128779645	128781253	1609	+	2815	uc003elm.2	-1831	ENSG00000169704	GP9	glycoprotein IX (platelet)
chr10	112170246	112170769	524	.	706	.	12.8878	-1	-0.00298	262	1.25	1.7	Distal Intergenic	chr10	112257625	112271302	13678	+	1847	uc001kzd.3	-86856	ENSG00000138166	DUSP5	dual specificity phosphatase 5
chr8	142051587	142052110	524	.	772	.	12.8891	-1	-0.00303	262	1.41	1.86	Distal Intergenic	chr8	141668481	142011412	342932	-	5747	uc003yvt.3	-40175	ENSG00000169398	PTK2	protein tyrosine kinase 2
chr9	71714423	71714946	524	.	630	.	12.8935	-1	-0.00266	262	1.07	1.52	3' UTR	chr9	71736180	71870124	133945	+	9414	uc011lrs.2	-21234	ENSG00000119139	TJP2	tight junction protein 2
chr9	140130402	140130925	524	.	748	.	12.8939	-1	-0.00264	262	1.35	1.8	3' UTR	chr9	140135711	140138158	2448	+	10383	uc004cmg.1	-4786	ENSG00000188229	TUBB4B	tubulin, beta 4B class IVb
chr22	43011312	43011835	524	.	565	.	12.8946	-1	-0.0027	262	0.92	1.36	Promoter (<=1kb)	chr22	43011251	43011399	149	+	267010	uc021wqm.1	61	ENSG00000276027	RNU12	RNA, U12 small nuclear
chr11	94227235	94227758	524	.	783	.	12.898	-1	-0.00262	262	1.43	1.89	Promoter (<=1kb)	chr11	94227153	94232744	5592	+	54851	uc001pew.3	82	ENSG00000168876	ANKRD49	ankyrin repeat domain 49
chr5	114879456	114879979	524	.	614	.	12.8982	-1	-0.00263	262	1.03	1.48	Promoter (<=1kb)	chr5	114856608	114880591	23984	-	56929	uc003krb.1	612	ENSG00000145780	FEM1C	fem-1 homolog c (C. elegans)
chr21	46829778	46830301	524	.	665	.	12.903	-1	-0.0026	262	1.15	1.6	Promoter (<=1kb)	chr21	46827301	46829980	2680	-	100874236	uc031rwa.1	0	ENSG00000224574	COL18A1-AS2	COL18A1 antisense RNA 2
chr10	51543239	51543762	524	.	595	.	12.9048	-1	-0.00237	262	0.99	1.43	Intron (uc001jin.3/uc001jin.3, intron 7 of 7)	chr10	51549553	51562518	12966	+	4477	uc001jiq.3	-5791	ENSG00000263639	MSMB	microseminoprotein, beta-
chr22	36877725	36878248	524	.	604	.	12.9161	-1	-0.00145	262	1.01	1.46	Promoter (<=1kb)	chr22	36863093	36877687	14595	-	25828	uc003apk.1	-38	ENSG00000100348	TXN2	thioredoxin 2
chr20	34207432	34207955	524	.	866	.	12.9168	-1	-0.00146	262	1.63	2.09	Exon (uc002xdb.1/6676, exon 10 of 12)	chr20	34203885	34208965	5081	+	6676	uc010zvi.1	3547	ENSG00000061656	SPAG4	sperm associated antigen 4
chr1	151512367	151512890	524	.	950	.	12.9174	-1	-0.00143	262	1.83	2.29	Promoter (<=1kb)	chr1	151512781	151556059	43279	+	7286	uc001eyl.3	0	ENSG00000143367	TUFT1	tuftelin 1
chr3	169352230	169352753	524	.	563	.	12.9178	-1	-0.00139	262	0.92	1.36	Intron (uc011bpj.1/2122, intron 16 of 16)	chr3	168801287	169381563	580277	-	2122	uc011bpj.1	28810	ENSG00000085276	MECOM	MDS1 and EVI1 complex locus
chr18	74840104	74840627	524	.	1000	.	12.9194	-1	-0.00128	262	2.34	2.8	Intron (uc010xfd.2/4155, intron 8 of 8)	chr18	74690789	74844774	153986	-	4155	uc010xfd.2	4147	ENSG00000197971	MBP	myelin basic protein
chr3	195163296	195163819	524	.	579	.	12.9276	-1	-0.00084	262	0.95	1.4	Promoter (<=1kb)	chr3	194995465	195163817	168353	-	23527	uc003fun.4	0	ENSG00000114331	ACAP2	ArfGAP with coiled-coil, ankyrin repeat and PH domains 2
chr15	38746594	38747117	524	.	915	.	12.9297	-1	-0.00066	262	1.75	2.2	Promoter (<=1kb)	chr15	38746328	38773829	27502	+	283742	uc001zkb.1	266	ENSG00000171262	FAM98B	family with sequence similarity 98, member B
chr7	158785009	158785532	524	.	921	.	12.9348	-1	-0.00075	262	1.76	2.22	Distal Intergenic	chr7	158801045	158818929	17885	+	154822	uc003wof.3	-15513	ENSG00000231419	LINC00689	long intergenic non-protein coding RNA 689
chr22	50720329	50720852	524	.	802	.	12.9348	-1	-0.00075	262	1.48	1.93	Promoter (<=1kb)	chr22	50713408	50720510	7103	-	23654	uc003bkt.1	0	ENSG00000196576	PLXNB2	plexin B2
chr12	10517631	10518154	524	.	577	.	12.9377	-1	-0.00039	262	0.95	1.39	Intron (uc001qya.1/uc001qya.1, intron 1 of 3)	chr12	10524952	10542653	17702	-	22914	uc009zhj.3	24499	ENSG00000213809	KLRK1	killer cell lectin-like receptor subfamily K, member 1
chr1	169454879	169455402	524	.	626	.	12.9423	-1	-0.0002	262	1.06	1.51	Promoter (<=1kb)	chr1	169433149	169455208	22060	-	10560	uc001gge.4	0	ENSG00000117479	SLC19A2	solute carrier family 19 (thiamine transporter), member 2
chr19	49601217	49601740	524	.	559	.	12.949	-1	0.00016	262	0.91	1.35	5' UTR	chr19	49605410	49611870	6461	+	6625	uc021uxh.1	-3670	ENSG00000104852	SNRNP70	small nuclear ribonucleoprotein 70kDa (U1)
chr17	43120870	43121393	524	.	630	.	12.9498	-1	0.00021	262	1.07	1.52	Intron (uc010daa.1/79877, intron 4 of 4)	chr17	43100706	43128978	28273	-	79877	uc010daa.1	7585	ENSG00000172992	DCAKD	dephospho-CoA kinase domain containing
chr17	34135630	34136153	524	.	575	.	12.9533	-1	0.0006	262	0.94	1.39	Promoter (<=1kb)	chr17	34136459	34174246	37788	+	8148	uc002hkc.4	-306	ENSG00000270647	TAF15	TAF15 RNA polymerase II, TATA box binding protein (TBP)-associated factor, 68kDa
chr5	132387886	132388409	524	.	993	.	12.9553	-1	0.00065	262	1.94	2.39	Promoter (<=1kb)	chr5	132387662	132440709	53048	+	3308	uc003kyj.3	224	ENSG00000170606	HSPA4	heat shock 70kDa protein 4
chr22	46749211	46749734	524	.	582	.	12.9569	-1	0.00057	262	0.96	1.4	Exon (uc011arb.1/55687, exon 8 of 8)	chr22	46731298	46750216	18919	+	55687	uc011arb.1	17913	ENSG00000100416	TRMU	tRNA 5-methylaminomethyl-2-thiouridylate methyltransferase
chr12	45662625	45663148	524	.	638	.	12.9608	-1	0.00085	262	1.09	1.54	Intron (uc031qha.1/196527, intron 1 of 17)	chr12	45686466	45826134	139669	+	196527	uc010slg.2	-23318	ENSG00000177119	ANO6	anoctamin 6
chr16	67233218	67233741	524	.	548	.	12.9628	-1	0.00084	262	0.88	1.32	Promoter (<=1kb)	chr16	67233412	67237927	4516	+	79767	uc002esc.3	0	ENSG00000102890	ELMO3	engulfment and cell motility 3
chr3	32016077	32016600	524	.	602	.	12.9687	-1	0.00093	262	1	1.45	Intron (uc011axf.2/114884, intron 10 of 10)	chr3	32023266	32033228	9963	+	344787	uc011axg.2	-6666	ENSG00000197385	ZNF860	zinc finger protein 860
chr7	92157842	92158365	524	.	648	.	13.0193	-1	0.0025	262	1.11	1.56	Promoter (<=1kb)	chr7	92116337	92157845	41509	-	5189	uc003uly.3	0	ENSG00000127980	PEX1	peroxisomal biogenesis factor 1
chr5	9546583	9547106	524	.	674	.	13.0206	-1	0.00295	262	1.17	1.62	Promoter (<=1kb)	chr5	9546312	9550409	4098	+	100505806	uc021xwm.1	271	ENSG00000250786	SNHG18	small nucleolar RNA host gene 18
chr1	229356575	229357098	524	.	546	.	13.0257	-1	0.00331	262	0.88	1.32	Distal Intergenic	chr1	229406809	229441640	34832	+	5867	uc001hth.4	-49711	ENSG00000168118	RAB4A	RAB4A, member RAS oncogene family
chr7	66460298	66460821	524	.	780	.	13.0406	-1	0.00434	262	1.42	1.88	Promoter (<=1kb)	chr7	66452690	66460588	7899	-	51119	uc003tvm.1	0	ENSG00000126524	SBDS	Shwachman-Bodian-Diamond syndrome
chr18	51773597	51774120	524	.	607	.	13.0451	-1	0.00466	262	1.02	1.46	Distal Intergenic	chr18	51795849	51824604	28756	+	11201	uc002lfj.4	-21729	ENSG00000101751	POLI	polymerase (DNA directed) iota
chr11	130786222	130786745	524	.	639	.	13.0474	-1	0.00465	262	1.09	1.54	Promoter (<=1kb)	chr11	130745766	130786344	40579	-	399979	uc010sce.2	0	ENSG00000120451	SNX19	sorting nexin 19
chr17	36909065	36909588	524	.	711	.	13.0477	-1	0.00467	262	1.26	1.71	Promoter (<=1kb)	chr17	36909002	36920478	11477	+	5691	uc002hqr.3	63	ENSG00000277791	PSMB3	proteasome subunit beta 3
chr12	56367184	56367707	524	.	586	.	13.0484	-1	0.00472	262	0.97	1.41	Promoter (<=1kb)	chr12	56367697	56390467	22771	+	5869	uc001siv.3	0	ENSG00000111540	RAB5B	RAB5B, member RAS oncogene family
chr19	12034799	12035322	524	.	737	.	13.0646	-1	0.00545	262	1.32	1.78	Promoter (<=1kb)	chr19	12035883	12091198	55316	+	284390	uc010xmf.3	-561	ENSG00000197054	ZNF763	zinc finger protein 763
chr10	45459859	45460382	524	.	763	.	13.083	-1	0.00574	262	1.39	1.84	Intron (uc001jbo.3/83937, intron 1 of 10)	chr10	45455219	45490172	34954	+	83937	uc001jbo.3	4640	ENSG00000107551	RASSF4	Ras association (RalGDS/AF-6) domain family member 4
chr17	76170754	76171277	524	.	617	.	13.0858	-1	0.00571	262	1.04	1.49	3' UTR	chr17	76164671	76168801	4131	+	9144	uc002jut.3	6083	ENSG00000108639	SYNGR2	synaptogyrin 2
chr3	67704228	67704751	524	.	564	.	13.0995	-1	0.00565	262	0.92	1.36	Promoter (<=1kb)	chr3	67410884	67705038	294155	-	8801	uc021xae.1	287	ENSG00000172340	SUCLG2	succinate-CoA ligase, GDP-forming, beta subunit
chr17	17597445	17597968	524	.	565	.	13.1036	-1	0.00602	262	0.92	1.36	Intron (uc002grm.3/10743, intron 1 of 5)	chr17	17584787	17714765	129979	+	10743	uc002grm.3	12658	ENSG00000108557	RAI1	retinoic acid induced 1
chr2	234074785	234075308	524	.	660	.	13.1119	-1	0.00579	262	1.14	1.59	Intron (uc010zmo.2/3635, intron 12 of 25)	chr2	234160217	234204320	44104	+	55054	uc002vtx.2	-84909	ENSG00000085978	ATG16L1	autophagy related 16-like 1
chr15	44092769	44093292	524	.	558	.	13.1127	-1	0.00583	262	0.91	1.34	Promoter (<=1kb)	chr15	44092693	44095241	2549	+	25764	uc001ztg.1	76	ENSG00000140264	HYPK	huntingtin interacting protein K
chr9	125693770	125694293	524	.	694	.	13.1192	-1	0.00547	262	1.22	1.67	Promoter (<=1kb)	chr9	125680378	125693779	13402	-	57684	uc004bnk.3	0	ENSG00000171448	ZBTB26	zinc finger and BTB domain containing 26
chr12	44199590	44200113	524	.	557	.	13.1261	-1	0.005	262	0.9	1.34	Promoter (<=1kb)	chr12	44187526	44200178	12653	-	5756	uc001roa.4	65	ENSG00000151239	TWF1	twinfilin actin binding protein 1
chr2	3280804	3281327	524	.	578	.	13.1265	-1	0.00497	262	0.95	1.39	Intron (uc002qxi.2/7260, intron 8 of 10)	chr2	3192741	3323445	130705	-	7260	uc002qxi.2	42118	ENSG00000032389	TSSC1	tumor suppressing subtransferable candidate 1
chr1	154193543	154194066	524	.	563	.	13.1387	-1	0.00411	262	0.92	1.36	Promoter (<=1kb)	chr1	154193814	154207214	13401	+	9898	uc010pem.1	0	ENSG00000143569	UBAP2L	ubiquitin associated protein 2-like
chr4	99388967	99389490	524	.	595	.	13.1423	-1	0.00387	262	0.99	1.43	Distal Intergenic	chr4	99391518	99578800	187283	-	10098	uc011cdz.2	189310	ENSG00000168785	TSPAN5	tetraspanin 5
chr3	186613207	186613730	524	.	563	.	13.1433	-1	0.00383	262	0.92	1.36	Distal Intergenic	chr3	186648315	186796341	148027	+	6480	uc003frb.3	-34585	ENSG00000073849	ST6GAL1	ST6 beta-galactosamide alpha-2,6-sialyltranferase 1
chr19	49055356	49055879	524	.	1000	.	13.1548	-1	0.00413	262	2.02	2.47	Promoter (<=1kb)	chr19	49055429	49102684	47256	+	6820	uc002pjl.3	0	ENSG00000088002	SULT2B1	sulfotransferase family, cytosolic, 2B, member 1
chr4	18023652	18024175	524	.	723	.	13.159	-1	0.004	262	1.29	1.74	Promoter (<=1kb)	chr4	17844839	18023483	178645	-	254251	uc003gpq.3	-169	ENSG00000178177	LCORL	ligand dependent nuclear receptor corepressor-like
chr12	53645357	53645880	524	.	587	.	13.161	-1	0.00394	262	0.97	1.42	Promoter (<=1kb)	chr12	53645370	53648190	2821	+	84975	uc001sch.2	0	ENSG00000182544	MFSD5	major facilitator superfamily domain containing 5
chr17	34891306	34891829	524	.	804	.	13.1632	-1	0.00403	262	1.48	1.94	Promoter (<=1kb)	chr17	34891403	34895150	3748	+	284098	uc002hmz.1	0	ENSG00000277161	PIGW	phosphatidylinositol glycan anchor biosynthesis, class W
chr12	56391226	56391749	524	.	623	.	13.1674	-1	0.00408	262	1.05	1.5	Promoter (<=1kb)	chr12	56391043	56396838	5796	+	6821	uc009zoh.3	183	ENSG00000139531	SUOX	sulfite oxidase
chr11	33279994	33280517	524	.	1000	.	13.1714	-1	0.00414	262	2.52	2.99	Promoter (<=1kb)	chr11	33279877	33378568	98692	+	10114	uc009yjv.2	117	ENSG00000110422	HIPK3	homeodomain interacting protein kinase 3
chr3	50336498	50337021	524	.	667	.	13.18	-1	0.0039	262	1.15	1.61	Promoter (<=1kb)	chr3	50333833	50336899	3067	-	24142	uc003czj.3	0	ENSG00000243477	NAT6	N-acetyltransferase 6 (GCN5-related)
chr2	230786927	230787450	524	.	813	.	13.1874	-1	0.00388	262	1.5	1.96	Promoter (<=1kb)	chr2	230787207	230877825	90619	+	130888	uc002vqa.3	0	ENSG00000153832	FBXO36	F-box protein 36
chr18	77439512	77440035	524	.	638	.	13.1993	-1	0.00414	262	1.09	1.54	Promoter (<=1kb)	chr18	77439801	77514510	74710	+	9150	uc002lnh.2	0	ENSG00000060069	CTDP1	CTD (carboxy-terminal domain, RNA polymerase II, polypeptide A) phosphatase, subunit 1
chr15	59279803	59280326	524	.	682	.	13.2156	-1	0.00376	262	1.19	1.64	Promoter (<=1kb)	chr15	59279865	59389618	109754	+	54778	uc002afs.4	0	ENSG00000157450	RNF111	ring finger protein 111
chr3	182971367	182971890	524	.	547	.	13.2177	-1	0.00378	262	0.88	1.32	Promoter (<=1kb)	chr3	182971606	182991179	19574	+	84002	uc003fll.3	0	ENSG00000176597	B3GNT5	UDP-GlcNAc:betaGal beta-1,3-N-acetylglucosaminyltransferase 5
chr1	147806890	147807413	524	.	866	.	13.2191	-1	0.00383	262	1.63	2.09	Promoter (<=1kb)	chr1	147806603	147806678	76	-	100847044	uc031pom.1	-212	NA	MIR5087	microRNA 5087
chr15	85259717	85260240	524	.	783	.	13.223	-1	0.00376	262	1.43	1.89	Promoter (<=1kb)	chr15	85212768	85259691	46924	-	23478	uc002blb.2	-26	ENSG00000140612	SEC11A	SEC11 homolog A, signal peptidase complex subunit
chr4	130017244	130017767	524	.	542	.	13.2234	-1	0.00394	262	0.87	1.31	Promoter (<=1kb)	chr4	130017282	130033843	16562	+	132321	uc010iod.3	0	ENSG00000151470	C4orf33	chromosome 4 open reading frame 33
chr13	50367094	50367617	524	.	999	.	13.2301	-1	0.00383	262	1.95	2.41	Promoter (<=1kb)	chr13	50273443	50367057	93615	-	3839	uc001vdj.2	-37	ENSG00000102753	KPNA3	karyopherin alpha 3 (importin alpha 4)
chr17	9053955	9054478	524	.	645	.	13.2501	-1	0.00365	262	1.1	1.55	Intron (uc002glw.4/9423, intron 2 of 6)	chr17	8924859	9147317	222459	+	9423	uc002glw.4	129096	ENSG00000065320	NTN1	netrin 1
chr11	95657046	95657569	524	.	811	.	13.2542	-1	0.00346	262	1.5	1.95	Promoter (<=1kb)	chr11	95566044	95657371	91328	-	8898	uc001pfs.3	0	ENSG00000087053	MTMR2	myotubularin related protein 2
chr19	10612702	10613225	524	.	628	.	13.2617	-1	0.00349	262	1.07	1.51	Promoter (<=1kb)	chr19	10596796	10613481	16686	-	9817	uc002moq.1	256	ENSG00000079999	KEAP1	kelch-like ECH-associated protein 1
chr14	31699023	31699546	524	.	693	.	13.2623	-1	0.00349	262	1.22	1.67	Distal Intergenic	chr14	31672281	31676915	4635	-	25831	uc001wre.3	-22108	ENSG00000092148	HECTD1	HECT domain containing E3 ubiquitin protein ligase 1
chr19	20163322	20163845	524	.	682	.	13.2697	-1	0.00351	262	1.19	1.64	Distal Intergenic	chr19	20115227	20150277	35051	-	91120	uc002noq.3	-13045	ENSG00000197124	ZNF682	zinc finger protein 682
chr9	135905698	135906221	524	.	635	.	13.2709	-1	0.00385	262	1.08	1.53	Promoter (<=1kb)	chr9	135906062	135931148	25087	+	9328	uc010mzz.2	0	ENSG00000148308	GTF3C5	general transcription factor IIIC, polypeptide 5, 63kDa
chr16	54963507	54964030	524	.	544	.	13.2782	-1	0.00452	262	0.87	1.31	Promoter (<=1kb)	chr16	54952777	54963101	10325	-	643911	uc002ehu.3	-406	NA	CRNDE	colorectal neoplasia differentially expressed (non-protein coding)
chr1	222817393	222817916	524	.	944	.	13.2864	-1	0.005	262	1.82	2.27	Promoter (<=1kb)	chr1	222817664	222841351	23688	+	375056	uc001hnm.3	0	ENSG00000154305	MIA3	melanoma inhibitory activity family, member 3
chr20	43922487	43923010	524	.	753	.	13.2868	-1	0.00506	262	1.36	1.81	3' UTR	chr20	43922548	43934256	11709	-	8785	uc010zwr.1	11246	ENSG00000124159	MATN4	matrilin 4
chr12	38779003	38779526	524	.	738	.	13.287	-1	0.00504	262	1.32	1.78	Distal Intergenic	chr12	38710557	38723528	12972	+	144245	uc001rln.4	68446	ENSG00000175548	ALG10B	ALG10B, alpha-1,2-glucosyltransferase
chr1	145439802	145440325	524	.	581	.	13.2891	-1	0.00523	262	0.96	1.4	Promoter (<=1kb)	chr1	145439347	145442628	3282	+	10628	uc010oys.2	455	ENSG00000265972	TXNIP	thioredoxin interacting protein
chr11	65150066	65150589	524	.	741	.	13.2966	-1	0.00529	262	1.33	1.79	Promoter (<=1kb)	chr11	65142663	65150142	7480	-	283130	uc001odr.1	0	ENSG00000162241	SLC25A45	solute carrier family 25, member 45
chr4	99579034	99579557	524	.	570	.	13.3119	-1	0.00614	262	0.93	1.37	Promoter (<=1kb)	chr4	99391518	99578800	187283	-	10098	uc011cdz.2	-234	ENSG00000168785	TSPAN5	tetraspanin 5
chr4	1004481	1005004	524	.	1000	.	13.3144	-1	0.00635	262	2.53	2.99	Promoter (<=1kb)	chr4	1004940	1020686	15747	+	53834	uc003gce.3	0	ENSG00000127418	FGFRL1	fibroblast growth factor receptor-like 1
chr19	36422604	36423127	524	.	924	.	13.328	-1	0.00641	262	1.77	2.23	Distal Intergenic	chr19	36428022	36436097	8076	+	79414	uc002oco.3	-4895	ENSG00000126243	LRFN3	leucine rich repeat and fibronectin type III domain containing 3
chr11	47600498	47601021	524	.	574	.	13.3328	-1	0.00718	262	0.94	1.38	Promoter (<=1kb)	chr11	47600562	47603400	2839	+	4722	uc010rhn.1	0	ENSG00000213619	NDUFS3	NADH dehydrogenase (ubiquinone) Fe-S protein 3, 30kDa (NADH-coenzyme Q reductase)
chr11	35949351	35949874	524	.	933	.	13.3435	-1	0.00739	262	1.79	2.25	Distal Intergenic	chr11	35965612	36252841	287230	+	143458	uc001mwk.1	-15738	ENSG00000179241	LDLRAD3	low density lipoprotein receptor class A domain containing 3
chr22	46935008	46935531	524	.	671	.	13.3455	-1	0.00742	262	1.16	1.62	Promoter (1-2kb)	chr22	46756731	46933067	176337	-	9620	uc003bhw.1	-1941	ENSG00000075275	CELSR1	cadherin, EGF LAG seven-pass G-type receptor 1
chr1	161102682	161103205	524	.	674	.	13.3585	-1	0.00789	262	1.17	1.63	Promoter (<=1kb)	chr1	161090769	161102478	11710	-	9191	uc001fya.3	-204	ENSG00000158796	DEDD	death effector domain containing
chr10	81963476	81963999	524	.	736	.	13.3665	-1	0.00774	262	1.32	1.77	Promoter (<=1kb)	chr10	81914880	81964247	49368	-	311	uc001kbq.1	248	ENSG00000122359	ANXA11	annexin A11
chr14	89680661	89681184	524	.	948	.	13.369	-1	0.00771	262	1.83	2.28	Intron (uc001xxn.4/1112, intron 2 of 5)	chr14	89622516	89883454	260939	-	1112	uc001xxn.4	202270	ENSG00000053254	FOXN3	forkhead box N3
chr2	160761534	160762057	524	.	580	.	13.3803	-1	0.0078	262	0.96	1.4	Promoter (<=1kb)	chr2	160625139	160761267	136129	-	100526664	uc002ubb.4	-267	ENSG00000248672	LY75-CD302	LY75-CD302 readthrough
chr8	30013351	30013874	524	.	734	.	13.3819	-1	0.00787	262	1.31	1.77	Promoter (<=1kb)	chr8	30013813	30041155	27343	+	10671	uc003xhy.3	0	ENSG00000104671	DCTN6	dynactin 6
chr17	46125560	46126083	524	.	842	.	13.394	-1	0.00803	262	1.57	2.03	Promoter (<=1kb)	chr17	46125686	46138907	13222	+	4779	uc002imz.4	0	ENSG00000082641	NFE2L1	nuclear factor, erythroid 2-like 1
chr17	74733436	74733959	524	.	1000	.	13.3946	-1	0.0081	262	2.6	3.06	Promoter (<=1kb)	chr17	74730197	74733493	3297	-	6427	uc002jsv.3	0	ENSG00000161547	SRSF2	serine/arginine-rich splicing factor 2
chr8	101836858	101837381	524	.	595	.	13.3955	-1	0.00808	262	0.99	1.43	Distal Intergenic	chr8	101715144	101734315	19172	-	26986	uc003yjs.1	-102543	ENSG00000070756	PABPC1	poly(A) binding protein, cytoplasmic 1
chr1	109189447	109189970	524	.	598	.	13.3984	-1	0.00807	262	1	1.44	Distal Intergenic	chr1	109190910	109203744	12835	-	113802	uc001dvt.4	13774	ENSG00000162639	HENMT1	HEN1 methyltransferase homolog 1 (Arabidopsis)
chr17	6735089	6735612	524	.	906	.	13.4114	-1	0.00885	262	1.73	2.18	Promoter (<=1kb)	chr17	6703300	6735060	31761	-	83659	uc002gdt.3	-29	ENSG00000167858	TEKT1	tektin 1
chr13	114831261	114831784	524	.	585	.	13.4277	-1	0.01041	262	0.97	1.41	Intron (uc010tkk.2/22821, intron 22 of 23)	chr13	114747194	114843438	96245	-	22821	uc010tkk.2	11654	ENSG00000185989	RASA3	RAS p21 protein activator 3
chr15	101817169	101817692	524	.	561	.	13.4439	-1	0.01137	262	0.91	1.35	Promoter (<=1kb)	chr15	101811214	101817700	6487	-	55829	uc021sxu.1	8	ENSG00000131871	VIMP	VCP-interacting membrane selenoprotein
chr14	61483974	61484497	524	.	1000	.	13.4566	-1	0.01202	262	2.1	2.56	Intron (uc001xfg.2/145389, intron 4 of 15)	chr14	61447965	61550451	102487	+	145389	uc010trz.2	36009	ENSG00000139974	SLC38A6	solute carrier family 38, member 6
chr17	60878016	60878539	524	.	780	.	13.4636	-1	0.01198	262	1.42	1.88	Intron (uc010ddr.3/162333, intron 9 of 10)	chr17	60778675	60884011	105337	-	162333	uc010ddr.3	5472	ENSG00000173838	MARCH10	membrane-associated ring finger (C3HC4) 10, E3 ubiquitin protein ligase
chr19	58326146	58326669	524	.	662	.	13.4816	-1	0.01219	262	1.14	1.6	Promoter (<=1kb)	chr19	58318450	58326281	7832	-	79818	uc002qqg.3	0	ENSG00000178935	ZNF552	zinc finger protein 552
chr16	68554632	68555155	524	.	699	.	13.4991	-1	0.01242	262	1.23	1.68	Distal Intergenic	chr16	68564048	68601039	36992	+	146198	uc002ewb.3	-8893	ENSG00000184939	ZFP90	ZFP90 zinc finger protein
chr1	110527162	110527685	524	.	953	.	13.5026	-1	0.01248	262	1.84	2.3	Promoter (<=1kb)	chr1	110527387	110566364	38978	+	10768	uc001dyx.3	0	ENSG00000168710	AHCYL1	adenosylhomocysteinase-like 1
chr19	12902166	12902689	524	.	988	.	13.5071	-1	0.01255	262	1.92	2.38	Promoter (<=1kb)	chr19	12902310	12904125	1816	+	3726	uc002mvc.3	0	ENSG00000171223	JUNB	jun B proto-oncogene
chr3	100428325	100428848	524	.	622	.	13.5155	-1	0.01309	262	1.05	1.5	Promoter (<=1kb)	chr3	100428386	100467811	39426	+	10342	uc003dui.3	0	ENSG00000114354	TFG	TRK-fused gene
chr16	147049	147572	524	.	866	.	13.523	-1	0.01412	262	1.63	2.09	Intron (uc010uua.1/8131, intron 6 of 12)	chr16	128169	133681	5513	+	4350	uc010bqp.3	18880	ENSG00000103152	MPG	N-methylpurine DNA glycosylase
chr1	205270571	205271094	524	.	730	.	13.5279	-1	0.01453	262	1.31	1.76	Distal Intergenic	chr1	205276654	205277860	1207	-	81788	uc009xbj.1	6766	ENSG00000163545	NUAK2	NUAK family, SNF1-like kinase, 2
chr6	28072555	28073078	524	.	853	.	13.5285	-1	0.01454	262	1.6	2.06	Intron (uc010jqw.2/100129195, intron 1 of 1)	chr6	28058585	28063493	4909	+	221584	uc003nkj.5	13970	NA	ZSCAN12P1	zinc finger and SCAN domain containing 12 pseudogene 1
chr21	45558041	45558564	524	.	596	.	13.5331	-1	0.0148	262	0.99	1.44	Intron (uc002zec.4/8209, intron 4 of 6)	chr21	45553494	45565605	12112	+	8209	uc002zec.4	4547	ENSG00000160221	C21orf33	chromosome 21 open reading frame 33
chr17	61513028	61513551	524	.	695	.	13.5336	-1	0.0148	262	1.22	1.67	Promoter (1-2kb)	chr17	61509665	61515310	5646	-	1534	uc002jap.3	1759	ENSG00000008283	CYB561	cytochrome b561
chr11	62359009	62359532	524	.	637	.	13.5353	-1	0.0149	262	1.09	1.54	Promoter (<=1kb)	chr11	62342517	62359109	16593	-	64852	uc001nto.2	0	ENSG00000149016	TUT1	terminal uridylyl transferase 1, U6 snRNA-specific
chr7	1925873	1926396	524	.	625	.	13.5378	-1	0.01494	262	1.06	1.51	Intron (uc003sld.1/8379, intron 1 of 3)	chr7	1883816	1883889	74	-	100616160	uc021zyt.1	-41984	ENSG00000265089	MIR4655	microRNA 4655
chr11	34196048	34196571	524	.	855	.	13.5549	-1	0.01659	262	1.61	2.06	Intron (uc001mvl.2/25841, intron 14 of 16)	chr11	34127111	34168458	41348	+	55226	uc001mvk.3	68937	ENSG00000135372	NAT10	N-acetyltransferase 10 (GCN5-related)
chr12	110887172	110887695	524	.	662	.	13.5781	-1	0.01879	262	1.14	1.6	Promoter (<=1kb)	chr12	110872706	110888158	15453	-	10094	uc001tqq.3	463	ENSG00000111229	ARPC3	actin related protein 2/3 complex, subunit 3, 21kDa
chr11	64102555	64103078	524	.	550	.	13.5788	-1	0.01883	262	0.89	1.33	Distal Intergenic	chr11	64107690	64121642	13953	+	283234	uc009ypo.2	-4612	ENSG00000168071	CCDC88B	coiled-coil domain containing 88B
chr9	139305274	139305797	524	.	903	.	13.6199	-1	0.02036	262	1.72	2.17	Promoter (<=1kb)	chr9	139305116	139311356	6241	+	23203	uc010nbk.2	158	ENSG00000165688	PMPCA	peptidase (mitochondrial processing) alpha
chr1	46988225	46988748	524	.	966	.	13.6249	-1	0.0209	262	1.87	2.33	Distal Intergenic	chr1	46972668	46979886	7219	+	127343	uc001cpw.3	15557	ENSG00000197587	DMBX1	diencephalon/mesencephalon homeobox 1
chr2	97617200	97617723	524	.	791	.	13.6271	-1	0.02086	262	1.45	1.91	Promoter (<=1kb)	chr2	97541619	97617238	75620	-	51252	uc002sxk.4	0	ENSG00000168754	FAM178B	family with sequence similarity 178, member B
chr1	50888479	50889002	524	.	768	.	13.6296	-1	0.02092	262	1.4	1.85	Promoter (<=1kb)	chr1	50883223	50889119	5897	-	63950	uc010onb.2	117	ENSG00000142700	DMRTA2	DMRT-like family A2
chr8	29205853	29206376	524	.	553	.	13.632	-1	0.02099	262	0.9	1.33	Promoter (<=1kb)	chr8	29190579	29206322	15744	-	1846	uc003xhl.3	0	ENSG00000120875	DUSP4	dual specificity phosphatase 4
chr3	126680493	126681016	524	.	695	.	13.6327	-1	0.02103	262	1.22	1.67	Downstream (1-2kb)	chr3	126707437	126756235	48799	+	5361	uc003ejg.3	-26421	ENSG00000114554	PLXNA1	plexin A1
chr1	35220738	35221261	524	.	814	.	13.635	-1	0.02128	262	1.51	1.96	Promoter (<=1kb)	chr1	35220648	35224113	3466	+	2709	uc001bxu.4	90	ENSG00000189280	GJB5	gap junction protein, beta 5, 31.1kDa
chr16	30596439	30596962	524	.	749	.	13.642	-1	0.02209	262	1.35	1.81	Promoter (<=1kb)	chr16	30590294	30597092	6799	-	146540	uc002dyv.2	130	ENSG00000197162	ZNF785	zinc finger protein 785
chr7	97601656	97602179	524	.	589	.	13.6421	-1	0.02209	262	0.98	1.42	Promoter (<=1kb)	chr7	97503667	97601638	97972	-	389538	uc010lfp.1	-18	NA	MGC72080	MGC72080 pseudogene
chrX	23761295	23761818	524	.	604	.	13.6513	-1	0.02229	262	1.01	1.46	Promoter (<=1kb)	chrX	23721777	23761407	39631	-	23597	uc004dao.3	0	ENSG00000123130	ACOT9	acyl-CoA thioesterase 9
chr16	1413554	1414077	524	.	743	.	13.6581	-1	0.02316	262	1.34	1.79	3' UTR	chr16	1401900	1413352	11453	+	84572	uc002clm.3	11654	ENSG00000090581	GNPTG	N-acetylglucosamine-1-phosphate transferase, gamma subunit
chr12	53615199	53615722	524	.	838	.	13.664	-1	0.02378	262	1.56	2.02	Promoter (1-2kb)	chr12	53604350	53614197	9848	-	5916	uc001scd.3	-1002	ENSG00000172819	RARG	retinoic acid receptor, gamma
chr22	19167055	19167578	524	.	583	.	13.6691	-1	0.02397	262	0.96	1.4	Promoter (<=1kb)	chr22	19163088	19166338	3251	-	6576	uc002zoz.4	-717	ENSG00000100075	SLC25A1	solute carrier family 25 (mitochondrial carrier; citrate transporter), member 1
chr1	151486378	151486901	524	.	575	.	13.6724	-1	0.02417	262	0.94	1.39	Promoter (2-3kb)	chr1	151483862	151511167	27306	+	57530	uc009wmw.3	2516	ENSG00000143375	CGN	cingulin
chr17	15562867	15563390	524	.	558	.	13.6733	-1	0.0242	262	0.91	1.35	Intron (uc002gox.3/10626, intron 6 of 8)	chr17	15474805	15555260	80456	-	10626	uc002gor.1	-7607	ENSG00000221926	TRIM16	tripartite motif containing 16
chr6	150175850	150176373	524	.	628	.	13.6829	-1	0.02533	262	1.07	1.51	Intron (uc003qng.2/84918, intron 6 of 6)	chr6	150184634	150240644	56011	+	100652739	uc003qni.2	-8261	ENSG00000223701	RAET1E-AS1	RAET1E antisense RNA 1
chr12	125423816	125424339	524	.	556	.	13.6865	-1	0.02561	262	0.9	1.34	Exon (uc021rgi.1/uc021rgi.1, exon 1 of 1)	chr12	125431377	125437116	5740	-	57647	uc001ugz.1	12777	ENSG00000150990	DHX37	DEAH (Asp-Glu-Ala-His) box polypeptide 37
chr6	30457554	30458077	524	.	769	.	13.6939	-1	0.02574	262	1.4	1.85	Promoter (<=1kb)	chr6	30457289	30461982	4694	+	3133	uc011dmh.2	265	ENSG00000204592	HLA-E	major histocompatibility complex, class I, E
chr10	1094901	1095424	524	.	707	.	13.6949	-1	0.02579	262	1.25	1.7	Promoter (<=1kb)	chr10	1085964	1095061	9098	-	3422	uc001iga.3	0	ENSG00000067064	IDI1	isopentenyl-diphosphate delta isomerase 1
chr2	131100566	131101089	524	.	1000	.	13.6966	-1	0.02578	262	2.37	2.83	Promoter (<=1kb)	chr2	131100489	131104197	3709	+	92856	uc002tra.1	77	ENSG00000136718	IMP4	IMP4, U3 small nucleolar ribonucleoprotein
chr8	125869174	125869697	524	.	815	.	13.6991	-1	0.02611	262	1.51	1.96	Distal Intergenic	chr8	125951884	125957988	6105	+	157381	uc003yro.1	-82187	ENSG00000249816	LINC00964	long intergenic non-protein coding RNA 964
chr19	6736659	6737182	524	.	603	.	13.7027	-1	0.02606	262	1.01	1.45	Promoter (<=1kb)	chr19	6729925	6737633	7709	-	56927	uc002mfp.3	451	ENSG00000125734	GPR108	G protein-coupled receptor 108
chr2	73162140	73162663	524	.	687	.	13.7157	-1	0.02628	262	1.2	1.65	Downstream (<1kb)	chr2	73144604	73162020	17417	+	2016	uc002sin.1	17536	ENSG00000135638	EMX1	empty spiracles homeobox 1
chr20	13619426	13619949	524	.	685	.	13.7196	-1	0.02659	262	1.2	1.65	Promoter (<=1kb)	chr20	13246709	13619583	372875	-	55617	uc010zri.1	0	ENSG00000089123	TASP1	taspase, threonine aspartase, 1
chr17	36886974	36887497	524	.	646	.	13.7254	-1	0.02703	262	1.11	1.56	Promoter (<=1kb)	chr17	36886510	36891858	5349	+	284106	uc010wds.1	464	ENSG00000274768	CISD3	CDGSH iron sulfur domain 3
chr3	160283710	160284233	524	.	859	.	13.7406	-1	0.02778	262	1.62	2.07	Promoter (<=1kb)	chr3	160212783	160283376	70594	-	3840	uc003fdn.3	-334	ENSG00000186432	KPNA4	karyopherin alpha 4 (importin alpha 3)
chr9	2299299	2299822	524	.	824	.	13.7417	-1	0.02776	262	1.53	1.98	Distal Intergenic	chr9	2160264	2193623	33360	+	6595	uc010mhb.3	139035	ENSG00000080503	SMARCA2	SWI/SNF related, matrix associated, actin dependent regulator of chromatin, subfamily a, member 2
chr10	102289400	102289923	524	.	586	.	13.7442	-1	0.0278	262	0.97	1.41	Promoter (<=1kb)	chr10	102265118	102289636	24519	-	25956	uc009xwo.1	0	ENSG00000075826	SEC31B	SEC31 homolog B, COPII coat complex component
chr5	175156973	175157496	524	.	581	.	13.7461	-1	0.02789	262	0.96	1.4	Distal Intergenic	chr5	175108464	175111558	3095	+	3274	uc003mdd.2	48509	ENSG00000113749	HRH2	histamine receptor H2
chr5	1131073	1131596	524	.	625	.	13.7473	-1	0.02793	262	1.06	1.51	Distal Intergenic	chr5	1050489	1112172	61684	-	10723	uc003jbu.3	-18901	ENSG00000113504	SLC12A7	solute carrier family 12 (potassium/chloride transporter), member 7
chr11	67071537	67072060	524	.	798	.	13.7485	-1	0.02793	262	1.47	1.92	Promoter (<=1kb)	chr11	67070919	67080078	9160	+	54961	uc001okj.3	618	ENSG00000172830	SSH3	slingshot protein phosphatase 3
chr11	17297801	17298324	524	.	565	.	13.7498	-1	0.02803	262	0.92	1.36	Promoter (<=1kb)	chr11	17298286	17317758	19473	+	4925	uc009ygx.1	0	ENSG00000070081	NUCB2	nucleobindin 2
chr2	109065972	109066495	524	.	1000	.	13.7562	-1	0.02831	262	2.63	3.08	Promoter (<=1kb)	chr2	109065577	109125854	60278	+	9648	uc002tec.3	395	ENSG00000135968	GCC2	GRIP and coiled-coil domain containing 2
chr10	5588024	5588547	524	.	1000	.	13.7582	-1	0.02846	262	1.97	2.43	Distal Intergenic	chr10	5566924	5568225	1302	+	810	uc001iie.1	21100	ENSG00000178363	CALML3	calmodulin-like 3
chr22	46731752	46732275	524	.	770	.	13.7606	-1	0.02861	262	1.4	1.85	Promoter (<=1kb)	chr22	46731298	46750216	18919	+	55687	uc011arb.1	454	ENSG00000100416	TRMU	tRNA 5-methylaminomethyl-2-thiouridylate methyltransferase
chr13	46039149	46039672	524	.	582	.	13.7639	-1	0.02899	262	0.96	1.4	Promoter (<=1kb)	chr13	46039030	46060710	21681	+	83548	uc010tfu.2	119	ENSG00000136152	COG3	component of oligomeric golgi complex 3
chr1	180499827	180500350	524	.	748	.	13.7643	-1	0.02907	262	1.35	1.8	Distal Intergenic	chr1	180257352	180472022	214671	-	84320	uc001gog.3	-27805	ENSG00000230124	ACBD6	acyl-CoA binding domain containing 6
chr2	97171352	97171875	524	.	602	.	13.7659	-1	0.02912	262	1	1.45	Promoter (<=1kb)	chr2	97163383	97171094	7712	-	93082	uc010fhx.3	-258	ENSG00000163121	NEURL3	neuralized E3 ubiquitin protein ligase 3
chr5	172571807	172572330	524	.	795	.	13.7716	-1	0.02961	262	1.46	1.91	Promoter (<=1kb)	chr5	172571445	172591390	19946	+	662	uc003mci.4	362	ENSG00000113734	BNIP1	BCL2/adenovirus E1B 19kDa interacting protein 1
chr7	158622556	158623079	524	.	552	.	13.7782	-1	0.02973	262	0.89	1.33	Promoter (<=1kb)	chr7	158523689	158622319	98631	-	57488	uc003wob.1	-237	ENSG00000117868	ESYT2	extended synaptotagmin-like protein 2
chr11	66246104	66246627	524	.	656	.	13.7811	-1	0.0302	262	1.13	1.58	Promoter (<=1kb)	chr11	66247484	66277130	29647	+	10072	uc001oif.2	-857	ENSG00000254986	DPP3	dipeptidyl-peptidase 3
chr10	71108864	71109387	524	.	553	.	13.7856	-1	0.0304	262	0.89	1.33	Intron (uc001jpg.4/3098, intron 6 of 21)	chr10	71078603	71149195	70593	+	3098	uc009xqd.3	30261	ENSG00000156515	HK1	hexokinase 1
chr9	127573228	127573751	524	.	589	.	13.7888	-1	0.03057	262	0.98	1.42	3' UTR	chr9	127563153	127577159	14007	+	169611	uc004bow.3	10075	ENSG00000185585	OLFML2A	olfactomedin-like 2A
chr16	1381938	1382461	524	.	686	.	13.793	-1	0.03088	262	1.2	1.65	Promoter (1-2kb)	chr16	1383606	1399442	15837	+	8938	uc002clj.3	-1145	ENSG00000007516	BAIAP3	BAI1-associated protein 3
chr5	139069493	139070016	524	.	588	.	13.8112	-1	0.03278	262	0.97	1.42	Distal Intergenic	chr5	139028518	139062680	34163	+	51523	uc003let.2	40975	ENSG00000171604	CXXC5	CXXC finger protein 5
chr16	58549422	58549945	524	.	717	.	13.8114	-1	0.03278	262	1.27	1.73	Promoter (<=1kb)	chr16	58549383	58550983	1601	+	79918	uc010cdl.2	39	ENSG00000103037	SETD6	SET domain containing 6
chr12	106353921	106354444	524	.	591	.	13.8563	-1	0.03428	262	0.98	1.42	Distal Intergenic	chr12	106457125	106533811	76687	-	9891	uc001tlj.1	179367	ENSG00000074590	NUAK1	NUAK family, SNF1-like kinase, 1
chr11	116724845	116725368	524	.	648	.	13.8571	-1	0.03432	262	1.11	1.56	Intron (uc001ppw.3/23387, intron 4 of 9)	chr11	116727633	116732099	4467	-	23387	uc001pqb.3	6731	ENSG00000160584	SIK3	SIK family kinase 3
chr1	179334995	179335518	524	.	1000	.	13.8606	-1	0.03429	262	2.78	3.23	Promoter (<=1kb)	chr1	179335107	179523870	188764	+	126859	uc009wxg.3	0	ENSG00000162779	AXDND1	axonemal dynein light chain domain containing 1
chr4	128703983	128704506	524	.	609	.	13.8901	-1	0.03502	262	1.02	1.47	Promoter (<=1kb)	chr4	128704704	128754526	49823	+	22824	uc011cgr.2	-198	ENSG00000164070	HSPA4L	heat shock 70kDa protein 4-like
chr4	1769899	1770422	524	.	597	.	13.9016	-1	0.03523	262	0.99	1.44	Distal Intergenic	chr4	1795039	1810599	15561	+	2261	uc003gdq.3	-24617	ENSG00000068078	FGFR3	fibroblast growth factor receptor 3
chr9	35489575	35490098	524	.	610	.	13.904	-1	0.03537	262	1.02	1.47	Promoter (<=1kb)	chr9	35490007	35561895	71889	+	9853	uc003zww.3	0	ENSG00000198853	RUSC2	RUN and SH3 domain containing 2
chr22	36291118	36291641	524	.	564	.	13.9058	-1	0.03539	262	0.92	1.36	Intron (uc010gwu.3/23543, intron 13 of 13)	chr22	36134783	36334945	200163	-	23543	uc010gwu.3	43304	ENSG00000100320	RBFOX2	RNA binding protein, fox-1 homolog (C. elegans) 2
chr7	124569975	124570498	524	.	991	.	13.908	-1	0.03554	262	1.93	2.39	Promoter (<=1kb)	chr7	124462440	124570037	107598	-	25913	uc003vlk.3	0	ENSG00000128513	POT1	protection of telomeres 1
chr7	5567782	5568305	524	.	600	.	13.9089	-1	0.03553	262	1	1.45	Promoter (<=1kb)	chr7	5566779	5569294	2516	-	60	uc003sor.4	989	ENSG00000075624	ACTB	actin, beta
chr3	150321307	150321830	524	.	816	.	13.917	-1	0.0358	262	1.51	1.97	Promoter (<=1kb)	chr3	150321066	150348234	27169	+	51714	uc021xfp.1	241	ENSG00000198843	SELT	selenoprotein T
chr11	119404718	119405241	524	.	573	.	13.9176	-1	0.03575	262	0.94	1.38	Distal Intergenic	chr11	119288655	119294246	5592	-	7070	uc001pwr.3	-110472	ENSG00000154096	THY1	Thy-1 cell surface antigen
chr2	43453872	43454395	524	.	711	.	13.9178	-1	0.03575	262	1.26	1.71	Promoter (<=1kb)	chr2	43454350	43455994	1645	+	100129726	uc010ynx.1	0	ENSG00000279873	LINC01126	long intergenic non-protein coding RNA 1126
chr16	10603483	10604006	524	.	604	.	13.9178	-1	0.03575	262	1.01	1.46	Distal Intergenic	chr16	10622279	10674539	52261	-	2013	uc002czx.3	70533	ENSG00000213853	EMP2	epithelial membrane protein 2
chr9	135282218	135282741	524	.	975	.	13.9193	-1	0.03572	262	1.89	2.35	Promoter (<=1kb)	chr9	135250937	135282238	31302	-	7270	uc004cbl.3	0	ENSG00000125482	TTF1	transcription termination factor, RNA polymerase I
chr12	57029116	57029639	524	.	862	.	13.9206	-1	0.03569	262	1.62	2.08	Promoter (<=1kb)	chr12	56989380	57030163	40784	-	11176	uc001slq.1	524	ENSG00000076108	BAZ2A	bromodomain adjacent to zinc finger domain, 2A
chr9	75694363	75694886	524	.	713	.	13.9213	-1	0.03561	262	1.27	1.72	Promoter (<=1kb)	chr9	75515578	75695358	179781	-	216	uc011lsh.2	472	ENSG00000165092	ALDH1A1	aldehyde dehydrogenase 1 family, member A1
chr15	35219998	35220521	524	.	602	.	13.9219	-1	0.03564	262	1	1.45	Intron (uc001ziv.3/9716, intron 23 of 34)	chr15	35148552	35261995	113444	-	9716	uc001ziv.3	41474	ENSG00000021776	AQR	aquarius intron-binding spliceosomal factor
chr2	26232038	26232561	524	.	757	.	13.9262	-1	0.03578	262	1.37	1.82	Distal Intergenic	chr2	26256729	26360323	103595	+	10890	uc002rgv.3	-24168	ENSG00000084733	RAB10	RAB10, member RAS oncogene family
chr10	99092416	99092939	524	.	1000	.	13.9318	-1	0.0356	262	2.11	2.56	Promoter (1-2kb)	chr10	99092254	99094458	2205	-	23401	uc001knd.1	1519	ENSG00000181274	FRAT2	frequently rearranged in advanced T-cell lymphomas 2
chr14	105487892	105488415	524	.	543	.	13.9324	-1	0.0356	262	0.87	1.31	Promoter (<=1kb)	chr14	105475910	105487425	11516	-	55038	uc001yqa.2	-467	ENSG00000170779	CDCA4	cell division cycle associated 4
chr1	94454418	94454941	524	.	554	.	13.9429	-1	0.03558	262	0.9	1.34	Distal Intergenic	chr1	94467114	94476485	9372	-	24	uc001dqi.1	21544	ENSG00000198691	ABCA4	ATP-binding cassette, sub-family A (ABC1), member 4
chr16	58426374	58426897	524	.	610	.	13.9548	-1	0.03536	262	1.02	1.47	Promoter (<=1kb)	chr16	58426298	58440048	13751	+	64785	uc002enh.4	76	ENSG00000181938	GINS3	GINS complex subunit 3 (Psf3 homolog)
chr3	32010523	32011046	524	.	544	.	13.956	-1	0.03534	262	0.87	1.31	Intron (uc011axf.2/114884, intron 10 of 10)	chr3	32023266	32033228	9963	+	344787	uc011axg.2	-12220	ENSG00000197385	ZNF860	zinc finger protein 860
chr14	73393627	73394150	524	.	573	.	13.9641	-1	0.0355	262	0.94	1.38	Promoter (<=1kb)	chr14	73393040	73426357	33318	+	26094	uc001xng.3	587	ENSG00000119599	DCAF4	DDB1 and CUL4 associated factor 4
chr6	155055010	155055533	524	.	1000	.	13.965	-1	0.03543	262	2.48	2.95	Promoter (<=1kb)	chr6	155054981	155154519	99539	+	22828	uc010kji.3	29	ENSG00000213079	SCAF8	SR-related CTD-associated factor 8
chr14	77477503	77478026	524	.	543	.	13.967	-1	0.0353	262	0.87	1.31	Distal Intergenic	chr14	77490886	77495042	4157	-	64207	uc001xsy.4	17016	ENSG00000119669	IRF2BPL	interferon regulatory factor 2 binding protein-like
chr1	117603169	117603692	524	.	706	.	13.9712	-1	0.0354	262	1.25	1.7	Promoter (<=1kb)	chr1	117602949	117624997	22049	+	8458	uc001egx.1	220	ENSG00000116830	TTF2	transcription termination factor, RNA polymerase II
chr17	7123556	7124079	524	.	685	.	13.9769	-1	0.03561	262	1.2	1.65	Promoter (<=1kb)	chr17	7093210	7123369	30160	-	1742	uc002get.4	-187	ENSG00000132535	DLG4	discs, large homolog 4 (Drosophila)
chr1	70671374	70671897	524	.	845	.	13.9775	-1	0.03562	262	1.58	2.04	Promoter (<=1kb)	chr1	70671365	70695717	24353	+	9295	uc009wbi.3	9	ENSG00000116754	SRSF11	serine/arginine-rich splicing factor 11
chr6	33239962	33240485	524	.	620	.	13.9815	-1	0.03587	262	1.05	1.5	Promoter (<=1kb)	chr6	33239852	33244281	4430	+	6222	uc003odp.1	110	ENSG00000231500	RPS18	ribosomal protein S18
chr13	36920000	36920523	524	.	719	.	13.9922	-1	0.03573	262	1.28	1.73	Promoter (<=1kb)	chr13	36920568	36943872	23305	+	100507135	uc021rig.1	-45	ENSG00000120664	SPG20-AS1	SPG20 antisense RNA 1
chr20	3154758	3155281	524	.	605	.	13.9938	-1	0.03571	262	1.01	1.46	Promoter (<=1kb)	chr20	3143273	3154192	10920	-	9762	uc002wib.1	-566	ENSG00000088899	LZTS3	leucine zipper, putative tumor suppressor family member 3
chr11	64073580	64074103	524	.	786	.	13.9947	-1	0.03571	262	1.44	1.89	Promoter (<=1kb)	chr11	64073699	64084210	10512	+	2101	uc001nzs.1	0	ENSG00000173153	ESRRA	estrogen-related receptor alpha
chr1	145588444	145588967	524	.	825	.	14.0219	-1	0.03589	262	1.53	1.99	Promoter (<=1kb)	chr1	145586493	145589435	2943	-	200035	uc001eoe.3	468	ENSG00000186364	NUDT17	nudix (nucleoside diphosphate linked moiety X)-type motif 17
chr2	74756430	74756953	524	.	715	.	14.0257	-1	0.03593	262	1.27	1.72	Promoter (<=1kb)	chr2	74756532	74760683	4152	+	27429	uc002smi.1	0	ENSG00000115317	HTRA2	HtrA serine peptidase 2
chr17	79229050	79229573	524	.	581	.	14.0281	-1	0.03578	262	0.96	1.4	Intron (uc002jzy.1/124565, intron 5 of 13)	chr17	79218804	79221435	2632	-	124565	uc031reu.1	-7615	ENSG00000157637	SLC38A10	solute carrier family 38, member 10
chr5	74807640	74808163	524	.	985	.	14.0313	-1	0.03599	262	1.91	2.37	Promoter (<=1kb)	chr5	74666928	74807806	140879	-	10087	uc003kdt.3	0	ENSG00000113163	COL4A3BP	collagen, type IV, alpha 3 (Goodpasture antigen) binding protein
chr11	69489510	69490033	524	.	565	.	14.0336	-1	0.03604	262	0.92	1.36	Promoter (<=1kb)	chr11	69471368	69490165	18798	-	220064	uc010rqi.1	132	ENSG00000149716	ORAOV1	oral cancer overexpressed 1
chr17	9088686	9089209	524	.	602	.	14.0419	-1	0.03605	262	1	1.45	Intron (uc002glw.4/9423, intron 5 of 6)	chr17	8924859	9147317	222459	+	9423	uc002glw.4	163827	ENSG00000065320	NTN1	netrin 1
chr9	4666329	4666852	524	.	668	.	14.0491	-1	0.03643	262	1.16	1.61	Promoter (<=1kb)	chr9	4553386	4666674	113289	-	55064	uc003zik.3	0	ENSG00000106686	SPATA6L	spermatogenesis associated 6-like
chr15	85874453	85874976	524	.	666	.	14.0573	-1	0.0363	262	1.15	1.61	Distal Intergenic	chr15	85923847	86080227	156381	+	11214	uc002bls.4	-48871	ENSG00000170776	AKAP13	A kinase (PRKA) anchor protein 13
chr6	13760978	13761501	524	.	576	.	14.0607	-1	0.03661	262	0.95	1.39	Distal Intergenic	chr6	13621730	13711796	90067	-	10048	uc003nbb.3	-49182	ENSG00000010017	RANBP9	RAN binding protein 9
chr4	104020953	104021476	524	.	646	.	14.0626	-1	0.03666	262	1.11	1.56	Promoter (<=1kb)	chr4	103998782	104021024	22243	-	56898	uc003hwz.3	0	ENSG00000164039	BDH2	3-hydroxybutyrate dehydrogenase, type 2
chr13	45428734	45429257	524	.	878	.	14.0647	-1	0.03666	262	1.66	2.12	Distal Intergenic	chr13	45373640	45383766	10127	-	144817	uc021rjc.1	-44968	ENSG00000235097	LINC00330	long intergenic non-protein coding RNA 330
chr3	157217303	157217826	524	.	584	.	14.0778	-1	0.0365	262	0.97	1.41	Promoter (<=1kb)	chr3	156977532	157217445	239914	-	79674	uc003fbj.2	0	ENSG00000197415	VEPH1	ventricular zone expressed PH domain-containing 1
chr6	26158166	26158689	524	.	653	.	14.0822	-1	0.03677	262	1.12	1.57	Promoter (<=1kb)	chr6	26158349	26158835	487	+	3017	uc003ngr.3	0	ENSG00000158373	HIST1H2BD	histone cluster 1, H2bd
chr4	39699874	39700397	524	.	650	.	14.0869	-1	0.03671	262	1.12	1.57	Promoter (<=1kb)	chr4	39699759	39784410	84652	+	3093	uc003guq.4	115	ENSG00000078140	UBE2K	ubiquitin-conjugating enzyme E2K
chr15	69761229	69761752	524	.	688	.	14.0928	-1	0.03719	262	1.21	1.66	Promoter (<=1kb)	chr15	69760512	69863779	103268	+	145837	uc002asg.1	717	NA	DRAIC	downregulated RNA in cancer, inhibitor of cell invasion and migration
chr17	74010425	74010948	524	.	605	.	14.1065	-1	0.03762	262	1.01	1.46	Exon (uc002jqi.2/2125, exon 18 of 22)	chr17	74002927	74023507	20581	-	2125	uc002jqi.2	12559	ENSG00000167880	EVPL	envoplakin
chr2	238571357	238571880	524	.	680	.	14.1071	-1	0.03761	262	1.19	1.64	Intron (uc002vxc.3/9208, intron 1 of 23)	chr2	238600807	238674558	73752	+	9208	uc002vxd.3	-28927	ENSG00000124831	LRRFIP1	leucine rich repeat (in FLII) interacting protein 1
chr1	150954095	150954618	524	.	660	.	14.1091	-1	0.03758	262	1.14	1.59	Promoter (<=1kb)	chr1	150954499	150968114	13616	+	8416	uc001ewa.2	0	ENSG00000143412	ANXA9	annexin A9
chr17	38706964	38707487	524	.	696	.	14.1106	-1	0.03778	262	1.22	1.68	Distal Intergenic	chr17	38710022	38721736	11715	-	1236	uc002huw.3	14249	ENSG00000126353	CCR7	chemokine (C-C motif) receptor 7
chr4	124670918	124671441	524	.	679	.	14.1127	-1	0.03773	262	1.19	1.64	Intron (uc011cgn.1/285419, intron 2 of 4)	chr4	124695419	124786730	91312	+	285419	uc003ifd.3	-23978	ENSG00000249464	LINC01091	long intergenic non-protein coding RNA 1091
chr1	86077671	86078194	524	.	557	.	14.1144	-1	0.03786	262	0.9	1.34	Distal Intergenic	chr1	86046444	86049648	3205	+	3491	uc001dle.3	31227	ENSG00000142871	CYR61	cysteine-rich, angiogenic inducer, 61
chr4	77870706	77871229	524	.	567	.	14.1147	-1	0.03787	262	0.93	1.37	Promoter (<=1kb)	chr4	77870895	77952123	81229	+	55752	uc010ijh.1	0	ENSG00000138758	SEPT11	septin 11
chr5	90678514	90679037	524	.	595	.	14.1209	-1	0.03797	262	0.99	1.43	Promoter (<=1kb)	chr5	90664541	90679149	14609	-	57561	uc003kjz.2	112	ENSG00000113369	ARRDC3	arrestin domain containing 3
chr19	48281690	48282213	524	.	668	.	14.1231	-1	0.0381	262	1.16	1.61	Promoter (<=1kb)	chr19	48281842	48287943	6102	+	6415	uc021uwp.1	0	ENSG00000178980	SEPW1	selenoprotein W, 1
chr1	107684672	107685195	524	.	555	.	14.1356	-1	0.03884	262	0.9	1.34	Promoter (1-2kb)	chr1	107683549	107953207	269659	+	22854	uc001dvd.1	1123	ENSG00000162631	NTNG1	netrin G1
chr18	77439076	77439599	524	.	638	.	14.1369	-1	0.03897	262	1.09	1.54	Promoter (<=1kb)	chr18	77439801	77514510	74710	+	9150	uc002lnh.2	-202	ENSG00000060069	CTDP1	CTD (carboxy-terminal domain, RNA polymerase II, polypeptide A) phosphatase, subunit 1
chr4	26859934	26860457	524	.	633	.	14.1495	-1	0.03956	262	1.07	1.52	Promoter (1-2kb)	chr4	26862313	27027003	164691	+	57620	uc003gsg.4	-1856	ENSG00000109689	STIM2	stromal interaction molecule 2
chr6	111174960	111175483	524	.	614	.	14.1525	-1	0.03951	262	1.03	1.48	Intron (uc011eay.1/262, intron 1 of 8)	chr6	111195987	111216913	20927	+	262	uc003puk.1	-20504	ENSG00000123505	AMD1	adenosylmethionine decarboxylase 1
chr4	1770298	1770821	524	.	597	.	14.1549	-1	0.03967	262	0.99	1.44	Distal Intergenic	chr4	1795039	1810599	15561	+	2261	uc003gdq.3	-24218	ENSG00000068078	FGFR3	fibroblast growth factor receptor 3
chr22	37963456	37963979	524	.	812	.	14.1568	-1	0.03968	262	1.5	1.96	Intron (uc003asz.4/11135, intron 2 of 2)	chr22	37956471	37965410	8940	+	11135	uc003asz.4	6985	ENSG00000128283	CDC42EP1	CDC42 effector protein (Rho GTPase binding) 1
chr6	31697271	31697794	524	.	1000	.	14.1667	-1	0.03967	262	2.16	2.61	Promoter (<=1kb)	chr6	31694817	31697569	2753	-	23564	uc003nwp.3	0	ENSG00000213722	DDAH2	dimethylarginine dimethylaminohydrolase 2
chr6	27356571	27357094	524	.	565	.	14.1877	-1	0.04021	262	0.92	1.36	Promoter (<=1kb)	chr6	27356524	27369227	12704	+	346157	uc003njf.1	47	ENSG00000124613	ZNF391	zinc finger protein 391
chr13	26795503	26796026	524	.	836	.	14.1878	-1	0.04021	262	1.56	2.02	Promoter (<=1kb)	chr13	26786905	26795894	8990	-	6049	uc001uqo.3	0	ENSG00000127870	RNF6	ring finger protein (C3H2C3 type) 6
chr20	56268194	56268717	524	.	952	.	14.19	-1	0.04026	262	1.84	2.29	Promoter (2-3kb)	chr20	56223448	56265680	42233	-	56937	uc031ruk.1	-2514	ENSG00000124225	PMEPA1	prostate transmembrane protein, androgen induced 1
chr9	33523431	33523954	524	.	596	.	14.19	-1	0.04026	262	0.99	1.44	Promoter (<=1kb)	chr9	33524411	33573001	48591	+	441459	uc010mjw.2	-457	ENSG00000230453	ANKRD18B	ankyrin repeat domain 18B
chr8	146078038	146078561	524	.	780	.	14.1935	-1	0.04026	262	1.42	1.88	Promoter (<=1kb)	chr8	146065829	146078452	12624	-	28991	uc003zel.1	0	ENSG00000170619	COMMD5	COMM domain containing 5
chr16	30996444	30996967	524	.	629	.	14.1964	-1	0.03996	262	1.07	1.52	Promoter (<=1kb)	chr16	30996519	31000473	3955	+	80270	uc002eaf.2	0	ENSG00000099377	HSD3B7	hydroxy-delta-5-steroid dehydrogenase, 3 beta- and steroid delta-isomerase 7
chr1	1283439	1283962	524	.	790	.	14.1995	-1	0.04014	262	1.45	1.9	Promoter (<=1kb)	chr1	1270658	1284492	13835	-	1855	uc001aer.4	530	ENSG00000107404	DVL1	dishevelled segment polarity protein 1
chr6	43597031	43597554	524	.	729	.	14.2	-1	0.0401	262	1.3	1.76	Promoter (<=1kb)	chr6	43597279	43608688	11410	+	9587	uc003ovu.3	0	ENSG00000124688	MAD2L1BP	MAD2L1 binding protein
chr1	202933979	202934502	524	.	677	.	14.2021	-1	0.03994	262	1.18	1.63	Promoter (1-2kb)	chr1	202931001	202936404	5404	-	51706	uc001gyt.2	1902	ENSG00000159348	CYB5R1	cytochrome b5 reductase 1
chr14	74225563	74226086	524	.	583	.	14.203	-1	0.03993	262	0.96	1.41	Promoter (<=1kb)	chr14	74225450	74225522	73	+	100616158	uc021rwi.1	113	ENSG00000264741	MIR4505	microRNA 4505
chr22	36697467	36697990	524	.	700	.	14.2103	-1	0.03963	262	1.23	1.69	Exon (uc003apg.3/4627, exon 21 of 41)	chr22	36696173	36737848	41676	-	4627	uc003aph.1	39858	ENSG00000100345	MYH9	myosin, heavy chain 9, non-muscle
chr1	15058074	15058597	524	.	620	.	14.2168	-1	0.03966	262	1.05	1.5	Intron (uc009vog.1/23254, intron 1 of 7)	chr1	14925213	15394651	469439	+	23254	uc009vog.1	132861	ENSG00000189337	KAZN	kazrin, periplakin interacting protein
chr11	48077507	48078030	524	.	725	.	14.217	-1	0.03964	262	1.29	1.75	Intron (uc001ngo.4/5795, intron 1 of 8)	chr11	48002110	48154266	152157	+	5795	uc001ngo.4	75397	ENSG00000149177	PTPRJ	protein tyrosine phosphatase, receptor type, J
chr10	88855278	88855801	524	.	793	.	14.2238	-1	0.03988	262	1.46	1.91	Promoter (<=1kb)	chr10	88854953	88951222	96270	+	54537	uc001kei.4	325	ENSG00000122376	FAM35A	family with sequence similarity 35, member A
chr11	6411670	6412193	524	.	801	.	14.2299	-1	0.04075	262	1.48	1.93	Promoter (<=1kb)	chr11	6411644	6416008	4365	+	6609	uc001mcv.2	26	ENSG00000166311	SMPD1	sphingomyelin phosphodiesterase 1, acid lysosomal
chr6	114291035	114291558	524	.	576	.	14.2447	-1	0.04199	262	0.95	1.39	Promoter (<=1kb)	chr6	114257320	114291888	34569	-	3066	uc003pwc.2	330	ENSG00000196591	HDAC2	histone deacetylase 2
chr7	116166750	116167273	524	.	581	.	14.2619	-1	0.04218	262	0.96	1.4	Promoter (<=1kb)	chr7	116166412	116201239	34828	+	857	uc010lkf.2	338	ENSG00000105974	CAV1	caveolin 1, caveolae protein, 22kDa
chr1	85245904	85246427	524	.	598	.	14.2797	-1	0.04284	262	1	1.44	Distal Intergenic	chr1	85279086	85331842	52757	-	23566	uc001dkl.2	85415	ENSG00000171517	LPAR3	lysophosphatidic acid receptor 3
chr7	100464041	100464564	524	.	545	.	14.2808	-1	0.04287	262	0.88	1.31	Promoter (<=1kb)	chr7	100464950	100471076	6127	+	7205	uc003uww.3	-386	ENSG00000087077	TRIP6	thyroid hormone receptor interactor 6
chr17	40714057	40714580	524	.	766	.	14.2864	-1	0.04306	262	1.4	1.85	Promoter (<=1kb)	chr17	40714092	40718299	4208	+	80347	uc002hzz.4	0	ENSG00000068120	COASY	CoA synthase
chr17	2497337	2497860	524	.	564	.	14.2896	-1	0.04283	262	0.92	1.36	Promoter (<=1kb)	chr17	2496923	2587794	90872	+	5048	uc010ckb.2	414	ENSG00000007168	PAFAH1B1	platelet-activating factor acetylhydrolase 1b, regulatory subunit 1 (45kDa)
chr14	24609979	24610502	524	.	626	.	14.2963	-1	0.04276	262	1.06	1.51	Promoter (<=1kb)	chr14	24608174	24610797	2624	-	51016	uc001wmi.3	295	ENSG00000100908	EMC9	ER membrane protein complex subunit 9
chr19	12405578	12406101	524	.	572	.	14.3032	-1	0.04356	262	0.94	1.38	Promoter (<=1kb)	chr19	12335501	12405714	70214	-	51710	uc002mtl.3	0	ENSG00000197857	ZNF44	zinc finger protein 44
chr2	152146133	152146656	524	.	631	.	14.3062	-1	0.04343	262	1.07	1.52	Promoter (<=1kb)	chr2	152126982	152146430	19449	-	9111	uc002txi.2	0	ENSG00000123609	NMI	N-myc (and STAT) interactor
chr2	220406476	220406999	524	.	1000	.	14.3091	-1	0.04331	262	2.21	2.66	Promoter (<=1kb)	chr2	220403669	220407819	4151	-	79586	uc010zlh.2	820	ENSG00000123989	CHPF	chondroitin polymerizing factor
chr6	30875667	30876190	524	.	756	.	14.3102	-1	0.04345	262	1.37	1.82	Promoter (<=1kb)	chr6	30875977	30879891	3915	+	2968	uc010jsf.2	0	ENSG00000213780	GTF2H4	general transcription factor IIH, polypeptide 4, 52kDa
chr1	89149428	89149951	524	.	703	.	14.3108	-1	0.04345	262	1.24	1.69	Promoter (<=1kb)	chr1	89149922	89301938	152017	+	5586	uc001dmn.3	0	ENSG00000065243	PKN2	protein kinase N2
chr3	66271344	66271867	524	.	566	.	14.3148	-1	0.04369	262	0.92	1.36	Promoter (<=1kb)	chr3	66271168	66429351	158184	+	115286	uc011bfs.2	176	ENSG00000144741	SLC25A26	solute carrier family 25 (S-adenosylmethionine carrier), member 26
chr5	122759144	122759667	524	.	572	.	14.3265	-1	0.04424	262	0.94	1.38	Promoter (<=1kb)	chr5	122680579	122759286	78708	-	153241	uc003ktk.3	0	ENSG00000168944	CEP120	centrosomal protein 120kDa
chr1	46645081	46645604	524	.	869	.	14.3339	-1	0.04462	262	1.64	2.09	Promoter (2-3kb)	chr1	46505812	46642160	136349	-	8503	uc010olw.2	-2921	ENSG00000117461	PIK3R3	phosphoinositide-3-kinase, regulatory subunit 3 (gamma)
chr9	35906177	35906700	524	.	591	.	14.3452	-1	0.04515	262	0.98	1.43	Promoter (<=1kb)	chr9	35906189	35907138	950	+	646962	uc003zyr.1	0	ENSG00000196196	HRCT1	histidine rich carboxyl terminus 1
chr17	1162600	1163123	524	.	615	.	14.364	-1	0.04689	262	1.03	1.48	Distal Intergenic	chr17	1173858	1174565	708	+	727857	uc021tnd.1	-10735	ENSG00000205899	BHLHA9	basic helix-loop-helix family, member a9
chr8	23082085	23082608	524	.	796	.	14.3679	-1	0.04726	262	1.46	1.92	Promoter (<=1kb)	chr8	23048970	23082680	33711	-	8797	uc003xda.3	72	ENSG00000104689	TNFRSF10A	tumor necrosis factor receptor superfamily, member 10a
chr17	27070569	27071092	524	.	1000	.	14.3735	-1	0.04809	262	2.21	2.66	Promoter (<=1kb)	chr17	27071023	27076662	5640	+	9618	uc002hcq.1	0	ENSG00000076604	TRAF4	TNF receptor-associated factor 4
chr11	126235938	126236461	524	.	561	.	14.3758	-1	0.04831	262	0.91	1.35	Intron (uc001qds.3/6484, intron 1 of 10)	chr11	126225789	126284536	58748	+	6484	uc001qdu.3	10149	ENSG00000110080	ST3GAL4	ST3 beta-galactoside alpha-2,3-sialyltransferase 4
chr8	49416769	49417292	524	.	818	.	14.3758	-1	0.0483	262	1.52	1.97	Distal Intergenic	chr8	49623351	49647870	24520	-	79645	uc003xqn.3	230578	ENSG00000034239	EFCAB1	EF-hand calcium binding domain 1
chr1	244402848	244403371	524	.	629	.	14.3806	-1	0.04918	262	1.07	1.52	Distal Intergenic	chr1	244515937	244552388	36452	+	200159	uc001iah.4	-112566	ENSG00000173728	C1orf100	chromosome 1 open reading frame 100
chr1	2347913	2348436	524	.	767	.	14.3872	-1	0.04943	262	1.4	1.85	Distal Intergenic	chr1	2336241	2344010	7770	-	5192	uc001ajg.3	-3903	ENSG00000157911	PEX10	peroxisomal biogenesis factor 10
chr18	19928888	19929411	524	.	871	.	14.3895	-1	0.04948	262	1.64	2.1	Distal Intergenic	chr18	19993564	19997878	4315	-	64693	uc002ktv.1	68467	ENSG00000212710	CTAGE1	cutaneous T-cell lymphoma-associated antigen 1
chr7	129845111	129845634	524	.	588	.	14.3927	-1	0.04993	262	0.97	1.42	Promoter (<=1kb)	chr7	129804555	129845338	40784	-	84928	uc003vpn.2	0	ENSG00000146842	TMEM209	transmembrane protein 209
chr16	4675342	4675865	524	.	699	.	14.3945	-1	0.05014	262	1.23	1.68	Promoter (<=1kb)	chr16	4674825	4740975	66151	+	23295	uc002cwz.3	517	ENSG00000102858	MGRN1	mahogunin ring finger 1, E3 ubiquitin protein ligase
chr1	40426545	40427068	524	.	771	.	14.4076	-1	0.05071	262	1.41	1.86	Intron (uc010ojb.1/84879, intron 3 of 12)	chr1	40420784	40434417	13634	+	84879	uc010ojb.1	5761	ENSG00000168389	MFSD2A	major facilitator superfamily domain containing 2A
chr3	11178607	11179130	524	.	739	.	14.4101	-1	0.05083	262	1.33	1.78	Promoter (<=1kb)	chr3	11178779	11304939	126161	+	3269	uc010hdr.3	0	ENSG00000196639	HRH1	histamine receptor H1
chr10	3824373	3824896	524	.	672	.	14.4194	-1	0.05101	262	1.17	1.62	Promoter (2-3kb)	chr10	3818188	3827473	9286	-	1316	uc001iha.3	2577	ENSG00000067082	KLF6	Kruppel-like factor 6
chr12	7261907	7262430	524	.	698	.	14.4399	-1	0.05249	262	1.23	1.68	Promoter (<=1kb)	chr12	7247146	7261869	14724	-	51279	uc001qsn.3	-38	ENSG00000139178	C1RL	complement component 1, r subcomponent-like
chr1	234860441	234860964	524	.	1000	.	14.4414	-1	0.05254	262	2.2	2.65	Promoter (<=1kb)	chr1	234859789	234867390	7602	+	100506810	uc001hwj.2	652	ENSG00000227630	LINC01132	long intergenic non-protein coding RNA 1132
chr5	140070995	140071518	524	.	694	.	14.4533	-1	0.05274	262	1.22	1.67	Promoter (<=1kb)	chr5	140071018	140075931	4914	+	23438	uc010jfv.1	0	ENSG00000112855	HARS2	histidyl-tRNA synthetase 2, mitochondrial
chr10	70480458	70480981	524	.	775	.	14.4619	-1	0.05299	262	1.41	1.87	Promoter (<=1kb)	chr10	70480971	70531202	50232	+	55749	uc001jol.1	0	ENSG00000060339	CCAR1	cell division cycle and apoptosis regulator 1
chr16	30669816	30670339	524	.	728	.	14.4865	-1	0.05569	262	1.3	1.75	Promoter (<=1kb)	chr16	30671243	30682131	10889	+	64319	uc002dzc.4	-904	ENSG00000156860	FBRS	fibrosin
chr18	20981672	20982195	524	.	563	.	14.4918	-1	0.05645	262	0.92	1.36	Intron (uc010xaq.2/85019, intron 13 of 15)	chr18	20777719	21017925	240207	-	85019	uc010xaq.2	35730	ENSG00000134490	TMEM241	transmembrane protein 241
chr5	139554855	139555378	524	.	910	.	14.4938	-1	0.05655	262	1.74	2.19	Promoter (<=1kb)	chr5	139554653	139623374	68722	+	84418	uc003lfd.3	202	ENSG00000120306	CYSTM1	cysteine-rich transmembrane module containing 1
chr17	73636088	73636611	524	.	1000	.	14.5077	-1	0.05714	262	2.24	2.69	5' UTR	chr17	73642646	73644057	1412	+	100130933	uc002joy.3	-6035	ENSG00000259120	SMIM6	small integral membrane protein 6
chr1	39492087	39492610	524	.	817	.	14.5078	-1	0.05714	262	1.51	1.97	Promoter (<=1kb)	chr1	39491967	39500308	8342	+	4725	uc001ccx.3	120	ENSG00000168653	NDUFS5	NADH dehydrogenase (ubiquinone) Fe-S protein 5, 15kDa (NADH-coenzyme Q reductase)
chr1	169763882	169764405	524	.	977	.	14.5144	-1	0.05774	262	1.9	2.35	Promoter (<=1kb)	chr1	169764227	169822229	58003	+	55732	uc001ggp.3	0	ENSG00000000460	C1orf112	chromosome 1 open reading frame 112
chr1	201431198	201431721	524	.	663	.	14.515	-1	0.05774	262	1.15	1.6	Distal Intergenic	chr1	201434607	201438299	3693	-	23612	uc001gwq.4	6578	ENSG00000174307	PHLDA3	pleckstrin homology-like domain, family A, member 3
chr22	45948745	45949268	524	.	624	.	14.535	-1	0.05881	262	1.06	1.5	Intron (uc003bgg.1/2192, intron 14 of 14)	chr22	45898719	45954591	55873	+	2192	uc003bgg.1	50026	ENSG00000077942	FBLN1	fibulin 1
chr1	85741948	85742471	524	.	802	.	14.5413	-1	0.05922	262	1.48	1.93	Promoter (<=1kb)	chr1	85742041	85743771	1731	+	646626	uc021ope.1	0	NA	LOC646626	uncharacterized LOC646626
chr6	134497064	134497587	524	.	644	.	14.5432	-1	0.05928	262	1.1	1.55	Promoter (<=1kb)	chr6	134490384	134497070	6687	-	6446	uc011ecv.2	0	ENSG00000118515	SGK1	serum/glucocorticoid regulated kinase 1
chr12	7047140	7047663	524	.	890	.	14.5446	-1	0.05931	262	1.69	2.14	Exon (uc001qrw.1/1822, exon 6 of 10)	chr12	7043003	7045891	2889	+	1822	uc001qry.1	4137	ENSG00000111676	ATN1	atrophin 1
chr13	99137258	99137781	524	.	576	.	14.5497	-1	0.05941	262	0.95	1.39	Intron (uc001vnm.1/8428, intron 9 of 10)	chr13	99102455	99174341	71887	-	8428	uc001vnm.1	36560	ENSG00000102572	STK24	serine/threonine kinase 24
chr16	30961494	30962017	524	.	804	.	14.5521	-1	0.05952	262	1.48	1.94	Promoter (1-2kb)	chr16	30960405	30966259	5855	+	93129	uc002eac.3	1089	ENSG00000175938	ORAI3	ORAI calcium release-activated calcium modulator 3
chr9	133326954	133327477	524	.	831	.	14.5742	-1	0.06123	262	1.55	2	5' UTR	chr9	133320094	133376661	56568	+	445	uc004bzm.3	6860	ENSG00000130707	ASS1	argininosuccinate synthase 1
chr19	57752003	57752526	524	.	735	.	14.5872	-1	0.06157	262	1.32	1.77	Promoter (<=1kb)	chr19	57752053	57774106	22054	+	390980	uc010ygt.2	0	ENSG00000204524	ZNF805	zinc finger protein 805
chr1	1981306	1981829	524	.	897	.	14.5935	-1	0.06202	262	1.71	2.16	Promoter (<=1kb)	chr1	1981909	2116834	134926	+	5590	uc001aiq.3	-80	ENSG00000067606	PRKCZ	protein kinase C, zeta
chr11	74303854	74304377	524	.	670	.	14.6115	-1	0.06373	262	1.16	1.61	Promoter (<=1kb)	chr11	74303650	74354105	50456	+	10714	uc031qcr.1	204	ENSG00000077514	POLD3	polymerase (DNA-directed), delta 3, accessory subunit
chr2	88998416	88998939	524	.	593	.	14.6125	-1	0.06392	262	0.99	1.43	Intron (uc002ste.3/22934, intron 2 of 8)	chr2	88991176	89050452	59277	+	22934	uc002ste.3	7240	ENSG00000153574	RPIA	ribose 5-phosphate isomerase A
chr1	27481789	27482312	524	.	624	.	14.6177	-1	0.06516	262	1.05	1.5	Promoter (<=1kb)	chr1	27425300	27481621	56322	-	6548	uc001bnm.4	-168	ENSG00000090020	SLC9A1	solute carrier family 9, subfamily A (NHE1, cation proton antiporter 1), member 1
chr6	26157142	26157665	524	.	732	.	14.6207	-1	0.06522	262	1.31	1.76	Promoter (<=1kb)	chr6	26156559	26157343	785	+	3008	uc003ngq.3	583	ENSG00000168298	HIST1H1E	histone cluster 1, H1e
chr5	10745686	10746209	524	.	578	.	14.6369	-1	0.06632	262	0.95	1.39	Intron (uc003jez.4/1611, intron 2 of 3)	chr5	10679342	10761387	82046	-	1611	uc003jez.4	15178	ENSG00000112977	DAP	death-associated protein
chr4	38276980	38277503	524	.	740	.	14.6714	-1	0.06805	262	1.33	1.78	Distal Intergenic	chr4	38121575	38140796	19222	+	23216	uc003gtd.3	155405	ENSG00000065882	TBC1D1	TBC1 (tre-2/USP6, BUB2, cdc16) domain family, member 1
chr2	95831264	95831787	524	.	1000	.	14.674	-1	0.06803	262	2.21	2.66	Promoter (<=1kb)	chr2	95831183	95850064	18882	+	7549	uc002suf.3	81	ENSG00000275111	ZNF2	zinc finger protein 2
chr20	5954240	5954763	524	.	584	.	14.6827	-1	0.06818	262	0.96	1.41	Promoter (2-3kb)	chr20	5951348	5975831	24484	+	84515	uc002wmm.3	2892	ENSG00000125885	MCM8	minichromosome maintenance 8 homologous recombination repair factor
chr2	32853112	32853635	524	.	800	.	14.6874	-1	0.06832	262	1.47	1.93	Promoter (<=1kb)	chr2	32853087	33046118	193032	+	55622	uc002rom.3	25	ENSG00000018699	TTC27	tetratricopeptide repeat domain 27
chr14	74225348	74225871	524	.	601	.	14.6958	-1	0.06858	262	1	1.45	Promoter (<=1kb)	chr14	74225450	74225522	73	+	100616158	uc021rwi.1	0	ENSG00000264741	MIR4505	microRNA 4505
chr7	100472584	100473107	524	.	1000	.	14.712	-1	0.06941	262	2.59	3.05	Promoter (<=1kb)	chr7	100472701	100486285	13585	+	51593	uc003uwy.2	0	ENSG00000087087	SRRT	serrate, RNA effector molecule
chr15	100105943	100106466	524	.	797	.	14.7144	-1	0.06955	262	1.46	1.92	Promoter (<=1kb)	chr15	100106133	100256629	150497	+	4205	uc002bve.3	0	ENSG00000068305	MEF2A	myocyte enhancer factor 2A
chr12	57119031	57119554	524	.	1000	.	14.7256	-1	0.07063	262	2.33	2.79	Promoter (<=1kb)	chr12	57106211	57119066	12856	-	4666	uc001sly.2	0	ENSG00000196531	NACA	nascent polypeptide-associated complex alpha subunit
chr12	612479	613002	524	.	849	.	14.7267	-1	0.07068	262	1.59	2.05	Intron (uc001qii.1/283358, intron 1 of 19)	chr12	652299	664596	12298	+	283358	uc001qij.1	-39297	ENSG00000139044	B4GALNT3	beta-1,4-N-acetyl-galactosaminyl transferase 3
chr10	74113702	74114225	524	.	680	.	14.7309	-1	0.07114	262	1.19	1.64	Promoter (<=1kb)	chr10	74092588	74114907	22320	-	54788	uc001jsz.2	682	ENSG00000148719	DNAJB12	DnaJ (Hsp40) homolog, subfamily B, member 12
chr1	154934274	154934797	524	.	860	.	14.7358	-1	0.07116	262	1.62	2.07	Promoter (<=1kb)	chr1	154929502	154934258	4757	-	90780	uc001fft.3	-16	ENSG00000163348	PYGO2	pygopus family PHD finger 2
chr9	137248991	137249514	524	.	553	.	14.7373	-1	0.07125	262	0.9	1.33	Intron (uc004cfa.1/6256, intron 2 of 2)	chr9	137271257	137271318	62	+	100616236	uc022bpa.1	-21743	ENSG00000263897	MIR4669	microRNA 4669
chr16	4665935	4666458	524	.	607	.	14.7376	-1	0.07128	262	1.02	1.46	Promoter (1-2kb)	chr16	4658884	4664927	6044	-	124402	uc002cwx.2	-1008	ENSG00000153443	UBALD1	UBA-like domain containing 1
chr7	2562517	2563040	524	.	687	.	14.7389	-1	0.07129	262	1.21	1.66	Intron (uc021zyw.1/3955, intron 2 of 8)	chr7	2559479	2568063	8585	+	3955	uc003smf.3	3038	ENSG00000106003	LFNG	LFNG O-fucosylpeptide 3-beta-N-acetylglucosaminyltransferase
chr20	36153805	36154328	524	.	772	.	14.7389	-1	0.0713	262	1.41	1.86	Promoter (<=1kb)	chr20	36145819	36152953	7135	-	10904	uc021wde.1	-852	ENSG00000166619	BLCAP	bladder cancer associated protein
chr6	99969037	99969560	524	.	652	.	14.7521	-1	0.07187	262	1.12	1.57	Promoter (<=1kb)	chr6	99968870	99981059	12190	+	100130890	uc021zde.1	167	NA	TSTD3	thiosulfate sulfurtransferase (rhodanese)-like domain containing 3
chr19	32895842	32896365	524	.	917	.	14.754	-1	0.07183	262	1.75	2.21	Promoter (<=1kb)	chr19	32880956	32896445	15490	-	400684	uc031rkf.1	80	ENSG00000267213	LOC400684	uncharacterized LOC400684
chr6	117804591	117805114	524	.	702	.	14.76	-1	0.07183	262	1.24	1.69	Promoter (<=1kb)	chr6	117803820	117870960	67141	+	285761	uc003pxr.1	771	ENSG00000164465	DCBLD1	discoidin, CUB and LCCL domain containing 1
chr12	125479061	125479584	524	.	638	.	14.7601	-1	0.07179	262	1.09	1.54	Promoter (<=1kb)	chr12	125478194	125510349	32156	+	140707	uc001uha.1	867	ENSG00000184992	BRI3BP	BRI3 binding protein
chr1	15853029	15853552	524	.	690	.	14.7614	-1	0.07181	262	1.21	1.66	Promoter (<=1kb)	chr1	15853352	15893091	39740	+	23341	uc001awr.1	0	ENSG00000116138	DNAJC16	DnaJ (Hsp40) homolog, subfamily C, member 16
chr12	110486334	110486857	524	.	928	.	14.7643	-1	0.07172	262	1.78	2.24	Promoter (<=1kb)	chr12	110478983	110486326	7344	-	400073	uc001tqb.2	-8	ENSG00000174456	C12orf76	chromosome 12 open reading frame 76
chr8	145026339	145026862	524	.	589	.	14.7663	-1	0.07185	262	0.98	1.42	Promoter (1-2kb)	chr8	144989321	145028088	38768	-	5339	uc003zag.1	1226	ENSG00000178209	PLEC	plectin
chr2	74756214	74756737	524	.	715	.	14.7696	-1	0.0719	262	1.27	1.72	Promoter (<=1kb)	chr2	74756532	74760683	4152	+	27429	uc002smi.1	0	ENSG00000115317	HTRA2	HtrA serine peptidase 2
chr1	10270261	10270784	524	.	1000	.	14.7741	-1	0.07189	262	2.16	2.61	Promoter (<=1kb)	chr1	10270764	10334469	63706	+	23095	uc009vmt.3	0	ENSG00000054523	KIF1B	kinesin family member 1B
chr13	24735015	24735538	524	.	689	.	14.7758	-1	0.07197	262	1.21	1.66	Promoter (<=1kb)	chr13	24734861	24798936	64076	+	221178	uc001upf.2	154	ENSG00000182957	SPATA13	spermatogenesis associated 13
chr1	72748949	72749472	524	.	548	.	14.7877	-1	0.07194	262	0.88	1.32	Promoter (<=1kb)	chr1	71868625	72748405	879781	-	257194	uc001dfw.3	-544	ENSG00000172260	NEGR1	neuronal growth regulator 1
chr19	38794455	38794978	524	.	571	.	14.8042	-1	0.07179	262	0.93	1.38	Promoter (<=1kb)	chr19	38794804	38795646	843	+	64073	uc002ohu.1	0	ENSG00000167644	C19orf33	chromosome 19 open reading frame 33
chr9	102861016	102861539	524	.	549	.	14.8061	-1	0.07175	262	0.89	1.32	Promoter (<=1kb)	chr9	102741463	102861330	119868	-	23071	uc004bam.3	0	ENSG00000023318	ERP44	endoplasmic reticulum protein 44
chr15	28196580	28197103	524	.	718	.	14.8149	-1	0.072	262	1.28	1.73	Exon (uc001zbh.4/4948, exon 18 of 24)	chr15	28000023	28344458	344436	-	4948	uc001zbh.4	147355	ENSG00000104044	OCA2	oculocutaneous albinism II
chr11	34810271	34810794	524	.	579	.	14.8184	-1	0.072	262	0.95	1.4	Distal Intergenic	chr11	34937677	35017675	79999	+	8050	uc001mvt.3	-126883	ENSG00000110435	PDHX	pyruvate dehydrogenase complex, component X
chr7	155090876	155091399	524	.	658	.	14.8264	-1	0.07227	262	1.14	1.59	Promoter (1-2kb)	chr7	155089486	155101945	12460	+	3638	uc003wly.3	1390	ENSG00000186480	INSIG1	insulin induced gene 1
chr14	70183021	70183544	524	.	601	.	14.8269	-1	0.07225	262	1	1.45	Downstream (1-2kb)	chr14	70193619	70238722	45104	+	6430	uc001xll.3	-10075	ENSG00000100650	SRSF5	serine/arginine-rich splicing factor 5
chr12	56390758	56391281	524	.	623	.	14.8273	-1	0.07229	262	1.05	1.5	Promoter (<=1kb)	chr12	56391043	56396838	5796	+	6821	uc009zoh.3	0	ENSG00000139531	SUOX	sulfite oxidase
chr2	131099641	131100164	524	.	959	.	14.8374	-1	0.07269	262	1.85	2.31	Promoter (<=1kb)	chr2	131095816	131099911	4096	-	84317	uc010zaf.1	0	ENSG00000136710	CCDC115	coiled-coil domain containing 115
chr12	109900280	109900803	524	.	587	.	14.849	-1	0.07363	262	0.97	1.42	Intron (uc009zvi.1/83892, intron 5 of 5)	chr12	109886460	109896790	10331	-	83892	uc001toh.1	-3490	ENSG00000110906	KCTD10	potassium channel tetramerization domain containing 10
chr11	129104800	129105323	524	.	547	.	14.855	-1	0.07389	262	0.88	1.32	Distal Intergenic	chr11	128834955	129062093	227139	-	9743	uc009zcp.3	-42707	ENSG00000134909	ARHGAP32	Rho GTPase activating protein 32
chr12	124994806	124995329	524	.	562	.	14.8791	-1	0.0755	262	0.92	1.35	Intron (uc010tbb.2/9612, intron 47 of 48)	chr12	124904503	125002840	98338	-	9612	uc001ugk.1	7511	ENSG00000196498	NCOR2	nuclear receptor corepressor 2
chr5	1330800	1331323	524	.	733	.	14.8809	-1	0.0755	262	1.31	1.77	Intron (uc003jcg.3/81037, intron 8 of 13)	chr5	1318000	1341975	23976	-	81037	uc003jcg.3	10652	ENSG00000049656	CLPTM1L	CLPTM1-like
chr16	285338	285861	524	.	811	.	14.8857	-1	0.07573	262	1.5	1.95	Promoter (<=1kb)	chr16	284801	313401	28601	+	83986	uc010bqr.2	537	ENSG00000167930	FAM234A	family with sequence similarity 234, member A
chr17	60856749	60857272	524	.	1000	.	14.8879	-1	0.07567	262	2.19	2.64	Intron (uc010ddr.3/162333, intron 8 of 10)	chr17	60778675	60884011	105337	-	162333	uc010ddr.3	26739	ENSG00000173838	MARCH10	membrane-associated ring finger (C3HC4) 10, E3 ubiquitin protein ligase
chr3	159505330	159505853	524	.	556	.	14.89	-1	0.07567	262	0.9	1.34	Intron (uc003fcq.2/100505385, intron 5 of 10)	chr3	159481930	159612500	130571	+	100505385	uc010hvz.1	23400	ENSG00000250588	IQCJ-SCHIP1	IQCJ-SCHIP1 readthrough
chr1	43397758	43398281	524	.	722	.	14.9044	-1	0.07619	262	1.29	1.74	Intron (uc001cik.2/6513, intron 8 of 9)	chr1	43424720	43449029	24310	+	440584	uc001cil.3	-26439	ENSG00000227533	SLC2A1-AS1	SLC2A1 antisense RNA 1
chr1	93545615	93546138	524	.	681	.	14.9112	-1	0.07643	262	1.19	1.64	Promoter (<=1kb)	chr1	93544792	93604638	59847	+	22823	uc001dpi.4	823	ENSG00000143033	MTF2	metal response element binding transcription factor 2
chr12	56366939	56367462	524	.	800	.	14.9121	-1	0.07653	262	1.47	1.93	Promoter (<=1kb)	chr12	56367697	56390467	22771	+	5869	uc001siv.3	-235	ENSG00000111540	RAB5B	RAB5B, member RAS oncogene family
chr19	14185083	14185606	524	.	698	.	14.9167	-1	0.07665	262	1.23	1.68	Promoter (1-2kb)	chr19	14183821	14185874	2054	+	113230	uc002mxz.3	1262	ENSG00000141854	LOC113230	uncharacterized protein LOC113230
chr4	74982328	74982851	524	.	630	.	14.917	-1	0.07665	262	1.07	1.52	Promoter (2-3kb)	chr4	74979896	75065663	85768	+	441024	uc003hhn.1	2432	ENSG00000163738	MTHFD2L	methylenetetrahydrofolate dehydrogenase (NADP+ dependent) 2-like
chr16	4303475	4303998	524	.	831	.	14.9242	-1	0.07712	262	1.55	2	Promoter (<=1kb)	chr16	4295826	4303790	7965	-	100507501	uc002cwa.1	0	ENSG00000262468	LINC01569	long intergenic non-protein coding RNA 1569
chr19	4799974	4800497	524	.	550	.	14.925	-1	0.07711	262	0.89	1.33	Distal Intergenic	chr19	4791728	4795571	3844	+	55527	uc002mbf.3	8246	ENSG00000141965	FEM1A	fem-1 homolog a (C. elegans)
chr12	113623262	113623785	524	.	927	.	14.9306	-1	0.07743	262	1.78	2.23	Promoter (<=1kb)	chr12	113594978	113623284	28307	-	79039	uc001tup.3	0	ENSG00000123064	DDX54	DEAD (Asp-Glu-Ala-Asp) box polypeptide 54
chr11	14913170	14913693	524	.	596	.	14.9327	-1	0.0774	262	0.99	1.44	Promoter (<=1kb)	chr11	14899556	14913208	13653	-	120227	uc001mlp.3	0	ENSG00000186104	CYP2R1	cytochrome P450, family 2, subfamily R, polypeptide 1
chr14	24609750	24610273	524	.	626	.	14.9372	-1	0.07759	262	1.06	1.51	Promoter (<=1kb)	chr14	24608174	24610797	2624	-	51016	uc001wmi.3	524	ENSG00000100908	EMC9	ER membrane protein complex subunit 9
chr13	115000575	115001098	524	.	1000	.	14.9411	-1	0.0779	262	2.14	2.59	Promoter (<=1kb)	chr13	115000362	115008823	8462	+	8881	uc010tkm.1	213	ENSG00000130177	CDC16	cell division cycle 16
chr19	7587292	7587815	524	.	588	.	14.944	-1	0.07806	262	0.97	1.42	Promoter (<=1kb)	chr19	7587496	7590877	3382	+	57192	uc010dvh.2	0	ENSG00000090674	MCOLN1	mucolipin 1
chr8	125212440	125212963	524	.	814	.	14.9537	-1	0.07844	262	1.5	1.96	Distal Intergenic	chr8	124996378	125053023	56646	-	439941	uc003yqx.1	-159417	ENSG00000181171	FER1L6-AS1	FER1L6 antisense RNA 1
chr9	104248448	104248971	524	.	666	.	14.9543	-1	0.07853	262	1.15	1.61	Promoter (<=1kb)	chr9	104237608	104249475	11868	-	84302	uc004bbm.3	504	ENSG00000165152	TMEM246	transmembrane protein 246
chr15	45491047	45491570	524	.	593	.	14.9566	-1	0.07841	262	0.98	1.43	Promoter (1-2kb)	chr15	45459412	45493373	33962	-	90525	uc001zuy.3	1803	ENSG00000138606	SHF	Src homology 2 domain containing F
chr22	41129776	41130299	524	.	549	.	14.9573	-1	0.07849	262	0.89	1.32	Distal Intergenic	chr22	41075277	41078818	3542	+	2847	uc003aza.3	54499	ENSG00000128285	MCHR1	melanin-concentrating hormone receptor 1
chr13	44806239	44806762	524	.	566	.	14.9598	-1	0.07858	262	0.92	1.37	Distal Intergenic	chr13	44720606	44732358	11753	-	100874377	uc031qlj.1	-73881	ENSG00000235285	SMIM2-IT1	SMIM2 intronic transcript 1
chr1	181058997	181059520	524	.	547	.	14.9605	-1	0.07855	262	0.88	1.32	Promoter (1-2kb)	chr1	181057638	181059979	2342	+	51278	uc001got.4	1359	ENSG00000162783	IER5	immediate early response 5
chr20	60936525	60937048	524	.	797	.	14.9607	-1	0.07853	262	1.47	1.92	Intron (uc002ycq.3/3911, intron 78 of 79)	chr20	60884121	60942368	58248	-	3911	uc002ycq.3	5320	ENSG00000130702	LAMA5	laminin, alpha 5
chr11	3862734	3863257	524	.	592	.	14.9607	-1	0.07851	262	0.98	1.43	Promoter (<=1kb)	chr11	3848208	3862213	14006	-	391	uc001lyu.2	-521	ENSG00000177105	RHOG	ras homolog family member G
chr12	56391431	56391954	524	.	613	.	14.9731	-1	0.07958	262	1.03	1.48	Promoter (<=1kb)	chr12	56391043	56396838	5796	+	6821	uc009zoh.3	388	ENSG00000139531	SUOX	sulfite oxidase
chr14	81902110	81902633	524	.	759	.	14.9817	-1	0.07973	262	1.38	1.83	Distal Intergenic	chr14	81726994	81893748	166755	-	85439	uc001xvk.2	-8362	ENSG00000140022	STON2	stonin 2
chr1	110074872	110075395	524	.	635	.	14.9934	-1	0.08044	262	1.08	1.53	Distal Intergenic	chr1	110082494	110088455	5962	+	83873	uc001dxy.2	-7099	ENSG00000156097	GPR61	G protein-coupled receptor 61
chr12	12419990	12420513	524	.	890	.	14.9961	-1	0.08081	262	1.69	2.15	Promoter (<=1kb)	chr12	12268961	12419811	150851	-	4040	uc001rah.4	-179	ENSG00000070018	LRP6	low density lipoprotein receptor-related protein 6
chr3	118959011	118959534	524	.	558	.	14.998	-1	0.0809	262	0.91	1.34	Promoter (<=1kb)	chr3	118930589	118959485	28897	-	8702	uc003ecg.3	0	ENSG00000121578	B4GALT4	UDP-Gal:betaGlcNAc beta 1,4- galactosyltransferase, polypeptide 4
chr17	19610972	19611495	524	.	860	.	14.9992	-1	0.08093	262	1.62	2.07	Exon (uc002gwe.4/146802, exon 8 of 17)	chr17	19606405	19618191	11787	-	146802	uc010cqt.1	6696	ENSG00000180638	SLC47A2	solute carrier family 47 (multidrug and toxin extrusion), member 2
chr3	184283970	184284493	524	.	588	.	15.003	-1	0.08116	262	0.97	1.42	Intron (uc003foz.3/2049, intron 1 of 15)	chr3	184279587	184300196	20610	+	2049	uc003foz.3	4383	ENSG00000182580	EPHB3	EPH receptor B3
chr12	27676290	27676813	524	.	801	.	15.0053	-1	0.08143	262	1.48	1.93	Promoter (<=1kb)	chr12	27677045	27789190	112146	+	8496	uc001rhy.1	-232	ENSG00000110841	PPFIBP1	PTPRF interacting protein, binding protein 1 (liprin beta 1)
chr12	45662316	45662839	524	.	784	.	15.0068	-1	0.08136	262	1.43	1.89	Intron (uc031qha.1/196527, intron 1 of 17)	chr12	45686466	45826134	139669	+	196527	uc010slg.2	-23627	ENSG00000177119	ANO6	anoctamin 6
chr10	27023174	27023697	524	.	606	.	15.0074	-1	0.08141	262	1.01	1.46	Promoter (<=1kb)	chr10	27023464	27035726	12263	+	23590	uc010qdf.2	0	ENSG00000148459	PDSS1	prenyl (decaprenyl) diphosphate synthase, subunit 1
chr17	68164857	68165380	524	.	722	.	15.0082	-1	0.08137	262	1.29	1.74	Promoter (<=1kb)	chr17	68164814	68176183	11370	+	3759	uc010dfg.3	43	ENSG00000123700	KCNJ2	potassium channel, inwardly rectifying subfamily J, member 2
chr1	117602600	117603123	524	.	953	.	15.0136	-1	0.08158	262	1.84	2.3	Promoter (<=1kb)	chr1	117602949	117624997	22049	+	8458	uc001egx.1	0	ENSG00000116830	TTF2	transcription termination factor, RNA polymerase II
chr12	133083205	133083728	524	.	749	.	15.0215	-1	0.08189	262	1.35	1.8	Intron (uc001ukf.3/57666, intron 1 of 16)	chr12	133067157	133161773	94617	+	57666	uc001ukf.3	16048	ENSG00000112787	FBRSL1	fibrosin-like 1
chr14	105739289	105739812	524	.	717	.	15.0346	-1	0.0825	262	1.28	1.73	Intron (uc001yqp.2/2972, intron 16 of 17)	chr14	105675623	105715741	40119	-	2972	uc001yqo.2	-23548	ENSG00000185024	BRF1	BRF1, RNA polymerase III transcription initiation factor 90 kDa subunit
chr22	32146041	32146564	524	.	987	.	15.0354	-1	0.08251	262	1.92	2.38	Promoter (<=1kb)	chr22	32077334	32146120	68787	-	253143	uc003alp.4	0	ENSG00000183530	PRR14L	proline rich 14-like
chr1	33219919	33220442	524	.	554	.	15.0373	-1	0.08248	262	0.9	1.33	Promoter (<=1kb)	chr1	33219687	33240571	20885	+	57648	uc010ohm.1	232	ENSG00000162522	KIAA1522	KIAA1522
chr10	65390590	65391113	524	.	624	.	15.0383	-1	0.08247	262	1.06	1.5	Distal Intergenic	chr10	65281123	65359067	77945	+	221035	uc009xpl.2	109467	ENSG00000165476	REEP3	receptor accessory protein 3
chr7	97601125	97601648	524	.	590	.	15.0396	-1	0.08249	262	0.98	1.42	Promoter (<=1kb)	chr7	97503667	97601638	97972	-	389538	uc010lfp.1	0	NA	MGC72080	MGC72080 pseudogene
chr8	141646055	141646578	524	.	731	.	15.0434	-1	0.08271	262	1.31	1.76	Promoter (<=1kb)	chr8	141541264	141645646	104383	-	27161	uc003yvn.3	-409	ENSG00000123908	AGO2	argonaute RISC catalytic component 2
chr17	43226529	43227052	524	.	750	.	15.052	-1	0.08276	262	1.35	1.81	Promoter (1-2kb)	chr17	43224684	43229468	4785	+	10614	uc002iig.3	1845	ENSG00000186834	HEXIM1	hexamethylene bis-acetamide inducible 1
chr5	149012157	149012680	524	.	727	.	15.0582	-1	0.08307	262	1.3	1.75	3' UTR	chr5	148961135	149014527	53393	+	389337	uc003lra.1	51022	ENSG00000183111	ARHGEF37	Rho guanine nucleotide exchange factor (GEF) 37
chr8	23104151	23104674	524	.	1000	.	15.06	-1	0.08306	262	2.07	2.52	Promoter (<=1kb)	chr8	23104155	23119512	15358	+	91782	uc003xdd.2	0	ENSG00000147457	CHMP7	charged multivesicular body protein 7
chr2	235044415	235044938	524	.	595	.	15.0659	-1	0.0832	262	0.99	1.44	Distal Intergenic	chr2	234959346	234978667	19322	+	6694	uc010fyl.1	85069	ENSG00000072080	SPP2	secreted phosphoprotein 2, 24kDa
chr8	101428002	101428525	524	.	669	.	15.072	-1	0.08349	262	1.16	1.61	Distal Intergenic	chr8	101394991	101395073	83	+	100616451	uc022azi.1	33011	ENSG00000265599	MIR4471	microRNA 4471
chr5	134370293	134370816	524	.	642	.	15.0728	-1	0.08355	262	1.1	1.55	Promoter (<=1kb)	chr5	134363424	134369964	6541	-	5307	uc010jea.3	-329	ENSG00000069011	PITX1	paired-like homeodomain 1
chr6	3418948	3419471	524	.	840	.	15.0849	-1	0.08455	262	1.57	2.02	Intron (uc003mvn.3/63027, intron 9 of 10)	chr6	3269207	3445218	176012	-	63027	uc003mvn.3	25747	ENSG00000137266	SLC22A23	solute carrier family 22, member 23
chr17	33642278	33642801	524	.	781	.	15.0875	-1	0.08453	262	1.43	1.88	Distal Intergenic	chr17	33677329	33700720	23392	-	91607	uc002hjg.4	57919	ENSG00000172716	SLFN11	schlafen family member 11
chr13	44885340	44885863	524	.	571	.	15.089	-1	0.08468	262	0.93	1.38	Distal Intergenic	chr13	44947978	44964587	16610	+	387923	uc021riy.1	-62115	ENSG00000151778	SERP2	stress-associated endoplasmic reticulum protein family member 2
chr9	80782388	80782911	524	.	719	.	15.1101	-1	0.08658	262	1.28	1.73	Distal Intergenic	chr9	80850991	80881619	30629	+	84131	uc004akx.2	-68080	ENSG00000148019	CEP78	centrosomal protein 78kDa
chr2	70313776	70314299	524	.	962	.	15.1122	-1	0.08657	262	1.86	2.32	Promoter (<=1kb)	chr2	70189395	70314147	124753	-	400960	uc002sga.3	0	ENSG00000179818	PCBP1-AS1	PCBP1 antisense RNA 1
chr7	33102436	33102959	524	.	543	.	15.1216	-1	0.08673	262	0.87	1.31	Promoter (<=1kb)	chr7	33053725	33102409	48685	-	51251	uc003tdj.4	-27	ENSG00000122643	NT5C3A	5'-nucleotidase, cytosolic IIIA
chr12	122240603	122241126	524	.	566	.	15.1242	-1	0.08683	262	0.92	1.37	Promoter (<=1kb)	chr12	122237078	122240852	3775	-	338799	uc009zxi.1	0	ENSG00000212694	LINC01089	long intergenic non-protein coding RNA 1089
chr2	219536809	219537332	524	.	745	.	15.1344	-1	0.08724	262	1.34	1.8	Promoter (<=1kb)	chr2	219528587	219536781	8195	-	64320	uc002vit.3	-28	ENSG00000163481	RNF25	ring finger protein 25
chr13	43466396	43466919	524	.	553	.	15.139	-1	0.08714	262	0.9	1.33	Intron (uc001uyw.2/94240, intron 2 of 12)	chr13	43460524	43566407	105884	-	94240	uc001uyw.2	99488	ENSG00000133106	EPSTI1	epithelial stromal interaction 1 (breast)
chr7	127673514	127674037	524	.	544	.	15.1485	-1	0.08708	262	0.88	1.31	Promoter (2-3kb)	chr7	127667124	127671002	3879	-	64101	uc003vmk.3	-2512	ENSG00000128594	LRRC4	leucine rich repeat containing 4
chrX	110924523	110925046	524	.	548	.	15.1512	-1	0.08703	262	0.88	1.32	Promoter (<=1kb)	chrX	110924885	110933623	8739	+	79868	uc022ccq.2	0	ENSG00000101901	ALG13	ALG13, UDP-N-acetylglucosaminyltransferase subunit
chr11	8740091	8740614	524	.	841	.	15.1515	-1	0.08706	262	1.57	2.03	Promoter (<=1kb)	chr11	8714899	8740000	25102	-	6764	uc010rbp.2	-91	ENSG00000166444	ST5	suppression of tumorigenicity 5
chr15	96418524	96419047	524	.	785	.	15.1555	-1	0.08692	262	1.44	1.89	Distal Intergenic	chr15	95976322	96051076	74755	+	145820	uc002btn.3	442202	ENSG00000259134	LINC00924	long intergenic non-protein coding RNA 924
chr7	99156238	99156761	524	.	709	.	15.1556	-1	0.08693	262	1.25	1.71	Promoter (<=1kb)	chr7	99156448	99162328	5881	+	79027	uc003uri.3	0	ENSG00000197343	ZNF655	zinc finger protein 655
chr13	37574729	37575252	524	.	654	.	15.161	-1	0.08673	262	1.12	1.58	Promoter (<=1kb)	chr13	37574678	37582972	8295	+	11340	uc001uvz.2	51	ENSG00000120699	EXOSC8	exosome component 8
chr15	68128544	68129067	524	.	576	.	15.1743	-1	0.08693	262	0.95	1.39	Downstream (2-3kb)	chr15	68112042	68126174	14133	+	390598	uc031qsn.1	16502	ENSG00000188779	SKOR1	SKI family transcriptional corepressor 1
chr9	2157742	2158265	524	.	602	.	15.1775	-1	0.08683	262	1.01	1.45	Promoter (<=1kb)	chr9	2158452	2193623	35172	+	6595	uc011llw.2	-187	ENSG00000080503	SMARCA2	SWI/SNF related, matrix associated, actin dependent regulator of chromatin, subfamily a, member 2
chr1	234746972	234747495	524	.	619	.	15.1845	-1	0.08743	262	1.04	1.49	Promoter (1-2kb)	chr1	234740015	234745271	5257	-	359948	uc001hwf.3	-1701	ENSG00000168264	IRF2BP2	interferon regulatory factor 2 binding protein 2
chr15	71185178	71185701	524	.	724	.	15.1903	-1	0.08761	262	1.29	1.74	Promoter (<=1kb)	chr15	71184928	71342436	157509	+	54839	uc002asw.3	250	ENSG00000137821	LRRC49	leucine rich repeat containing 49
chr19	1445336	1445859	524	.	580	.	15.1928	-1	0.0877	262	0.96	1.4	Distal Intergenic	chr19	1450148	1473243	23096	+	10297	uc002lsr.1	-4289	ENSG00000115266	APC2	adenomatosis polyposis coli 2
chr1	75139587	75140110	524	.	743	.	15.2003	-1	0.08817	262	1.34	1.79	Promoter (<=1kb)	chr1	75033795	75139422	105628	-	127254	uc001dgg.3	-165	ENSG00000178965	ERICH3	glutamate-rich 3
chr4	116937630	116938153	524	.	830	.	15.206	-1	0.08864	262	1.55	2	Distal Intergenic	chr4	117220881	117220924	44	+	100302290	uc021xqy.1	-282728	NA	MIR1973	microRNA 1973
chr6	90529617	90530140	524	.	916	.	15.2062	-1	0.08862	262	1.75	2.21	Promoter (<=1kb)	chr6	90353231	90529442	176212	-	23195	uc003pnn.1	-175	ENSG00000112159	MDN1	midasin AAA ATPase 1
chr13	26594608	26595131	524	.	716	.	15.2109	-1	0.0888	262	1.27	1.72	3' UTR	chr13	26618735	26625198	6464	-	387914	uc001uqm.1	30067	ENSG00000180730	SHISA2	shisa family member 2
chr16	19421954	19422477	524	.	1000	.	15.2142	-1	0.08893	262	2.01	2.46	Promoter (<=1kb)	chr16	19422057	19510434	88378	+	79838	uc002dgb.4	0	ENSG00000103534	TMC5	transmembrane channel-like 5
chr4	775785	776308	524	.	570	.	15.2149	-1	0.08899	262	0.93	1.37	Promoter (<=1kb)	chr4	773937	775636	1700	-	100129917	uc021xkd.1	-149	ENSG00000249592	LOC100129917	uncharacterized LOC100129917
chr2	20421357	20421880	524	.	594	.	15.2191	-1	0.08923	262	0.99	1.43	Promoter (1-2kb)	chr2	20403723	20423149	19427	-	6382	uc010exw.1	1269	ENSG00000115884	SDC1	syndecan 1
chr15	75744668	75745191	524	.	638	.	15.2251	-1	0.08963	262	1.09	1.54	Promoter (<=1kb)	chr15	75661720	75744087	82368	-	25942	uc002baj.3	-581	ENSG00000169375	SIN3A	SIN3 transcription regulator family member A
chr6	170101907	170102430	524	.	594	.	15.2283	-1	0.08979	262	0.99	1.43	Promoter (<=1kb)	chr6	169857303	170102159	244857	-	253769	uc003qwx.3	0	ENSG00000184465	WDR27	WD repeat domain 27
chr2	192110757	192111280	524	.	703	.	15.2345	-1	0.09005	262	1.24	1.69	Promoter (<=1kb)	chr2	192110254	192290115	179862	+	4430	uc002usr.2	503	ENSG00000128641	MYO1B	myosin IB
chr2	241845820	241846343	524	.	841	.	15.235	-1	0.09004	262	1.57	2.03	Distal Intergenic	chr2	241825465	241835573	10109	-	79919	uc002wae.4	-10247	ENSG00000172478	C2orf54	chromosome 2 open reading frame 54
chr2	28613589	28614112	524	.	587	.	15.2358	-1	0.09004	262	0.97	1.41	Promoter (1-2kb)	chr2	28615669	28639445	23777	+	2355	uc021vfg.1	-1557	ENSG00000075426	FOSL2	FOS-like antigen 2
chr8	37548985	37549508	524	.	803	.	15.2402	-1	0.0902	262	1.48	1.93	Distal Intergenic	chr8	37553301	37556396	3096	+	80139	uc003xjy.1	-3793	ENSG00000183779	ZNF703	zinc finger protein 703
chr4	55094366	55094889	524	.	638	.	15.244	-1	0.09055	262	1.09	1.54	Promoter (<=1kb)	chr4	55095264	55131516	36253	+	5156	uc003hal.3	-375	ENSG00000134853	PDGFRA	platelet-derived growth factor receptor, alpha polypeptide
chr19	36627365	36627888	524	.	899	.	15.2463	-1	0.09058	262	1.71	2.17	Distal Intergenic	chr19	36630918	36641251	10334	+	826	uc002odi.1	-3030	ENSG00000126247	CAPNS1	calpain, small subunit 1
chr12	109250300	109250823	524	.	597	.	15.2501	-1	0.09082	262	0.99	1.44	Promoter (<=1kb)	chr12	109176466	109251359	74894	-	54434	uc001tnm.3	536	ENSG00000084112	SSH1	slingshot protein phosphatase 1
chr19	58838536	58839059	524	.	687	.	15.2568	-1	0.09155	262	1.2	1.66	Promoter (<=1kb)	chr19	58838385	58853712	15328	+	342945	uc002qsc.2	151	ENSG00000182318	ZSCAN22	zinc finger and SCAN domain containing 22
chr2	220094740	220095263	524	.	854	.	15.2664	-1	0.09171	262	1.6	2.06	Promoter (<=1kb)	chr2	220095347	220100034	4688	+	55139	uc002vkj.1	-84	ENSG00000163516	ANKZF1	ankyrin repeat and zinc finger domain containing 1
chrX	54070479	54071002	524	.	548	.	15.2673	-1	0.0919	262	0.88	1.32	Promoter (<=1kb)	chrX	53963113	54070607	107495	-	23133	uc004dst.3	0	ENSG00000172943	PHF8	PHD finger protein 8
chr16	66304410	66304933	524	.	579	.	15.2758	-1	0.09192	262	0.95	1.4	Distal Intergenic	chr16	66400525	66438689	38165	+	1003	uc002eom.4	-95592	ENSG00000179776	CDH5	cadherin 5, type 2 (vascular endothelium)
chr17	76183314	76183837	524	.	725	.	15.2867	-1	0.09238	262	1.29	1.75	Promoter (<=1kb)	chr17	76183398	76193641	10244	+	125061	uc002juy.3	0	ENSG00000183077	AFMID	arylformamidase
chr15	52263732	52264255	524	.	706	.	15.2887	-1	0.09234	262	1.25	1.7	Promoter (<=1kb)	chr15	52230222	52263958	33737	-	123169	uc002abo.3	0	ENSG00000166477	LEO1	LEO1 homolog, Paf1/RNA polymerase II complex component
chr1	91486507	91487030	524	.	711	.	15.2916	-1	0.09223	262	1.26	1.71	Promoter (<=1kb)	chr1	91380857	91487065	106209	-	84146	uc001dnv.3	35	ENSG00000122482	ZNF644	zinc finger protein 644
chr4	124992	125515	524	.	558	.	15.2952	-1	0.09236	262	0.91	1.35	Promoter (<=1kb)	chr4	124402	156490	32089	+	255403	uc003fzw.4	590	ENSG00000250312	ZNF718	zinc finger protein 718
chr7	26240647	26241170	524	.	713	.	15.296	-1	0.09232	262	1.27	1.72	Promoter (<=1kb)	chr7	26240831	26253227	12397	+	11335	uc003sxt.3	0	ENSG00000122565	CBX3	chromobox homolog 3
chr19	1478566	1479089	524	.	623	.	15.3032	-1	0.09256	262	1.05	1.5	Promoter (<=1kb)	chr19	1461762	1479228	17467	-	148223	uc010xgn.1	139	ENSG00000119559	C19orf25	chromosome 19 open reading frame 25
chr17	79069563	79070086	524	.	553	.	15.3139	-1	0.09256	262	0.89	1.33	Promoter (1-2kb)	chr17	79071918	79083174	11257	+	10458	uc010wui.2	-1832	ENSG00000175866	BAIAP2	BAI1-associated protein 2
chr3	113465269	113465792	524	.	639	.	15.3349	-1	0.09431	262	1.09	1.54	Promoter (<=1kb)	chr3	113465866	113530905	65040	+	523	uc003eao.3	-74	ENSG00000114573	ATP6V1A	ATPase, H+ transporting, lysosomal 70kDa, V1 subunit A
chr1	55388251	55388774	524	.	680	.	15.3385	-1	0.09459	262	1.19	1.64	Distal Intergenic	chr1	55315300	55352921	37622	-	1718	uc001cyc.1	-35330	ENSG00000116133	DHCR24	24-dehydrocholesterol reductase
chr4	25314303	25314826	524	.	1000	.	15.3395	-1	0.09494	262	2.54	3	Promoter (<=1kb)	chr4	25314396	25372005	57610	+	29063	uc003grl.4	0	ENSG00000168228	ZCCHC4	zinc finger, CCHC domain containing 4
chr1	157125900	157126423	524	.	600	.	15.3509	-1	0.09623	262	1	1.45	Distal Intergenic	chr1	157094459	157108383	13925	-	2117	uc001fqr.2	-17517	ENSG00000117036	ETV3	ets variant 3
chr4	57547549	57548072	524	.	1000	.	15.3578	-1	0.09742	262	2.15	2.6	Promoter (<=1kb)	chr4	57514154	57547872	33719	-	84525	uc003hca.2	0	ENSG00000171476	HOPX	HOP homeobox
chr7	134855263	134855786	524	.	645	.	15.3633	-1	0.09796	262	1.11	1.56	Promoter (<=1kb)	chr7	134777117	134855578	78462	-	78996	uc003vsh.3	0	ENSG00000122783	C7orf49	chromosome 7 open reading frame 49
chr21	40284976	40285499	524	.	562	.	15.3633	-1	0.09797	262	0.92	1.35	Distal Intergenic	chr21	40177755	40196878	19124	+	2114	uc002yxg.4	107221	ENSG00000157557	ETS2	v-ets avian erythroblastosis virus E26 oncogene homolog 2
chr17	48278184	48278707	524	.	808	.	15.3685	-1	0.09825	262	1.49	1.95	Promoter (<=1kb)	chr17	48261457	48279000	17544	-	1277	uc002iqm.3	293	ENSG00000108821	COL1A1	collagen, type I, alpha 1
chr5	43313413	43313936	524	.	618	.	15.3747	-1	0.09883	262	1.04	1.49	Promoter (<=1kb)	chr5	43287572	43313614	26043	-	3157	uc003jnq.5	0	ENSG00000112972	HMGCS1	3-hydroxy-3-methylglutaryl-CoA synthase 1 (soluble)
chr4	1769698	1770221	524	.	633	.	15.3759	-1	0.09887	262	1.08	1.53	Distal Intergenic	chr4	1795039	1810599	15561	+	2261	uc003gdq.3	-24818	ENSG00000068078	FGFR3	fibroblast growth factor receptor 3
chr3	138634740	138635263	524	.	661	.	15.376	-1	0.09889	262	1.14	1.59	Distal Intergenic	chr3	138663066	138665982	2917	-	668	uc003esw.3	30719	ENSG00000183770	FOXL2	forkhead box L2
chr3	52244989	52245512	524	.	600	.	15.3811	-1	0.09908	262	1	1.45	Exon (uc003dcy.2/211, exon 10 of 12)	chr3	52232099	52236750	4652	+	211	uc003dcx.2	12890	ENSG00000023330	ALAS1	5'-aminolevulinate synthase 1
chr16	2060076	2060599	524	.	585	.	15.3837	-1	0.09923	262	0.97	1.41	Promoter (<=1kb)	chr16	2047653	2059822	12170	-	90850	uc002cof.2	-254	ENSG00000167962	ZNF598	zinc finger protein 598
chr1	42922426	42922949	524	.	828	.	15.3847	-1	0.09932	262	1.54	1.99	Promoter (<=1kb)	chr1	42922173	42926086	3914	+	79717	uc001chk.3	253	ENSG00000127125	PPCS	phosphopantothenoylcysteine synthetase
chr4	48908132	48908655	524	.	763	.	15.4023	-1	0.10045	262	1.39	1.84	Promoter (<=1kb)	chr4	48887405	48908815	21411	-	132299	uc003gyt.3	160	ENSG00000145247	OCIAD2	OCIA domain containing 2
chr11	67006910	67007433	524	.	610	.	15.4065	-1	0.10057	262	1.02	1.47	Promoter (<=1kb)	chr11	67007506	67025550	18045	+	22992	uc010rpn.3	-73	ENSG00000173120	KDM2A	lysine (K)-specific demethylase 2A
chr1	202318498	202319021	524	.	678	.	15.4117	-1	0.10057	262	1.18	1.63	Promoter (<=1kb)	chr1	202317830	202407370	89541	+	4660	uc001gxy.3	668	ENSG00000077157	PPP1R12B	protein phosphatase 1, regulatory subunit 12B
chr15	28197136	28197659	524	.	718	.	15.4139	-1	0.10064	262	1.28	1.73	Intron (uc001zbh.4/4948, intron 7 of 23)	chr15	28000023	28344458	344436	-	4948	uc001zbh.4	146799	ENSG00000104044	OCA2	oculocutaneous albinism II
chr1	2120917	2121440	524	.	845	.	15.4192	-1	0.10078	262	1.58	2.04	3' UTR	chr1	2115899	2126214	10316	-	199990	uc001aiv.2	4774	ENSG00000162585	FAAP20	Fanconi anemia core complex associated protein 20
chr2	231288729	231289252	524	.	592	.	15.4223	-1	0.10076	262	0.98	1.43	Intron (uc010zmb.2/6672, intron 2 of 9)	chr2	231281471	231335250	53780	+	6672	uc002vqv.2	7258	ENSG00000067066	SP100	SP100 nuclear antigen
chr17	41837310	41837833	524	.	556	.	15.4451	-1	0.10179	262	0.9	1.34	Promoter (1-2kb)	chr17	41831099	41836156	5058	-	50964	uc002iec.1	-1154	ENSG00000167941	SOST	sclerostin
chr12	118454416	118454939	524	.	847	.	15.4842	-1	0.10515	262	1.59	2.04	Promoter (<=1kb)	chr12	118454506	118470042	15537	+	5985	uc001twq.3	0	ENSG00000111445	RFC5	replication factor C (activator 1) 5, 36.5kDa
chr10	5726359	5726882	524	.	616	.	15.4867	-1	0.10538	262	1.04	1.49	Promoter (<=1kb)	chr10	5726801	5805703	78903	+	54906	uc001iij.3	0	ENSG00000108021	FAM208B	family with sequence similarity 208, member B
chr16	21162078	21162601	524	.	1000	.	15.4922	-1	0.10583	262	2.05	2.51	Promoter (<=1kb)	chr16	21115223	21162140	46918	-	55567	uc002die.2	0	ENSG00000158486	DNAH3	dynein, axonemal, heavy chain 3
chr11	20408827	20409350	524	.	644	.	15.5059	-1	0.10675	262	1.1	1.55	Promoter (<=1kb)	chr11	20409076	20530879	121804	+	10196	uc001mqb.3	0	ENSG00000185238	PRMT3	protein arginine methyltransferase 3
chr17	38255476	38255999	524	.	936	.	15.5068	-1	0.10673	262	1.8	2.26	Promoter (<=1kb)	chr17	38249037	38256978	7942	-	9572	uc002htz.3	979	ENSG00000126368	NR1D1	nuclear receptor subfamily 1, group D, member 1
chr19	57791922	57792445	524	.	745	.	15.5187	-1	0.10709	262	1.34	1.79	Promoter (<=1kb)	chr19	57791853	57805436	13584	+	10794	uc002qog.2	69	ENSG00000197714	ZNF460	zinc finger protein 460
chr11	14912759	14913282	524	.	627	.	15.5269	-1	0.10726	262	1.06	1.51	Promoter (<=1kb)	chr11	14899556	14913208	13653	-	120227	uc001mlp.3	0	ENSG00000186104	CYP2R1	cytochrome P450, family 2, subfamily R, polypeptide 1
chr5	131832337	131832860	524	.	685	.	15.5284	-1	0.10726	262	1.2	1.65	Promoter (1-2kb)	chr5	131817301	131831259	13959	-	3659	uc003kxb.2	-1078	ENSG00000125347	IRF1	interferon regulatory factor 1
chr19	59031104	59031627	524	.	1000	.	15.5284	-1	0.10724	262	2.35	2.81	Promoter (<=1kb)	chr19	59024897	59031188	6292	-	84878	uc002qtf.3	0	ENSG00000119574	ZBTB45	zinc finger and BTB domain containing 45
chr16	18973488	18974011	524	.	547	.	15.5338	-1	0.10743	262	0.88	1.32	Distal Intergenic	chr16	18995256	19056461	61206	+	79905	uc010vao.1	-21245	ENSG00000170537	TMC7	transmembrane channel-like 7
chr4	6642515	6643038	524	.	606	.	15.5368	-1	0.10754	262	1.01	1.46	Promoter (<=1kb)	chr4	6641818	6644470	2653	+	93621	uc003gjg.2	697	ENSG00000179010	MRFAP1	Morf4 family associated protein 1
chr5	121464321	121464844	524	.	665	.	15.5386	-1	0.10764	262	1.15	1.6	Promoter (<=1kb)	chr5	121465215	121489266	24052	+	133923	uc003ksv.3	-371	ENSG00000164185	ZNF474	zinc finger protein 474
chr12	53273449	53273972	524	.	709	.	15.5453	-1	0.10772	262	1.26	1.71	Distal Intergenic	chr12	53290971	53298868	7898	-	3856	uc001sbd.2	24896	ENSG00000170421	KRT8	keratin 8, type II
chr19	10735894	10736417	524	.	766	.	15.5453	-1	0.10774	262	1.39	1.85	Promoter (<=1kb)	chr19	10736171	10755235	19065	+	57153	uc002mpf.3	0	ENSG00000129353	SLC44A2	solute carrier family 44 (choline transporter), member 2
chr6	101329001	101329524	524	.	1000	.	15.5508	-1	0.10793	262	2.6	3.06	Promoter (<=1kb)	chr6	100956608	101329224	372617	-	10973	uc003pqk.3	0	ENSG00000112249	ASCC3	activating signal cointegrator 1 complex subunit 3
chr3	67343133	67343656	524	.	588	.	15.5586	-1	0.10833	262	0.97	1.42	Distal Intergenic	chr3	67275888	67275951	64	+	100422941	uc021xad.1	67245	NA	MIR4272	microRNA 4272
chr3	39182722	39183245	524	.	886	.	15.5667	-1	0.10856	262	1.68	2.13	Downstream (2-3kb)	chr3	39174212	39176351	2140	+	199223	uc011ayy.2	8510	ENSG00000168026	TTC21A	tetratricopeptide repeat domain 21A
chr5	95998859	95999382	524	.	614	.	15.5771	-1	0.10921	262	1.03	1.48	Promoter (<=1kb)	chr5	95998757	96108591	109835	+	831	uc011cuo.1	102	ENSG00000153113	CAST	calpastatin
chr12	51418953	51419476	524	.	587	.	15.58	-1	0.10927	262	0.97	1.42	Promoter (<=1kb)	chr12	51379775	51419924	40150	-	4891	uc001rxh.2	448	ENSG00000110911	SLC11A2	solute carrier family 11 (proton-coupled divalent metal ion transporter), member 2
chr8	22432049	22432572	524	.	634	.	15.5892	-1	0.10978	262	1.08	1.53	3' UTR	chr8	22436254	22446894	10641	+	64236	uc003xbx.2	-3682	ENSG00000120913	PDLIM2	PDZ and LIM domain 2 (mystique)
chr1	36765667	36766190	524	.	811	.	15.5902	-1	0.10989	262	1.5	1.96	Intron (uc001cae.4/9967, intron 9 of 11)	chr1	36771994	36787379	15386	+	79729	uc010oia.1	-5804	ENSG00000214193	SH3D21	SH3 domain containing 21
chr3	189983263	189983786	524	.	645	.	15.6067	-1	0.11213	262	1.11	1.56	Distal Intergenic	chr3	190023490	190040235	16746	-	9076	uc003fsh.3	56449	ENSG00000163347	CLDN1	claudin 1
chr1	29554194	29554717	524	.	592	.	15.6095	-1	0.1122	262	0.98	1.43	Promoter (2-3kb)	chr1	29519385	29557454	38070	-	51102	uc001brp.1	2737	ENSG00000116353	MECR	mitochondrial trans-2-enoyl-CoA reductase
chr4	1186036	1186559	524	.	716	.	15.6151	-1	0.11237	262	1.27	1.73	Intron (uc021xkj.1/10417, intron 7 of 7)	chr4	1189571	1202750	13180	-	100130872	uc003gcp.3	16191	NA	LOC100130872	uncharacterized LOC100130872
chr13	26594097	26594620	524	.	716	.	15.6166	-1	0.11238	262	1.27	1.72	3' UTR	chr13	26618735	26625198	6464	-	387914	uc001uqm.1	30578	ENSG00000180730	SHISA2	shisa family member 2
chr14	39572520	39573043	524	.	863	.	15.6235	-1	0.11275	262	1.63	2.08	Promoter (<=1kb)	chr14	39501123	39572437	71315	-	10484	uc001wup.1	-83	ENSG00000100934	SEC23A	Sec23 homolog A, COPII coat complex component
chr11	118111724	118112247	524	.	610	.	15.6305	-1	0.11344	262	1.02	1.47	Intron (uc001psm.3/196264, intron 5 of 5)	chr11	118100336	118123011	22676	-	196264	uc001psm.3	10764	ENSG00000160588	MPZL3	myelin protein zero-like 3
chr9	131534404	131534927	524	.	555	.	15.6327	-1	0.11356	262	0.9	1.34	Promoter (<=1kb)	chr9	131492067	131534213	42147	-	10444	uc004bwa.2	-191	ENSG00000160445	ZER1	zyg-11 related, cell cycle regulator
chr17	7254940	7255463	524	.	760	.	15.6359	-1	0.11357	262	1.38	1.83	Promoter (<=1kb)	chr17	7255208	7258262	3055	+	147040	uc002gge.4	0	ENSG00000213859	KCTD11	potassium channel tetramerization domain containing 11
chr1	16767226	16767749	524	.	992	.	15.6418	-1	0.11372	262	1.93	2.39	Promoter (<=1kb)	chr1	16767167	16786584	19418	+	55707	uc001ayo.3	59	ENSG00000157191	NECAP2	NECAP endocytosis associated 2
chr1	226321029	226321552	524	.	655	.	15.6436	-1	0.11379	262	1.13	1.58	Distal Intergenic	chr1	226332380	226374423	42044	-	64746	uc001hpy.3	52871	ENSG00000182827	ACBD3	acyl-CoA binding domain containing 3
chr15	78304309	78304832	524	.	570	.	15.6477	-1	0.11412	262	0.93	1.38	Intron (uc002bcy.4/23102, intron 4 of 12)	chr15	78294840	78309628	14789	-	23102	uc002bda.3	4796	ENSG00000167202	TBC1D2B	TBC1 domain family, member 2B
chr3	184280414	184280937	524	.	543	.	15.6494	-1	0.11417	262	0.87	1.31	Promoter (<=1kb)	chr3	184279587	184300196	20610	+	2049	uc003foz.3	827	ENSG00000182580	EPHB3	EPH receptor B3
chr2	20793256	20793779	524	.	582	.	15.6602	-1	0.1147	262	0.96	1.4	Distal Intergenic	chr2	20817564	20850864	33301	-	64342	uc002rdw.1	57085	ENSG00000118960	HS1BP3	HCLS1 binding protein 3
chr2	182756933	182757456	524	.	755	.	15.6665	-1	0.11494	262	1.37	1.82	Promoter (<=1kb)	chr2	182756472	182759422	2951	+	6744	uc010zfn.1	461	ENSG00000138434	SSFA2	sperm specific antigen 2
chr1	35246706	35247229	524	.	940	.	15.6677	-1	0.11494	262	1.81	2.26	Promoter (<=1kb)	chr1	35246790	35251967	5178	+	2707	uc001bxx.3	0	ENSG00000188910	GJB3	gap junction protein, beta 3, 31kDa
chr19	3136696	3137219	524	.	842	.	15.6764	-1	0.11528	262	1.58	2.03	Promoter (<=1kb)	chr19	3136191	3150538	14348	+	2769	uc010xhf.1	505	ENSG00000060558	GNA15	guanine nucleotide binding protein (G protein), alpha 15 (Gq class)
chr1	27853713	27854236	524	.	568	.	15.6803	-1	0.11542	262	0.93	1.37	Distal Intergenic	chr1	27730734	27816678	85945	-	10163	uc001bof.2	-37035	ENSG00000158195	WASF2	WAS protein family, member 2
chr21	38445579	38446102	524	.	717	.	15.6877	-1	0.11595	262	1.27	1.73	Promoter (<=1kb)	chr21	38445575	38516945	71371	+	7267	uc010gne.1	4	ENSG00000182670	TTC3	tetratricopeptide repeat domain 3
chr11	6255778	6256301	524	.	642	.	15.6881	-1	0.11593	262	1.1	1.55	Promoter (<=1kb)	chr11	6255995	6265709	9715	+	1262	uc010raa.2	0	ENSG00000132259	CNGA4	cyclic nucleotide gated channel alpha 4
chr6	161795815	161796338	524	.	546	.	15.7029	-1	0.11702	262	0.88	1.32	Intron (uc011egf.2/5071, intron 2 of 6)	chr6	161551057	161695107	144051	-	56895	uc003qtr.1	-100708	ENSG00000026652	AGPAT4	1-acylglycerol-3-phosphate O-acyltransferase 4
chr19	13044394	13044917	524	.	606	.	15.7031	-1	0.11698	262	1.01	1.46	Promoter (<=1kb)	chr19	13033284	13044558	11275	-	2193	uc002mvs.2	0	ENSG00000179115	FARSA	phenylalanyl-tRNA synthetase, alpha subunit
chr5	139068673	139069196	524	.	683	.	15.705	-1	0.11721	262	1.19	1.65	Distal Intergenic	chr5	139028518	139062680	34163	+	51523	uc003let.2	40155	ENSG00000171604	CXXC5	CXXC finger protein 5
chrX	153991385	153991908	524	.	568	.	15.7091	-1	0.11744	262	0.93	1.37	Promoter (<=1kb)	chrX	153991031	154005964	14934	+	1736	uc004fmm.3	354	ENSG00000130826	DKC1	dyskeratosis congenita 1, dyskerin
chr7	99933500	99934023	524	.	872	.	15.7147	-1	0.11781	262	1.64	2.1	Promoter (<=1kb)	chr7	99933767	99949523	15757	+	29990	uc022ail.1	0	ENSG00000121716	PILRB	paired immunoglobin-like type 2 receptor beta
chr6	26225468	26225991	524	.	695	.	15.716	-1	0.11785	262	1.22	1.67	Promoter (<=1kb)	chr6	26225383	26225844	462	+	8353	uc003nhc.4	85	ENSG00000274750	HIST1H3E	histone cluster 1, H3e
chr20	45754267	45754790	524	.	544	.	15.7172	-1	0.11784	262	0.87	1.31	Intron (uc002xsm.3/2139, intron 9 of 15)	chr20	45795609	45795700	92	+	100500814	uc021weq.1	-40819	ENSG00000264901	MIR3616	microRNA 3616
chr5	75698706	75699229	524	.	617	.	15.7266	-1	0.11866	262	1.04	1.49	Promoter (<=1kb)	chr5	75699149	76003957	304809	+	10788	uc003kek.3	0	ENSG00000145703	IQGAP2	IQ motif containing GTPase activating protein 2
chr4	154216032	154216555	524	.	692	.	15.7276	-1	0.11887	262	1.22	1.67	Exon (uc003ing.2/23321, exon 6 of 12)	chr4	154228621	154229963	1343	-	303	uc003inj.2	13408	NA	ANXA2P1	annexin A2 pseudogene 1
chr3	7340340	7340863	524	.	714	.	15.7412	-1	0.11991	262	1.27	1.72	Promoter (<=1kb)	chr3	7340371	7724023	383653	+	2917	uc003bqn.1	0	ENSG00000196277	GRM7	glutamate receptor, metabotropic 7
chr10	81107798	81108321	524	.	742	.	15.7676	-1	0.12138	262	1.34	1.79	Promoter (<=1kb)	chr10	81107220	81115089	7870	+	10105	uc001kai.3	578	ENSG00000108179	PPIF	peptidylprolyl isomerase F
chr19	51610895	51611418	524	.	827	.	15.7684	-1	0.12137	262	1.54	1.99	Promoter (<=1kb)	chr19	51600863	51611647	10785	-	90353	uc010eop.3	229	ENSG00000142544	CTU1	cytosolic thiouridylase subunit 1
chr13	40230013	40230536	524	.	607	.	15.7726	-1	0.12174	262	1.02	1.46	Promoter (<=1kb)	chr13	40229764	40326765	97002	+	57511	uc001uxh.2	249	ENSG00000133103	COG6	component of oligomeric golgi complex 6
chr5	96069864	96070387	524	.	1000	.	15.7763	-1	0.12178	262	2.77	3.22	Intron (uc003klt.3/831, intron 9 of 30)	chr5	96076970	96110385	33416	+	831	uc003kmh.3	-6583	ENSG00000153113	CAST	calpastatin
chr7	73184747	73185270	524	.	680	.	15.7795	-1	0.12194	262	1.19	1.64	Promoter (<=1kb)	chr7	73183327	73184600	1274	-	1365	uc003tzg.4	-147	ENSG00000165215	CLDN3	claudin 3
chr2	85982297	85982820	524	.	605	.	15.7979	-1	0.12296	262	1.01	1.46	Promoter (1-2kb)	chr2	85980909	86002336	21428	+	84913	uc002sqm.4	1388	ENSG00000168874	ATOH8	atonal bHLH transcription factor 8
chr22	46307768	46308291	524	.	705	.	15.7993	-1	0.12295	262	1.25	1.7	Distal Intergenic	chr22	46316248	46368244	51997	-	7477	uc010haa.2	59953	ENSG00000188064	WNT7B	wingless-type MMTV integration site family, member 7B
chr9	137220765	137221288	524	.	859	.	15.8046	-1	0.1232	262	1.62	2.07	Promoter (2-3kb)	chr9	137218316	137332431	114116	+	6256	uc004cfb.2	2449	ENSG00000186350	RXRA	retinoid X receptor, alpha
chr16	83960384	83960907	524	.	573	.	15.8157	-1	0.12444	262	0.94	1.38	Distal Intergenic	chr16	83982672	83999937	17266	+	29948	uc002fha.4	-21765	ENSG00000140961	OSGIN1	oxidative stress induced growth inhibitor 1
chr10	11922875	11923398	524	.	665	.	15.8176	-1	0.12451	262	1.15	1.6	Intron (uc001iky.2/219731, intron 4 of 5)	chr10	11891607	11936709	45103	-	219731	uc001iky.2	13311	ENSG00000225778	PROSER2-AS1	PROSER2 antisense RNA 1
chr20	3026454	3026977	524	.	557	.	15.821	-1	0.12472	262	0.9	1.34	Promoter (<=1kb)	chr20	3026675	3028896	2222	+	64949	uc002whs.3	0	ENSG00000125901	MRPS26	mitochondrial ribosomal protein S26
chr6	15245426	15245949	524	.	781	.	15.8315	-1	0.12583	262	1.43	1.88	Promoter (<=1kb)	chr6	15245734	15497401	251668	+	3720	uc011diu.1	0	ENSG00000008083	JARID2	jumonji, AT rich interactive domain 2
chr17	73868817	73869340	524	.	912	.	15.8327	-1	0.12581	262	1.74	2.2	Distal Intergenic	chr17	73870245	73874065	3821	-	91107	uc002jpv.3	4725	ENSG00000132481	TRIM47	tripartite motif containing 47
chr12	112546393	112546916	524	.	591	.	15.8385	-1	0.12679	262	0.98	1.42	Promoter (<=1kb)	chr12	112464493	112546635	82143	-	80018	uc001ttm.3	0	ENSG00000111300	NAA25	N(alpha)-acetyltransferase 25, NatB auxiliary subunit
chr5	108084419	108084942	524	.	560	.	15.8501	-1	0.12805	262	0.91	1.35	Promoter (<=1kb)	chr5	108084663	108178700	94038	+	2241	uc003koq.2	0	ENSG00000151422	FER	fer (fps/fes related) tyrosine kinase
chr11	120206663	120207186	524	.	667	.	15.8508	-1	0.12816	262	1.15	1.61	Promoter (<=1kb)	chr11	120207618	120319068	111451	+	23365	uc021qrm.1	-432	ENSG00000196914	ARHGEF12	Rho guanine nucleotide exchange factor (GEF) 12
chr12	4714107	4714630	524	.	569	.	15.8522	-1	0.12833	262	0.93	1.37	Promoter (<=1kb)	chr12	4714080	4723041	8962	+	8798	uc001qna.2	27	ENSG00000010219	DYRK4	dual-specificity tyrosine-(Y)-phosphorylation regulated kinase 4
chr4	140477747	140478270	524	.	557	.	15.853	-1	0.12829	262	0.9	1.34	Promoter (<=1kb)	chr4	140427192	140477577	50386	-	80854	uc003ihw.3	-170	ENSG00000145391	SETD7	SET domain containing (lysine methyltransferase) 7
chr19	40023445	40023968	524	.	661	.	15.8592	-1	0.12874	262	1.14	1.59	Promoter (<=1kb)	chr19	40021630	40023494	1865	-	126272	uc002olz.1	0	ENSG00000176401	EID2B	EP300 interacting inhibitor of differentiation 2B
chr1	180601386	180601909	524	.	591	.	15.8802	-1	0.12959	262	0.98	1.43	Promoter (<=1kb)	chr1	180601146	180805872	204727	+	9213	uc009wxm.2	240	ENSG00000143324	XPR1	xenotropic and polytropic retrovirus receptor 1
chr9	130739083	130739606	524	.	543	.	15.8811	-1	0.12954	262	0.87	1.31	Intron (uc004bsx.2/399665, intron 10 of 10)	chr9	130702861	130742812	39952	-	399665	uc004bsx.2	3206	ENSG00000167106	FAM102A	family with sequence similarity 102, member A
chr17	80234530	80235053	524	.	553	.	15.8935	-1	0.12997	262	0.9	1.33	Promoter (2-3kb)	chr17	80200537	80231594	31058	-	1453	uc002kei.3	-2936	ENSG00000141551	CSNK1D	casein kinase 1, delta
chr1	153963240	153963763	524	.	1000	.	15.8937	-1	0.12997	262	3.45	3.93	Promoter (<=1kb)	chr1	153963239	153964631	1393	+	6232	uc001fdv.3	1	ENSG00000177954	RPS27	ribosomal protein S27
chr5	179123415	179123938	524	.	731	.	15.8992	-1	0.13043	262	1.31	1.76	Promoter (1-2kb)	chr5	179125428	179158639	33212	+	821	uc011dgp.2	-1490	ENSG00000127022	CANX	calnexin
chr12	121021469	121021992	524	.	930	.	15.9006	-1	0.13043	262	1.79	2.24	Promoter (2-3kb)	chr12	121016848	121019201	2354	-	51367	uc001tys.3	-2268	ENSG00000167272	POP5	POP5 homolog, ribonuclease P/MRP subunit
chr2	86669319	86669842	524	.	604	.	15.9046	-1	0.13034	262	1.01	1.46	Promoter (<=1kb)	chr2	86669141	86719839	50699	+	55818	uc010ytk.2	178	ENSG00000115548	KDM3A	lysine (K)-specific demethylase 3A
chr12	68141678	68142201	524	.	578	.	15.9055	-1	0.13049	262	0.95	1.39	Distal Intergenic	chr12	68042512	68056444	13933	+	8445	uc001str.4	99166	ENSG00000127334	DYRK2	dual-specificity tyrosine-(Y)-phosphorylation regulated kinase 2
chr2	8665884	8666407	524	.	794	.	15.908	-1	0.13064	262	1.46	1.91	Distal Intergenic	chr2	8822113	8824583	2471	+	3398	uc002qza.3	-155706	ENSG00000115738	ID2	inhibitor of DNA binding 2, dominant negative helix-loop-helix protein
chr18	12376547	12377070	524	.	757	.	15.9152	-1	0.13157	262	1.37	1.82	Promoter (<=1kb)	chr18	12328943	12377275	48333	-	10939	uc002kqz.2	205	ENSG00000141385	AFG3L2	AFG3-like AAA ATPase 2
chr4	75719134	75719657	524	.	629	.	15.9215	-1	0.13177	262	1.07	1.52	Promoter (<=1kb)	chr4	75671448	75719882	48435	-	685	uc003hig.2	225	ENSG00000174808	BTC	betacellulin
chr15	90776323	90776846	524	.	736	.	15.9299	-1	0.13187	262	1.32	1.77	Promoter (<=1kb)	chr15	90773477	90777279	3803	-	10519	uc002bpb.4	433	ENSG00000185043	CIB1	calcium and integrin binding 1 (calmyrin)
chr12	109250603	109251126	524	.	597	.	15.9339	-1	0.13183	262	0.99	1.44	Promoter (<=1kb)	chr12	109176466	109251359	74894	-	54434	uc001tnm.3	233	ENSG00000084112	SSH1	slingshot protein phosphatase 1
chr20	10415116	10415639	524	.	557	.	15.9348	-1	0.13177	262	0.9	1.34	Promoter (<=1kb)	chr20	10385428	10414887	29460	-	8195	uc002wnu.2	-229	ENSG00000125863	MKKS	McKusick-Kaufman syndrome
chr11	1855326	1855849	524	.	564	.	15.9362	-1	0.13179	262	0.92	1.36	Promoter (<=1kb)	chr11	1855674	1858750	3077	+	90019	uc001lue.1	0	ENSG00000149043	SYT8	synaptotagmin VIII
chr14	50335223	50335746	524	.	590	.	15.94	-1	0.13211	262	0.98	1.42	Distal Intergenic	chr14	50033027	50319539	286513	-	9147	uc010anj.1	-15684	ENSG00000165525	NEMF	nuclear export mediator factor
chr17	73267710	73268233	524	.	778	.	15.9435	-1	0.13212	262	1.42	1.87	Promoter (<=1kb)	chr17	73267380	73269976	2597	+	100287042	uc021ucy.1	330	ENSG00000263843	LOC100287042	uncharacterized LOC100287042
chr10	73007556	73008079	524	.	943	.	15.9532	-1	0.1328	262	1.82	2.27	Intron (uc001jro.3/219699, intron 1 of 16)	chr10	72976981	72977985	1005	-	728978	uc021psk.1	-29571	ENSG00000237512	UNC5B-AS1	UNC5B antisense RNA 1
chr2	208030882	208031405	524	.	556	.	15.9548	-1	0.13291	262	0.9	1.34	Promoter (<=1kb)	chr2	207938862	208030910	92049	-	8609	uc031rra.1	0	ENSG00000118263	KLF7	Kruppel-like factor 7 (ubiquitous)
chr22	32149441	32149964	524	.	783	.	15.964	-1	0.13333	262	1.43	1.89	Promoter (<=1kb)	chr22	32149937	32303020	153084	+	9681	uc011als.2	0	ENSG00000100150	DEPDC5	DEP domain containing 5
chr17	7761397	7761920	524	.	773	.	15.9715	-1	0.13366	262	1.41	1.86	Promoter (<=1kb)	chr17	7760003	7761172	1170	-	84316	uc002gja.3	-225	ENSG00000183011	NAA38	N(alpha)-acetyltransferase 38, NatC auxiliary subunit
chr6	134962201	134962724	524	.	671	.	15.9776	-1	0.13398	262	1.17	1.62	Distal Intergenic	chr6	134785879	134825158	39280	+	154092	uc003qeu.2	176322	NA	LINC01010	long intergenic non-protein coding RNA 1010
chr17	25620969	25621492	524	.	594	.	15.9919	-1	0.13406	262	0.99	1.43	Promoter (<=1kb)	chr17	25620936	25621022	87	-	100616277	uc021ttf.1	0	ENSG00000263583	MIR4522	microRNA 4522
chr1	169455207	169455730	524	.	626	.	15.9992	-1	0.13404	262	1.06	1.51	Promoter (<=1kb)	chr1	169433149	169455208	22060	-	10560	uc001gge.4	0	ENSG00000117479	SLC19A2	solute carrier family 19 (thiamine transporter), member 2
chr17	46185003	46185526	524	.	653	.	16.0011	-1	0.13404	262	1.12	1.57	Promoter (<=1kb)	chr17	46184920	46200105	15186	+	29916	uc002inf.1	83	ENSG00000002919	SNX11	sorting nexin 11
chrX	154255588	154256111	524	.	633	.	16.002	-1	0.13408	262	1.08	1.53	Promoter (<=1kb)	chrX	154221211	154255215	34005	-	2157	uc011mzx.1	-373	ENSG00000185010	F8	coagulation factor VIII, procoagulant component
chr3	189982976	189983499	524	.	645	.	16.0036	-1	0.13415	262	1.11	1.56	Distal Intergenic	chr3	190023490	190040235	16746	-	9076	uc003fsh.3	56736	ENSG00000163347	CLDN1	claudin 1
chr9	101610860	101611383	524	.	1000	.	16.0045	-1	0.13414	262	2.15	2.59	3' UTR	chr9	101569981	101612363	42383	+	79695	uc004ayz.3	40879	ENSG00000119514	GALNT12	polypeptide N-acetylgalactosaminyltransferase 12
chr5	133706648	133707171	524	.	569	.	16.0062	-1	0.13413	262	0.93	1.37	Promoter (<=1kb)	chr5	133541305	133706735	165431	-	51265	uc011cxm.1	0	ENSG00000006837	CDKL3	cyclin-dependent kinase-like 3
chr3	49130631	49131154	524	.	570	.	16.0094	-1	0.13429	262	0.93	1.37	Promoter (<=1kb)	chr3	49067142	49130902	63761	-	54870	uc010hkq.3	0	ENSG00000198218	QRICH1	glutamine-rich 1
chr2	110448523	110449046	524	.	773	.	16.0098	-1	0.13423	262	1.41	1.86	Distal Intergenic	chr2	110371911	110376564	4654	+	65124	uc002tfb.3	76612	ENSG00000198142	SOWAHC	sosondowah ankyrin repeat domain family member C
chr17	2309366	2309889	524	.	773	.	16.0215	-1	0.13475	262	1.41	1.86	Distal Intergenic	chr17	2287354	2304258	16905	-	4335	uc002fur.3	-5108	ENSG00000070444	MNT	MAX network transcriptional repressor
chr13	24554399	24554922	524	.	599	.	16.0275	-1	0.13489	262	1	1.44	Promoter (<=1kb)	chr13	24553839	24881212	327374	+	221178	uc001upd.3	560	ENSG00000182957	SPATA13	spermatogenesis associated 13
chr9	85834424	85834947	524	.	651	.	16.031	-1	0.13495	262	1.12	1.57	Distal Intergenic	chr9	85857905	85882202	24298	-	257019	uc004amq.1	47255	ENSG00000172159	FRMD3	FERM domain containing 3
chr12	123431896	123432419	524	.	587	.	16.0313	-1	0.13495	262	0.97	1.42	Promoter (2-3kb)	chr12	123413539	123429186	15648	-	23457	uc010tai.2	-2710	ENSG00000150967	ABCB9	ATP-binding cassette, sub-family B (MDR/TAP), member 9
chr3	44803023	44803546	524	.	714	.	16.0472	-1	0.13557	262	1.27	1.72	Promoter (<=1kb)	chr3	44803209	44894748	91540	+	56992	uc003cnx.4	0	ENSG00000163808	KIF15	kinesin family member 15
chr2	174849808	174850331	524	.	656	.	16.0606	-1	0.13577	262	1.13	1.58	Distal Intergenic	chr2	174771187	174830430	59244	-	6670	uc002uig.3	-19378	ENSG00000172845	SP3	Sp3 transcription factor
chr1	53393201	53393724	524	.	599	.	16.0623	-1	0.13595	262	1	1.44	Promoter (<=1kb)	chr1	53392901	53461672	68772	+	6342	uc001cuq.2	300	ENSG00000116171	SCP2	sterol carrier protein 2
chr12	860487	861010	524	.	603	.	16.0653	-1	0.13598	262	1.01	1.45	Promoter (1-2kb)	chr12	862089	936665	74577	+	65125	uc001qin.3	-1079	ENSG00000060237	WNK1	WNK lysine deficient protein kinase 1
chr9	33025497	33026020	524	.	672	.	16.0682	-1	0.13599	262	1.17	1.62	Promoter (<=1kb)	chr9	33025209	33039062	13854	+	3301	uc003zsd.1	288	ENSG00000086061	DNAJA1	DnaJ (Hsp40) homolog, subfamily A, member 1
chr19	5851299	5851822	524	.	783	.	16.0747	-1	0.1363	262	1.43	1.89	Promoter (<=1kb)	chr19	5842899	5851485	8587	-	2525	uc002mdj.2	0	ENSG00000171124	FUT3	fucosyltransferase 3 (galactoside 3(4)-L-fucosyltransferase, Lewis blood group)
chr17	68165179	68165702	524	.	722	.	16.085	-1	0.13721	262	1.29	1.74	Promoter (<=1kb)	chr17	68165676	68176183	10508	+	3759	uc002jir.3	0	ENSG00000123700	KCNJ2	potassium channel, inwardly rectifying subfamily J, member 2
chr6	28321900	28322423	524	.	773	.	16.0895	-1	0.13746	262	1.41	1.86	Promoter (<=1kb)	chr6	28292515	28321972	29458	-	64288	uc003nld.3	0	ENSG00000235109	ZSCAN31	zinc finger and SCAN domain containing 31
chr17	15554125	15554648	524	.	566	.	16.1012	-1	0.13784	262	0.92	1.36	Promoter (<=1kb)	chr17	15474805	15555260	80456	-	10626	uc002gor.1	612	ENSG00000221926	TRIM16	tripartite motif containing 16
chr11	61197153	61197676	524	.	616	.	16.1076	-1	0.13815	262	1.04	1.49	Promoter (<=1kb)	chr11	61197597	61214239	16643	+	54949	uc001nrt.3	0	ENSG00000167985	SDHAF2	succinate dehydrogenase complex assembly factor 2
chr9	100503686	100504209	524	.	679	.	16.1127	-1	0.13851	262	1.19	1.64	Distal Intergenic	chr9	100437191	100459691	22501	-	7507	uc004axr.4	-43995	ENSG00000136936	XPA	xeroderma pigmentosum, complementation group A
chr3	120314679	120315202	524	.	948	.	16.132	-1	0.13878	262	1.83	2.28	Promoter (<=1kb)	chr3	120315128	120321258	6131	+	4710	uc003edt.3	0	ENSG00000065518	NDUFB4	NADH dehydrogenase (ubiquinone) 1 beta subcomplex, 4, 15kDa
chr3	128839572	128840095	524	.	634	.	16.1364	-1	0.13873	262	1.08	1.53	Promoter (<=1kb)	chr3	128806412	128840647	34236	-	339122	uc003eln.2	552	ENSG00000172780	RAB43	RAB43, member RAS oncogene family
chr1	24894533	24895056	524	.	557	.	16.1389	-1	0.13878	262	0.9	1.34	Intron (uc001bjk.2/400746, intron 1 of 3)	chr1	24882567	24935818	53252	+	400746	uc001bjk.2	11966	ENSG00000184454	NCMAP	noncompact myelin associated protein
chr19	39173480	39174003	524	.	580	.	16.1401	-1	0.13883	262	0.96	1.4	Intron (uc010egc.2/81, intron 1 of 11)	chr19	39138267	39212518	74252	+	81	uc010egc.2	35213	ENSG00000130402	ACTN4	actinin, alpha 4
chr15	67397959	67398482	524	.	647	.	16.1431	-1	0.13895	262	1.11	1.56	Intron (uc002aqj.3/4088, intron 1 of 8)	chr15	67418054	67487533	69480	+	4088	uc010ujr.2	-19572	ENSG00000166949	SMAD3	SMAD family member 3
chr16	3767767	3768290	524	.	667	.	16.1442	-1	0.13896	262	1.15	1.61	Promoter (<=1kb)	chr16	3708038	3767598	59561	-	10131	uc002cvt.4	-169	ENSG00000126602	TRAP1	TNF receptor-associated protein 1
chr8	38794190	38794713	524	.	957	.	16.1448	-1	0.13896	262	1.85	2.31	Intron (uc003xmi.4/59339, intron 3 of 12)	chr8	38758753	38831430	72678	+	59339	uc003xmi.4	35437	ENSG00000169499	PLEKHA2	pleckstrin homology domain containing, family A (phosphoinositide binding specific) member 2
chr6	30524334	30524857	524	.	593	.	16.1467	-1	0.13911	262	0.98	1.43	Promoter (<=1kb)	chr6	30524486	30532473	7988	+	80742	uc003nqi.2	0	ENSG00000223887	PRR3	proline rich 3
chr1	12678908	12679431	524	.	548	.	16.1485	-1	0.13915	262	0.88	1.32	Promoter (1-2kb)	chr1	12627939	12677820	49882	-	9249	uc001auc.3	-1088	ENSG00000162496	DHRS3	dehydrogenase/reductase (SDR family) member 3
chr2	152146369	152146892	524	.	631	.	16.1504	-1	0.13914	262	1.07	1.52	Promoter (<=1kb)	chr2	152126982	152146430	19449	-	9111	uc002txi.2	0	ENSG00000123609	NMI	N-myc (and STAT) interactor
chr2	235869528	235870051	524	.	728	.	16.1509	-1	0.1391	262	1.3	1.75	Intron (uc002vvp.3/23677, intron 1 of 5)	chr2	235860628	235964358	103731	+	23677	uc002vvp.3	8900	ENSG00000130147	SH3BP4	SH3-domain binding protein 4
chr10	73487541	73488064	524	.	704	.	16.165	-1	0.14052	262	1.24	1.7	Intron (uc001jrz.3/64072, intron 29 of 30)	chr10	73471458	73479578	8121	-	414152	uc001jsa.2	-7963	ENSG00000214688	C10orf105	chromosome 10 open reading frame 105
chr19	1747884	1748407	524	.	634	.	16.1905	-1	0.14148	262	1.08	1.53	Distal Intergenic	chr19	1753662	1775444	21783	+	390874	uc010xgr.2	-5255	ENSG00000205922	ONECUT3	one cut homeobox 3
chr14	24630333	24630856	524	.	921	.	16.1963	-1	0.14138	262	1.76	2.22	Promoter (<=1kb)	chr14	24629729	24635774	6046	+	10379	uc001wmq.3	604	ENSG00000213928	IRF9	interferon regulatory factor 9
chr12	56521846	56522369	524	.	574	.	16.2006	-1	0.14149	262	0.94	1.38	Promoter (<=1kb)	chr12	56521986	56538460	16475	+	23344	uc001sjq.3	0	ENSG00000139641	ESYT1	extended synaptotagmin-like protein 1
chr22	29704159	29704682	524	.	818	.	16.2025	-1	0.14152	262	1.52	1.97	Promoter (1-2kb)	chr22	29703048	29708774	5727	+	10634	uc003afe.1	1111	ENSG00000185340	GAS2L1	growth arrest-specific 2 like 1
chr19	10527547	10528070	524	.	674	.	16.2096	-1	0.14201	262	1.17	1.62	Promoter (<=1kb)	chr19	10527449	10580307	52859	+	5141	uc021uow.1	98	ENSG00000065989	PDE4A	phosphodiesterase 4A, cAMP-specific
chr11	1649702	1650225	524	.	589	.	16.2151	-1	0.1422	262	0.98	1.42	Promoter (<=1kb)	chr11	1651033	1652159	1127	+	439915	uc001lty.3	-808	ENSG00000278302	KRTAP5-5	keratin associated protein 5-5
chr16	727155	727678	524	.	751	.	16.2215	-1	0.14239	262	1.36	1.81	Promoter (1-2kb)	chr16	726075	728267	2193	+	9028	uc002cis.1	1080	ENSG00000103269	RHBDL1	rhomboid, veinlet-like 1 (Drosophila)
chr11	126138700	126139223	524	.	632	.	16.229	-1	0.14213	262	1.07	1.52	Promoter (<=1kb)	chr11	126138935	126148027	9093	+	55572	uc001qdi.3	0	ENSG00000110074	FOXRED1	FAD-dependent oxidoreductase domain containing 1
chr19	39390202	39390725	524	.	710	.	16.2318	-1	0.14204	262	1.26	1.71	Promoter (<=1kb)	chr19	39369195	39390502	21308	-	22933	uc002ojt.2	0	ENSG00000068903	SIRT2	sirtuin 2
chr2	74426006	74426529	524	.	676	.	16.2344	-1	0.14211	262	1.18	1.63	Promoter (<=1kb)	chr2	74425690	74442424	16735	+	10797	uc002skj.3	316	ENSG00000065911	MTHFD2	methylenetetrahydrofolate dehydrogenase (NADP+ dependent) 2, methenyltetrahydrofolate cyclohydrolase
chr11	66056865	66057388	524	.	581	.	16.2405	-1	0.14248	262	0.96	1.4	Promoter (<=1kb)	chr11	66052051	66056638	4588	-	10897	uc001ohk.4	-227	ENSG00000174851	YIF1A	Yip1 interacting factor homolog A (S. cerevisiae)
chr1	202016346	202016869	524	.	780	.	16.2431	-1	0.14245	262	1.42	1.88	Distal Intergenic	chr1	201979690	201986315	6626	+	1999	uc001gxh.4	36656	ENSG00000163435	ELF3	E74-like factor 3 (ets domain transcription factor, epithelial-specific )
chr20	49434956	49435479	524	.	1000	.	16.2455	-1	0.14247	262	1.96	2.42	Intron (uc002xvp.1/55653, intron 2 of 3)	chr20	49411467	49457463	45997	+	55653	uc002xvp.1	23489	ENSG00000124243	BCAS4	breast carcinoma amplified sequence 4
chr8	8128099	8128622	524	.	704	.	16.2513	-1	0.14243	262	1.24	1.7	Distal Intergenic	chr8	8086092	8096448	10357	+	286042	uc011kwt.2	42007	ENSG00000173295	FAM86B3P	family with sequence similarity 86, member A pseudogene
chr19	58310627	58311150	524	.	677	.	16.2605	-1	0.14234	262	1.18	1.63	Exon (uc002qqf.2/54807, exon 3 of 3)	chr19	58318450	58326281	7832	-	79818	uc002qqg.3	15131	ENSG00000178935	ZNF552	zinc finger protein 552
chr11	71791878	71792401	524	.	930	.	16.2613	-1	0.14234	262	1.79	2.24	Promoter (<=1kb)	chr11	71713911	71791573	77663	-	4926	uc001orl.1	-305	ENSG00000137497	NUMA1	nuclear mitotic apparatus protein 1
chr20	62496574	62497097	524	.	606	.	16.2617	-1	0.14233	262	1.01	1.46	Promoter (<=1kb)	chr20	62496581	62522898	26318	+	7165	uc002ygy.3	0	ENSG00000101150	TPD52L2	tumor protein D52-like 2
chr17	74553805	74554328	524	.	790	.	16.2643	-1	0.14226	262	1.45	1.9	Promoter (<=1kb)	chr17	74553846	74561430	7585	+	100507246	uc002jsa.2	0	ENSG00000163597	SNHG16	small nucleolar RNA host gene 16
chr11	86153927	86154450	524	.	607	.	16.2716	-1	0.14278	262	1.02	1.46	Exon (uc001pbz.3/10873, exon 13 of 14)	chr11	86106217	86134151	27935	+	60494	uc001pby.2	47710	ENSG00000149201	CCDC81	coiled-coil domain containing 81
chr13	49343327	49343850	524	.	745	.	16.2856	-1	0.14392	262	1.34	1.79	Distal Intergenic	chr13	49280954	49281994	1041	+	57105	uc021rjl.1	62373	ENSG00000152207	CYSLTR2	cysteinyl leukotriene receptor 2
chr2	220110232	220110755	524	.	607	.	16.2868	-1	0.14417	262	1.02	1.46	Promoter (<=1kb)	chr2	220110201	220112548	2348	+	8576	uc010zky.2	31	ENSG00000115661	STK16	serine/threonine kinase 16
chr8	80942305	80942828	524	.	1000	.	16.2876	-1	0.14428	262	2.04	2.49	Promoter (<=1kb)	chr8	80831095	80942506	111412	-	28957	uc003ybp.3	0	ENSG00000147586	MRPS28	mitochondrial ribosomal protein S28
chr18	3450411	3450934	524	.	668	.	16.2916	-1	0.1447	262	1.16	1.61	Promoter (<=1kb)	chr18	3450172	3457111	6940	+	7050	uc010dkm.1	239	ENSG00000177426	TGIF1	TGFB-induced factor homeobox 1
chr2	76035233	76035756	524	.	751	.	16.2969	-1	0.14489	262	1.36	1.81	Distal Intergenic	chr2	75889832	75938111	48280	-	6936	uc002sno.3	-97122	ENSG00000005436	GCFC2	GC-rich sequence DNA-binding factor 2
chr19	55983966	55984489	524	.	710	.	16.3009	-1	0.14493	262	1.26	1.71	Distal Intergenic	chr19	55987699	55995854	8156	+	89887	uc002qld.3	-3210	ENSG00000197483	ZNF628	zinc finger protein 628
chr14	74219211	74219734	524	.	631	.	16.31	-1	0.14528	262	1.07	1.52	Intron (uc001xot.3/91748, intron 11 of 11)	chr14	74225450	74225522	73	+	100616158	uc021rwi.1	-5716	ENSG00000264741	MIR4505	microRNA 4505
chr19	18043381	18043904	524	.	909	.	16.3305	-1	0.14721	262	1.74	2.19	Promoter (<=1kb)	chr19	18043824	18054794	10971	+	115098	uc010xpz.2	0	ENSG00000007080	CCDC124	coiled-coil domain containing 124
chr14	37116289	37116812	524	.	552	.	16.3312	-1	0.14718	262	0.89	1.33	Distal Intergenic	chr14	37126773	37147011	20239	+	5083	uc001wty.4	-9961	ENSG00000198807	PAX9	paired box 9
chr22	40784034	40784557	524	.	555	.	16.3393	-1	0.1478	262	0.9	1.34	Intron (uc010gyc.1/27352, intron 1 of 8)	chr22	40766595	40802553	35959	+	27352	uc010gyc.1	17439	ENSG00000100359	SGSM3	small G protein signaling modulator 3
chr1	24396991	24397514	524	.	591	.	16.3402	-1	0.14781	262	0.98	1.42	Intron (uc001bim.4/127294, intron 12 of 28)	chr1	24382531	24393069	10539	-	127294	uc001bil.4	-3922	ENSG00000142661	MYOM3	myomesin 3
chr17	75084819	75085342	524	.	662	.	16.3458	-1	0.14807	262	1.14	1.59	Promoter (<=1kb)	chr17	75085235	75213181	127947	+	6397	uc021udx.1	0	ENSG00000129657	SEC14L1	SEC14-like lipid binding 1
chr9	139743804	139744327	524	.	664	.	16.3467	-1	0.14804	262	1.15	1.6	Promoter (<=1kb)	chr9	139743256	139745490	2235	+	29085	uc004cjq.4	548	ENSG00000054148	PHPT1	phosphohistidine phosphatase 1
chr1	152365390	152365913	524	.	864	.	16.3603	-1	0.14901	262	1.63	2.08	Distal Intergenic	chr1	152381719	152386750	5032	-	49860	uc001ezx.2	20837	ENSG00000143536	CRNN	cornulin
chr1	39191242	39191765	524	.	877	.	16.366	-1	0.14919	262	1.66	2.11	Distal Intergenic	chr1	39303869	39325495	21627	-	64121	uc001ccq.3	133730	ENSG00000116954	RRAGC	Ras-related GTP binding C
chr10	71097471	71097994	524	.	1000	.	16.3731	-1	0.14922	262	2.16	2.61	Intron (uc009xqc.2/3098, intron 4 of 5)	chr10	71078603	71149195	70593	+	3098	uc009xqd.3	18868	ENSG00000156515	HK1	hexokinase 1
chr8	90769730	90770253	524	.	629	.	16.3777	-1	0.14956	262	1.07	1.52	Promoter (<=1kb)	chr8	90769975	90803292	33318	+	8767	uc003yee.3	0	ENSG00000104312	RIPK2	receptor-interacting serine-threonine kinase 2
chr2	174849439	174849962	524	.	656	.	16.3825	-1	0.15012	262	1.13	1.58	Distal Intergenic	chr2	174771187	174830430	59244	-	6670	uc002uig.3	-19009	ENSG00000172845	SP3	Sp3 transcription factor
chr19	1853462	1853985	524	.	1000	.	16.404	-1	0.15188	262	2.57	3.03	3' UTR	chr19	1815245	1848452	33208	-	57455	uc002lua.4	-5010	ENSG00000079313	REXO1	REX1, RNA exonuclease 1 homolog
chr22	35872337	35872860	524	.	686	.	16.4088	-1	0.15212	262	1.2	1.65	Distal Intergenic	chr22	35937352	35950045	12694	+	23551	uc003anx.3	-64492	ENSG00000100302	RASD2	RASD family, member 2
chr1	33807960	33808483	524	.	546	.	16.4108	-1	0.15262	262	0.88	1.32	Intron (uc001bxe.1/1912, intron 6 of 6)	chr1	33789224	33815499	26276	-	1912	uc001bxe.1	7016	ENSG00000134686	PHC2	polyhomeotic homolog 2 (Drosophila)
chr19	36183068	36183591	524	.	1000	.	16.4253	-1	0.15382	262	2.02	2.48	Distal Intergenic	chr19	36158850	36164193	5344	-	100862728	uc002oax.1	-18875	ENSG00000226510	UPK1A-AS1	UPK1A antisense RNA 1
chr2	173701217	173701740	524	.	544	.	16.4271	-1	0.15399	262	0.88	1.31	Intron (uc002uhu.2/11069, intron 4 of 11)	chr2	173686315	173917620	231306	+	11069	uc002uhw.4	14902	ENSG00000091428	RAPGEF4	Rap guanine nucleotide exchange factor (GEF) 4
chr10	71025462	71025985	524	.	696	.	16.4294	-1	0.1543	262	1.22	1.68	Exon (uc001jpf.4/80201, exon 17 of 18)	chr10	71029756	71103745	73990	+	3098	uc009xqc.2	-3771	ENSG00000156515	HK1	hexokinase 1
chr4	147442943	147443466	524	.	603	.	16.4328	-1	0.15495	262	1.01	1.45	Promoter (<=1kb)	chr4	147175137	147443123	267987	-	84068	uc003ikr.2	0	ENSG00000120519	SLC10A7	solute carrier family 10, member 7
chr4	186733136	186733659	524	.	780	.	16.4471	-1	0.15643	262	1.42	1.88	Promoter (<=1kb)	chr4	186506598	186733410	226813	-	8470	uc003iyk.3	0	ENSG00000154556	SORBS2	sorbin and SH3 domain containing 2
chr22	46409495	46410018	524	.	596	.	16.4525	-1	0.15676	262	0.99	1.44	Downstream (2-3kb)	chr22	46402496	46406657	4162	+	730668	uc011aqu.1	6999	ENSG00000280424	LOC730668	dynein heavy chain -like pseudogene
chr1	192458996	192459519	524	.	781	.	16.4724	-1	0.15782	262	1.43	1.88	Distal Intergenic	chr1	192544857	192548085	3229	+	5996	uc010pou.1	-85338	ENSG00000090104	RGS1	regulator of G-protein signaling 1
chr5	32174390	32174913	524	.	681	.	16.473	-1	0.15797	262	1.19	1.64	Promoter (<=1kb)	chr5	32124824	32174425	49602	-	64083	uc003jhp.1	0	ENSG00000113384	GOLPH3	golgi phosphoprotein 3 (coat-protein)
chr16	68563938	68564461	524	.	703	.	16.473	-1	0.15798	262	1.24	1.7	Promoter (<=1kb)	chr16	68564048	68601039	36992	+	146198	uc002ewb.3	0	ENSG00000184939	ZFP90	ZFP90 zinc finger protein
chr10	71905523	71906046	524	.	651	.	16.4834	-1	0.15827	262	1.12	1.57	Promoter (<=1kb)	chr10	71897737	71906496	8760	-	219743	uc001jqq.4	450	ENSG00000156521	TYSND1	trypsin domain containing 1
chr17	64902947	64903470	524	.	704	.	16.4852	-1	0.15834	262	1.24	1.7	Distal Intergenic	chr17	64873348	64881395	8048	+	27091	uc010wqj.2	29599	ENSG00000075429	CACNG5	calcium channel, voltage-dependent, gamma subunit 5
chr4	7069134	7069657	524	.	949	.	16.4857	-1	0.15835	262	1.83	2.29	Promoter (<=1kb)	chr4	7061780	7069800	8021	-	80273	uc003gjy.1	143	ENSG00000109519	GRPEL1	GrpE-like 1, mitochondrial (E. coli)
chrX	100306826	100307349	524	.	1000	.	16.486	-1	0.15832	262	1.99	2.45	Promoter (<=1kb)	chrX	100264334	100307105	42772	-	79979	uc004egq.3	0	ENSG00000188917	TRMT2B	tRNA methyltransferase 2 homolog B
chr1	113258880	113259403	524	.	1000	.	16.4889	-1	0.15856	262	2.17	2.62	Promoter (<=1kb)	chr1	113252616	113257950	5335	-	333926	uc001ect.1	-930	ENSG00000155367	PPM1J	protein phosphatase, Mg2+/Mn2+ dependent, 1J
chrX	48334656	48335179	524	.	578	.	16.4941	-1	0.15896	262	0.95	1.39	Promoter (<=1kb)	chrX	48334549	48344752	10204	+	24140	uc004djn.1	107	ENSG00000068438	FTSJ1	FtsJ RNA methyltransferase homolog 1 (E. coli)
chr22	20810716	20811239	524	.	683	.	16.5064	-1	0.15934	262	1.2	1.65	Intron (uc002zsl.2/84861, intron 2 of 6)	chr22	20778874	20792146	13273	-	91179	uc002zsj.2	-18570	ENSG00000244486	SCARF2	scavenger receptor class F, member 2
chr1	27844319	27844842	524	.	694	.	16.5076	-1	0.15951	262	1.22	1.67	Distal Intergenic	chr1	27730734	27816678	85945	-	10163	uc001bof.2	-27641	ENSG00000158195	WASF2	WAS protein family, member 2
chr17	2309686	2310209	524	.	774	.	16.5102	-1	0.15958	262	1.41	1.86	Distal Intergenic	chr17	2287354	2304258	16905	-	4335	uc002fur.3	-5428	ENSG00000070444	MNT	MAX network transcriptional repressor
chr16	78133821	78134344	524	.	836	.	16.5125	-1	0.15963	262	1.56	2.01	Promoter (<=1kb)	chr16	78133327	78134096	770	+	51741	uc002ffi.2	494	ENSG00000186153	WWOX	WW domain containing oxidoreductase
chr8	56685446	56685969	524	.	697	.	16.5193	-1	0.16003	262	1.23	1.68	Promoter (<=1kb)	chr8	56651320	56685885	34566	-	137695	uc003xsh.1	0	ENSG00000167904	TMEM68	transmembrane protein 68
chr17	40118504	40119027	524	.	666	.	16.5307	-1	0.16117	262	1.15	1.61	Promoter (<=1kb)	chr17	40118759	40129754	10996	+	1267	uc002hyl.1	0	ENSG00000173786	CNP	2',3'-cyclic nucleotide 3' phosphodiesterase
chr9	88969074	88969597	524	.	760	.	16.5434	-1	0.16306	262	1.38	1.83	Promoter (<=1kb)	chr9	88902648	88969402	66755	-	79670	uc004aoq.3	0	ENSG00000083223	ZCCHC6	zinc finger, CCHC domain containing 6
chr7	138794065	138794588	524	.	817	.	16.5515	-1	0.16349	262	1.52	1.97	Promoter (<=1kb)	chr7	138728266	138794465	66200	-	56829	uc003vun.3	0	ENSG00000105939	ZC3HAV1	zinc finger CCCH-type, antiviral 1
chr8	145159104	145159627	524	.	592	.	16.5552	-1	0.16368	262	0.98	1.43	Promoter (<=1kb)	chr8	145153536	145159140	5605	-	81858	uc003zba.3	0	ENSG00000179526	SHARPIN	SHANK-associated RH domain interactor
chr13	113559913	113560436	524	.	549	.	16.5573	-1	0.16381	262	0.89	1.32	Intron (uc001vso.3/uc001vso.3, intron 1 of 2)	chr13	113622814	113752863	130050	+	23263	uc031qnk.1	-62378	ENSG00000126217	MCF2L	MCF.2 cell line derived transforming sequence-like
chr16	30538507	30539030	524	.	777	.	16.5615	-1	0.16414	262	1.42	1.87	Promoter (<=1kb)	chr16	30535322	30538095	2774	-	79724	uc010vew.2	-412	ENSG00000169957	ZNF768	zinc finger protein 768
chr17	73696776	73697299	524	.	996	.	16.5634	-1	0.16433	262	1.94	2.4	Intron (uc010wsf.1/29115, intron 5 of 8)	chr17	73717516	73753899	36384	+	3691	uc002jpg.3	-20217	ENSG00000132470	ITGB4	integrin, beta 4
chr1	214502376	214502899	524	.	585	.	16.5706	-1	0.16503	262	0.97	1.41	Intron (uc021piw.1/56950, intron 6 of 7)	chr1	214454565	214504413	49849	+	56950	uc021piw.1	47811	ENSG00000143499	SMYD2	SET and MYND domain containing 2
chr6	32812245	32812768	524	.	1000	.	16.5813	-1	0.16587	262	1.95	2.41	Promoter (<=1kb)	chr6	32808494	32812712	4219	-	5696	uc003ocf.3	0	ENSG00000204264	PSMB8	proteasome subunit beta 8
chr11	67120648	67121171	524	.	794	.	16.5957	-1	0.16698	262	1.46	1.91	Promoter (<=1kb)	chr11	67118236	67121067	2832	-	57804	uc001okm.4	0	ENSG00000175482	POLD4	polymerase (DNA-directed), delta 4, accessory subunit
chr14	95731984	95732507	524	.	621	.	16.5985	-1	0.16707	262	1.05	1.5	Intron (uc001yef.2/79789, intron 12 of 12)	chr14	95648276	95786245	137970	-	79789	uc001yef.2	53738	ENSG00000165959	CLMN	calmin (calponin-like, transmembrane)
chr2	70369256	70369779	524	.	665	.	16.6053	-1	0.16747	262	1.15	1.6	Distal Intergenic	chr2	70351168	70352448	1281	-	100133985	uc002sgg.4	-16808	ENSG00000231327	LOC100133985	uncharacterized LOC100133985
chr2	161113883	161114406	524	.	929	.	16.6159	-1	0.16855	262	1.78	2.24	Intron (uc010fow.1/3694, intron 9 of 9)	chr2	160998493	161128399	129907	-	3694	uc010fow.1	13993	ENSG00000115221	ITGB6	integrin, beta 6
chr15	101889568	101890091	524	.	610	.	16.6341	-1	0.16957	262	1.02	1.47	Intron (uc010bpd.3/5046, intron 9 of 18)	chr15	101847456	101849509	2054	-	100507472	uc021sxx.1	-40059	NA	LOC100507472	uncharacterized LOC100507472
chr13	76334695	76335218	524	.	639	.	16.6365	-1	0.16971	262	1.09	1.54	Promoter (<=1kb)	chr13	76334797	76434006	99210	+	4008	uc001vjv.3	0	ENSG00000136153	LMO7	LIM domain 7
chr2	128166081	128166604	524	.	565	.	16.6405	-1	0.16997	262	0.92	1.36	Distal Intergenic	chr2	128175996	128186822	10827	+	5624	uc002tok.3	-9392	ENSG00000115718	PROC	protein C (inactivator of coagulation factors Va and VIIIa)
chr16	21964448	21964971	524	.	852	.	16.6447	-1	0.17061	262	1.6	2.05	Promoter (<=1kb)	chr16	21964609	21994668	30060	+	7385	uc002djx.3	0	ENSG00000140740	UQCRC2	ubiquinol-cytochrome c reductase core protein II
chr4	184328357	184328880	524	.	634	.	16.6636	-1	0.17304	262	1.08	1.53	Distal Intergenic	chr4	184365789	184369049	3261	+	55602	uc003ivp.1	-36909	ENSG00000168564	CDKN2AIP	CDKN2A interacting protein
chr3	158445704	158446227	524	.	557	.	16.6675	-1	0.17352	262	0.9	1.34	Intron (uc003fci.3/5918, intron 5 of 5)	chr3	158414897	158450275	35379	-	5918	uc003fci.3	4048	ENSG00000118849	RARRES1	retinoic acid receptor responder (tazarotene induced) 1
chr15	42783416	42783939	524	.	563	.	16.6839	-1	0.17504	262	0.92	1.36	Distal Intergenic	chr15	42787504	42825259	37756	+	8773	uc001zpz.2	-3565	ENSG00000092531	SNAP23	synaptosomal-associated protein, 23kDa
chr14	73925237	73925760	524	.	609	.	16.6874	-1	0.17523	262	1.02	1.47	Promoter (<=1kb)	chr14	73741918	73925286	183369	-	8650	uc001xny.1	0	ENSG00000133961	NUMB	numb homolog (Drosophila)
chr9	37754052	37754575	524	.	585	.	16.7209	-1	0.17774	262	0.97	1.41	Promoter (<=1kb)	chr9	37753802	37778433	24632	+	158234	uc011lqo.2	250	ENSG00000165275	TRMT10B	tRNA methyltransferase 10B
chr9	74656699	74657222	524	.	559	.	16.7249	-1	0.17783	262	0.91	1.35	Distal Intergenic	chr9	74666297	74675521	9225	-	138240	uc004aip.3	18299	ENSG00000204669	C9orf57	chromosome 9 open reading frame 57
chr11	65265027	65265550	524	.	645	.	16.7262	-1	0.1779	262	1.1	1.55	Promoter (<=1kb)	chr11	65265233	65273939	8707	+	378938	uc010roh.3	0	ENSG00000251562	MALAT1	metastasis associated lung adenocarcinoma transcript 1 (non-protein coding)
chr9	97688423	97688946	524	.	654	.	16.7306	-1	0.17819	262	1.12	1.58	Intron (uc004aux.2/84909, intron 6 of 7)	chr9	97683486	97695955	12470	+	84909	uc004avb.2	4937	ENSG00000148120	C9orf3	chromosome 9 open reading frame 3
chr17	1478176	1478699	524	.	577	.	16.7343	-1	0.17849	262	0.95	1.39	3' UTR	chr17	1421283	1466110	44828	-	5306	uc010cjt.3	-12066	ENSG00000174238	PITPNA	phosphatidylinositol transfer protein, alpha
chr9	6412634	6413157	524	.	544	.	16.7376	-1	0.17847	262	0.87	1.31	Promoter (<=1kb)	chr9	6413151	6507051	93901	+	115426	uc003zjy.3	0	ENSG00000147854	UHRF2	ubiquitin-like with PHD and ring finger domains 2, E3 ubiquitin protein ligase
chr18	32621150	32621673	524	.	577	.	16.7479	-1	0.17869	262	0.95	1.39	Promoter (<=1kb)	chr18	32621324	32707579	86256	+	10982	uc002kyf.2	0	ENSG00000166974	MAPRE2	microtubule-associated protein, RP/EB family, member 2
chr15	99974957	99975480	524	.	596	.	16.7579	-1	0.17916	262	0.99	1.44	Distal Intergenic	chr15	100106133	100256629	150497	+	4205	uc002bve.3	-130653	ENSG00000068305	MEF2A	myocyte enhancer factor 2A
chr18	7871740	7872263	524	.	557	.	16.7684	-1	0.18015	262	0.9	1.34	Intron (uc002knn.4/5797, intron 2 of 30)	chr18	7946929	8406859	459931	+	5797	uc010wzl.2	-74666	ENSG00000173482	PTPRM	protein tyrosine phosphatase, receptor type, M
chr7	105603570	105604093	524	.	664	.	16.7685	-1	0.18017	262	1.15	1.6	Promoter (<=1kb)	chr7	105603657	105655659	52003	+	222256	uc011kls.1	0	ENSG00000128536	CDHR3	cadherin-related family member 3
chr17	73008651	73009174	524	.	699	.	16.7736	-1	0.18054	262	1.23	1.69	Promoter (<=1kb)	chr17	73008780	73017356	8577	+	3396	uc002jmm.3	0	ENSG00000167862	ICT1	immature colon carcinoma transcript 1
chr1	149981935	149982458	524	.	684	.	16.7801	-1	0.18121	262	1.2	1.65	Promoter (<=1kb)	chr1	149912232	149982686	70455	-	56957	uc001etn.3	228	ENSG00000264522	OTUD7B	OTU deubiquitinase 7B
chr14	50583249	50583772	524	.	922	.	16.7842	-1	0.18176	262	1.77	2.22	Promoter (<=1kb)	chr14	50575350	50583297	7948	-	79609	uc001wxo.1	0	ENSG00000100483	VCPKMT	valosin containing protein lysine (K) methyltransferase
chr19	40898958	40899481	524	.	563	.	16.7877	-1	0.18212	262	0.92	1.36	Promoter (2-3kb)	chr19	40885178	40896094	10917	-	147746	uc002onp.3	-2864	ENSG00000160396	HIPK4	homeodomain interacting protein kinase 4
chr2	55844771	55845294	524	.	800	.	16.7929	-1	0.18223	262	1.47	1.93	Promoter (<=1kb)	chr2	55775514	55845113	69600	-	57223	uc002rzb.3	0	ENSG00000275052	PPP4R3B	protein phosphatase 4, regulatory subunit 3B
chr5	137673606	137674129	524	.	715	.	16.7931	-1	0.18227	262	1.27	1.72	Promoter (<=1kb)	chr5	137673704	137685418	11715	+	51307	uc003lcw.3	0	ENSG00000120709	FAM53C	family with sequence similarity 53, member C
chr8	120845201	120845724	524	.	756	.	16.799	-1	0.18265	262	1.37	1.82	Promoter (<=1kb)	chr8	120743014	120845074	102061	-	6873	uc003you.3	-127	ENSG00000064313	TAF2	TAF2 RNA polymerase II, TATA box binding protein (TBP)-associated factor, 150kDa
chr2	219867130	219867653	524	.	574	.	16.8035	-1	0.18267	262	0.94	1.38	Promoter (<=1kb)	chr2	219866937	219880444	13508	+	100129175	uc031rrh.1	193	ENSG00000224090	LOC100129175	uncharacterized LOC100129175
chr11	47789178	47789701	524	.	822	.	16.807	-1	0.1827	262	1.52	1.98	Promoter (<=1kb)	chr11	47738069	47788993	50925	-	23360	uc009ylv.3	-185	ENSG00000109920	FNBP4	formin binding protein 4
chr5	141258867	141259390	524	.	820	.	16.8103	-1	0.18262	262	1.52	1.98	Promoter (<=1kb)	chr5	141232673	141257944	25272	-	5097	uc003llp.3	-923	ENSG00000156453	PCDH1	protocadherin 1
chr17	8023084	8023607	524	.	601	.	16.8146	-1	0.18282	262	1	1.45	Promoter (<=1kb)	chr17	7999218	8022234	23017	-	59344	uc010vuo.2	-850	ENSG00000179148	ALOXE3	arachidonate lipoxygenase 3
chr14	61188542	61189065	524	.	608	.	16.8146	-1	0.18281	262	1.02	1.47	Promoter (1-2kb)	chr14	61176256	61190852	14597	-	51804	uc001xfc.3	1787	ENSG00000100625	SIX4	SIX homeobox 4
chr1	245026866	245027389	524	.	654	.	16.8274	-1	0.18345	262	1.12	1.58	Promoter (<=1kb)	chr1	245013602	245027827	14226	-	3192	uc001iaz.1	438	ENSG00000153187	HNRNPU	heterogeneous nuclear ribonucleoprotein U (scaffold attachment factor A)
chr7	148024612	148025135	524	.	623	.	16.8417	-1	0.18356	262	1.05	1.5	Intron (uc003weu.2/26047, intron 21 of 23)	chr7	148036553	148118088	81536	+	26047	uc003wev.2	-11418	ENSG00000174469	CNTNAP2	contactin associated protein-like 2
chr21	48055693	48056216	524	.	1000	.	16.8459	-1	0.18361	262	2.39	2.84	Promoter (<=1kb)	chr21	48055507	48075276	19770	+	3275	uc021wkc.1	186	ENSG00000160310	PRMT2	protein arginine methyltransferase 2
chr6	12313554	12314077	524	.	666	.	16.8463	-1	0.1836	262	1.15	1.61	Distal Intergenic	chr6	12290529	12293113	2585	+	1906	uc010jpb.3	23025	ENSG00000078401	EDN1	endothelin 1
chr4	926016	926539	524	.	551	.	16.8476	-1	0.18354	262	0.89	1.33	Promoter (<=1kb)	chr4	843065	926174	83110	-	2580	uc003gbm.4	0	ENSG00000178950	GAK	cyclin G associated kinase
chr9	130880029	130880552	524	.	1000	.	16.8628	-1	0.18381	262	2.53	2.99	Promoter (<=1kb)	chr9	130873450	130881013	7564	-	100289019	uc004btg.1	461	NA	SLC25A25-AS1	SLC25A25 antisense RNA 1
chr1	10438884	10439407	524	.	653	.	16.866	-1	0.18397	262	1.12	1.57	3' UTR	chr1	10459085	10480201	21117	+	5226	uc001arc.3	-19678	ENSG00000142657	PGD	phosphogluconate dehydrogenase
chr21	30397208	30397731	524	.	675	.	16.8667	-1	0.18393	262	1.18	1.63	Promoter (<=1kb)	chr21	30396938	30426807	29870	+	10600	uc002ymw.3	270	ENSG00000156256	USP16	ubiquitin specific peptidase 16
chr7	139345283	139345806	524	.	602	.	16.8676	-1	0.18406	262	1	1.45	Intron (uc003vvd.4/28996, intron 13 of 14)	chr7	139246316	139477693	231378	-	28996	uc003vvd.4	131887	ENSG00000064393	HIPK2	homeodomain interacting protein kinase 2
chr12	59431156	59431679	524	.	655	.	16.8688	-1	0.18408	262	1.13	1.58	Distal Intergenic	chr12	59265937	59314319	48383	-	121227	uc001sqr.4	-116837	ENSG00000139263	LRIG3	leucine-rich repeats and immunoglobulin-like domains 3
chr19	1261983	1262506	524	.	558	.	16.8708	-1	0.18418	262	0.91	1.34	Downstream (2-3kb)	chr19	1269267	1272603	3337	+	1153	uc010dsg.1	-6761	ENSG00000099622	CIRBP	cold inducible RNA binding protein
chr15	41062064	41062587	524	.	574	.	16.8805	-1	0.18484	262	0.94	1.38	Promoter (<=1kb)	chr15	41062159	41064648	2490	+	643338	uc010bby.3	0	ENSG00000188277	C15orf62	chromosome 15 open reading frame 62
chrX	16804047	16804570	524	.	701	.	16.8992	-1	0.18556	262	1.23	1.69	Promoter (<=1kb)	chrX	16804555	16862642	58088	+	55787	uc004cxq.2	0	ENSG00000086712	TXLNG	taxilin gamma
chr17	56295964	56296487	524	.	975	.	16.9027	-1	0.18576	262	1.89	2.35	Promoter (<=1kb)	chr17	56282797	56296666	13870	-	54903	uc002ivr.2	179	ENSG00000011143	MKS1	Meckel syndrome, type 1
chr8	37888347	37888870	524	.	758	.	16.9038	-1	0.18585	262	1.37	1.83	Promoter (<=1kb)	chr8	37888020	37917883	29864	+	1978	uc003xks.3	327	ENSG00000187840	EIF4EBP1	eukaryotic translation initiation factor 4E binding protein 1
chr1	28585884	28586407	524	.	954	.	16.9041	-1	0.18583	262	1.84	2.3	Promoter (<=1kb)	chr1	28585963	28609002	23040	+	83667	uc001bps.3	0	ENSG00000130766	SESN2	sestrin 2
chr4	87856884	87857407	524	.	639	.	16.9055	-1	0.18585	262	1.09	1.54	Promoter (<=1kb)	chr4	87857562	87869723	12162	+	4299	uc003hqi.1	-155	ENSG00000172493	AFF1	AF4/FMR2 family, member 1
chr5	54448134	54448657	524	.	578	.	16.916	-1	0.18671	262	0.95	1.39	Intron (uc003jpn.2/166979, intron 10 of 11)	chr5	54455984	54463129	7146	+	493869	uc003jpq.2	-7327	ENSG00000164294	GPX8	glutathione peroxidase 8 (putative)
chr1	16693902	16694425	524	.	586	.	16.917	-1	0.18672	262	0.97	1.41	Promoter (<=1kb)	chr1	16693525	16722607	29083	+	26099	uc010ocb.2	377	ENSG00000055070	SZRD1	SUZ RNA binding domain containing 1
chr4	41992504	41993027	524	.	834	.	16.9172	-1	0.18674	262	1.55	2.01	Promoter (<=1kb)	chr4	41992523	42089551	97029	+	10463	uc003gwl.3	0	ENSG00000014824	SLC30A9	solute carrier family 30 (zinc transporter), member 9
chr1	33472422	33472945	524	.	723	.	16.9203	-1	0.18678	262	1.29	1.74	Intron (uc001bwn.3/uc001bwn.3, intron 1 of 1)	chr1	33473541	33502512	28972	-	204	uc001bwo.2	29567	ENSG00000004455	AK2	adenylate kinase 2
chr5	121499288	121499811	524	.	613	.	16.921	-1	0.18678	262	1.03	1.48	Intron (uc021ycz.1/100505841, intron 1 of 2)	chr5	121495871	121518358	22488	+	100505841	uc021ycz.1	3417	NA	LOC100505841	zinc finger protein 474-like
chr1	151254085	151254608	524	.	983	.	16.9557	-1	0.18773	262	1.91	2.37	Promoter (<=1kb)	chr1	151254094	151260882	6789	+	57592	uc001exp.1	0	ENSG00000143373	ZNF687	zinc finger protein 687
chr2	39923423	39923946	524	.	641	.	16.9567	-1	0.18767	262	1.09	1.54	Intron (uc021vgg.1/130733, intron 1 of 3)	chr2	39893035	39945096	52062	+	130733	uc010fam.2	30388	ENSG00000152154	TMEM178A	transmembrane protein 178A
chr20	30160294	30160817	524	.	869	.	16.9572	-1	0.18769	262	1.64	2.09	Promoter (<=1kb)	chr20	30155510	30161066	5557	-	100874042	uc031rsr.1	249	ENSG00000230613	HM13-AS1	HM13 antisense RNA 1
chr9	135905478	135906001	524	.	635	.	16.9703	-1	0.18826	262	1.08	1.53	Promoter (<=1kb)	chr9	135906062	135931148	25087	+	9328	uc010mzz.2	-61	ENSG00000148308	GTF3C5	general transcription factor IIIC, polypeptide 5, 63kDa
chr5	16931092	16931615	524	.	661	.	16.9778	-1	0.18871	262	1.14	1.59	Intron (uc003jft.4/4651, intron 40 of 40)	chr5	16662016	16936385	274370	-	4651	uc003jft.4	4770	ENSG00000145555	MYO10	myosin X
chr7	989414	989937	524	.	594	.	16.9803	-1	0.18871	262	0.99	1.43	Intron (uc003sjo.4/11033, intron 10 of 10)	chr7	937537	994306	56770	-	11033	uc003sjo.4	4369	ENSG00000105963	ADAP1	ArfGAP with dual PH domains 1
chr11	64127004	64127527	524	.	550	.	16.981	-1	0.18873	262	0.89	1.32	Promoter (<=1kb)	chr11	64126625	64139687	13063	+	8986	uc001oad.3	379	ENSG00000162302	RPS6KA4	ribosomal protein S6 kinase, 90kDa, polypeptide 4
chr2	230786728	230787251	524	.	784	.	16.9835	-1	0.18882	262	1.43	1.89	Promoter (<=1kb)	chr2	230787207	230877825	90619	+	130888	uc002vqa.3	0	ENSG00000153832	FBXO36	F-box protein 36
chr3	49130338	49130861	524	.	570	.	16.9912	-1	0.18886	262	0.93	1.37	Promoter (<=1kb)	chr3	49067142	49130902	63761	-	54870	uc010hkq.3	41	ENSG00000198218	QRICH1	glutamine-rich 1
chr3	111111903	111112426	524	.	545	.	16.9932	-1	0.18893	262	0.88	1.31	Distal Intergenic	chr3	111260926	111325925	65000	+	10225	uc003dxv.3	-148500	ENSG00000153283	CD96	CD96 molecule
chr19	58521064	58521587	524	.	550	.	16.9964	-1	0.18932	262	0.89	1.33	Downstream (2-3kb)	chr19	58488441	58514714	26274	-	80095	uc002qqw.3	-6350	ENSG00000166704	ZNF606	zinc finger protein 606
chr1	11159959	11160482	524	.	749	.	16.9999	-1	0.1895	262	1.35	1.8	Promoter (<=1kb)	chr1	11126676	11159938	33263	-	5394	uc001asa.3	-21	ENSG00000171824	EXOSC10	exosome component 10
chr17	73127864	73128387	524	.	547	.	17.0013	-1	0.18951	262	0.88	1.32	Promoter (<=1kb)	chr17	73126320	73127890	1571	-	30833	uc002jmx.3	0	ENSG00000125458	NT5C	5', 3'-nucleotidase, cytosolic
chr8	145733812	145734335	524	.	878	.	17.0019	-1	0.18951	262	1.66	2.11	Promoter (<=1kb)	chr8	145734552	145736589	2038	+	113655	uc003zdi.1	-217	ENSG00000167700	MFSD3	major facilitator superfamily domain containing 3
chr19	13914175	13914698	524	.	800	.	17.0089	-1	0.18963	262	1.47	1.93	Promoter (<=1kb)	chr19	13915606	13943044	27439	+	65249	uc010xng.1	-908	ENSG00000132003	ZSWIM4	zinc finger, SWIM-type containing 4
chr3	49977629	49978152	524	.	769	.	17.0128	-1	0.19017	262	1.4	1.85	Promoter (<=1kb)	chr3	49977477	50095436	117960	+	10180	uc011bdh.2	152	ENSG00000004534	RBM6	RNA binding motif protein 6
chr17	74519303	74519826	524	.	832	.	17.0141	-1	0.19025	262	1.55	2	Distal Intergenic	chr17	74523668	74541458	17791	+	768206	uc002jrw.1	-3842	ENSG00000214140	PRCD	progressive rod-cone degeneration
chr14	77492570	77493093	524	.	623	.	17.0146	-1	0.19028	262	1.05	1.5	Promoter (1-2kb)	chr14	77490886	77495042	4157	-	64207	uc001xsy.4	1949	ENSG00000119669	IRF2BPL	interferon regulatory factor 2 binding protein-like
chr6	116892391	116892914	524	.	1000	.	17.0223	-1	0.19053	262	2.06	2.51	Promoter (<=1kb)	chr6	116892583	116914436	21854	+	51389	uc003pxb.3	0	ENSG00000111832	RWDD1	RWD domain containing 1
chr22	30279420	30279943	524	.	565	.	17.0323	-1	0.19141	262	0.92	1.36	Promoter (<=1kb)	chr22	30279158	30426857	147700	+	8897	uc003agu.4	262	ENSG00000100330	MTMR3	myotubularin related protein 3
chr3	9217292	9217815	524	.	651	.	17.0326	-1	0.19144	262	1.12	1.57	Intron (uc003brf.2/9901, intron 21 of 21)	chr3	9056426	9258444	202019	-	9901	uc003bri.1	40629	ENSG00000196220	SRGAP3	SLIT-ROBO Rho GTPase activating protein 3
chr4	4250096	4250619	524	.	686	.	17.0327	-1	0.19143	262	1.2	1.65	Promoter (<=1kb)	chr4	4237269	4249959	12691	-	85013	uc003ghr.1	-137	ENSG00000132406	TMEM128	transmembrane protein 128
chr15	63074481	63075004	524	.	591	.	17.0333	-1	0.19143	262	0.98	1.42	Intron (uc002alb.4/83660, intron 41 of 55)	chr15	63050789	63077037	26249	+	83660	uc002ald.3	23692	ENSG00000171914	TLN2	talin 2
chr9	22009308	22009831	524	.	626	.	17.0381	-1	0.1917	262	1.06	1.51	Promoter (<=1kb)	chr9	22002902	22009312	6411	-	1030	uc003zpn.3	0	ENSG00000147883	CDKN2B	cyclin-dependent kinase inhibitor 2B (p15, inhibits CDK4)
chr2	62515140	62515663	524	.	569	.	17.0417	-1	0.19201	262	0.93	1.37	Distal Intergenic	chr2	62432961	62433052	92	+	100847087	uc031rod.1	82179	ENSG00000266097	MIR5192	microRNA 5192
chr5	139742939	139743462	524	.	861	.	17.0542	-1	0.19246	262	1.62	2.07	Exon (uc003lfj.2/83697, exon 8 of 21)	chr5	139739787	139752463	12677	+	83697	uc003lfj.2	3152	ENSG00000113073	SLC4A9	solute carrier family 4, sodium bicarbonate cotransporter, member 9
chr6	7051315	7051838	524	.	707	.	17.0588	-1	0.1927	262	1.25	1.7	Distal Intergenic	chr6	7107830	7252213	144384	+	6239	uc021yky.1	-55992	ENSG00000124782	RREB1	ras responsive element binding protein 1
chr1	28523604	28524127	524	.	734	.	17.0656	-1	0.19301	262	1.31	1.77	Distal Intergenic	chr1	28473677	28520447	46771	-	5724	uc001bpm.4	-3157	ENSG00000169403	PTAFR	platelet-activating factor receptor
chr7	6048346	6048869	524	.	599	.	17.066	-1	0.19302	262	1	1.44	Promoter (<=1kb)	chr7	6012870	6048737	35868	-	5395	uc003spk.3	0	ENSG00000122512	PMS2	PMS1 homolog 2, mismatch repair system component
chr12	57081511	57082034	524	.	715	.	17.0662	-1	0.193	262	1.27	1.72	Promoter (<=1kb)	chr12	57057125	57081781	24657	-	10728	uc001slw.4	0	ENSG00000110958	PTGES3	prostaglandin E synthase 3 (cytosolic)
chr5	150080334	150080857	524	.	953	.	17.0691	-1	0.19307	262	1.84	2.3	Promoter (<=1kb)	chr5	150070352	150080669	10318	-	55696	uc003lst.3	0	ENSG00000086589	RBM22	RNA binding motif protein 22
chr18	21579087	21579610	524	.	734	.	17.0711	-1	0.19345	262	1.31	1.77	Intron (uc002kuu.3/125488, intron 1 of 13)	chr18	21572737	21715574	142838	+	125488	uc002kuu.3	6350	ENSG00000168234	TTC39C	tetratricopeptide repeat domain 39C
chr10	71145485	71146008	524	.	569	.	17.0731	-1	0.19362	262	0.93	1.37	Intron (uc001jpg.4/3098, intron 16 of 21)	chr10	71163958	71169038	5081	-	6865	uc001jpm.2	23030	ENSG00000075073	TACR2	tachykinin receptor 2
chr22	42196761	42197284	524	.	750	.	17.0795	-1	0.19388	262	1.35	1.81	Promoter (<=1kb)	chr22	42196678	42222303	25626	+	79879	uc003bbh.1	83	ENSG00000100147	CCDC134	coiled-coil domain containing 134
chr14	89895276	89895799	524	.	551	.	17.0849	-1	0.19394	262	0.89	1.33	Intron (uc001xxo.4/1112, intron 6 of 6)	chr14	89883698	89886137	2440	+	400236	uc001xxq.3	11578	ENSG00000258920	FOXN3-AS1	FOXN3 antisense RNA 1
chr3	193807496	193808019	524	.	546	.	17.086	-1	0.19405	262	0.88	1.32	Distal Intergenic	chr3	193853931	193855073	1143	+	3280	uc011bst.2	-45912	ENSG00000114315	HES1	hes family bHLH transcription factor 1
chr7	127291811	127292334	524	.	753	.	17.0862	-1	0.19402	262	1.36	1.81	Promoter (<=1kb)	chr7	127292202	127732659	440458	+	27044	uc003vmi.3	0	ENSG00000197157	SND1	staphylococcal nuclease and tudor domain containing 1
chr15	93460960	93461483	524	.	709	.	17.0913	-1	0.1945	262	1.25	1.71	Intron (uc002bsm.2/1106, intron 3 of 9)	chr15	93447703	93492463	44761	+	1106	uc010urb.2	13257	ENSG00000173575	CHD2	chromodomain helicase DNA binding protein 2
chr14	75749534	75750057	524	.	662	.	17.0929	-1	0.19447	262	1.14	1.6	Downstream (<1kb)	chr14	75746346	75748937	2592	+	2353	uc010asi.3	3188	ENSG00000170345	FOS	FBJ murine osteosarcoma viral oncogene homolog
chr7	12610118	12610641	524	.	737	.	17.0931	-1	0.19452	262	1.32	1.77	Promoter (<=1kb)	chr7	12610203	12693228	83026	+	85477	uc003ssn.4	0	ENSG00000006747	SCIN	scinderin
chr1	200877653	200878176	524	.	817	.	17.0978	-1	0.19462	262	1.51	1.97	Exon (uc001gvo.4/55765, exon 7 of 10)	chr1	200863949	200884864	20916	+	55765	uc010ppm.2	13704	ENSG00000163362	C1orf106	chromosome 1 open reading frame 106
chr12	72233469	72233992	524	.	698	.	17.1095	-1	0.19462	262	1.23	1.68	Promoter (<=1kb)	chr12	72233487	72291721	58235	+	64786	uc009zrv.2	0	ENSG00000121749	TBC1D15	TBC1 domain family, member 15
chr15	39874130	39874653	524	.	692	.	17.1115	-1	0.19472	262	1.21	1.67	Promoter (<=1kb)	chr15	39873280	39889668	16389	+	7057	uc001zkh.3	850	ENSG00000137801	THBS1	thrombospondin 1
chr11	102322910	102323433	524	.	676	.	17.1117	-1	0.1948	262	1.18	1.63	Promoter (<=1kb)	chr11	102267056	102323775	56720	-	114908	uc001pha.3	342	ENSG00000152558	TMEM123	transmembrane protein 123
chr14	54908154	54908677	524	.	1000	.	17.1125	-1	0.19481	262	3	3.44	Promoter (<=1kb)	chr14	54893647	54908148	14502	-	10175	uc001xat.1	-6	ENSG00000100528	CNIH1	cornichon family AMPA receptor auxiliary protein 1
chr2	44588785	44589308	524	.	1000	.	17.119	-1	0.19518	262	3.72	4.23	Promoter (<=1kb)	chr2	44589043	44684400	95358	+	79823	uc002rul.2	0	ENSG00000143919	CAMKMT	calmodulin-lysine N-methyltransferase
chr7	139875304	139875827	524	.	564	.	17.1235	-1	0.19569	262	0.92	1.36	Promoter (<=1kb)	chr7	139784546	139876741	92196	-	80853	uc003vvm.3	914	ENSG00000006459	KDM7A	lysine (K)-specific demethylase 7A
chr11	119223805	119224328	524	.	627	.	17.1237	-1	0.19567	262	1.06	1.51	Distal Intergenic	chr11	119209652	119217383	7732	-	83552	uc001pwj.2	-6422	ENSG00000259159	MFRP	membrane frizzled-related protein
chr20	48231974	48232497	524	.	602	.	17.1271	-1	0.19583	262	1	1.45	Distal Intergenic	chr20	48120411	48184707	64297	-	5740	uc002xut.3	-47267	ENSG00000124212	PTGIS	prostaglandin I2 (prostacyclin) synthase
chr19	42772667	42773190	524	.	1000	.	17.1275	-1	0.1959	262	2.23	2.67	Distal Intergenic	chr19	42751717	42759309	7593	-	2077	uc002ote.4	-13358	ENSG00000105722	ERF	Ets2 repressor factor
chr5	145826943	145827466	524	.	622	.	17.1304	-1	0.19593	262	1.05	1.5	Promoter (<=1kb)	chr5	145826873	145859779	32907	+	10915	uc011dbt.2	70	ENSG00000113649	TCERG1	transcription elongation regulator 1
chr7	42972115	42972638	524	.	748	.	17.1307	-1	0.19592	262	1.35	1.8	Promoter (<=1kb)	chr7	42971939	42977453	5515	+	64983	uc003tia.3	176	ENSG00000106591	MRPL32	mitochondrial ribosomal protein L32
chr20	3733444	3733967	524	.	589	.	17.1322	-1	0.19593	262	0.98	1.42	3' UTR	chr20	3734146	3748452	14307	-	54976	uc002wjh.2	14485	ENSG00000101220	C20orf27	chromosome 20 open reading frame 27
chr9	124308302	124308825	524	.	552	.	17.1327	-1	0.1959	262	0.89	1.33	Distal Intergenic	chr9	124329399	124547809	218411	+	153090	uc004bln.3	-20574	ENSG00000136848	DAB2IP	DAB2 interacting protein
chr16	85591955	85592478	524	.	601	.	17.1366	-1	0.19585	262	1	1.45	Distal Intergenic	chr16	85645029	85709812	64784	+	23199	uc002fiw.3	-52551	ENSG00000131149	GSE1	Gse1 coiled-coil protein
chr15	52971417	52971940	524	.	665	.	17.1366	-1	0.19584	262	1.15	1.6	Promoter (<=1kb)	chr15	52876942	52970953	94012	-	56204	uc010bfg.1	-464	ENSG00000047346	FAM214A	family with sequence similarity 214, member A
chr14	52781358	52781881	524	.	717	.	17.1373	-1	0.19592	262	1.27	1.73	Promoter (<=1kb)	chr14	52781016	52795322	14307	+	5732	uc001wzr.3	342	ENSG00000125384	PTGER2	prostaglandin E receptor 2 (subtype EP2), 53kDa
chr3	126680140	126680663	524	.	695	.	17.1588	-1	0.19675	262	1.22	1.67	Downstream (<1kb)	chr3	126707437	126756235	48799	+	5361	uc003ejg.3	-26774	ENSG00000114554	PLXNA1	plexin A1
chr3	12598088	12598611	524	.	574	.	17.1908	-1	0.19855	262	0.94	1.38	Promoter (<=1kb)	chr3	12598513	12625210	26698	+	23609	uc003bxd.4	0	ENSG00000075975	MKRN2	makorin ring finger protein 2
chr6	144537265	144537788	524	.	910	.	17.1908	-1	0.19854	262	1.74	2.19	Exon (uc021zgl.1/uc021zgl.1, exon 1 of 1)	chr6	144471654	144513076	41423	+	8676	uc003qks.4	65611	ENSG00000135604	STX11	syntaxin 11
chr4	467744	468267	524	.	726	.	17.1935	-1	0.19859	262	1.29	1.75	Promoter (<=1kb)	chr4	433773	467998	34226	-	170960	uc003gaf.5	0	ENSG00000182903	ZNF721	zinc finger protein 721
chr11	126337699	126338222	524	.	573	.	17.1978	-1	0.19862	262	0.94	1.38	Intron (uc001qea.3/84623, intron 12 of 16)	chr11	126277129	126284536	7408	+	6484	uc001qdz.3	60570	ENSG00000110080	ST3GAL4	ST3 beta-galactoside alpha-2,3-sialyltransferase 4
chr8	67341022	67341545	524	.	580	.	17.2012	-1	0.19873	262	0.96	1.4	Promoter (<=1kb)	chr8	67331822	67341212	9391	-	100505676	uc022avk.2	0	ENSG00000246145	RRS1-AS1	RRS1 antisense RNA 1 (head to head)
chr8	67976210	67976733	524	.	607	.	17.2018	-1	0.19868	262	1.02	1.46	Promoter (<=1kb)	chr8	67976603	68070831	94229	+	79848	uc003xxg.1	0	ENSG00000104218	CSPP1	centrosome and spindle pole associated protein 1
chr9	130336246	130336769	524	.	963	.	17.2024	-1	0.1987	262	1.86	2.32	Intron (uc004bri.3/64855, intron 13 of 13)	chr9	130267618	130341268	73651	-	64855	uc004bri.3	4499	ENSG00000136830	FAM129B	family with sequence similarity 129, member B
chr3	124553854	124554377	524	.	619	.	17.2046	-1	0.19885	262	1.04	1.49	Intron (uc003eho.3/3693, intron 10 of 14)	chr3	124481795	124536557	54763	-	3693	uc010hrx.3	-17297	ENSG00000082781	ITGB5	integrin, beta 5
chr4	140587118	140587641	524	.	645	.	17.2062	-1	0.19888	262	1.1	1.55	Promoter (<=1kb)	chr4	140586922	140625406	38485	+	4258	uc003ihy.3	196	ENSG00000085871	MGST2	microsomal glutathione S-transferase 2
chrX	132677921	132678444	524	.	622	.	17.2066	-1	0.19889	262	1.05	1.5	Intron (uc004exe.2/2719, intron 1 of 7)	chrX	132435064	132549205	114142	-	2239	uc004exc.1	-128716	ENSG00000076716	GPC4	glypican 4
chr13	21714657	21715180	524	.	932	.	17.2094	-1	0.19903	262	1.79	2.25	Promoter (<=1kb)	chr13	21714653	21723224	8572	+	10284	uc001uns.3	4	ENSG00000150459	SAP18	Sin3A-associated protein, 18kDa
chr2	88927227	88927750	524	.	738	.	17.2111	-1	0.19923	262	1.33	1.78	Promoter (<=1kb)	chr2	88856259	88927094	70836	-	9451	uc002stc.4	-133	ENSG00000172071	EIF2AK3	eukaryotic translation initiation factor 2-alpha kinase 3
chr16	10672402	10672925	524	.	686	.	17.2238	-1	0.1998	262	1.2	1.65	Promoter (1-2kb)	chr16	10622279	10674539	52261	-	2013	uc002czx.3	1614	ENSG00000213853	EMP2	epithelial membrane protein 2
chr11	64949873	64950396	524	.	959	.	17.2359	-1	0.20031	262	1.85	2.31	Promoter (<=1kb)	chr11	64949304	64979477	30174	+	823	uc001odg.2	569	ENSG00000014216	CAPN1	calpain 1, (mu/I) large subunit
chr2	102857400	102857923	524	.	1000	.	17.2417	-1	0.2006	262	1.98	2.44	Downstream (1-2kb)	chr2	102803466	102855811	52346	+	8808	uc002tbt.3	53934	ENSG00000115598	IL1RL2	interleukin 1 receptor-like 2
chr7	129648913	129649436	524	.	1000	.	17.2439	-1	0.20091	262	2.09	2.55	Distal Intergenic	chr7	129658126	129680941	22816	-	51530	uc010lma.3	31505	ENSG00000091732	ZC3HC1	zinc finger, C3HC-type containing 1
chr3	44379904	44380427	524	.	962	.	17.244	-1	0.20089	262	1.86	2.32	Promoter (<=1kb)	chr3	44379944	44401294	21351	+	285343	uc003cnc.4	0	ENSG00000179152	TCAIM	T cell activation inhibitor, mitochondrial
chr8	145060697	145061220	524	.	650	.	17.2456	-1	0.20101	262	1.11	1.57	Promoter (<=1kb)	chr8	145051320	145060635	9316	-	84875	uc003zal.4	-62	ENSG00000178685	PARP10	poly (ADP-ribose) polymerase family, member 10
chr7	117313456	117313979	524	.	648	.	17.2538	-1	0.20163	262	1.11	1.56	Distal Intergenic	chr7	117199518	117204842	5325	+	1080	uc003vje.1	113938	ENSG00000001626	CFTR	cystic fibrosis transmembrane conductance regulator (ATP-binding cassette sub-family C, member 7)
chr6	114291262	114291785	524	.	576	.	17.254	-1	0.20163	262	0.95	1.39	Promoter (<=1kb)	chr6	114257320	114291888	34569	-	3066	uc003pwc.2	103	ENSG00000196591	HDAC2	histone deacetylase 2
chr14	69865293	69865816	524	.	1000	.	17.2568	-1	0.20165	262	2.19	2.64	Promoter (<=1kb)	chr14	69865385	69896193	30809	+	55334	uc001xld.4	0	ENSG00000029364	SLC39A9	solute carrier family 39, member 9
chr15	33360975	33361498	524	.	837	.	17.2653	-1	0.20237	262	1.56	2.02	Promoter (<=1kb)	chr15	33057745	33360233	302489	-	342184	uc001zhf.5	-742	ENSG00000248905	FMN1	formin 1
chr18	61603678	61604201	524	.	690	.	17.2762	-1	0.20324	262	1.21	1.66	Downstream (1-2kb)	chr18	61616588	61627645	11058	+	284293	uc010dqj.3	-12387	ENSG00000221887	HMSD	histocompatibility (minor) serpin domain containing
chr4	57301630	57302153	524	.	676	.	17.2932	-1	0.20484	262	1.18	1.63	Promoter (<=1kb)	chr4	57301915	57327534	25620	+	10606	uc003hbs.1	0	ENSG00000128050	PAICS	phosphoribosylaminoimidazole carboxylase, phosphoribosylaminoimidazole succinocarboxamide synthetase
chr3	47823730	47824253	524	.	698	.	17.2949	-1	0.20504	262	1.23	1.68	Promoter (<=1kb)	chr3	47627378	47823596	196219	-	6599	uc011bbd.1	-134	ENSG00000173473	SMARCC1	SWI/SNF related, matrix associated, actin dependent regulator of chromatin, subfamily c, member 1
chr14	57046661	57047184	524	.	578	.	17.3123	-1	0.20667	262	0.95	1.39	Promoter (<=1kb)	chr14	57046511	57080615	34105	+	54916	uc001xck.3	150	ENSG00000070269	TMEM260	transmembrane protein 260
chr21	38445834	38446357	524	.	717	.	17.314	-1	0.2068	262	1.27	1.73	Promoter (<=1kb)	chr21	38445575	38516945	71371	+	7267	uc010gne.1	259	ENSG00000182670	TTC3	tetratricopeptide repeat domain 3
chr5	111564431	111564954	524	.	1000	.	17.3159	-1	0.20699	262	2.1	2.56	Promoter (<=1kb)	chr5	111478138	111564411	86274	-	64097	uc003kpp.1	-20	ENSG00000129595	EPB41L4A	erythrocyte membrane protein band 4.1 like 4A
chr22	42244511	42245034	524	.	610	.	17.3316	-1	0.20775	262	1.02	1.47	Intron (uc003bba.1/uc003bba.1, intron 1 of 1)	chr22	42229106	42302375	73270	+	6721	uc003bbi.3	15405	ENSG00000198911	SREBF2	sterol regulatory element binding transcription factor 2
chr10	27608996	27609519	524	.	624	.	17.3367	-1	0.20825	262	1.06	1.5	Distal Intergenic	chr10	27534782	27541235	6454	-	387646	uc001its.2	-67761	ENSG00000230445	LRRC37A6P	leucine rich repeat containing 37, member A6, pseudogene
chr1	182358940	182359463	524	.	602	.	17.3468	-1	0.20889	262	1	1.45	Promoter (1-2kb)	chr1	182350839	182360539	9701	-	2752	uc001gpa.2	1076	ENSG00000135821	GLUL	glutamate-ammonia ligase
chr22	39833540	39834063	524	.	641	.	17.3472	-1	0.20888	262	1.09	1.55	Downstream (<1kb)	chr22	39828165	39833133	4969	+	100506472	uc021wpx.1	5375	NA	LOC100506472	uncharacterized LOC100506472
chr3	32022973	32023496	524	.	1000	.	17.3495	-1	0.20899	262	2.37	2.83	Promoter (<=1kb)	chr3	31702317	32023342	321026	-	114884	uc011axf.2	0	ENSG00000144645	OSBPL10	oxysterol binding protein-like 10
chr6	117804222	117804745	524	.	702	.	17.3533	-1	0.20937	262	1.24	1.69	Promoter (<=1kb)	chr6	117803820	117870960	67141	+	285761	uc003pxr.1	402	ENSG00000164465	DCBLD1	discoidin, CUB and LCCL domain containing 1
chr8	120886620	120887143	524	.	623	.	17.3536	-1	0.20937	262	1.05	1.5	Promoter (<=1kb)	chr8	120885900	121063157	177258	+	64798	uc003yow.4	720	ENSG00000155792	DEPTOR	DEP domain containing MTOR-interacting protein
chr16	52532781	52533304	524	.	809	.	17.3539	-1	0.20935	262	1.49	1.95	Intron (uc002egw.2/27324, intron 6 of 6)	chr16	52471918	52580806	108889	-	27324	uc002egw.2	47502	ENSG00000103460	TOX3	TOX high mobility group box family member 3
chr8	142051384	142051907	524	.	772	.	17.36	-1	0.20997	262	1.41	1.86	Distal Intergenic	chr8	141668481	142011412	342932	-	5747	uc003yvt.3	-39972	ENSG00000169398	PTK2	protein tyrosine kinase 2
chr22	20747979	20748502	524	.	862	.	17.3607	-1	0.21	262	1.62	2.08	Promoter (<=1kb)	chr22	20748405	20762753	14349	+	7625	uc002zsg.4	0	ENSG00000185252	ZNF74	zinc finger protein 74
chr7	99006437	99006960	524	.	559	.	17.3711	-1	0.21101	262	0.91	1.35	Promoter (<=1kb)	chr7	99006592	99015494	8903	+	8896	uc011kiu.1	0	ENSG00000106245	BUD31	BUD31 homolog
chr11	107436346	107436869	524	.	618	.	17.3935	-1	0.21273	262	1.04	1.49	Promoter (<=1kb)	chr11	107373453	107436424	62972	-	91801	uc010rvr.2	0	ENSG00000137760	ALKBH8	alkB homolog 8, tRNA methyltransferase
chr6	2841421	2841944	524	.	666	.	17.3941	-1	0.21274	262	1.15	1.6	Promoter (<=1kb)	chr6	2832566	2842283	9718	-	1992	uc003mub.4	339	ENSG00000021355	SERPINB1	serpin peptidase inhibitor, clade B (ovalbumin), member 1
chr1	27191527	27192050	524	.	605	.	17.3963	-1	0.21294	262	1.01	1.46	Promoter (1-2kb)	chr1	27189633	27190947	1315	+	2810	uc001bnc.1	1894	ENSG00000175793	SFN	stratifin
chr9	137221015	137221538	524	.	859	.	17.404	-1	0.21384	262	1.62	2.07	Promoter (2-3kb)	chr9	137218316	137332431	114116	+	6256	uc004cfb.2	2699	ENSG00000186350	RXRA	retinoid X receptor, alpha
chr19	41618793	41619316	524	.	997	.	17.4052	-1	0.21402	262	1.94	2.4	Promoter (1-2kb)	chr19	41620353	41629163	8811	+	1572	uc021uuv.1	-1037	ENSG00000197446	CYP2F1	cytochrome P450, family 2, subfamily F, polypeptide 1
chr18	47018707	47019230	524	.	1000	.	17.4158	-1	0.21503	262	3.63	4.09	Promoter (<=1kb)	chr18	47007548	47018935	11388	-	100526842	uc021ujt.1	0	ENSG00000177576	RPL17-C18orf32	RPL17-C18orf32 readthrough
chr16	8891698	8892221	524	.	1000	.	17.4323	-1	0.21652	262	3.04	3.48	Promoter (<=1kb)	chr16	8891670	8900891	9222	+	5373	uc010uye.1	28	ENSG00000140650	PMM2	phosphomannomutase 2
chr14	91789725	91790248	524	.	638	.	17.4352	-1	0.21656	262	1.09	1.54	Intron (uc010aty.3/440193, intron 18 of 29)	chr14	91737667	91752006	14340	-	440193	uc001xzj.3	-37719	ENSG00000015133	CCDC88C	coiled-coil domain containing 88C
chr2	148777982	148778505	524	.	634	.	17.4363	-1	0.21666	262	1.08	1.53	Promoter (<=1kb)	chr2	148687966	148778329	90364	-	5000	uc002twj.3	0	ENSG00000115947	ORC4	origin recognition complex, subunit 4
chr11	6502631	6503154	524	.	569	.	17.4418	-1	0.21687	262	0.93	1.37	Promoter (<=1kb)	chr11	6495913	6502709	6797	-	23647	uc001mdk.3	0	ENSG00000132254	ARFIP2	ADP-ribosylation factor interacting protein 2
chr5	96038596	96039119	524	.	1000	.	17.444	-1	0.2169	262	2.23	2.68	Promoter (<=1kb)	chr5	96038493	96075822	37330	+	831	uc011cup.2	103	ENSG00000153113	CAST	calpastatin
chr16	67880459	67880982	524	.	575	.	17.4505	-1	0.21702	262	0.94	1.39	Promoter (<=1kb)	chr16	67880819	67902788	21970	+	10204	uc010vkf.1	0	ENSG00000102898	NUTF2	nuclear transport factor 2
chr15	65477163	65477686	524	.	624	.	17.4537	-1	0.2171	262	1.05	1.5	Promoter (<=1kb)	chr15	65442784	65477563	34780	-	10845	uc002aom.3	0	ENSG00000166855	CLPX	caseinolytic mitochondrial matrix peptidase chaperone subunit
chr9	117266594	117267117	524	.	617	.	17.4574	-1	0.21711	262	1.04	1.49	Promoter (<=1kb)	chr9	117164360	117267736	103377	-	25861	uc004biz.4	619	ENSG00000095397	DFNB31	deafness, autosomal recessive 31
chr9	139378988	139379511	524	.	560	.	17.4611	-1	0.21725	262	0.91	1.35	Promoter (<=1kb)	chr9	139334548	139378211	43664	-	9919	uc010nbn.3	-777	ENSG00000148396	SEC16A	SEC16 homolog A, endoplasmic reticulum export factor
chr17	42402831	42403354	524	.	684	.	17.4639	-1	0.21742	262	1.2	1.65	Promoter (<=1kb)	chr17	42396993	42402217	5225	-	51629	uc002igm.2	-614	ENSG00000013306	SLC25A39	solute carrier family 25, member 39
chr1	116325634	116326157	524	.	816	.	17.4727	-1	0.21802	262	1.51	1.97	Distal Intergenic	chr1	116242626	116311426	68801	-	845	uc001efx.4	-14208	ENSG00000118729	CASQ2	calsequestrin 2 (cardiac muscle)
chr22	46451236	46451759	524	.	687	.	17.4845	-1	0.21864	262	1.2	1.66	Promoter (1-2kb)	chr22	46446339	46450024	3686	-	55267	uc003bgq.1	-1212	ENSG00000182257	PRR34	proline rich 34
chr7	158649081	158649604	524	.	1000	.	17.4845	-1	0.21863	262	2.16	2.61	Promoter (<=1kb)	chr7	158649269	158738883	89615	+	55112	uc003woe.4	0	ENSG00000126870	WDR60	WD repeat domain 60
chr17	61920238	61920761	524	.	800	.	17.4878	-1	0.21876	262	1.47	1.93	Promoter (<=1kb)	chr17	61909441	61920351	10911	-	6603	uc010deb.1	0	ENSG00000108604	SMARCD2	SWI/SNF related, matrix associated, actin dependent regulator of chromatin, subfamily d, member 2
chr19	11546370	11546893	524	.	569	.	17.4954	-1	0.21937	262	0.93	1.37	Promoter (<=1kb)	chr19	11546456	11558412	11957	+	5589	uc002mrv.1	0	ENSG00000130175	PRKCSH	protein kinase C substrate 80K-H
chr11	118443274	118443797	524	.	546	.	17.4956	-1	0.21935	262	0.88	1.32	Promoter (<=1kb)	chr11	118443102	118473747	30646	+	372	uc001ptq.3	172	ENSG00000095139	ARCN1	archain 1
chr4	87849181	87849704	524	.	635	.	17.4968	-1	0.21939	262	1.08	1.53	Intron (uc003hqf.1/100506746, intron 1 of 2)	chr4	87846046	87856002	9957	-	100506746	uc003hqf.1	6298	ENSG00000163633	LOC100506746	uncharacterized LOC100506746
chr12	26276130	26276653	524	.	599	.	17.5183	-1	0.22076	262	1	1.44	Promoter (1-2kb)	chr12	26272959	26278003	5045	-	79365	uc001rhb.3	1350	ENSG00000123095	BHLHE41	basic helix-loop-helix family, member e41
chr17	40118117	40118640	524	.	666	.	17.5295	-1	0.22157	262	1.15	1.61	Promoter (<=1kb)	chr17	40118759	40129754	10996	+	1267	uc002hyl.1	-119	ENSG00000173786	CNP	2',3'-cyclic nucleotide 3' phosphodiesterase
chr11	65819924	65820447	524	.	1000	.	17.5304	-1	0.22161	262	2.62	3.08	Promoter (<=1kb)	chr11	65819816	65821319	1504	+	10992	uc031qbn.1	108	ENSG00000087365	SF3B2	splicing factor 3b, subunit 2, 145kDa
chr17	41956063	41956586	524	.	742	.	17.5341	-1	0.222	262	1.33	1.79	Intron (uc002ien.1/4355, intron 1 of 11)	chr17	41952727	41977991	25265	-	4355	uc002ien.1	21405	ENSG00000108852	MPP2	membrane protein, palmitoylated 2 (MAGUK p55 subfamily member 2)
chr19	54023847	54024370	524	.	555	.	17.5375	-1	0.22253	262	0.9	1.34	Promoter (<=1kb)	chr19	54024177	54083523	59347	+	55422	uc002qbx.1	0	ENSG00000130844	ZNF331	zinc finger protein 331
chr16	57220424	57220947	524	.	683	.	17.5434	-1	0.22317	262	1.2	1.65	Promoter (<=1kb)	chr16	57220258	57239181	18924	+	89970	uc002ele.1	166	ENSG00000159579	RSPRY1	ring finger and SPRY domain containing 1
chr19	41120223	41120746	524	.	626	.	17.5488	-1	0.22345	262	1.06	1.51	Promoter (<=1kb)	chr19	41120017	41135725	15709	+	8425	uc010xvp.1	206	ENSG00000090006	LTBP4	latent transforming growth factor beta binding protein 4
chr19	11253172	11253695	524	.	689	.	17.5564	-1	0.22387	262	1.21	1.66	Distal Intergenic	chr19	11257831	11266484	8654	-	147841	uc002mql.2	12789	ENSG00000161888	SPC24	SPC24, NDC80 kinetochore complex component
chr8	90996680	90997203	524	.	1000	.	17.5634	-1	0.22441	262	2.09	2.54	Promoter (<=1kb)	chr8	90945564	90996899	51336	-	4683	uc003yei.1	0	ENSG00000104320	NBN	nibrin
chr3	13036218	13036741	524	.	634	.	17.5687	-1	0.22492	262	1.08	1.53	Intron (uc011auw.2/9922, intron 14 of 14)	chr3	12938542	13028536	89995	-	9922	uc003bxu.4	-7682	ENSG00000144711	IQSEC1	IQ motif and Sec7 domain 1
chr16	50840367	50840890	524	.	767	.	17.603	-1	0.2262	262	1.4	1.85	Distal Intergenic	chr16	50821697	50826616	4920	+	1540	uc021tic.1	18670	ENSG00000083799	CYLD	cylindromatosis (turban tumor syndrome)
chr1	32135716	32136239	524	.	790	.	17.6056	-1	0.22636	262	1.45	1.9	Exon (uc001btk.1/1307, exon 49 of 71)	chr1	32095463	32110838	15376	-	553115	uc001bth.2	-24878	ENSG00000162517	PEF1	penta-EF-hand domain containing 1
chr14	105560074	105560597	524	.	871	.	17.6083	-1	0.22655	262	1.64	2.1	Distal Intergenic	chr14	105515737	105531754	16018	-	29933	uc001yqd.3	-28320	ENSG00000183484	GPR132	G protein-coupled receptor 132
chr11	58910255	58910778	524	.	708	.	17.6162	-1	0.22704	262	1.25	1.71	Promoter (<=1kb)	chr11	58910318	58922511	12194	+	63901	uc001nno.3	0	ENSG00000166801	FAM111A	family with sequence similarity 111, member A
chr14	91784034	91784557	524	.	581	.	17.63	-1	0.22808	262	0.96	1.4	Intron (uc010aty.3/440193, intron 17 of 29)	chr14	91737667	91752006	14340	-	440193	uc001xzj.3	-32028	ENSG00000015133	CCDC88C	coiled-coil domain containing 88C
chr19	44036533	44037056	524	.	544	.	17.6321	-1	0.22818	262	0.87	1.31	Promoter (<=1kb)	chr19	44037340	44040284	2945	+	284346	uc002ows.3	-284	ENSG00000176472	ZNF575	zinc finger protein 575
chr16	10922879	10923402	524	.	1000	.	17.6367	-1	0.22864	262	2.26	2.71	Distal Intergenic	chr16	10855083	10912621	57539	-	780776	uc002dad.3	-10258	ENSG00000166676	TVP23A	trans-golgi network vesicle protein 23 homolog A (S. cerevisiae)
chr12	25348055	25348578	524	.	557	.	17.6571	-1	0.23032	262	0.9	1.34	Promoter (<=1kb)	chr12	25348150	25357949	9800	+	144363	uc001rgn.3	0	ENSG00000205707	LYRM5	LYR motif containing 5
chr3	169951258	169951781	524	.	544	.	17.6592	-1	0.2304	262	0.87	1.31	Intron (uc003fgs.2/5584, intron 1 of 17)	chr3	169940220	170023770	83551	+	5584	uc003fgs.2	11038	ENSG00000163558	PRKCI	protein kinase C, iota
chr22	41843421	41843944	524	.	1000	.	17.6626	-1	0.23061	262	3.1	3.56	Promoter (<=1kb)	chr22	41829492	41843027	13536	-	10766	uc003azz.1	-394	ENSG00000183864	TOB2	transducer of ERBB2, 2
chr6	27114557	27115080	524	.	561	.	17.6792	-1	0.23212	262	0.91	1.35	Promoter (<=1kb)	chr6	27114861	27115341	481	+	85235	uc003niz.4	0	ENSG00000274997	HIST1H2AH	histone cluster 1, H2ah
chr10	38691397	38691920	524	.	631	.	17.6839	-1	0.23222	262	1.07	1.52	Promoter (<=1kb)	chr10	38671998	38691780	19783	-	285961	uc009xmd.2	0	NA	SEPT7P9	septin 7 pseudogene 9
chr19	49956747	49957270	524	.	936	.	17.687	-1	0.23227	262	1.8	2.26	Promoter (<=1kb)	chr19	49956473	49974305	17833	+	126133	uc002pnt.3	274	ENSG00000161618	ALDH16A1	aldehyde dehydrogenase 16 family, member A1
chr15	28196845	28197368	524	.	719	.	17.6944	-1	0.23257	262	1.28	1.73	Exon (uc001zbh.4/4948, exon 18 of 24)	chr15	28000023	28344458	344436	-	4948	uc001zbh.4	147090	ENSG00000104044	OCA2	oculocutaneous albinism II
chr15	78832691	78833214	524	.	590	.	17.6984	-1	0.23293	262	0.98	1.42	Promoter (<=1kb)	chr15	78832747	78841563	8817	+	5685	uc002bdu.4	0	ENSG00000041357	PSMA4	proteasome subunit alpha 4
chr12	12713944	12714467	524	.	573	.	17.7025	-1	0.2332	262	0.94	1.38	Promoter (<=1kb)	chr12	12626216	12715448	89233	-	80824	uc001rao.2	981	ENSG00000111266	DUSP16	dual specificity phosphatase 16
chr6	157542369	157542892	524	.	626	.	17.704	-1	0.23314	262	1.06	1.51	Distal Intergenic	chr6	157710054	157745253	35200	-	729515	uc003sih.4	202361	ENSG00000215712	TMEM242	transmembrane protein 242
chr22	47169462	47169985	524	.	592	.	17.7075	-1	0.23336	262	0.98	1.43	Promoter (<=1kb)	chr22	47169824	47571342	401519	+	25771	uc003bif.3	0	ENSG00000054611	TBC1D22A	TBC1 domain family, member 22A
chr10	24746850	24747373	524	.	573	.	17.7138	-1	0.23362	262	0.94	1.38	Intron (uc001irs.3/56243, intron 6 of 18)	chr10	24755460	24836417	80958	+	56243	uc001irx.3	-8087	ENSG00000120549	KIAA1217	KIAA1217
chr10	115511048	115511571	524	.	683	.	17.7193	-1	0.23389	262	1.2	1.65	Promoter (<=1kb)	chr10	115511213	115542192	30980	+	79949	uc001lar.2	0	ENSG00000148735	PLEKHS1	pleckstrin homology domain containing, family S member 1
chr19	17622901	17623424	524	.	1000	.	17.7253	-1	0.23411	262	2.11	2.56	Promoter (<=1kb)	chr19	17622432	17632097	9666	+	25796	uc002ngw.3	469	ENSG00000130313	PGLS	6-phosphogluconolactonase
chr2	178483339	178483862	524	.	1000	.	17.7309	-1	0.2344	262	3.04	3.49	Promoter (<=1kb)	chr2	178479026	178483694	4669	-	92104	uc002ulo.3	0	ENSG00000197557	TTC30A	tetratricopeptide repeat domain 30A
chr14	103453493	103454016	524	.	584	.	17.7434	-1	0.2351	262	0.96	1.41	Intron (uc001ymi.1/9578, intron 32 of 36)	chr14	103410228	103430987	20760	-	9578	uc001ymj.1	-22506	ENSG00000198752	CDC42BPB	CDC42 binding protein kinase beta (DMPK-like)
chr12	123850071	123850594	524	.	965	.	17.7621	-1	0.23603	262	1.86	2.33	Promoter (<=1kb)	chr12	123805246	123849388	44143	-	55206	uc001uet.2	-683	ENSG00000139697	SBNO1	strawberry notch homolog 1 (Drosophila)
chr11	6411379	6411902	524	.	801	.	17.7658	-1	0.23652	262	1.48	1.93	Promoter (<=1kb)	chr11	6411644	6416008	4365	+	6609	uc001mcv.2	0	ENSG00000166311	SMPD1	sphingomyelin phosphodiesterase 1, acid lysosomal
chr9	117267845	117268368	524	.	979	.	17.7766	-1	0.23779	262	1.9	2.36	Promoter (<=1kb)	chr9	117164360	117267736	103377	-	25861	uc004biz.4	-109	ENSG00000095397	DFNB31	deafness, autosomal recessive 31
chr7	66147206	66147729	524	.	683	.	17.7789	-1	0.23784	262	1.2	1.65	Promoter (<=1kb)	chr7	66147151	66276448	129298	+	27342	uc003tvg.3	55	ENSG00000154710	RABGEF1	RAB guanine nucleotide exchange factor (GEF) 1
chr2	20306664	20307187	524	.	744	.	17.7896	-1	0.23863	262	1.34	1.79	Distal Intergenic	chr2	20232411	20251789	19379	-	9741	uc002rdm.3	-54875	ENSG00000068697	LAPTM4A	lysosomal protein transmembrane 4 alpha
chr17	72428009	72428532	524	.	1000	.	17.7947	-1	0.23914	262	1.95	2.41	Promoter (<=1kb)	chr17	72427667	72443568	15902	+	55890	uc002jkp.3	342	ENSG00000170412	GPRC5C	G protein-coupled receptor, class C, group 5, member C
chr22	38731875	38732398	524	.	574	.	17.7985	-1	0.23932	262	0.94	1.38	Exon (uc010gxm.2/400927, exon 6 of 10)	chr22	38686697	38714089	27393	-	1454	uc003avk.3	-17786	ENSG00000213923	CSNK1E	casein kinase 1, epsilon
chr19	46273606	46274129	524	.	885	.	17.7985	-1	0.23931	262	1.67	2.13	Promoter (<=1kb)	chr19	46272976	46274923	1948	-	1760	uc021uwb.1	794	ENSG00000104936	DMPK	dystrophia myotonica-protein kinase
chr19	10946997	10947520	524	.	906	.	17.8111	-1	0.23997	262	1.73	2.18	Promoter (<=1kb)	chr19	10943114	10946983	3870	-	11018	uc002mpy.3	-14	ENSG00000099203	TMED1	transmembrane p24 trafficking protein 1
chr1	22231362	22231885	524	.	916	.	17.82	-1	0.24076	262	1.75	2.21	Intron (uc001bfj.3/3339, intron 96 of 96)	chr1	22213708	22222803	9096	-	3339	uc009vqe.1	-8559	ENSG00000142798	HSPG2	heparan sulfate proteoglycan 2
chr11	67782013	67782536	524	.	704	.	17.8222	-1	0.24096	262	1.24	1.7	Promoter (1-2kb)	chr11	67783591	67796743	13153	+	221	uc001onb.3	-1055	ENSG00000006534	ALDH3B1	aldehyde dehydrogenase 3 family, member B1
chr12	56223484	56224007	524	.	637	.	17.8243	-1	0.24104	262	1.08	1.53	Promoter (<=1kb)	chr12	56214744	56223420	8677	-	85406	uc001shx.1	-64	ENSG00000135392	DNAJC14	DnaJ (Hsp40) homolog, subfamily C, member 14
chr9	131085436	131085959	524	.	792	.	17.8342	-1	0.24185	262	1.45	1.91	Promoter (<=1kb)	chr9	131085278	131096351	11074	+	51117	uc010mxy.3	158	ENSG00000167113	COQ4	coenzyme Q4
chr18	72394482	72395005	524	.	616	.	17.8433	-1	0.24191	262	1.04	1.48	Intron (uc010xfc.2/55628, intron 2 of 3)	chr18	72342923	72516583	173661	+	55628	uc010xfc.2	51559	ENSG00000215421	ZNF407	zinc finger protein 407
chr1	205561161	205561684	524	.	816	.	17.8463	-1	0.24202	262	1.51	1.97	Exon (uc001hcv.4/148808, exon 7 of 10)	chr1	205548758	205572046	23289	+	148808	uc010prm.2	12403	ENSG00000174514	MFSD4	major facilitator superfamily domain containing 4
chr11	26593690	26594213	524	.	565	.	17.8479	-1	0.24197	262	0.92	1.36	Promoter (<=1kb)	chr11	26580579	26593815	13237	-	143662	uc001mqw.3	0	ENSG00000169550	MUC15	mucin 15, cell surface associated
chr14	21737358	21737881	524	.	1000	.	17.8711	-1	0.24372	262	1.99	2.45	Promoter (<=1kb)	chr14	21677296	21737638	60343	-	3183	uc001vzw.3	0	ENSG00000092199	HNRNPC	heterogeneous nuclear ribonucleoprotein C (C1/C2)
chr1	19578224	19578747	524	.	842	.	17.8723	-1	0.24373	262	1.58	2.03	Promoter (<=1kb)	chr1	19578075	19586622	8548	+	51154	uc001bbs.3	149	ENSG00000053372	MRTO4	MRT4 homolog, ribosome maturation factor
chr11	67374127	67374650	524	.	581	.	17.8837	-1	0.24457	262	0.96	1.4	Promoter (<=1kb)	chr11	67374323	67380012	5690	+	4723	uc001omj.2	0	ENSG00000167792	NDUFV1	NADH dehydrogenase (ubiquinone) flavoprotein 1, 51kDa
chr18	45688536	45689059	524	.	589	.	17.8878	-1	0.24519	262	0.98	1.42	Promoter (2-3kb)	chr18	45553639	45691937	138299	-	201501	uc010dnu.3	2878	ENSG00000184828	ZBTB7C	zinc finger and BTB domain containing 7C
chr8	101118438	101118961	524	.	563	.	17.8895	-1	0.2456	262	0.92	1.36	Promoter (<=1kb)	chr8	100973276	101118344	145069	-	26166	uc003yjb.1	-94	ENSG00000132554	RGS22	regulator of G-protein signaling 22
chr9	110194801	110195324	524	.	573	.	17.9052	-1	0.24685	262	0.94	1.38	Distal Intergenic	chr9	110247133	110250728	3596	-	9314	uc004bdf.2	55404	ENSG00000136826	KLF4	Kruppel-like factor 4 (gut)
chr1	33815963	33816486	524	.	748	.	17.9083	-1	0.24688	262	1.35	1.8	Promoter (<=1kb)	chr1	33789224	33815499	26276	-	1912	uc001bxe.1	-464	ENSG00000134686	PHC2	polyhomeotic homolog 2 (Drosophila)
chr22	46481706	46482229	524	.	653	.	17.9114	-1	0.24715	262	1.12	1.57	Promoter (<=1kb)	chr22	46481877	46507518	25642	+	400931	uc003bgu.2	0	ENSG00000197182	MIRLET7BHG	MIRLET7B host gene
chr3	132378880	132379403	524	.	636	.	17.9184	-1	0.24776	262	1.08	1.53	Promoter (<=1kb)	chr3	132379140	132396944	17805	+	79876	uc003epa.4	0	ENSG00000081307	UBA5	ubiquitin-like modifier activating enzyme 5
chr7	5468213	5468736	524	.	842	.	17.9244	-1	0.24813	262	1.57	2.03	Distal Intergenic	chr7	5429103	5465045	35943	-	84629	uc003sok.1	-3168	ENSG00000182095	TNRC18	trinucleotide repeat containing 18
chr10	43133980	43134503	524	.	996	.	17.9291	-1	0.24839	262	1.94	2.4	Promoter (<=1kb)	chr10	43077042	43133992	56951	-	7582	uc001jae.1	0	ENSG00000196693	ZNF33B	zinc finger protein 33B
chr19	46010663	46011186	524	.	570	.	17.9368	-1	0.24878	262	0.93	1.37	Promoter (<=1kb)	chr19	46010688	46030240	19553	+	7408	uc002pcg.3	0	ENSG00000125753	VASP	vasodilator-stimulated phosphoprotein
chr4	124667	125190	524	.	558	.	17.943	-1	0.24926	262	0.91	1.35	Promoter (<=1kb)	chr4	124402	156490	32089	+	255403	uc003fzw.4	265	ENSG00000250312	ZNF718	zinc finger protein 718
chr1	1397423	1397946	524	.	575	.	17.9432	-1	0.24925	262	0.94	1.39	Intron (uc001aft.2/219293, intron 10 of 11)	chr1	1407164	1431582	24419	+	83858	uc001afv.3	-9218	ENSG00000160072	ATAD3B	ATPase family, AAA domain containing 3B
chr2	20101600	20102123	524	.	775	.	17.9475	-1	0.24955	262	1.42	1.87	Promoter (<=1kb)	chr2	20096514	20101744	5231	-	130502	uc002rdg.3	0	ENSG00000183891	TTC32	tetratricopeptide repeat domain 32
chr11	86447190	86447713	524	.	613	.	17.9576	-1	0.24997	262	1.03	1.48	Distal Intergenic	chr11	86152150	86383678	231529	-	10873	uc009yvk.3	-63512	ENSG00000151376	ME3	malic enzyme 3, NADP(+)-dependent, mitochondrial
chr11	28841489	28842012	524	.	620	.	17.963	-1	0.25036	262	1.05	1.49	Distal Intergenic	chr11	28131713	28147409	15697	+	196074	uc001msf.1	709776	ENSG00000169519	METTL15	methyltransferase like 15
chr10	5333975	5334498	524	.	660	.	17.9713	-1	0.25071	262	1.14	1.59	Distal Intergenic	chr10	5406976	5416169	9194	+	114131	uc001ihx.1	-72478	ENSG00000178473	UCN3	urocortin 3
chr15	78304600	78305123	524	.	571	.	17.9741	-1	0.25091	262	0.93	1.38	Intron (uc002bcy.4/23102, intron 4 of 12)	chr15	78294840	78309628	14789	-	23102	uc002bda.3	4505	ENSG00000167202	TBC1D2B	TBC1 domain family, member 2B
chr13	111199489	111200012	524	.	562	.	17.9751	-1	0.25099	262	0.92	1.35	Intron (uc001vqy.3/55647, intron 1 of 1)	chr13	111175413	111214071	38659	-	55647	uc001vqy.3	14059	ENSG00000139832	RAB20	RAB20, member RAS oncogene family
chr2	55746483	55747006	524	.	786	.	17.9774	-1	0.25117	262	1.44	1.9	Promoter (<=1kb)	chr2	55746740	55772216	25477	+	112942	uc002ryx.2	0	ENSG00000163001	CFAP36	cilia and flagella associated protein 36
chr4	1033645	1034168	524	.	858	.	17.9851	-1	0.25166	262	1.62	2.07	Distal Intergenic	chr4	1005934	1020686	14753	+	53834	uc010ibo.3	27711	ENSG00000127418	FGFRL1	fibroblast growth factor receptor-like 1
chr11	66050059	66050582	524	.	550	.	17.9864	-1	0.25167	262	0.89	1.33	Exon (uc001ohi.2/254263, exon 3 of 6)	chr11	66045672	66051685	6014	+	254263	uc001ohi.2	4387	ENSG00000174871	CNIH2	cornichon family AMPA receptor auxiliary protein 2
chr4	39528852	39529375	524	.	922	.	17.9922	-1	0.25215	262	1.76	2.22	Promoter (<=1kb)	chr4	39500375	39529218	28844	-	7358	uc003guk.2	0	ENSG00000109814	UGDH	UDP-glucose 6-dehydrogenase
chr15	69775217	69775740	524	.	554	.	17.9923	-1	0.25215	262	0.9	1.34	Intron (uc002asf.1/145837, intron 3 of 5)	chr15	69760512	69863779	103268	+	145837	uc002asg.1	14705	NA	DRAIC	downregulated RNA in cancer, inhibitor of cell invasion and migration
chr21	45080097	45080620	524	.	564	.	17.9959	-1	0.25242	262	0.92	1.36	Promoter (<=1kb)	chr21	45079432	45115960	36529	+	23076	uc002zdk.3	665	ENSG00000160208	RRP1B	ribosomal RNA processing 1B
chr16	68344655	68345178	524	.	882	.	17.9977	-1	0.25242	262	1.67	2.12	Promoter (<=1kb)	chr16	68344877	68391169	46293	+	54496	uc002evy.2	0	ENSG00000132600	PRMT7	protein arginine methyltransferase 7
chr16	30886558	30887081	524	.	1000	.	17.9991	-1	0.25244	262	2.01	2.47	Promoter (<=1kb)	chr16	30886587	30886644	58	-	100616231	uc021tgr.1	0	ENSG00000265991	MIR4519	microRNA 4519
chr7	54826960	54827483	524	.	789	.	18.0063	-1	0.25295	262	1.45	1.9	Promoter (<=1kb)	chr7	54819940	54826939	7000	-	23480	uc003tqf.3	-21	ENSG00000132432	SEC61G	Sec61 translocon gamma subunit
chr3	118900676	118901199	524	.	582	.	18.0067	-1	0.25296	262	0.96	1.4	Intron (uc003ecc.3/7348, intron 1 of 7)	chr3	118905561	118924000	18440	+	7348	uc003ecd.3	-4362	ENSG00000114638	UPK1B	uroplakin 1B
chr20	39043921	39044444	524	.	1000	.	18.0113	-1	0.25303	262	2.02	2.48	Distal Intergenic	chr20	39314517	39317876	3360	-	9935	uc002xji.3	273432	ENSG00000204103	MAFB	v-maf avian musculoaponeurotic fibrosarcoma oncogene homolog B
chr7	1014759	1015282	524	.	774	.	18.0137	-1	0.25326	262	1.41	1.86	Promoter (<=1kb)	chr7	937537	1015235	77699	-	11033	uc010ksc.3	0	ENSG00000105963	ADAP1	ArfGAP with dual PH domains 1
chr21	44764079	44764602	524	.	591	.	18.0214	-1	0.25361	262	0.98	1.43	Distal Intergenic	chr21	44834398	44847002	12605	-	150094	uc002zdf.2	82400	ENSG00000142178	SIK1	salt-inducible kinase 1
chr1	24646238	24646761	524	.	574	.	18.0244	-1	0.25381	262	0.94	1.38	Promoter (<=1kb)	chr1	24646056	24681808	35753	+	57822	uc021oix.1	182	ENSG00000158055	GRHL3	grainyhead-like transcription factor 3
chr2	152145934	152146457	524	.	700	.	18.03	-1	0.25424	262	1.23	1.69	Promoter (<=1kb)	chr2	152126982	152146430	19449	-	9111	uc002txi.2	0	ENSG00000123609	NMI	N-myc (and STAT) interactor
chr15	52974846	52975369	524	.	560	.	18.0354	-1	0.25447	262	0.91	1.35	Distal Intergenic	chr15	52876942	52970953	94012	-	56204	uc010bfg.1	-3893	ENSG00000047346	FAM214A	family with sequence similarity 214, member A
chr20	25676673	25677196	524	.	771	.	18.0362	-1	0.25448	262	1.41	1.86	Promoter (<=1kb)	chr20	25654851	25677469	22619	-	26152	uc002wvc.3	273	ENSG00000130684	ZNF337	zinc finger protein 337
chr9	131644140	131644663	524	.	597	.	18.0448	-1	0.25467	262	0.99	1.44	Promoter (<=1kb)	chr9	131644391	131680317	35927	+	56262	uc004bwl.4	0	ENSG00000136802	LRRC8A	leucine rich repeat containing 8 family, member A
chr12	76477912	76478435	524	.	936	.	18.0469	-1	0.2549	262	1.8	2.26	Promoter (<=1kb)	chr12	76438672	76478738	40067	-	4673	uc001sxw.2	303	ENSG00000187109	NAP1L1	nucleosome assembly protein 1-like 1
chr18	9102781	9103304	524	.	596	.	18.0526	-1	0.25502	262	0.99	1.44	Promoter (<=1kb)	chr18	9102628	9134343	31716	+	4729	uc002knu.3	153	ENSG00000178127	NDUFV2	NADH dehydrogenase (ubiquinone) flavoprotein 2, 24kDa
chr9	4299509	4300032	524	.	671	.	18.0602	-1	0.25509	262	1.16	1.62	Promoter (<=1kb)	chr9	3824128	4300035	475908	-	169792	uc003zhx.1	3	ENSG00000107249	GLIS3	GLIS family zinc finger 3
chr5	118788214	118788737	524	.	606	.	18.0625	-1	0.25548	262	1.01	1.46	Promoter (<=1kb)	chr5	118788202	118878030	89829	+	3295	uc003ksk.4	12	ENSG00000133835	HSD17B4	hydroxysteroid (17-beta) dehydrogenase 4
chr22	40783601	40784124	524	.	555	.	18.0663	-1	0.25585	262	0.9	1.34	Intron (uc010gyc.1/27352, intron 1 of 8)	chr22	40766595	40802553	35959	+	27352	uc010gyc.1	17006	ENSG00000100359	SGSM3	small G protein signaling modulator 3
chr16	24551465	24551988	524	.	693	.	18.0755	-1	0.25637	262	1.22	1.67	Promoter (<=1kb)	chr16	24550908	24560722	9815	+	5930	uc002dmg.3	557	ENSG00000122257	RBBP6	retinoblastoma binding protein 6
chr5	131763051	131763574	524	.	583	.	18.0781	-1	0.25652	262	0.96	1.4	Intron (uc003kwy.3/441108, intron 2 of 3)	chr5	131746465	131796622	50158	+	441108	uc003kwy.3	16586	ENSG00000197536	C5orf56	chromosome 5 open reading frame 56
chr6	52930685	52931208	524	.	661	.	18.083	-1	0.25673	262	1.14	1.59	Promoter (<=1kb)	chr6	52930257	52965670	35414	+	26268	uc021zap.1	428	ENSG00000112146	FBXO9	F-box protein 9
chr18	61348726	61349249	524	.	607	.	18.0875	-1	0.25713	262	1.01	1.46	Distal Intergenic	chr18	61322431	61329197	6767	-	6317	uc002lji.3	-19529	ENSG00000057149	SERPINB3	serpin peptidase inhibitor, clade B (ovalbumin), member 3
chr10	65224964	65225487	524	.	729	.	18.091	-1	0.25741	262	1.3	1.76	Promoter (<=1kb)	chr10	65224989	65226322	1334	+	84989	uc010qir.2	0	ENSG00000272767	JMJD1C-AS1	JMJD1C antisense RNA 1
chr3	49449664	49450187	524	.	661	.	18.0919	-1	0.25742	262	1.14	1.59	Promoter (<=1kb)	chr3	49449639	49453909	4271	+	6988	uc003cwv.4	25	ENSG00000145022	TCTA	T-cell leukemia translocation altered
chr5	40835426	40835949	524	.	678	.	18.102	-1	0.25783	262	1.18	1.63	Promoter (<=1kb)	chr5	40831430	40835387	3958	-	6167	uc003jme.1	-39	ENSG00000145592	RPL37	ribosomal protein L37
chr6	31648388	31648911	524	.	588	.	18.1024	-1	0.25784	262	0.97	1.42	Promoter (<=1kb)	chr6	31644461	31648150	3690	-	80741	uc003nvu.2	-238	ENSG00000204428	LY6G5C	lymphocyte antigen 6 complex, locus G5C
chr1	22109894	22110417	524	.	844	.	18.1081	-1	0.25843	262	1.58	2.03	Promoter (<=1kb)	chr1	22004792	22109688	104897	-	84196	uc001bfb.3	-206	ENSG00000090686	USP48	ubiquitin specific peptidase 48
chr7	56173987	56174510	524	.	647	.	18.1207	-1	0.25909	262	1.11	1.56	Promoter (<=1kb)	chr7	56169266	56174187	4922	-	51142	uc003tsa.3	0	ENSG00000106153	CHCHD2	coiled-coil-helix-coiled-coil-helix domain containing 2
chr4	190861841	190862364	524	.	1000	.	18.1305	-1	0.25997	262	2.37	2.83	Promoter (<=1kb)	chr4	190861974	190884359	22386	+	2483	uc003izs.3	0	ENSG00000109536	FRG1	FSHD region gene 1
chr14	69262662	69263185	524	.	684	.	18.1344	-1	0.26016	262	1.2	1.65	Promoter (<=1kb)	chr14	69254372	69262960	8589	-	677	uc021rve.1	0	ENSG00000185650	ZFP36L1	ZFP36 ring finger protein-like 1
chr11	18034953	18035476	524	.	903	.	18.1397	-1	0.26045	262	1.72	2.18	Promoter (<=1kb)	chr11	17809597	18034637	225041	-	26297	uc001mnm.3	-316	ENSG00000129158	SERGEF	secretion regulating guanine nucleotide exchange factor
chr5	96143482	96144005	524	.	589	.	18.1468	-1	0.26067	262	0.98	1.42	Promoter (<=1kb)	chr5	96096514	96143892	47379	-	51752	uc003kml.3	0	ENSG00000164307	ERAP1	endoplasmic reticulum aminopeptidase 1
chr8	125738990	125739513	524	.	674	.	18.1474	-1	0.26089	262	1.17	1.63	Promoter (1-2kb)	chr8	125563028	125740730	177703	-	9788	uc003yrj.2	1217	ENSG00000170873	MTSS1	metastasis suppressor 1
chr7	5567465	5567988	524	.	600	.	18.1513	-1	0.26102	262	1	1.45	Promoter (1-2kb)	chr7	5566779	5569294	2516	-	60	uc003sor.4	1306	ENSG00000075624	ACTB	actin, beta
chr17	37009884	37010407	524	.	992	.	18.1544	-1	0.26106	262	1.93	2.39	Promoter (<=1kb)	chr17	37006321	37010053	3733	-	9349	uc002hqx.1	0	ENSG00000125691	RPL23	ribosomal protein L23
chr4	83933231	83933754	524	.	551	.	18.1673	-1	0.26179	262	0.89	1.33	Promoter (<=1kb)	chr4	83845756	83934040	88285	-	132660	uc010ijv.2	286	ENSG00000189308	LIN54	lin-54 DREAM MuvB core complex component
chr12	76741830	76742353	524	.	618	.	18.1686	-1	0.26184	262	1.04	1.49	Promoter (<=1kb)	chr12	76738266	76742222	3957	-	79738	uc001syd.1	0	ENSG00000179941	BBS10	Bardet-Biedl syndrome 10
chr10	5590222	5590745	524	.	787	.	18.1727	-1	0.26242	262	1.44	1.9	Distal Intergenic	chr10	5566924	5568225	1302	+	810	uc001iie.1	23298	ENSG00000178363	CALML3	calmodulin-like 3
chr10	12312949	12313472	524	.	567	.	18.1739	-1	0.26248	262	0.92	1.37	Distal Intergenic	chr10	12209573	12238143	28571	-	11164	uc001ilj.3	-74806	ENSG00000165609	NUDT5	nudix (nucleoside diphosphate linked moiety X)-type motif 5
chr9	130483852	130484375	524	.	732	.	18.1793	-1	0.26261	262	1.31	1.76	Promoter (1-2kb)	chr9	130482545	130493879	11335	+	158248	uc010mxn.1	1307	ENSG00000167094	TTC16	tetratricopeptide repeat domain 16
chr10	97803954	97804477	524	.	552	.	18.1808	-1	0.26261	262	0.89	1.33	Promoter (<=1kb)	chr10	97803159	97820625	17467	+	54619	uc001klm.3	795	ENSG00000107443	CCNJ	cyclin J
chr17	75243337	75243860	524	.	887	.	18.1904	-1	0.26303	262	1.68	2.14	Distal Intergenic	chr17	75277492	75496678	219187	+	10801	uc002jts.4	-33632	ENSG00000184640	SEPT9	septin 9
chr20	247556	248079	524	.	884	.	18.2138	-1	0.26439	262	1.67	2.13	Distal Intergenic	chr20	238377	241736	3360	+	400830	uc002wdb.3	9179	ENSG00000186458	DEFB132	defensin, beta 132
chr10	43951024	43951547	524	.	823	.	18.2183	-1	0.26439	262	1.53	1.98	Intron (uc010qfb.1/642819, intron 1 of 3)	chr10	43932574	43978007	45434	+	642819	uc010qfb.1	18450	NA	ZNF487	zinc finger protein 487
chr10	7830230	7830753	524	.	682	.	18.2213	-1	0.26446	262	1.19	1.64	Promoter (<=1kb)	chr10	7830093	7841605	11513	+	509	uc010qbb.2	137	ENSG00000165629	ATP5C1	ATP synthase, H+ transporting, mitochondrial F1 complex, gamma polypeptide 1
chr7	135391127	135391650	524	.	542	.	18.2244	-1	0.26457	262	0.87	1.31	Intron (uc003vta.3/26266, intron 13 of 15)	chr7	135365987	135412933	46947	-	26266	uc003vta.3	21283	ENSG00000164707	SLC13A4	solute carrier family 13 (sodium/sulfate symporter), member 4
chr5	176784793	176785316	524	.	606	.	18.226	-1	0.26448	262	1.01	1.46	Promoter (<=1kb)	chr5	176784844	176799599	14756	+	10636	uc003mgf.3	0	ENSG00000169220	RGS14	regulator of G-protein signaling 14
chr8	67341237	67341760	524	.	580	.	18.2271	-1	0.26465	262	0.96	1.4	Promoter (<=1kb)	chr8	67341263	67342968	1706	+	23212	uc003xwa.3	0	ENSG00000179041	RRS1	ribosome biogenesis regulator homolog
chr10	43858097	43858620	524	.	908	.	18.228	-1	0.26465	262	1.73	2.19	Distal Intergenic	chr10	43867092	43871783	4692	+	53828	uc001jaq.1	-8472	ENSG00000150201	FXYD4	FXYD domain containing ion transport regulator 4
chr22	38092904	38093427	524	.	745	.	18.2281	-1	0.26468	262	1.34	1.8	Promoter (<=1kb)	chr22	38092995	38172563	79569	+	11078	uc003atr.3	0	ENSG00000100106	TRIOBP	TRIO and F-actin binding protein
chr2	37193991	37194514	524	.	702	.	18.2314	-1	0.26513	262	1.24	1.69	Promoter (<=1kb)	chr2	37064841	37193615	128775	-	6801	uc002rpn.3	-376	ENSG00000115808	STRN	striatin, calmodulin binding protein
chr1	32706265	32706788	524	.	657	.	18.2413	-1	0.26631	262	1.13	1.58	Promoter (<=1kb)	chr1	32697261	32706265	9005	-	339483	uc001but.3	0	NA	MTMR9LP	myotubularin related protein 9-like, pseudogene
chr1	201924593	201925116	524	.	775	.	18.2434	-1	0.26622	262	1.41	1.87	Promoter (<=1kb)	chr1	201924619	201939789	15171	+	10440	uc001gxc.3	0	ENSG00000134375	TIMM17A	translocase of inner mitochondrial membrane 17 homolog A (yeast)
chr17	55978787	55979310	524	.	980	.	18.2483	-1	0.26649	262	1.9	2.36	Promoter (1-2kb)	chr17	55938604	55980750	42147	-	404093	uc002ivd.2	1440	ENSG00000180891	CUEDC1	CUE domain containing 1
chr5	177573105	177573628	524	.	630	.	18.2519	-1	0.26697	262	1.07	1.52	Exon (uc003mim.3/64777, exon 8 of 11)	chr5	177568341	177575479	7139	+	64777	uc003miq.3	4764	ENSG00000145916	RMND5B	required for meiotic nuclear division 5 homolog B
chr7	99933175	99933698	524	.	872	.	18.253	-1	0.26704	262	1.64	2.1	Promoter (<=1kb)	chr7	99933767	99949523	15757	+	29990	uc022ail.1	-69	ENSG00000121716	PILRB	paired immunoglobin-like type 2 receptor beta
chr7	56131315	56131838	524	.	553	.	18.2609	-1	0.26791	262	0.89	1.33	Promoter (<=1kb)	chr7	56131917	56147568	15652	+	25870	uc011kcv.2	-79	ENSG00000129103	SUMF2	sulfatase modifying factor 2
chr3	169351941	169352464	524	.	563	.	18.2681	-1	0.26856	262	0.92	1.36	Intron (uc011bpj.1/2122, intron 16 of 16)	chr3	168801287	169381563	580277	-	2122	uc011bpj.1	29099	ENSG00000085276	MECOM	MDS1 and EVI1 complex locus
chr2	131130189	131130712	524	.	579	.	18.2687	-1	0.26854	262	0.95	1.39	Promoter (<=1kb)	chr2	131129642	131132982	3341	+	26469	uc002tre.3	547	ENSG00000072135	PTPN18	protein tyrosine phosphatase, non-receptor type 18 (brain-derived)
chr6	57036892	57037415	524	.	555	.	18.269	-1	0.26859	262	0.9	1.34	Promoter (<=1kb)	chr6	57037104	57050012	12909	+	9532	uc003pdr.3	0	ENSG00000112208	BAG2	BCL2-associated athanogene 2
chr17	9292600	9293123	524	.	667	.	18.2708	-1	0.26876	262	1.15	1.61	Intron (uc002glx.3/9482, intron 2 of 7)	chr17	9153788	9479275	325488	-	9482	uc002glx.3	186152	ENSG00000170310	STX8	syntaxin 8
chr3	32010322	32010845	524	.	544	.	18.2753	-1	0.26882	262	0.87	1.31	Intron (uc011axf.2/114884, intron 10 of 10)	chr3	32023266	32033228	9963	+	344787	uc011axg.2	-12421	ENSG00000197385	ZNF860	zinc finger protein 860
chr7	151385046	151385569	524	.	738	.	18.2757	-1	0.26878	262	1.33	1.78	Intron (uc011kvl.2/51422, intron 13 of 13)	chr7	151253201	151433349	180149	-	51422	uc011kvl.2	47780	ENSG00000106617	PRKAG2	protein kinase, AMP-activated, gamma 2 non-catalytic subunit
chr19	54683740	54684263	524	.	661	.	18.2818	-1	0.26905	262	1.14	1.59	Intron (uc010erg.3/79143, intron 2 of 3)	chr19	54663834	54676944	13111	-	147798	uc002qdo.3	-6796	ENSG00000167608	TMC4	transmembrane channel-like 4
chr3	121714495	121715018	524	.	675	.	18.2901	-1	0.26938	262	1.18	1.63	Intron (uc003eeq.3/286676, intron 2 of 5)	chr3	121706170	121726148	19979	-	286676	uc003eeq.3	11130	ENSG00000145103	ILDR1	immunoglobulin-like domain containing receptor 1
chr2	47143159	47143682	524	.	1000	.	18.2921	-1	0.26939	262	2.03	2.48	Promoter (<=1kb)	chr2	47143296	47303275	159980	+	57217	uc002rvm.3	0	ENSG00000068724	TTC7A	tetratricopeptide repeat domain 7A
chr5	96054400	96054923	524	.	1000	.	18.2933	-1	0.26938	262	2.46	2.93	Intron (uc003klt.3/831, intron 3 of 30)	chr5	96038493	96075822	37330	+	831	uc011cup.2	15907	ENSG00000153113	CAST	calpastatin
chr3	52087354	52087877	524	.	1000	.	18.3112	-1	0.27101	262	1.96	2.42	Promoter (2-3kb)	chr3	52082937	52090461	7525	-	1849	uc003dct.3	2584	ENSG00000164086	DUSP7	dual specificity phosphatase 7
chr4	100870431	100870954	524	.	869	.	18.312	-1	0.27101	262	1.64	2.1	Promoter (<=1kb)	chr4	100869243	100871512	2270	-	3015	uc003hvn.1	558	ENSG00000164032	H2AFZ	H2A histone family, member Z
chr3	126108212	126108735	524	.	599	.	18.3168	-1	0.27133	262	1	1.44	Distal Intergenic	chr3	126113782	126155398	41617	+	348807	uc003eiu.1	-5047	ENSG00000163885	CCDC37	coiled-coil domain containing 37
chr5	159848885	159849408	524	.	579	.	18.3211	-1	0.27159	262	0.95	1.39	Promoter (<=1kb)	chr5	159849215	159855746	6532	+	9232	uc003lyk.3	0	ENSG00000164611	PTTG1	pituitary tumor-transforming 1
chr2	242640908	242641431	524	.	668	.	18.3238	-1	0.27173	262	1.16	1.61	Promoter (<=1kb)	chr2	242641456	242659600	18145	+	84289	uc021vzk.1	-25	ENSG00000168395	ING5	inhibitor of growth family, member 5
chr10	102981383	102981906	524	.	634	.	18.3334	-1	0.27262	262	1.08	1.53	Distal Intergenic	chr10	102986733	102988717	1985	-	10660	uc001ksx.3	6811	ENSG00000138136	LBX1	ladybird homeobox 1
chr19	50144029	50144552	524	.	568	.	18.3343	-1	0.2727	262	0.93	1.37	Promoter (<=1kb)	chr19	50138552	50143400	4849	-	6237	uc002pop.1	-629	ENSG00000126458	RRAS	related RAS viral (r-ras) oncogene homolog
chr11	4115748	4116271	524	.	1000	.	18.3441	-1	0.2737	262	2.28	2.73	Promoter (<=1kb)	chr11	4115924	4139691	23768	+	6240	uc009yeh.1	0	ENSG00000167325	RRM1	ribonucleotide reductase M1
chr15	70290144	70290667	524	.	547	.	18.3469	-1	0.27396	262	0.88	1.32	Distal Intergenic	chr15	70358353	70366946	8594	-	7090	uc010bim.1	76279	ENSG00000140332	TLE3	transducin-like enhancer of split 3
chr1	110075199	110075722	524	.	636	.	18.348	-1	0.27402	262	1.08	1.53	Distal Intergenic	chr1	110082494	110088455	5962	+	83873	uc001dxy.2	-6772	ENSG00000156097	GPR61	G protein-coupled receptor 61
chr16	50269257	50269780	524	.	556	.	18.3604	-1	0.2752	262	0.9	1.34	Downstream (<1kb)	chr16	50300462	50338870	38409	+	113	uc002egb.1	-30682	ENSG00000121281	ADCY7	adenylate cyclase 7
chr14	105942418	105942941	524	.	579	.	18.3644	-1	0.27549	262	0.95	1.4	Promoter (<=1kb)	chr14	105942196	105946507	4312	+	1397	uc001yrf.2	222	ENSG00000182809	CRIP2	cysteine-rich protein 2
chr19	40949031	40949554	524	.	864	.	18.3667	-1	0.27577	262	1.63	2.08	Promoter (<=1kb)	chr19	40946748	40948505	1758	-	29946	uc002onu.4	-526	ENSG00000167565	SERTAD3	SERTA domain containing 3
chr17	2415016	2415539	524	.	1000	.	18.3673	-1	0.27581	262	2.3	2.75	Promoter (<=1kb)	chr17	2319348	2415200	95853	-	79066	uc002fut.3	0	ENSG00000127804	METTL16	methyltransferase like 16
chr17	75361832	75362355	524	.	634	.	18.3726	-1	0.27592	262	1.08	1.53	Intron (uc002jts.4/10801, intron 2 of 11)	chr17	75369272	75496678	127407	+	10801	uc002jtv.3	-6917	ENSG00000184640	SEPT9	septin 9
chr19	30096839	30097362	524	.	968	.	18.3798	-1	0.27692	262	1.87	2.33	Promoter (<=1kb)	chr19	30097170	30108162	10993	+	10775	uc002nsf.2	0	ENSG00000105171	POP4	POP4 homolog, ribonuclease P/MRP subunit
chr21	43653329	43653852	524	.	577	.	18.3943	-1	0.27802	262	0.95	1.39	Intron (uc002zam.3/9619, intron 4 of 16)	chr21	43640008	43717354	77347	+	9619	uc002zar.3	13321	ENSG00000160179	ABCG1	ATP-binding cassette, sub-family G (WHITE), member 1
chr6	139697632	139698155	524	.	632	.	18.3995	-1	0.27818	262	1.07	1.52	Promoter (1-2kb)	chr6	139693392	139695787	2396	-	10370	uc003qip.2	-1845	ENSG00000164442	CITED2	Cbp/p300-interacting transactivator, with Glu/Asp-rich carboxy-terminal domain, 2
chr6	43603523	43604046	524	.	788	.	18.4148	-1	0.27871	262	1.45	1.9	Promoter (<=1kb)	chr6	43603577	43608688	5112	+	9587	uc003ovv.3	0	ENSG00000124688	MAD2L1BP	MAD2L1 binding protein
chr11	33182926	33183449	524	.	652	.	18.4165	-1	0.27881	262	1.12	1.57	Promoter (<=1kb)	chr11	33106130	33183037	76908	-	1479	uc001muh.3	0	ENSG00000176102	CSTF3	cleavage stimulation factor, 3' pre-RNA, subunit 3, 77kDa
chr6	99962825	99963348	524	.	543	.	18.4219	-1	0.27918	262	0.87	1.31	Promoter (<=1kb)	chr6	99880184	99963252	83069	-	85015	uc003ppx.2	0	ENSG00000123552	USP45	ubiquitin specific peptidase 45
chr8	18775814	18776337	524	.	571	.	18.4278	-1	0.27967	262	0.94	1.38	Intron (uc003wza.3/23362, intron 14 of 15)	chr8	18384813	18871196	486384	-	23362	uc003wza.3	94859	ENSG00000156011	PSD3	pleckstrin and Sec7 domain containing 3
chr20	37063879	37064402	524	.	1000	.	18.4298	-1	0.27973	262	2.75	3.2	Promoter (<=1kb)	chr20	37049239	37063962	14724	-	388796	uc002xig.3	0	ENSG00000196756	SNHG17	small nucleolar RNA host gene 17
chr4	74964932	74965455	524	.	891	.	18.454	-1	0.28172	262	1.69	2.15	Promoter (<=1kb)	chr4	74962754	74964997	2244	-	2920	uc003hhm.4	0	ENSG00000081041	CXCL2	chemokine (C-X-C motif) ligand 2
chr12	112451484	112452007	524	.	577	.	18.4656	-1	0.28279	262	0.95	1.39	Promoter (<=1kb)	chr12	112451152	112461024	9873	+	10961	uc001ttk.1	332	ENSG00000089248	ERP29	endoplasmic reticulum protein 29
chr2	127825197	127825720	524	.	627	.	18.4669	-1	0.28301	262	1.06	1.51	Intron (uc010yzf.2/274, intron 7 of 12)	chr2	127805599	127839641	34043	-	274	uc010yzf.2	13921	ENSG00000136717	BIN1	bridging integrator 1
chr1	17252390	17252913	524	.	853	.	18.4673	-1	0.28299	262	1.6	2.05	Intron (uc009voy.1/9696, intron 1 of 8)	chr1	17249158	17280852	31695	+	9696	uc009voz.1	3232	ENSG00000058453	CROCC	ciliary rootlet coiled-coil, rootletin
chr1	113932954	113933477	524	.	635	.	18.4693	-1	0.28316	262	1.08	1.53	Promoter (<=1kb)	chr1	113933475	114224924	291450	+	260425	uc001edh.3	0	ENSG00000081026	MAGI3	membrane associated guanylate kinase, WW and PDZ domain containing 3
chr16	28328259	28328782	524	.	562	.	18.4704	-1	0.28308	262	0.92	1.35	5' UTR	chr16	28303840	28335170	31331	+	388228	uc002dpd.3	24419	ENSG00000188322	SBK1	SH3 domain binding kinase 1
chr12	51664767	51665290	524	.	581	.	18.4806	-1	0.2841	262	0.96	1.4	Promoter (<=1kb)	chr12	51639133	51664202	25070	-	57228	uc001rye.1	-565	ENSG00000170545	SMAGP	small cell adhesion glycoprotein
chr11	62313094	62313617	524	.	642	.	18.4852	-1	0.28455	262	1.1	1.55	Promoter (<=1kb)	chr11	62201014	62314332	113319	-	79026	uc001ntk.2	715	ENSG00000124942	AHNAK	AHNAK nucleoprotein
chr14	104029400	104029923	524	.	620	.	18.4852	-1	0.28457	262	1.05	1.49	Promoter (<=1kb)	chr14	104029299	104152568	123270	+	3831	uc010tyd.1	101	ENSG00000126214	KLC1	kinesin light chain 1
chr20	61532192	61532715	524	.	788	.	18.4923	-1	0.28503	262	1.44	1.9	Intron (uc002ydr.2/11083, intron 10 of 15)	chr20	61536358	61545758	9401	-	11083	uc011aao.1	13043	ENSG00000101191	DIDO1	death inducer-obliterator 1
chr9	119499460	119499983	524	.	586	.	18.5043	-1	0.28548	262	0.97	1.41	Intron (uc022bml.1/23245, intron 10 of 20)	chr9	119449581	119463579	13999	+	22954	uc004bjw.2	49879	ENSG00000119401	TRIM32	tripartite motif containing 32
chr17	43508646	43509169	524	.	592	.	18.5108	-1	0.28596	262	0.98	1.43	Promoter (1-2kb)	chr17	43506718	43511112	4395	-	201176	uc010dal.3	1943	ENSG00000159314	ARHGAP27	Rho GTPase activating protein 27
chr6	52368866	52369389	524	.	580	.	18.5171	-1	0.28657	262	0.95	1.4	Promoter (1-2kb)	chr6	52370340	52370934	595	-	9697	uc003par.1	1545	ENSG00000065308	TRAM2	translocation associated membrane protein 2
chr17	46125181	46125704	524	.	608	.	18.5188	-1	0.28677	262	1.02	1.47	Promoter (<=1kb)	chr17	46125686	46138907	13222	+	4779	uc002imz.4	0	ENSG00000082641	NFE2L1	nuclear factor, erythroid 2-like 1
chr14	105939974	105940497	524	.	676	.	18.5226	-1	0.28719	262	1.18	1.63	Promoter (<=1kb)	chr14	105939398	105945384	5987	+	1397	uc001yrc.3	576	ENSG00000182809	CRIP2	cysteine-rich protein 2
chr22	35848449	35848972	524	.	761	.	18.5248	-1	0.28734	262	1.38	1.83	Distal Intergenic	chr22	35806402	35820494	14093	+	4174	uc003anw.1	42047	ENSG00000100297	MCM5	minichromosome maintenance complex component 5
chr11	66247048	66247571	524	.	606	.	18.5272	-1	0.28751	262	1.01	1.46	Promoter (<=1kb)	chr11	66247484	66277130	29647	+	10072	uc001oif.2	0	ENSG00000254986	DPP3	dipeptidyl-peptidase 3
chr4	87857267	87857790	524	.	639	.	18.5529	-1	0.28919	262	1.09	1.54	Promoter (<=1kb)	chr4	87857562	87869723	12162	+	4299	uc003hqi.1	0	ENSG00000172493	AFF1	AF4/FMR2 family, member 1
chr11	22851309	22851832	524	.	948	.	18.5574	-1	0.28939	262	1.83	2.28	Promoter (<=1kb)	chr11	22843598	22851382	7785	-	258010	uc001mqp.4	0	ENSG00000198168	SVIP	small VCP/p97-interacting protein
chr1	183604588	183605111	524	.	723	.	18.563	-1	0.28962	262	1.29	1.74	Promoter (<=1kb)	chr1	183595328	183605076	9749	-	10092	uc001gql.4	0	ENSG00000162704	ARPC5	actin related protein 2/3 complex, subunit 5, 16kDa
chr16	80574836	80575359	524	.	1000	.	18.5668	-1	0.29001	262	3.09	3.54	Promoter (<=1kb)	chr16	80574854	80584541	9688	+	83657	uc002ffo.3	0	ENSG00000168589	DYNLRB2	dynein, light chain, roadblock-type 2
chr1	35450974	35451497	524	.	621	.	18.575	-1	0.29055	262	1.05	1.5	Promoter (<=1kb)	chr1	35447127	35450948	3822	-	100506144	uc001bye.3	-26	ENSG00000243749	ZMYM6NB	ZMYM6 neighbor
chr15	90956097	90956620	524	.	838	.	18.5753	-1	0.29061	262	1.56	2.02	Intron (uc002bpl.1/8826, intron 2 of 37)	chr15	90931473	91045475	114003	+	8826	uc002bpl.1	24624	ENSG00000140575	IQGAP1	IQ motif containing GTPase activating protein 1
chr6	33167346	33167869	524	.	779	.	18.5793	-1	0.29084	262	1.42	1.88	Promoter (<=1kb)	chr6	33161362	33168473	7112	-	6257	uc003odb.4	604	ENSG00000204231	RXRB	retinoid X receptor, beta
chr17	3879873	3880396	524	.	640	.	18.5817	-1	0.29123	262	1.09	1.54	Distal Intergenic	chr17	3827163	3867758	40596	-	489	uc002fwx.2	-12115	ENSG00000074370	ATP2A3	ATPase, Ca++ transporting, ubiquitous
chr4	105888243	105888766	524	.	759	.	18.582	-1	0.29125	262	1.38	1.83	Distal Intergenic	chr4	106067032	106163928	96897	+	54790	uc021xqk.1	-178266	ENSG00000168769	TET2	tet methylcytosine dioxygenase 2
chr11	86446803	86447326	524	.	613	.	18.5835	-1	0.29125	262	1.03	1.48	Distal Intergenic	chr11	86152150	86383678	231529	-	10873	uc009yvk.3	-63125	ENSG00000151376	ME3	malic enzyme 3, NADP(+)-dependent, mitochondrial
chr17	40176100	40176623	524	.	942	.	18.5913	-1	0.29198	262	1.81	2.27	3' UTR	chr17	40177594	40180149	2556	-	201181	uc031raj.1	3526	ENSG00000187595	ZNF385C	zinc finger protein 385C
chr19	48216639	48217162	524	.	592	.	18.5929	-1	0.29203	262	0.98	1.43	Promoter (<=1kb)	chr19	48216601	48246391	29791	+	30846	uc002phj.4	38	ENSG00000024422	EHD2	EH-domain containing 2
chr1	160990634	160991157	524	.	1000	.	18.5935	-1	0.29202	262	2.51	2.98	Promoter (<=1kb)	chr1	160965001	160990902	25902	-	50848	uc010pjv.2	0	ENSG00000158769	F11R	F11 receptor
chr13	30646760	30647283	524	.	622	.	18.5971	-1	0.29228	262	1.05	1.5	Distal Intergenic	chr13	30510668	30524625	13958	+	440131	uc010aav.3	136092	NA	LINC00544	long intergenic non-protein coding RNA 544
chr1	112297769	112298292	524	.	825	.	18.5982	-1	0.29234	262	1.53	1.99	Promoter (<=1kb)	chr1	112298190	112310199	12010	+	11218	uc001ebs.3	0	ENSG00000064703	DDX20	DEAD (Asp-Glu-Ala-Asp) box polypeptide 20
chr14	76043741	76044264	524	.	552	.	18.6005	-1	0.29242	262	0.89	1.33	Promoter (<=1kb)	chr14	76044940	76114512	69573	+	55640	uc001xrs.2	-676	ENSG00000119686	FLVCR2	feline leukemia virus subgroup C cellular receptor family, member 2
chr8	42497920	42498443	524	.	712	.	18.6009	-1	0.29244	262	1.26	1.72	Distal Intergenic	chr8	42552562	42592209	39648	+	1142	uc003xpi.1	-54119	ENSG00000147432	CHRNB3	cholinergic receptor, nicotinic, beta 3 (neuronal)
chr15	58896906	58897429	524	.	693	.	18.6069	-1	0.29277	262	1.22	1.67	Intron (uc002afd.1/102, intron 2 of 15)	chr15	58901357	58913820	12464	-	102	uc002aff.1	16391	ENSG00000137845	ADAM10	ADAM metallopeptidase domain 10
chr18	9673378	9673901	524	.	894	.	18.6081	-1	0.29285	262	1.7	2.15	Distal Intergenic	chr18	9708228	9862553	154326	+	11031	uc002kog.2	-34327	ENSG00000168461	RAB31	RAB31, member RAS oncogene family
chr1	235096712	235097235	524	.	656	.	18.6192	-1	0.29419	262	1.13	1.58	Intron (uc001hwk.4/uc001hwk.4, intron 3 of 3)	chr1	235291118	235291252	135	-	677802	uc001hwm.1	194017	ENSG00000207181	SNORA14B	small nucleolar RNA, H/ACA box 14B
chr18	9476076	9476599	524	.	555	.	18.6221	-1	0.29456	262	0.9	1.34	Promoter (<=1kb)	chr18	9475530	9538106	62577	+	10928	uc002koc.3	546	ENSG00000017797	RALBP1	ralA binding protein 1
chr13	75794129	75794652	524	.	580	.	18.6237	-1	0.29485	262	0.96	1.4	Distal Intergenic	chr13	75811889	75814517	2629	-	647288	uc010ths.2	19865	ENSG00000214249	CTAGE11P	CTAGE family, member 11, pseudogene
chr7	148787482	148788005	524	.	563	.	18.6296	-1	0.29562	262	0.92	1.36	Promoter (<=1kb)	chr7	148766733	148787869	21137	-	136051	uc003wfh.2	0	ENSG00000197362	ZNF786	zinc finger protein 786
chr11	46297854	46298377	524	.	647	.	18.6299	-1	0.29561	262	1.11	1.56	Promoter (<=1kb)	chr11	46299228	46342296	43069	+	90993	uc021qik.1	-851	ENSG00000157613	CREB3L1	cAMP responsive element binding protein 3-like 1
chr14	58894068	58894591	524	.	675	.	18.6347	-1	0.29605	262	1.18	1.63	Promoter (<=1kb)	chr14	58875370	58894232	18863	-	26520	uc001xds.3	0	ENSG00000100575	TIMM9	translocase of inner mitochondrial membrane 9 homolog (yeast)
chr14	75925879	75926402	524	.	1000	.	18.6671	-1	0.29901	262	2.5	2.96	Intron (uc010asj.3/122953, intron 2 of 3)	chr14	75898837	75939404	40568	+	122953	uc001xrq.3	27042	ENSG00000140044	JDP2	Jun dimerization protein 2
chr21	43032267	43032790	524	.	819	.	18.6753	-1	0.29963	262	1.52	1.97	Distal Intergenic	chr21	43099462	43117496	18035	+	54090	uc011aes.1	-66672	NA	LINC00111	long intergenic non-protein coding RNA 111
chr10	80844004	80844527	524	.	912	.	18.6812	-1	0.30035	262	1.74	2.2	Intron (uc001kaf.2/57178, intron 1 of 24)	chr10	80828792	81076285	247494	+	57178	uc001kaf.2	15212	ENSG00000108175	ZMIZ1	zinc finger, MIZ-type containing 1
chr11	43333527	43334050	524	.	757	.	18.7077	-1	0.30317	262	1.37	1.82	Promoter (<=1kb)	chr11	43333505	43366080	32576	+	8539	uc001mxf.2	22	ENSG00000166181	API5	apoptosis inhibitor 5
chr18	60382120	60382643	524	.	938	.	18.7181	-1	0.30398	262	1.8	2.26	Promoter (<=1kb)	chr18	60382672	60647676	265005	+	23239	uc021ule.1	-29	ENSG00000081913	PHLPP1	PH domain and leucine rich repeat protein phosphatase 1
chr9	2016861	2017384	524	.	607	.	18.7264	-1	0.30517	262	1.02	1.46	Promoter (1-2kb)	chr9	2015342	2193623	178282	+	6595	uc003zhc.3	1519	ENSG00000080503	SMARCA2	SWI/SNF related, matrix associated, actin dependent regulator of chromatin, subfamily a, member 2
chr17	42851835	42852358	524	.	663	.	18.7344	-1	0.30554	262	1.15	1.6	Promoter (2-3kb)	chr17	42854840	42859214	4375	+	4185	uc002ihi.3	-2482	ENSG00000073670	ADAM11	ADAM metallopeptidase domain 11
chr12	58240000	58240523	524	.	776	.	18.7391	-1	0.30605	262	1.42	1.87	Promoter (<=1kb)	chr12	58213710	58240747	27038	-	10106	uc001sqm.3	224	ENSG00000175215	CTDSP2	CTD (carboxy-terminal domain, RNA polymerase II, polypeptide A) small phosphatase 2
chr1	225117178	225117701	524	.	772	.	18.7399	-1	0.30615	262	1.41	1.86	Promoter (<=1kb)	chr1	225117356	225155626	38271	+	127602	uc001hov.4	0	ENSG00000185842	DNAH14	dynein, axonemal, heavy chain 14
chr17	79282864	79283387	524	.	643	.	18.7447	-1	0.30627	262	1.1	1.55	Promoter (<=1kb)	chr17	79276624	79283048	6425	-	284185	uc002kac.1	0	NA	LINC00482	long intergenic non-protein coding RNA 482
chr12	14426009	14426532	524	.	567	.	18.7472	-1	0.30646	262	0.93	1.37	Distal Intergenic	chr12	14518611	14614067	95457	+	55729	uc010shs.1	-92079	ENSG00000171681	ATF7IP	activating transcription factor 7 interacting protein
chr6	136610221	136610744	524	.	1000	.	18.7477	-1	0.30658	262	2.02	2.47	Promoter (<=1kb)	chr6	136578001	136610989	32989	-	9774	uc003qgw.1	245	ENSG00000029363	BCLAF1	BCL2-associated transcription factor 1
chr2	111878777	111879300	524	.	702	.	18.7503	-1	0.30675	262	1.24	1.69	Promoter (<=1kb)	chr2	111878491	111886423	7933	+	10018	uc002tgt.1	286	ENSG00000153094	BCL2L11	BCL2-like 11 (apoptosis facilitator)
chr3	44596308	44596831	524	.	817	.	18.7512	-1	0.30683	262	1.52	1.97	Promoter (<=1kb)	chr3	44596713	44613650	16938	+	55888	uc003cnj.3	0	ENSG00000196345	ZKSCAN7	zinc finger with KRAB and SCAN domains 7
chr12	69753867	69754390	524	.	767	.	18.7558	-1	0.30712	262	1.4	1.85	Promoter (<=1kb)	chr12	69753532	69784576	31045	+	8089	uc001sux.3	335	ENSG00000127337	YEATS4	YEATS domain containing 4
chr7	99698964	99699487	524	.	708	.	18.7566	-1	0.30722	262	1.25	1.71	Promoter (<=1kb)	chr7	99690404	99699427	9024	-	4176	uc003usw.1	0	ENSG00000166508	MCM7	minichromosome maintenance complex component 7
chr20	23080692	23081215	524	.	578	.	18.7573	-1	0.30728	262	0.95	1.39	Distal Intergenic	chr20	23059993	23066977	6985	-	22918	uc002wsv.3	-13715	ENSG00000125810	CD93	CD93 molecule
chr2	97554316	97554839	524	.	1000	.	18.7659	-1	0.30793	262	2.18	2.63	Intron (uc002sxi.4/51252, intron 3 of 4)	chr2	97541619	97560899	19281	-	51252	uc002sxi.4	6060	ENSG00000168754	FAM178B	family with sequence similarity 178, member B
chr15	40401305	40401828	524	.	636	.	18.7697	-1	0.30829	262	1.08	1.53	Promoter (<=1kb)	chr15	40380091	40401085	20995	-	90427	uc001zku.4	-220	ENSG00000104081	BMF	Bcl2 modifying factor
chr4	3533840	3534363	524	.	776	.	18.7783	-1	0.3087	262	1.42	1.87	Promoter (<=1kb)	chr4	3505324	3534224	28901	-	4043	uc003ghh.4	0	ENSG00000163956	LRPAP1	low density lipoprotein receptor-related protein associated protein 1
chr19	16222549	16223072	524	.	783	.	18.7846	-1	0.30893	262	1.43	1.89	Promoter (<=1kb)	chr19	16222490	16237800	15311	+	4218	uc002ndm.1	59	ENSG00000167461	RAB8A	RAB8A, member RAS oncogene family
chr16	58663850	58664373	524	.	652	.	18.787	-1	0.30908	262	1.12	1.57	Promoter (<=1kb)	chr16	58553850	58663790	109941	-	23019	uc002enu.5	-60	ENSG00000125107	CNOT1	CCR4-NOT transcription complex, subunit 1
chr1	16161950	16162473	524	.	973	.	18.7893	-1	0.30927	262	1.89	2.34	Exon (uc001axj.2/729614, exon 2 of 2)	chr1	16174359	16266950	92592	+	23013	uc001axk.1	-11886	ENSG00000065526	SPEN	spen family transcriptional repressor
chr9	86595297	86595820	524	.	1000	.	18.7927	-1	0.30942	262	2.87	3.31	Promoter (<=1kb)	chr9	86582998	86595569	12572	-	3190	uc004anl.4	0	ENSG00000165119	HNRNPK	heterogeneous nuclear ribonucleoprotein K
chr11	126338006	126338529	524	.	573	.	18.8053	-1	0.31023	262	0.94	1.38	Intron (uc001qea.3/84623, intron 12 of 16)	chr11	126277129	126284536	7408	+	6484	uc001qdz.3	60877	ENSG00000110080	ST3GAL4	ST3 beta-galactoside alpha-2,3-sialyltransferase 4
chr19	1394903	1395426	524	.	570	.	18.8056	-1	0.31021	262	0.93	1.37	3' UTR	chr19	1397025	1401569	4545	-	2593	uc002lsj.4	6143	ENSG00000130005	GAMT	guanidinoacetate N-methyltransferase
chr18	61349028	61349551	524	.	607	.	18.8127	-1	0.31077	262	1.01	1.46	Distal Intergenic	chr18	61322431	61329197	6767	-	6317	uc002lji.3	-19831	ENSG00000057149	SERPINB3	serpin peptidase inhibitor, clade B (ovalbumin), member 3
chr18	54305673	54306196	524	.	866	.	18.8141	-1	0.31103	262	1.63	2.09	Promoter (<=1kb)	chr18	54275510	54305736	30227	-	9352	uc002lgj.1	0	ENSG00000091164	TXNL1	thioredoxin-like 1
chr6	53412039	53412562	524	.	598	.	18.8174	-1	0.31156	262	1	1.44	Promoter (2-3kb)	chr6	53362140	53409927	47788	-	2729	uc003pbw.2	-2112	ENSG00000001084	GCLC	glutamate-cysteine ligase, catalytic subunit
chr7	98990183	98990706	524	.	578	.	18.82	-1	0.31172	262	0.95	1.39	Exon (uc003upz.3/10095, exon 8 of 10)	chr7	98992298	99006305	14008	-	11333	uc003uqe.3	15599	ENSG00000106244	PDAP1	PDGFA associated protein 1
chr2	27435354	27435877	524	.	790	.	18.8327	-1	0.31313	262	1.45	1.9	Promoter (<=1kb)	chr2	27435219	27440046	4828	+	51374	uc002rjg.3	135	ENSG00000138085	ATRAID	all-trans retinoic acid-induced differentiation factor
chr21	35319971	35320494	524	.	592	.	18.8442	-1	0.31387	262	0.98	1.43	Intron (uc002ytn.3/100506334, intron 2 of 2)	chr21	35303516	35343487	39972	+	100506334	uc002ytn.3	16455	NA	LINC00649	long intergenic non-protein coding RNA 649
chr1	68298018	68298541	524	.	751	.	18.8482	-1	0.31423	262	1.36	1.81	Promoter (<=1kb)	chr1	68297971	68668670	370700	+	100289178	uc001deb.2	47	ENSG00000232284	GNG12-AS1	GNG12 antisense RNA 1
chr2	169381749	169382272	524	.	609	.	18.8498	-1	0.31438	262	1.02	1.47	Intron (uc002ueb.2/253782, intron 1 of 9)	chr2	169439453	169439528	76	+	100616356	uc021vse.1	-57181	ENSG00000265694	MIR4774	microRNA 4774
chr22	20748246	20748769	524	.	861	.	18.854	-1	0.31447	262	1.62	2.08	Promoter (<=1kb)	chr22	20748405	20762753	14349	+	7625	uc002zsg.4	0	ENSG00000185252	ZNF74	zinc finger protein 74
chr11	117924285	117924808	524	.	962	.	18.8546	-1	0.31451	262	1.86	2.32	Intron (uc001prx.1/100526771, intron 1 of 3)	chr11	117947727	117990556	42830	+	56649	uc009yzu.3	-22919	ENSG00000137648	TMPRSS4	transmembrane protease, serine 4
chr15	70289810	70290333	524	.	547	.	18.8688	-1	0.31533	262	0.88	1.32	Distal Intergenic	chr15	70358353	70366946	8594	-	7090	uc010bim.1	76613	ENSG00000140332	TLE3	transducin-like enhancer of split 3
chr19	2427618	2428141	524	.	755	.	18.8758	-1	0.31546	262	1.37	1.82	Promoter (<=1kb)	chr19	2425622	2427875	2254	-	26517	uc002lvx.1	0	ENSG00000099800	TIMM13	translocase of inner mitochondrial membrane 13 homolog (yeast)
chr10	63808936	63809459	524	.	573	.	18.8776	-1	0.3156	262	0.94	1.38	Promoter (<=1kb)	chr10	63808970	63856707	47738	+	84159	uc001jlu.2	0	ENSG00000150347	ARID5B	AT rich interactive domain 5B (MRF1-like)
chr18	57026123	57026646	524	.	763	.	18.8787	-1	0.31571	262	1.39	1.84	Promoter (<=1kb)	chr18	56995056	57026508	31453	-	3998	uc002lhz.3	0	ENSG00000074695	LMAN1	lectin, mannose-binding, 1
chr15	75315888	75316411	524	.	1000	.	18.8861	-1	0.31639	262	2.02	2.48	Promoter (<=1kb)	chr15	75315927	75343067	27141	+	60490	uc002azo.3	0	ENSG00000138621	PPCDC	phosphopantothenoylcysteine decarboxylase
chr7	97715053	97715576	524	.	779	.	18.8879	-1	0.31668	262	1.42	1.88	Distal Intergenic	chr7	97736197	97838944	102748	+	22853	uc003upd.2	-20621	ENSG00000164715	LMTK2	lemur tyrosine kinase 2
chr19	17336810	17337333	524	.	626	.	18.8925	-1	0.31699	262	1.06	1.51	Promoter (<=1kb)	chr19	17337055	17340028	2974	+	79629	uc002nfp.3	0	ENSG00000099330	OCEL1	occludin/ELL domain containing 1
chr10	111970940	111971463	524	.	564	.	18.8957	-1	0.31733	262	0.92	1.36	Promoter (<=1kb)	chr10	111969989	112047123	77135	+	4601	uc001kyz.3	951	ENSG00000119950	MXI1	MAX interactor 1, dimerization protein
chr14	75229443	75229966	524	.	616	.	18.8969	-1	0.31739	262	1.04	1.48	Promoter (<=1kb)	chr14	75230069	75304013	73945	+	56252	uc001xqj.4	-103	ENSG00000119596	YLPM1	YLP motif containing 1
chr15	37393399	37393922	524	.	553	.	18.9065	-1	0.31808	262	0.9	1.33	Promoter (<=1kb)	chr15	37183222	37393500	210279	-	4212	uc001zjt.3	0	ENSG00000134138	MEIS2	Meis homeobox 2
chr5	172141302	172141825	524	.	709	.	18.9079	-1	0.31807	262	1.25	1.71	Distal Intergenic	chr5	172195093	172197634	2542	-	1843	uc003mbu.2	55809	ENSG00000120129	DUSP1	dual specificity phosphatase 1
chr2	60983382	60983905	524	.	580	.	18.9152	-1	0.31848	262	0.96	1.4	Promoter (<=1kb)	chr2	60983388	61029221	45834	+	64895	uc002saj.3	0	ENSG00000115421	PAPOLG	poly(A) polymerase gamma
chr15	69418525	69419048	524	.	560	.	18.9161	-1	0.31855	262	0.91	1.35	Intron (uc021spl.1/100313884, intron 1 of 1)	chr15	69452973	69489796	36824	+	26035	uc002arw.2	-33925	ENSG00000138604	GLCE	glucuronic acid epimerase
chr1	173836422	173836945	524	.	935	.	18.9218	-1	0.31898	262	1.79	2.25	Promoter (<=1kb)	chr1	173836812	173836883	72	-	619498	uc001gjo.1	0	NA	SNORD74	small nucleolar RNA, C/D box 74
chr1	153509073	153509596	524	.	552	.	18.9246	-1	0.31926	262	0.89	1.33	Promoter (<=1kb)	chr1	153507076	153508717	1642	-	6277	uc001fbw.1	-356	ENSG00000197956	S100A6	S100 calcium binding protein A6
chr11	111957551	111958074	524	.	925	.	18.9278	-1	0.3193	262	1.77	2.23	Promoter (<=1kb)	chr11	111957548	111966525	8978	+	6392	uc001pmz.4	3	ENSG00000204370	SDHD	succinate dehydrogenase complex, subunit D, integral membrane protein
chr6	42110115	42110638	524	.	575	.	18.9289	-1	0.31933	262	0.94	1.39	Promoter (<=1kb)	chr6	42068857	42110715	41859	-	647024	uc003orw.2	77	ENSG00000188112	C6orf132	chromosome 6 open reading frame 132
chr1	109797171	109797694	524	.	568	.	18.9341	-1	0.31935	262	0.93	1.37	Intron (uc001dxa.4/1952, intron 1 of 33)	chr1	109792641	109818378	25738	+	1952	uc001dxa.4	4530	ENSG00000143126	CELSR2	cadherin, EGF LAG seven-pass G-type receptor 2
chr11	119562783	119563306	524	.	601	.	18.9354	-1	0.31955	262	1	1.45	Intron (uc001pwu.1/5818, intron 7 of 7)	chr11	119508808	119599435	90628	-	5818	uc001pwu.1	36129	ENSG00000110400	PVRL1	poliovirus receptor-related 1 (herpesvirus entry mediator C)
chr15	67398979	67399502	524	.	711	.	18.9366	-1	0.31959	262	1.26	1.71	Intron (uc002aqj.3/4088, intron 1 of 8)	chr15	67418054	67487533	69480	+	4088	uc010ujr.2	-18552	ENSG00000166949	SMAD3	SMAD family member 3
chr1	44495627	44496150	524	.	548	.	18.9405	-1	0.31986	262	0.88	1.32	Promoter (1-2kb)	chr1	44457172	44497164	39993	-	6536	uc010okm.2	1014	ENSG00000196517	SLC6A9	solute carrier family 6 (neurotransmitter transporter, glycine), member 9
chr19	11546144	11546667	524	.	569	.	18.9506	-1	0.32053	262	0.93	1.37	Promoter (<=1kb)	chr19	11546269	11561782	15514	+	5589	uc002mrt.3	0	ENSG00000130175	PRKCSH	protein kinase C substrate 80K-H
chr12	52608229	52608752	524	.	554	.	18.975	-1	0.32193	262	0.9	1.34	Intron (uc010snp.2/283404, intron 3 of 4)	chr12	52604714	52617597	12884	+	283404	uc010snp.2	3515	ENSG00000258279	LINC00592	long intergenic non-protein coding RNA 592
chr8	103120397	103120920	524	.	783	.	18.978	-1	0.32231	262	1.43	1.89	Intron (uc003ykf.3/83988, intron 7 of 7)	chr8	102698770	103136562	437793	-	83988	uc003ykf.3	15642	ENSG00000104490	NCALD	neurocalcin delta
chr22	38679697	38680220	524	.	719	.	18.9831	-1	0.32246	262	1.28	1.73	Distal Intergenic	chr22	38615298	38669040	53743	-	25829	uc003avg.2	-10657	ENSG00000198792	TMEM184B	transmembrane protein 184B
chr19	38794248	38794771	524	.	571	.	18.9839	-1	0.32246	262	0.93	1.38	Promoter (<=1kb)	chr19	38794804	38795646	843	+	64073	uc002ohu.1	-33	ENSG00000167644	C19orf33	chromosome 19 open reading frame 33
chr11	7618550	7619073	524	.	547	.	18.9873	-1	0.32252	262	0.88	1.32	Promoter (<=1kb)	chr11	7618417	7674996	56580	+	8495	uc010rbe.3	133	ENSG00000166387	PPFIBP2	PTPRF interacting protein, binding protein 2 (liprin beta 2)
chr19	40939396	40939919	524	.	617	.	18.9925	-1	0.32299	262	1.04	1.49	Distal Intergenic	chr19	40928409	40931932	3524	-	29950	uc002ont.4	-7464	ENSG00000197019	SERTAD1	SERTA domain containing 1
chr11	59521526	59522049	524	.	726	.	19.0156	-1	0.32382	262	1.3	1.75	Promoter (<=1kb)	chr11	59522532	59573355	50824	+	6809	uc001nog.3	-483	ENSG00000166900	STX3	syntaxin 3
chr8	95654286	95654809	524	.	581	.	19.0222	-1	0.32405	262	0.96	1.4	Promoter (<=1kb)	chr8	95653364	95719694	66331	+	54845	uc003ygq.4	922	ENSG00000104413	ESRP1	epithelial splicing regulatory protein 1
chr1	112050971	112051494	524	.	754	.	19.0286	-1	0.32432	262	1.36	1.82	Intron (uc001ebg.4/140, intron 5 of 5)	chr1	112025970	112046743	20774	-	140	uc001ebf.3	-4228	ENSG00000121933	ADORA3	adenosine A3 receptor
chr14	69172394	69172917	524	.	561	.	19.0345	-1	0.32477	262	0.91	1.35	Intron (uc001xkg.2/5890, intron 11 of 11)	chr14	69254372	69260631	6260	-	677	uc001xkh.2	87714	ENSG00000185650	ZFP36L1	ZFP36 ring finger protein-like 1
chr20	37499565	37500088	524	.	704	.	19.0368	-1	0.32495	262	1.24	1.7	Intron (uc002xje.3/26051, intron 2 of 10)	chr20	37554955	37574842	19888	+	81610	uc002xjf.3	-54867	ENSG00000101447	FAM83D	family with sequence similarity 83, member D
chr15	93722277	93722800	524	.	655	.	19.0453	-1	0.32572	262	1.13	1.58	Distal Intergenic	chr15	93586636	93632443	45808	-	56963	uc002bss.2	-89834	ENSG00000182175	RGMA	repulsive guidance molecule family member a
chr1	172875856	172876379	524	.	598	.	19.0534	-1	0.32593	262	1	1.44	Distal Intergenic	chr1	173010360	173020103	9744	-	8995	uc001giu.2	143724	ENSG00000120337	TNFSF18	tumor necrosis factor (ligand) superfamily, member 18
chr6	57152759	57153282	524	.	552	.	19.0535	-1	0.32592	262	0.89	1.33	Distal Intergenic	chr6	57182422	57191161	8740	+	5558	uc003pdv.1	-29140	ENSG00000146143	PRIM2	primase, DNA, polypeptide 2 (58kDa)
chr1	185285291	185285814	524	.	943	.	19.0565	-1	0.32599	262	1.82	2.27	Promoter (<=1kb)	chr1	185265522	185286461	20940	-	10625	uc001grl.3	647	ENSG00000116679	IVNS1ABP	influenza virus NS1A binding protein
chr11	10326198	10326721	524	.	563	.	19.0583	-1	0.32613	262	0.92	1.36	Promoter (<=1kb)	chr11	10326642	10328923	2282	+	133	uc001mil.1	0	ENSG00000148926	ADM	adrenomedullin
chr2	85830169	85830692	524	.	766	.	19.0602	-1	0.32636	262	1.4	1.85	Promoter (<=1kb)	chr2	85829965	85876407	46443	+	10713	uc002sqb.4	204	ENSG00000168883	USP39	ubiquitin specific peptidase 39
chr2	232507121	232507644	524	.	663	.	19.0613	-1	0.32651	262	1.15	1.6	Distal Intergenic	chr2	232457575	232458994	1420	+	165100	uc002vrz.3	49546	ENSG00000177673	C2orf57	chromosome 2 open reading frame 57
chr2	113871081	113871604	524	.	598	.	19.0623	-1	0.32665	262	1	1.44	Intron (uc002tix.1/3557, intron 3 of 9)	chr2	113875470	113891593	16124	+	3557	uc002tiy.3	-3866	ENSG00000136689	IL1RN	interleukin 1 receptor antagonist
chr5	137673399	137673922	524	.	715	.	19.0651	-1	0.32668	262	1.27	1.72	Promoter (<=1kb)	chr5	137673704	137685418	11715	+	51307	uc003lcw.3	0	ENSG00000120709	FAM53C	family with sequence similarity 53, member C
chr2	120190209	120190732	524	.	665	.	19.0686	-1	0.32675	262	1.15	1.6	Promoter (<=1kb)	chr2	120189446	120196096	6651	+	140738	uc002tly.3	763	ENSG00000171227	TMEM37	transmembrane protein 37
chr18	43732682	43733205	524	.	770	.	19.0704	-1	0.32674	262	1.4	1.86	Distal Intergenic	chr18	43753988	43846955	92968	+	147339	uc002lbw.3	-20783	ENSG00000152242	C18orf25	chromosome 18 open reading frame 25
chr4	40314132	40314655	524	.	547	.	19.0729	-1	0.32691	262	0.88	1.32	Intron (uc021xnq.1/uc021xnq.1, intron 2 of 3)	chr4	40337346	40357234	19889	+	55584	uc003gva.2	-22691	ENSG00000174343	CHRNA9	cholinergic receptor, nicotinic, alpha 9 (neuronal)
chr14	74252639	74253162	524	.	626	.	19.0751	-1	0.32681	262	1.06	1.51	Promoter (<=1kb)	chr14	74181825	74253896	72072	-	91748	uc001xou.3	734	ENSG00000156030	ELMSAN1	ELM2 and Myb/SANT-like domain containing 1
chr9	139293891	139294414	524	.	624	.	19.0796	-1	0.32699	262	1.05	1.5	Promoter (1-2kb)	chr9	139270029	139292889	22861	-	6621	uc004chh.3	-1002	ENSG00000165684	SNAPC4	small nuclear RNA activating complex, polypeptide 4, 190kDa
chr14	46254542	46255065	524	.	715	.	19.0916	-1	0.32732	262	1.27	1.72	Distal Intergenic	chr14	46533362	46971104	437743	+	100506412	uc031qoi.1	-278297	ENSG00000258700	LINC00871	long intergenic non-protein coding RNA 871
chr16	83987582	83988105	524	.	709	.	19.0924	-1	0.32728	262	1.26	1.71	Promoter (<=1kb)	chr16	83986827	83999937	13111	+	29948	uc002fhc.3	755	ENSG00000140961	OSGIN1	oxidative stress induced growth inhibitor 1
chr5	140700093	140700616	524	.	787	.	19.0931	-1	0.32733	262	1.44	1.9	Promoter (<=1kb)	chr5	140698057	140700351	2295	-	6879	uc003ljg.3	0	ENSG00000178913	TAF7	TAF7 RNA polymerase II, TATA box binding protein (TBP)-associated factor, 55kDa
chr2	150851096	150851619	524	.	728	.	19.0999	-1	0.32785	262	1.3	1.75	Distal Intergenic	chr2	150426147	150444330	18184	-	27249	uc002txc.3	-406766	ENSG00000168288	MMADHC	methylmalonic aciduria (cobalamin deficiency) cblD type, with homocystinuria
chr1	198126500	198127023	524	.	918	.	19.1029	-1	0.32786	262	1.76	2.21	Promoter (<=1kb)	chr1	198126128	198291548	165421	+	140609	uc021pgx.1	372	ENSG00000151414	NEK7	NIMA-related kinase 7
chr19	3984133	3984656	524	.	691	.	19.104	-1	0.32787	262	1.21	1.66	Promoter (<=1kb)	chr19	3976054	3985461	9408	-	1938	uc002lze.3	805	ENSG00000167658	EEF2	eukaryotic translation elongation factor 2
chr2	85822604	85823127	524	.	723	.	19.1088	-1	0.32828	262	1.29	1.74	Promoter (<=1kb)	chr2	85822837	85824831	1995	+	51255	uc002spv.1	0	ENSG00000168894	RNF181	ring finger protein 181
chr10	24746638	24747161	524	.	573	.	19.1146	-1	0.3287	262	0.94	1.38	Intron (uc001irs.3/56243, intron 6 of 18)	chr10	24738594	24836417	97824	+	56243	uc001irw.3	8044	ENSG00000120549	KIAA1217	KIAA1217
chr22	46448753	46449276	524	.	617	.	19.1168	-1	0.32894	262	1.04	1.49	Promoter (<=1kb)	chr22	46449726	46454402	4677	+	150381	uc011aqw.2	-450	NA	PRR34-AS1	PRR34 antisense RNA 1
chr5	14035699	14036222	524	.	691	.	19.1221	-1	0.32907	262	1.21	1.66	Distal Intergenic	chr5	13690437	13944589	254153	-	1767	uc003jfd.2	-91110	ENSG00000039139	DNAH5	dynein, axonemal, heavy chain 5
chr22	31479857	31480380	524	.	548	.	19.1283	-1	0.32922	262	0.88	1.32	Promoter (<=1kb)	chr22	31480982	31500610	19629	+	6525	uc011alf.2	-602	ENSG00000183963	SMTN	smoothelin
chr2	175260313	175260836	524	.	590	.	19.1531	-1	0.33059	262	0.98	1.42	Promoter (<=1kb)	chr2	175260457	175294303	33847	+	79634	uc002uiq.3	0	ENSG00000144306	SCRN3	secernin 3
chr4	166033163	166033686	524	.	589	.	19.1539	-1	0.33054	262	0.98	1.42	Promoter (<=1kb)	chr4	165997230	166034024	36795	-	201931	uc003iqz.4	338	ENSG00000170088	TMEM192	transmembrane protein 192
chr4	88000329	88000852	524	.	601	.	19.1683	-1	0.33149	262	1	1.45	Intron (uc003hqh.2/4299, intron 4 of 6)	chr4	87928153	88062206	134054	+	4299	uc003hqj.4	72176	ENSG00000172493	AFF1	AF4/FMR2 family, member 1
chr22	39844652	39845175	524	.	856	.	19.171	-1	0.33179	262	1.61	2.06	Distal Intergenic	chr22	39853325	39888199	34875	+	4248	uc003axv.4	-8150	ENSG00000128268	MGAT3	mannosyl (beta-1,4-)-glycoprotein beta-1,4-N-acetylglucosaminyltransferase
chr1	44412278	44412801	524	.	642	.	19.1751	-1	0.33202	262	1.1	1.55	Promoter (<=1kb)	chr1	44412478	44433694	21217	+	9670	uc001ckx.3	0	ENSG00000117408	IPO13	importin 13
chr6	43021444	43021967	524	.	680	.	19.1816	-1	0.33252	262	1.19	1.64	Promoter (<=1kb)	chr6	43005355	43021683	16329	-	9820	uc003otq.3	0	ENSG00000044090	CUL7	cullin 7
chr7	97600777	97601300	524	.	590	.	19.1841	-1	0.33256	262	0.98	1.42	Promoter (<=1kb)	chr7	97503667	97601638	97972	-	389538	uc010lfp.1	338	NA	MGC72080	MGC72080 pseudogene
chr9	132373465	132373988	524	.	1000	.	19.1851	-1	0.33256	262	2.01	2.46	Distal Intergenic	chr9	132374504	132383055	8552	-	375759	uc004byc.4	9067	ENSG00000179058	C9orf50	chromosome 9 open reading frame 50
chr9	131929713	131930236	524	.	575	.	19.1867	-1	0.33265	262	0.94	1.38	Distal Intergenic	chr9	131937831	131940540	2710	-	389792	uc010myt.1	10304	ENSG00000188483	IER5L	immediate early response 5-like
chr5	139069250	139069773	524	.	588	.	19.1925	-1	0.33292	262	0.97	1.42	Distal Intergenic	chr5	139028518	139062680	34163	+	51523	uc003let.2	40732	ENSG00000171604	CXXC5	CXXC finger protein 5
chr1	55229775	55230298	524	.	754	.	19.1935	-1	0.33293	262	1.36	1.82	Promoter (<=1kb)	chr1	55222571	55230226	7656	-	25973	uc001cxy.3	0	ENSG00000162396	PARS2	prolyl-tRNA synthetase 2, mitochondrial (putative)
chr11	64645515	64646038	524	.	832	.	19.2236	-1	0.33531	262	1.55	2	Promoter (<=1kb)	chr11	64620208	64646191	25984	-	10938	uc001obu.1	153	ENSG00000110047	EHD1	EH-domain containing 1
chr17	34135884	34136407	524	.	575	.	19.2261	-1	0.33537	262	0.94	1.39	Promoter (<=1kb)	chr17	34136459	34174246	37788	+	8148	uc002hkc.4	-52	ENSG00000270647	TAF15	TAF15 RNA polymerase II, TATA box binding protein (TBP)-associated factor, 68kDa
chr1	52344490	52345013	524	.	645	.	19.2333	-1	0.33585	262	1.11	1.56	Promoter (<=1kb)	chr1	52254866	52344609	89744	-	4898	uc001ctc.4	0	ENSG00000078618	NRD1	nardilysin (N-arginine dibasic convertase)
chr9	102860677	102861200	524	.	549	.	19.2411	-1	0.3363	262	0.89	1.32	Promoter (<=1kb)	chr9	102741463	102861330	119868	-	23071	uc004bam.3	130	ENSG00000023318	ERP44	endoplasmic reticulum protein 44
chr10	23216918	23217441	524	.	1000	.	19.2456	-1	0.33675	262	2.25	2.7	Promoter (<=1kb)	chr10	23216954	23326514	109561	+	219681	uc001irm.4	0	ENSG00000165309	ARMC3	armadillo repeat containing 3
chr2	43454271	43454794	524	.	895	.	19.2459	-1	0.33672	262	1.7	2.16	Promoter (<=1kb)	chr2	43454350	43455994	1645	+	100129726	uc010ynx.1	0	ENSG00000279873	LINC01126	long intergenic non-protein coding RNA 1126
chr15	81426622	81427145	524	.	1000	.	19.2468	-1	0.33683	262	2.58	3.03	Promoter (<=1kb)	chr15	81426644	81441516	14873	+	161502	uc002bgb.3	0	ENSG00000156206	C15orf26	chromosome 15 open reading frame 26
chr9	130660973	130661496	524	.	544	.	19.2564	-1	0.33709	262	0.87	1.31	Promoter (<=1kb)	chr9	130647601	130661871	14271	-	30815	uc004bso.1	375	ENSG00000160408	ST6GALNAC6	ST6 (alpha-N-acetyl-neuraminyl-2,3-beta-galactosyl-1,3)-N-acetylgalactosaminide alpha-2,6-sialyltransferase 6
chr15	83654691	83655214	524	.	589	.	19.2568	-1	0.33713	262	0.98	1.42	Promoter (<=1kb)	chr15	83654955	83659809	4855	+	83640	uc002bjl.2	0	ENSG00000169612	FAM103A1	family with sequence similarity 103, member A1
chr5	154134467	154134990	524	.	605	.	19.2583	-1	0.33706	262	1.01	1.46	Promoter (<=1kb)	chr5	154134889	154197167	62279	+	23367	uc021ygh.2	0	ENSG00000155506	LARP1	La ribonucleoprotein domain family, member 1
chr19	18496829	18497352	524	.	836	.	19.2634	-1	0.33763	262	1.56	2.01	Promoter (<=1kb)	chr19	18496968	18499986	3019	+	9518	uc002niv.2	0	ENSG00000130513	GDF15	growth differentiation factor 15
chr5	131131991	131132514	524	.	568	.	19.2682	-1	0.33798	262	0.93	1.37	Promoter (<=1kb)	chr5	130759614	131132756	373143	-	51735	uc003kvp.2	242	ENSG00000158987	RAPGEF6	Rap guanine nucleotide exchange factor (GEF) 6
chr6	144537065	144537588	524	.	910	.	19.2772	-1	0.33797	262	1.74	2.19	Distal Intergenic	chr6	144471654	144513076	41423	+	8676	uc003qks.4	65411	ENSG00000135604	STX11	syntaxin 11
chr2	28022343	28022866	524	.	559	.	19.2837	-1	0.33857	262	0.91	1.35	Intron (uc002rlo.1/64080, intron 1 of 7)	chr2	27994584	28002608	8025	+	9553	uc002rlm.1	27759	ENSG00000243147	MRPL33	mitochondrial ribosomal protein L33
chr7	105699223	105699746	524	.	630	.	19.2859	-1	0.33864	262	1.07	1.52	Distal Intergenic	chr7	105730814	105752791	21978	-	6856	uc003vdo.4	53045	ENSG00000008282	SYPL1	synaptophysin-like 1
chr6	127664634	127665157	524	.	548	.	19.2865	-1	0.33863	262	0.88	1.32	Promoter (<=1kb)	chr6	127609857	127664754	54898	-	55862	uc003qay.4	0	ENSG00000093144	ECHDC1	ethylmalonyl-CoA decarboxylase 1
chr4	119273176	119273699	524	.	1000	.	19.2937	-1	0.33911	262	2.13	2.58	Promoter (<=1kb)	chr4	119201193	119273922	72730	-	8492	uc003ica.2	223	ENSG00000164099	PRSS12	protease, serine, 12 (neurotrypsin, motopsin)
chr2	128588465	128588988	524	.	642	.	19.2963	-1	0.33925	262	1.1	1.55	Distal Intergenic	chr2	128461808	128568761	106954	-	55339	uc002tpg.2	-19704	ENSG00000136709	WDR33	WD repeat domain 33
chr2	96926040	96926563	524	.	569	.	19.2969	-1	0.33931	262	0.93	1.37	Intron (uc002svq.3/55654, intron 2 of 3)	chr2	96915946	96931751	15806	-	55654	uc002svq.3	5188	ENSG00000135956	TMEM127	transmembrane protein 127
chr4	146018965	146019488	524	.	909	.	19.3011	-1	0.33963	262	1.73	2.19	Promoter (<=1kb)	chr4	145915727	146019371	103645	-	10393	uc003iju.5	0	ENSG00000164162	ANAPC10	anaphase promoting complex subunit 10
chr19	35225291	35225814	524	.	700	.	19.3074	-1	0.34034	262	1.23	1.69	Promoter (<=1kb)	chr19	35225480	35233774	8295	+	339318	uc002nvu.3	0	ENSG00000197841	ZNF181	zinc finger protein 181
chr11	61543857	61544380	524	.	657	.	19.3165	-1	0.34112	262	1.13	1.58	Promoter (<=1kb)	chr11	61545078	61555989	10912	+	745	uc010rll.1	-698	ENSG00000124920	MYRF	myelin regulatory factor
chr9	115096192	115096715	524	.	602	.	19.327	-1	0.34217	262	1	1.45	Promoter (<=1kb)	chr9	114979995	115095944	115950	-	9991	uc004bfw.3	-248	ENSG00000119314	PTBP3	polypyrimidine tract binding protein 3
chr11	18343889	18344412	524	.	654	.	19.329	-1	0.34248	262	1.13	1.58	Promoter (<=1kb)	chr11	18343816	18388590	44775	+	2965	uc001moh.2	73	ENSG00000110768	GTF2H1	general transcription factor IIH, polypeptide 1, 62kDa
chr11	62554922	62555445	524	.	734	.	19.3354	-1	0.34341	262	1.31	1.77	Promoter (<=1kb)	chr11	62554874	62557872	2999	+	374395	uc001nvd.4	48	ENSG00000185475	TMEM179B	transmembrane protein 179B
chr20	47835962	47836485	524	.	817	.	19.336	-1	0.3435	262	1.51	1.97	Promoter (<=1kb)	chr20	47835832	47860614	24783	+	55661	uc002xuh.3	130	ENSG00000124228	DDX27	DEAD (Asp-Glu-Ala-Asp) box polypeptide 27
chr13	24463401	24463924	524	.	626	.	19.3415	-1	0.34378	262	1.06	1.51	Promoter (<=1kb)	chr13	24304328	24463587	159260	-	4285	uc001uox.4	0	ENSG00000027001	MIPEP	mitochondrial intermediate peptidase
chr8	129188719	129189242	524	.	696	.	19.3485	-1	0.34445	262	1.22	1.68	Distal Intergenic	chr8	129162362	129162434	73	+	100302281	uc022bbk.1	26357	ENSG00000221261	MIR1208	microRNA 1208
chr1	45273396	45273919	524	.	947	.	19.3648	-1	0.3457	262	1.83	2.28	Promoter (<=1kb)	chr1	45274154	45279171	5018	+	149478	uc010old.1	-235	ENSG00000222009	BTBD19	BTB (POZ) domain containing 19
chr2	61921926	61922449	524	.	683	.	19.3706	-1	0.34606	262	1.19	1.65	Distal Intergenic	chr2	61705069	61765418	60350	-	7514	uc002sbj.3	-156508	ENSG00000082898	XPO1	exportin 1
chr11	82867296	82867819	524	.	1000	.	19.3835	-1	0.34776	262	2.1	2.56	Promoter (<=1kb)	chr11	82868137	82881037	12901	+	51585	uc010rsu.1	-318	ENSG00000165494	PCF11	PCF11 cleavage and polyadenylation factor subunit
chr1	35247554	35248077	524	.	780	.	19.3889	-1	0.34826	262	1.42	1.88	Promoter (<=1kb)	chr1	35247911	35251967	4057	+	2707	uc001bxy.3	0	ENSG00000188910	GJB3	gap junction protein, beta 3, 31kDa
chr12	11801958	11802481	524	.	706	.	19.4072	-1	0.3495	262	1.25	1.7	Promoter (<=1kb)	chr12	11802788	12048325	245538	+	2120	uc001qzz.3	-307	ENSG00000139083	ETV6	ets variant 6
chr2	201676271	201676794	524	.	648	.	19.4307	-1	0.35148	262	1.11	1.56	Promoter (<=1kb)	chr2	201676612	201680240	3629	+	9689	uc002uwb.1	0	ENSG00000082153	BZW1	basic leucine zipper and W2 domains 1
chr11	9596564	9597087	524	.	550	.	19.4332	-1	0.35151	262	0.89	1.32	Promoter (<=1kb)	chr11	9597088	9603017	5930	+	7465	uc001mhu.3	-1	ENSG00000166483	WEE1	WEE1 G2 checkpoint kinase
chr5	170763879	170764402	524	.	719	.	19.4333	-1	0.35146	262	1.28	1.73	Distal Intergenic	chr5	170736288	170739138	2851	+	30012	uc003mbf.3	27591	ENSG00000164438	TLX3	T-cell leukemia homeobox 3
chr16	70733705	70734228	524	.	586	.	19.4456	-1	0.353	262	0.97	1.41	Intron (uc002ezl.3/55697, intron 5 of 5)	chr16	70695107	70719954	24848	-	92154	uc002ezj.3	-13751	ENSG00000132613	MTSS1L	metastasis suppressor 1-like
chr11	61582757	61583280	524	.	650	.	19.4457	-1	0.35299	262	1.12	1.57	Promoter (<=1kb)	chr11	61582633	61582712	80	-	100302263	uc021qkk.1	-45	ENSG00000222326	MIR1908	microRNA 1908
chr9	124487322	124487845	524	.	611	.	19.4473	-1	0.35297	262	1.02	1.47	Intron (uc004bln.3/153090, intron 3 of 16)	chr9	124505064	124544932	39869	+	153090	uc004blo.3	-17219	ENSG00000136848	DAB2IP	DAB2 interacting protein
chr3	87276550	87277073	524	.	563	.	19.4541	-1	0.35372	262	0.92	1.36	Promoter (<=1kb)	chr3	87276413	87304698	28286	+	25978	uc003dqp.4	137	ENSG00000083937	CHMP2B	charged multivesicular body protein 2B
chr10	43133625	43134148	524	.	996	.	19.4564	-1	0.35417	262	1.94	2.4	Promoter (<=1kb)	chr10	43077042	43133992	56951	-	7582	uc001jae.1	0	ENSG00000196693	ZNF33B	zinc finger protein 33B
chr10	13390108	13390631	524	.	858	.	19.4587	-1	0.35442	262	1.62	2.07	Promoter (<=1kb)	chr10	13359438	13390298	30861	-	22929	uc001imk.3	0	ENSG00000086475	SEPHS1	selenophosphate synthetase 1
chr3	98619373	98619896	524	.	580	.	19.4613	-1	0.35478	262	0.95	1.4	Promoter (<=1kb)	chr3	98514814	98620533	105720	-	131566	uc003dtd.3	637	ENSG00000057019	DCBLD2	discoidin, CUB and LCCL domain containing 2
chr4	40406454	40406977	524	.	987	.	19.4617	-1	0.35486	262	1.92	2.38	Distal Intergenic	chr4	40337346	40357234	19889	+	55584	uc003gva.2	69108	ENSG00000174343	CHRNA9	cholinergic receptor, nicotinic, alpha 9 (neuronal)
chr13	73632984	73633507	524	.	610	.	19.462	-1	0.35482	262	1.02	1.47	Promoter (<=1kb)	chr13	73633142	73651676	18535	+	688	uc001vje.3	0	ENSG00000102554	KLF5	Kruppel-like factor 5 (intestinal)
chr17	17740465	17740988	524	.	575	.	19.4683	-1	0.35529	262	0.94	1.39	Promoter (<=1kb)	chr17	17714663	17740325	25663	-	6720	uc002grt.2	-140	ENSG00000072310	SREBF1	sterol regulatory element binding transcription factor 1
chr2	17935117	17935640	524	.	676	.	19.4683	-1	0.35528	262	1.18	1.63	Promoter (<=1kb)	chr2	17935177	17966632	31456	+	348654	uc002rct.2	0	ENSG00000178295	GEN1	GEN1 Holliday junction 5' flap endonuclease
chr12	123379579	123380102	524	.	653	.	19.4687	-1	0.35525	262	1.12	1.57	Promoter (<=1kb)	chr12	123349875	123380712	30838	-	79720	uc001udl.3	610	ENSG00000139722	VPS37B	vacuolar protein sorting 37 homolog B (S. cerevisiae)
chr15	65476574	65477097	524	.	840	.	19.4847	-1	0.35702	262	1.57	2.02	Promoter (<=1kb)	chr15	65442784	65477563	34780	-	10845	uc002aom.3	466	ENSG00000166855	CLPX	caseinolytic mitochondrial matrix peptidase chaperone subunit
chr5	118323535	118324058	524	.	582	.	19.5326	-1	0.36063	262	0.96	1.4	Promoter (<=1kb)	chr5	118172569	118324240	151672	-	285605	uc003ksa.3	182	ENSG00000169570	DTWD2	DTW domain containing 2
chr5	133513654	133514177	524	.	651	.	19.5652	-1	0.36396	262	1.12	1.57	Promoter (<=1kb)	chr5	133492082	133512724	20643	-	6500	uc003kzc.4	-930	ENSG00000113558	SKP1	S-phase kinase-associated protein 1
chr16	84178948	84179471	524	.	672	.	19.5717	-1	0.36472	262	1.17	1.62	Promoter (<=1kb)	chr16	84178865	84193401	14537	+	123872	uc010chi.1	83	ENSG00000154099	DNAAF1	dynein, axonemal, assembly factor 1
chr3	40566124	40566647	524	.	1000	.	19.5828	-1	0.36619	262	3.43	3.9	Promoter (<=1kb)	chr3	40566376	40581043	14668	+	285268	uc003ckm.2	0	ENSG00000172888	ZNF621	zinc finger protein 621
chr9	93728081	93728604	524	.	712	.	19.5939	-1	0.36684	262	1.26	1.71	Distal Intergenic	chr9	93825576	93837414	11839	-	100129316	uc004ard.1	108810	NA	LOC100129316	uncharacterized LOC100129316
chr15	66083384	66083907	524	.	554	.	19.6123	-1	0.36828	262	0.9	1.33	Promoter (<=1kb)	chr15	65952957	66084631	131675	-	10260	uc002aph.3	724	ENSG00000174485	DENND4A	DENN/MADD domain containing 4A
chr22	46466103	46466626	524	.	730	.	19.6195	-1	0.36862	262	1.3	1.76	Intron (uc003bgr.4/400931, intron 1 of 4)	chr22	46481877	46507518	25642	+	400931	uc003bgu.2	-15251	ENSG00000197182	MIRLET7BHG	MIRLET7B host gene
chr14	70124832	70125355	524	.	625	.	19.6203	-1	0.36864	262	1.06	1.51	5' UTR	chr14	70078310	70181861	103552	+	9766	uc001xlk.3	46522	ENSG00000100647	SUSD6	sushi domain containing 6
chr14	67708441	67708964	524	.	627	.	19.6235	-1	0.36906	262	1.06	1.51	Promoter (<=1kb)	chr14	67708012	67746703	38692	+	64398	uc001xjb.2	429	ENSG00000072415	MPP5	membrane protein, palmitoylated 5 (MAGUK p55 subfamily member 5)
chr5	151137830	151138353	524	.	609	.	19.6337	-1	0.36981	262	1.02	1.47	Promoter (<=1kb)	chr5	151122383	151138210	15828	-	475	uc003luk.3	0	ENSG00000177556	ATOX1	antioxidant 1 copper chaperone
chr14	52924731	52925254	524	.	610	.	19.6432	-1	0.37043	262	1.02	1.47	Intron (uc001wzs.3/57544, intron 5 of 20)	chr14	52897308	53019301	121994	-	57544	uc001wzs.3	94047	ENSG00000087301	TXNDC16	thioredoxin domain containing 16
chr22	47169742	47170265	524	.	592	.	19.6453	-1	0.37073	262	0.98	1.43	Promoter (<=1kb)	chr22	47169824	47571342	401519	+	25771	uc003bif.3	0	ENSG00000054611	TBC1D22A	TBC1 domain family, member 22A
chr15	64648489	64649012	524	.	753	.	19.6574	-1	0.37173	262	1.36	1.81	Promoter (<=1kb)	chr15	64457716	64648442	190727	-	53944	uc002anf.3	-47	ENSG00000169118	CSNK1G1	casein kinase 1, gamma 1
chr8	33342466	33342989	524	.	986	.	19.6638	-1	0.37236	262	1.91	2.38	Promoter (<=1kb)	chr8	33342685	33358778	16094	+	84549	uc003xjj.3	0	ENSG00000198042	MAK16	MAK16 homolog
chr9	114606333	114606856	524	.	669	.	19.6708	-1	0.37273	262	1.16	1.61	Distal Intergenic	chr9	114448901	114557223	108323	-	158401	uc011lwt.2	-49110	ENSG00000165181	C9orf84	chromosome 9 open reading frame 84
chr2	38402022	38402545	524	.	741	.	19.6752	-1	0.37294	262	1.33	1.79	Intron (uc010faj.2/285154, intron 2 of 2)	chr2	38358247	38408993	50747	+	285154	uc010faj.2	43775	ENSG00000232973	CYP1B1-AS1	CYP1B1 antisense RNA 1
chr6	7058744	7059267	524	.	1000	.	19.6783	-1	0.37332	262	2.23	2.68	Distal Intergenic	chr6	7107830	7252213	144384	+	6239	uc021yky.1	-48563	ENSG00000124782	RREB1	ras responsive element binding protein 1
chr1	55353228	55353751	524	.	623	.	19.6919	-1	0.37449	262	1.05	1.5	Promoter (<=1kb)	chr1	55315300	55352921	37622	-	1718	uc001cyc.1	-307	ENSG00000116133	DHCR24	24-dehydrocholesterol reductase
chr15	90777282	90777805	524	.	654	.	19.7034	-1	0.37523	262	1.12	1.58	Promoter (<=1kb)	chr15	90773477	90777387	3911	-	10519	uc031qtq.1	0	ENSG00000185043	CIB1	calcium and integrin binding 1 (calmyrin)
chr10	75936162	75936685	524	.	794	.	19.7344	-1	0.37797	262	1.46	1.91	Promoter (<=1kb)	chr10	75936247	76469061	532815	+	132	uc001jwj.3	0	ENSG00000156110	ADK	adenosine kinase
chr11	17297538	17298061	524	.	565	.	19.7399	-1	0.37847	262	0.92	1.36	Promoter (<=1kb)	chr11	17297555	17333667	36113	+	4925	uc001mmv.1	0	ENSG00000070081	NUCB2	nucleobindin 2
chr2	28817358	28817881	524	.	611	.	19.7436	-1	0.37889	262	1.02	1.47	3' UTR	chr2	28824766	28866653	41888	+	151056	uc002rme.2	-6885	ENSG00000163803	PLB1	phospholipase B1
chr10	75648712	75649235	524	.	738	.	19.7491	-1	0.37952	262	1.33	1.78	Distal Intergenic	chr10	75572259	75634349	62091	-	818	uc001jvm.2	-14363	ENSG00000148660	CAMK2G	calcium/calmodulin-dependent protein kinase II gamma
chr16	81771553	81772076	524	.	613	.	19.7532	-1	0.37974	262	1.03	1.48	Distal Intergenic	chr16	81812899	81991899	179001	+	5336	uc002fgt.3	-40823	ENSG00000197943	PLCG2	phospholipase C, gamma 2 (phosphatidylinositol-specific)
chr5	95175239	95175762	524	.	628	.	19.7564	-1	0.38	262	1.07	1.51	Distal Intergenic	chr5	95187936	95195836	7901	+	202299	uc003klp.3	-12174	ENSG00000236882	LINC01554	long intergenic non-protein coding RNA 1554
chr19	15666532	15667055	524	.	560	.	19.7581	-1	0.37997	262	0.91	1.35	Distal Intergenic	chr19	15619336	15663128	43793	+	126410	uc002nbh.4	47196	ENSG00000171954	CYP4F22	cytochrome P450, family 4, subfamily F, polypeptide 22
chr17	39819078	39819601	524	.	1000	.	19.7632	-1	0.38038	262	2.61	3.07	Intron (uc010wfs.2/3728, intron 5 of 8)	chr17	39782579	39796451	13873	-	284116	uc002hxi.1	-22627	ENSG00000214514	KRT42P	keratin 42 pseudogene
chr8	30560569	30561092	524	.	594	.	19.7699	-1	0.38081	262	0.99	1.43	Exon (uc003xih.2/2936, exon 5 of 13)	chr8	30535580	30585486	49907	-	2936	uc003xih.2	24394	ENSG00000104687	GSR	glutathione reductase
chr2	20793046	20793569	524	.	582	.	19.7707	-1	0.38076	262	0.96	1.4	Distal Intergenic	chr2	20817564	20850864	33301	-	64342	uc002rdw.1	57295	ENSG00000118960	HS1BP3	HCLS1 binding protein 3
chr10	43932487	43933010	524	.	808	.	19.7708	-1	0.38075	262	1.49	1.95	Promoter (<=1kb)	chr10	43932574	43978007	45434	+	642819	uc010qfb.1	0	NA	ZNF487	zinc finger protein 487
chr22	46934696	46935219	524	.	671	.	19.789	-1	0.38245	262	1.16	1.62	Promoter (1-2kb)	chr22	46756731	46933067	176337	-	9620	uc003bhw.1	-1629	ENSG00000075275	CELSR1	cadherin, EGF LAG seven-pass G-type receptor 1
chr2	121230644	121231167	524	.	583	.	19.7902	-1	0.38242	262	0.96	1.4	Distal Intergenic	chr2	121221911	121223925	2015	-	84931	uc002tmo.2	-6719	ENSG00000280409	LINC01101	long intergenic non-protein coding RNA 1101
chr6	139697913	139698436	524	.	632	.	19.7999	-1	0.38334	262	1.07	1.52	Promoter (2-3kb)	chr6	139693392	139695787	2396	-	10370	uc003qip.2	-2126	ENSG00000164442	CITED2	Cbp/p300-interacting transactivator, with Glu/Asp-rich carboxy-terminal domain, 2
chr6	128842078	128842601	524	.	577	.	19.8298	-1	0.38564	262	0.95	1.39	Promoter (<=1kb)	chr6	128289924	128841870	551947	-	5796	uc003qbj.3	-208	ENSG00000152894	PTPRK	protein tyrosine phosphatase, receptor type, K
chr7	29234835	29235358	524	.	815	.	19.8322	-1	0.38571	262	1.51	1.96	Promoter (<=1kb)	chr7	29035247	29234892	199646	-	54504	uc003szx.3	0	ENSG00000106066	CPVL	carboxypeptidase, vitellogenic-like
chr12	62860628	62861151	524	.	658	.	19.8386	-1	0.38608	262	1.13	1.59	Promoter (<=1kb)	chr12	62860597	62902925	42329	+	23041	uc001srd.1	31	ENSG00000061987	MON2	MON2 homolog, regulator of endosome-to-Golgi trafficking
chr1	153505330	153505853	524	.	601	.	19.8387	-1	0.3861	262	1	1.45	Promoter (2-3kb)	chr1	153507076	153508717	1642	-	6277	uc001fbw.1	2864	ENSG00000197956	S100A6	S100 calcium binding protein A6
chr16	89574331	89574854	524	.	1000	.	19.8392	-1	0.38607	262	2.06	2.51	Promoter (<=1kb)	chr16	89574805	89604129	29325	+	6687	uc002fni.3	0	ENSG00000197912	SPG7	spastic paraplegia 7 (pure and complicated autosomal recessive)
chr1	153505561	153506084	524	.	601	.	19.8421	-1	0.38628	262	1	1.45	Promoter (2-3kb)	chr1	153507076	153508717	1642	-	6277	uc001fbw.1	2633	ENSG00000197956	S100A6	S100 calcium binding protein A6
chr11	62312792	62313315	524	.	642	.	19.8491	-1	0.38687	262	1.1	1.55	Promoter (1-2kb)	chr11	62201014	62314332	113319	-	79026	uc001ntk.2	1017	ENSG00000124942	AHNAK	AHNAK nucleoprotein
chr3	32726745	32727268	524	.	1000	.	19.8777	-1	0.38867	262	2.05	2.5	Promoter (<=1kb)	chr3	32726637	32804803	78167	+	25904	uc011axi.2	108	ENSG00000182973	CNOT10	CCR4-NOT transcription complex, subunit 10
chr16	31191617	31192140	524	.	603	.	19.8988	-1	0.38952	262	1.01	1.45	Promoter (<=1kb)	chr16	31191431	31194671	3241	+	2521	uc010vfi.2	186	ENSG00000089280	FUS	FUS RNA binding protein
chr11	27062684	27063207	524	.	623	.	19.9018	-1	0.38998	262	1.05	1.5	Promoter (<=1kb)	chr11	27062763	27149354	86592	+	8424	uc009yih.1	0	ENSG00000129151	BBOX1	butyrobetaine (gamma), 2-oxoglutarate dioxygenase (gamma-butyrobetaine hydroxylase) 1
chr4	177921268	177921791	524	.	639	.	19.9051	-1	0.39045	262	1.09	1.54	Distal Intergenic	chr4	177604691	177713895	109205	-	7424	uc003ius.1	-207373	ENSG00000150630	VEGFC	vascular endothelial growth factor C
chr4	85887834	85888357	524	.	803	.	19.9141	-1	0.3909	262	1.48	1.94	Promoter (<=1kb)	chr4	85887971	85928168	40198	+	404201	uc003hpg.2	0	ENSG00000180769	WDFY3-AS2	WDFY3 antisense RNA 2
chr3	194574036	194574559	524	.	546	.	19.9202	-1	0.39125	262	0.88	1.32	Distal Intergenic	chr3	194429150	194502897	73748	+	100507391	uc021xjd.1	144886	ENSG00000237222	LOC100507391	uncharacterized LOC100507391
chr11	66610524	66611047	524	.	1000	.	19.93	-1	0.3921	262	2.38	2.84	Promoter (<=1kb)	chr11	66610883	66614003	3121	+	9986	uc001ojk.1	0	ENSG00000173653	RCE1	Ras converting CAAX endopeptidase 1
chr8	145023401	145023924	524	.	611	.	19.9397	-1	0.39297	262	1.03	1.47	Promoter (1-2kb)	chr8	144989321	145025044	35724	-	5339	uc003zaf.1	1120	ENSG00000178209	PLEC	plectin
chr11	75946933	75947456	524	.	743	.	19.9505	-1	0.39384	262	1.34	1.79	Exon (uc021qnm.1/uc021qnm.1, exon 1 of 1)	chr11	75902608	75921803	19196	-	7481	uc001oxf.1	-25130	ENSG00000085741	WNT11	wingless-type MMTV integration site family, member 11
chr22	36727507	36728030	524	.	659	.	19.9623	-1	0.39439	262	1.14	1.59	Intron (uc003apg.3/4627, intron 38 of 40)	chr22	36696173	36737848	41676	-	4627	uc003aph.1	9818	ENSG00000100345	MYH9	myosin, heavy chain 9, non-muscle
chr22	50353348	50353871	524	.	632	.	19.9639	-1	0.39454	262	1.07	1.52	Promoter (<=1kb)	chr22	50354143	50357720	3578	+	415116	uc003bjb.3	-272	ENSG00000198355	PIM3	Pim-3 proto-oncogene, serine/threonine kinase
chr3	50606764	50607287	524	.	1000	.	19.9705	-1	0.39515	262	2.13	2.59	Promoter (<=1kb)	chr3	50606909	50622421	15513	+	51409	uc003dav.3	0	ENSG00000114735	HEMK1	HemK methyltransferase family member 1
chr19	49661019	49661542	524	.	566	.	19.9709	-1	0.3952	262	0.92	1.36	Promoter (<=1kb)	chr19	49661016	49715098	54083	+	54795	uc002pmw.3	3	ENSG00000130529	TRPM4	transient receptor potential cation channel, subfamily M, member 4
chr1	20512723	20513246	524	.	701	.	19.9795	-1	0.39579	262	1.24	1.69	Promoter (<=1kb)	chr1	20512578	20519942	7365	+	127733	uc001bdb.3	145	ENSG00000162543	UBXN10	UBX domain protein 10
chr4	15657191	15657714	524	.	674	.	19.9812	-1	0.39588	262	1.17	1.63	Promoter (<=1kb)	chr4	15606007	15657035	51029	-	26234	uc003gob.2	-156	ENSG00000118564	FBXL5	F-box and leucine-rich repeat protein 5
chr4	20701988	20702511	524	.	617	.	19.9835	-1	0.39593	262	1.04	1.49	Promoter (<=1kb)	chr4	20702036	20715162	13127	+	133015	uc010iei.1	0	ENSG00000163138	PACRGL	PARK2 co-regulated-like
chr11	64949607	64950130	524	.	960	.	19.9855	-1	0.39613	262	1.85	2.31	Promoter (<=1kb)	chr11	64949304	64979477	30174	+	823	uc001odg.2	303	ENSG00000014216	CAPN1	calpain 1, (mu/I) large subunit
chr3	136470094	136470617	524	.	555	.	19.9877	-1	0.39623	262	0.9	1.34	Promoter (<=1kb)	chr3	136055999	136471245	415247	-	10274	uc003era.1	628	ENSG00000118007	STAG1	stromal antigen 1
chr18	51773398	51773921	524	.	607	.	19.9986	-1	0.39726	262	1.02	1.46	Distal Intergenic	chr18	51795849	51824604	28756	+	11201	uc002lfj.4	-21928	ENSG00000101751	POLI	polymerase (DNA directed) iota
chr20	30945239	30945762	524	.	597	.	19.999	-1	0.39725	262	0.99	1.44	Promoter (<=1kb)	chr20	30946147	30960352	14206	+	171023	uc002wxt.3	-385	ENSG00000171456	ASXL1	additional sex combs like transcriptional regulator 1
chr1	155196987	155197510	524	.	542	.	20.0083	-1	0.39779	262	0.87	1.31	Promoter (<=1kb)	chr1	155183616	155197325	13710	-	2630	uc001fje.4	0	ENSG00000160766	GBAP1	glucosidase, beta, acid pseudogene 1
chr2	95873172	95873695	524	.	842	.	20.0091	-1	0.39783	262	1.58	2.03	Distal Intergenic	chr2	95831183	95850064	18882	+	7549	uc002suf.3	41989	ENSG00000275111	ZNF2	zinc finger protein 2
chr10	1491050	1491573	524	.	565	.	20.0153	-1	0.39775	262	0.92	1.36	Intron (uc009xhq.3/105, intron 9 of 9)	chr10	1568825	1599179	30355	+	642394	uc001ign.3	-77252	ENSG00000205696	ADARB2-AS1	ADARB2 antisense RNA 1
chr15	71055924	71056447	524	.	894	.	20.017	-1	0.39779	262	1.7	2.15	Promoter (<=1kb)	chr15	70946893	71055850	108958	-	55075	uc002asr.3	-74	ENSG00000137831	UACA	uveal autoantigen with coiled-coil domains and ankyrin repeats
chr12	93096563	93097086	524	.	649	.	20.0205	-1	0.39785	262	1.11	1.56	Promoter (<=1kb)	chr12	93096619	93102325	5707	+	338809	uc001tch.2	0	ENSG00000214215	C12orf74	chromosome 12 open reading frame 74
chr4	143470805	143471328	524	.	589	.	20.0317	-1	0.39891	262	0.98	1.42	Intron (uc003iiw.4/8821, intron 24 of 25)	chr4	143003184	143435448	432265	-	8821	uc011cho.1	-35357	ENSG00000109452	INPP4B	inositol polyphosphate-4-phosphatase type II B
chr2	178076588	178077111	524	.	560	.	20.0359	-1	0.39917	262	0.91	1.35	Promoter (<=1kb)	chr2	178077422	178084054	6633	+	220988	uc002ulb.1	-311	ENSG00000170144	HNRNPA3	heterogeneous nuclear ribonucleoprotein A3
chr2	38948107	38948630	524	.	707	.	20.0413	-1	0.39953	262	1.25	1.7	Intron (uc002rqy.3/130589, intron 4 of 6)	chr2	38970741	38978636	7896	-	6432	uc002rqz.3	30006	ENSG00000115875	SRSF7	serine/arginine-rich splicing factor 7
chr16	2828032	2828555	524	.	742	.	20.0435	-1	0.39952	262	1.33	1.79	Promoter (<=1kb)	chr16	2821415	2827297	5883	-	6923	uc002crm.3	-735	ENSG00000103363	TCEB2	transcription elongation factor B (SIII), polypeptide 2 (18kDa, elongin B)
chr1	16320962	16321485	524	.	565	.	20.0528	-1	0.40011	262	0.92	1.36	Distal Intergenic	chr1	16330731	16333184	2454	+	149563	uc001axn.3	-9246	ENSG00000183888	C1orf64	chromosome 1 open reading frame 64
chr13	73773033	73773556	524	.	651	.	20.0529	-1	0.40018	262	1.12	1.57	Distal Intergenic	chr13	73633142	73651676	18535	+	688	uc001vje.3	139891	ENSG00000102554	KLF5	Kruppel-like factor 5 (intestinal)
chr1	8319568	8320091	524	.	614	.	20.0633	-1	0.40099	262	1.03	1.48	Distal Intergenic	chr1	8384390	8404227	19838	+	50651	uc001apb.3	-64299	ENSG00000162426	SLC45A1	solute carrier family 45, member 1
chr16	14428602	14429125	524	.	590	.	20.0684	-1	0.40122	262	0.98	1.42	Distal Intergenic	chr16	14403142	14403228	87	+	100126355	uc021tdh.1	25460	NA	MIR365A	microRNA 365a
chr2	157292536	157293059	524	.	682	.	20.0702	-1	0.40112	262	1.19	1.64	Promoter (<=1kb)	chr2	157292900	157442915	150016	+	2820	uc002tzd.4	0	ENSG00000115159	GPD2	glycerol-3-phosphate dehydrogenase 2 (mitochondrial)
chr3	43811033	43811556	524	.	560	.	20.0781	-1	0.40151	262	0.91	1.35	Distal Intergenic	chr3	43732375	43764217	31843	+	51099	uc003cmx.3	78658	ENSG00000011198	ABHD5	abhydrolase domain containing 5
chr1	153643434	153643957	524	.	858	.	20.1029	-1	0.40322	262	1.61	2.07	Promoter (<=1kb)	chr1	153634264	153643504	9241	-	3608	uc001fcr.4	0	ENSG00000143621	ILF2	interleukin enhancer binding factor 2
chr9	140131077	140131600	524	.	882	.	20.1098	-1	0.4039	262	1.67	2.12	Downstream (<1kb)	chr9	140135711	140138158	2448	+	10383	uc004cmg.1	-4111	ENSG00000188229	TUBB4B	tubulin, beta 4B class IVb
chr1	55353595	55354118	524	.	623	.	20.1106	-1	0.40393	262	1.05	1.5	Promoter (<=1kb)	chr1	55315300	55352921	37622	-	1718	uc001cyc.1	-674	ENSG00000116133	DHCR24	24-dehydrocholesterol reductase
chr9	131644554	131645077	524	.	597	.	20.1174	-1	0.40488	262	0.99	1.44	Promoter (<=1kb)	chr9	131644781	131680317	35537	+	56262	uc010myq.3	0	ENSG00000136802	LRRC8A	leucine rich repeat containing 8 family, member A
chr11	66823935	66824458	524	.	600	.	20.1216	-1	0.405	262	1	1.45	Promoter (<=1kb)	chr11	66824289	66839488	15200	+	29984	uc001ojv.3	0	ENSG00000173156	RHOD	ras homolog family member D
chr15	75639395	75639918	524	.	684	.	20.123	-1	0.40512	262	1.2	1.65	Promoter (<=1kb)	chr15	75639960	75647592	7633	+	79661	uc002bae.4	-42	ENSG00000140398	NEIL1	nei-like DNA glycosylase 1
chr10	24544061	24544584	524	.	561	.	20.1237	-1	0.40514	262	0.91	1.35	Promoter (<=1kb)	chr10	24544257	24820922	276666	+	56243	uc010qda.1	0	ENSG00000120549	KIAA1217	KIAA1217
chr1	149982235	149982758	524	.	684	.	20.1292	-1	0.40541	262	1.2	1.65	Promoter (<=1kb)	chr1	149912232	149982686	70455	-	56957	uc001etn.3	0	ENSG00000264522	OTUD7B	OTU deubiquitinase 7B
chr1	202933709	202934232	524	.	677	.	20.1343	-1	0.40562	262	1.18	1.63	Promoter (2-3kb)	chr1	202931001	202936404	5404	-	51706	uc001gyt.2	2172	ENSG00000159348	CYB5R1	cytochrome b5 reductase 1
[truncated: 10,923 more rows]
