# Supplementary material for: TRRAP is a central regulator of human multiciliated cell formation
Source: J Cell Biol. 2018 Jun 4;217(6):1941–55. doi: 10.1083/jcb.201706106 (PMC5987713; doi:10.1083/jcb.201706106)
Supplement: Tables S1-S6 (ZIP) [file JCB_201706106_TablesS1toS6.zip › JCB_201706106_TableS6.xlsx]

## Sheet: scgs
ensembl_gene_id	Gene Name	Description	Curator's Note	PubMed IDs	Ciliome studies	Localisation	in_e75_annotation
ENSG00000138031	ADCY3	adenylate cyclase 3 [Source:HGNC Symbol;Acc:234]	Localized to the plasma membrane of neuronal cilia PMID: 17924533, PMID: 23392690	PMID:17924533, PMID:23392690	Mayer et al. 2009	Ciliary Membrane	TRUE
ENSG00000135541	AHI1	Abelson helper integration site 1 [Source:HGNC Symbol;Acc:21575]	Mutated in Joubert syndrome (type 3) OMIM 608894, PMID:16453322. At mother centriole/basal body. Interacts with B9 complex of transition zone proteins including B9D1, B9D2, MKS1, TCTN1, TCTN2 PMID:22179047. Role in RAB8-dependent ciliary membrane targeting PMID:19625297.	PMID:16453322 PMID:22179047 PMID:19625297	Liu et al. 2007	Basal Body	TRUE
ENSG00000140057	AK7	adenylate kinase 7 [Source:HGNC Symbol;Acc:20091]	Ultrastructural defects in 9+2 cilia, leading to PCD phenotype in mutant mice PMID:18776131. Role in ATP production to power ciliary beating. Reduced expression levels in PCD patients PMID:20537283. 1 single possibly pathogenic variant found in AK7 in 1 PCD patient PMID: 22801010	PMID:18776131 PMID:20537283 PMID:22801010	Arnaiz et al. 2009, Arnaiz et al. 2010, Broadhead et al. 2006, Ostrowski et al. 2002, Ross et al. 2007, Smith et al. 2005, Stubbs et al. 2008	No data	TRUE
ENSG00000165695	AK8	adenylate kinase 8 [Source:HGNC Symbol;Acc:26526]	Hydrocephalus due to dysfunctional motile cilia in KO mouse PMID: 21746835	PMID:21746835	Arnaiz et al. 2009, Arnaiz et al. 2010, Broadhead et al. 2006, Ostrowski et al. 2002, Smith et al. 2005, Stubbs et al. 2008	NA	TRUE
ENSG00000116127	ALMS1	Alstrom syndrome 1 [Source:HGNC Symbol;Acc:428]	Mutated in Alstrom syndrome (type 1) OMIM 606844, PMID: 11941369, PMID: 11941370. Also mutated in 1 LCA family PMID:21901789. siRNA knockdown leads to shortened cilia and inability of cilia to respond to mechanical stimuli PMID:17206865.	PMID: 11941369, PMID: 11941370, PMID:15855349, PMID:21901789, PMID:17206865	Andersen et al. 2003, Liu et al. 2007, Nogales-Cadenas et al. 2006, Ross et al. 2007	Basal Body, Cilium	TRUE
ENSG00000168374	ARF4	ADP-ribosylation factor 4 [Source:HGNC Symbol;Acc:655]	Involved in ciliary targeting of rhodopsin and other proteins with VxPx motif. PMID:19153612. Targets proteins to cilia in association with ASAP1, RAB11 and RAB8 PMID:22983554.	PMID:19153612, PMID:22983554	Arnaiz et al. 2009, Liu et al. 2007	Trans-Golgi Network	TRUE
ENSG00000169379	ARL13B	ADP-ribosylation factor-like 13B [Source:HGNC Symbol;Acc:25419]	Mutated in Joubert Syndrome (type 8) OMIM 608922, PMID: 18674751. In proximal ciliary membrane PMID:20231383. Role in IFT and therefore ciliogenesis PMID:20530210. Necessary for normal Shh PMID:21976698 and INPP5E signalling PMID:23150559 and normal expression of Nodal and Cerl2 PMID:22554696.	PMID:18674751, PMID:20231383, PMID:20530210, PMID:21976698, PMID: 23150559, PMID:22554696	Blacque et al. 2005, Broadhead et al. 2006, Efimenko et al. 2005, Liu et al. 2007, Merchant et al. 2007, Ross et al. 2007	Basal Body, Cytosol	TRUE
ENSG00000138175	ARL3	ADP-ribosylation factor-like 3 [Source:HGNC Symbol;Acc:694]	interactor of RP2 PMID: 12417528 and PDEdelta PMID:10518933. Involved in trafficking of vesicles from the Golgi to the cilium PMID:20106869, especially; farnesylated cargo PMID:22002721 in association with PDEdelta and RPGR PMID:23559067; and myristoylated cargo in association with UNC119 and RP2 PMID:22085962	PMID:12417528, PMID:10518933, PMID:20106869, PMID:22002721, PMID:23559067, PMID:22085962	Arnaiz et al. 2009, Avidor-Reiss et al. 2004, Blacque et al. 2005, Chen et al. 2006, Efimenko et al. 2005, Liu et al. 2007, Merchant et al. 2007, Pazour et al. 2005	Cytosol	TRUE
ENSG00000113966	ARL6	ADP-ribosylation factor-like 6 [Source:HGNC Symbol;Acc:13210]	Mutated in Bardet-Biedl syndrome (type 3) and retinitis pigmentosa (type 55) OMIM 608845, PMID:19956407, PMID:15314642. At the ciliary gate, regulates Wnt signalling PMID:20207729. Functions with BBSome to coat proteins for trafficking to the cilium PMID:20603001	PMID:19956407, PMID:15314642, PMID:20207729, PMID:20603001	Arnaiz et al. 2010, Avidor-Reiss et al. 2004, Blacque et al. 2005, Liu et al. 2007, Merchant et al. 2007, Pazour et al. 2005, Ross et al. 2007, Stolc et al. 2005	Basal Body, Cilium, Cytosol, Transition Zone	TRUE
ENSG00000153317	ASAP1	ArfGAP with SH3 domain, ankyrin repeat and PH domain 1 [Source:HGNC Symbol;Acc:2720]	Targets proteins, such as rhodopsin and polycystin-1, to cilia in association with ARF4, RAB11 and RAB8 PMID:19153612, PMID:21775626. Provides a platform to regulate Arf4- and Rab11-Rab8-mediated ciliary cargo trafficking PMID:22983554	PMID: 19153612, PMID:21775626, PMID:22983554	Liu et al. 2007	Trans-Golgi Network	TRUE
ENSG00000130638	ATXN10	ataxin 10 [Source:HGNC Symbol;Acc:10549]	Mutated in 1 NPHP family (splice-site mutation). Forms complex with NPHP5 and 6 at the basal body PMID: 21565611	PMID:21565611	Liu et al. 2007, Ross et al. 2007	No data	TRUE
ENSG00000141577	AZI1	5-azacytidine induced 1 [Source:HGNC Symbol;Acc:29511]	CEP131 Drosophila homologue required for ciliogenesis	PMID:21750193	Andersen et al. 2003, Arnaiz et al. 2010, Avidor-Reiss et al. 2004, Li et al. 2004, Liu et al. 2007, Merchant et al. 2007, Nogales-Cadenas et al. 2006, Pazour et al. 2005	Basal Body, Centrosome	TRUE
ENSG00000108641	B9D1	B9 protein domain 1 [Source:HGNC Symbol;Acc:24123]	Mutated in Meckel-Gruber syndrome (type 9) OMIM 614144 although mutations only found in 1 family PMID:21493627. Interacts with B9D2 and MKS1 at the transition zone PMID:22179047	PMID:21493627, PMID:21763481, PMID:22179047	NA	Transition Zone	TRUE
ENSG00000123810	B9D2	B9 protein domain 2 [Source:HGNC Symbol;Acc:28636]	Mutated in Meckel-Gruber syndrome (type10) OMIM 611951 although mutations only found in 1 family PMID:21763481. Interacts with B9D2 and MKS1 at the transition zone PMID:22179047	PMID:21493627, PMID:21763481, PMID:22179047	Blacque et al. 2005, Chen et al. 2006, Li et al. 2004, Liu et al. 2007	Transition Zone	TRUE
ENSG00000174483	BBS1	Bardet-Biedl syndrome 1 [Source:HGNC Symbol;Acc:966]	Mutated in Bardet-Biedl syndrome (type 1) OMIM 209901 PMID: 12118255. Forms part of BBSome, mediates interaction with RABIN8 (RAB3IP), important for RAB8-mediated membrane protein trafficking PMID: 20603001, PMID:17574030, PMID:22072986	PMID:12118255, PMID: 20603001, PMID:17574030, PMID:22072986	Nogales-Cadenas et al. 2006	Basal Body, Cilium	TRUE
ENSG00000179941	BBS10	Bardet-Biedl syndrome 10 [Source:HGNC Symbol;Acc:26291]	Mutated in Bardet-Biedl syndrome (type 10) OMIM 610148 PMID:16582908. Chaperonin-like protein. Forms complex with other chaperonin-like BBS proteins to facilitate BBSome assembly PMID:20080638. At basal body of differentiating preadipocytes. Role in targeting of Wnt and Hh receptors to this cilium PMID:19190184	PMID:16582908, PMID:20080638	NA	Basal body	TRUE
ENSG00000181004	BBS12	Bardet-Biedl syndrome 12 [Source:HGNC Symbol;Acc:26648]	Mutated in Bardet-Biedl syndrome (type 12) OMIM 610683 PMID:17160889 Forms complex with other chaperonin-like BBS proteins to facilitate BBSome assembly PMID:20080638. At basal body of differentiating preadipocytes. Role in targeting of Wnt and Hh receptors to this cilium PMID:19190184.	PMID:17160889, PMID:20080638, PMID:19190184.	NA	Basal body	TRUE
ENSG00000125124	BBS2	Bardet-Biedl syndrome 2 [Source:HGNC Symbol;Acc:967]	Mutated in Bardet-Biedl syndrome (type 2) OMIM 606151 PMID:11285252. Forms part of BBSome, important for RAB8-mediated membrane protein trafficking PMID: 20603001, PMID:17574030, PMID:22072986	PMID:11285252, PMID: 20603001, PMID:17574030, PMID:22072986	Blacque et al. 2005, Efimenko et al. 2005, Li et al. 2004, Liu et al. 2007, Merchant et al. 2007	Basal Body, Cilium	TRUE
ENSG00000140463	BBS4	Bardet-Biedl syndrome 4 [Source:HGNC Symbol;Acc:969]	Mutated in Bardet-Biedl syndrome (type 4) OMIM 600374 PMID:11381270. Forms part of BBSome, important for RAB8-mediated membrane protein trafficking PMID: 20603001, PMID:17574030, PMID:22072986	PMID:11381270, PMID: 20603001, PMID:17574030, PMID:22072986	Arnaiz et al. 2009, Arnaiz et al. 2010, Avidor-Reiss et al. 2004, Liu et al. 2007, Nogales-Cadenas et al. 2006	Basal Body, Cilium	TRUE
ENSG00000163093	BBS5	Bardet-Biedl syndrome 5 [Source:HGNC Symbol;Acc:970]	Mutated in Bardet-Biedl syndrome (type 5) OMIM 603650 PMID:15137946. Forms part of BBSome, mediates binding to phospholipids, predominantly phosphatidylinositol 3-phosphate PMID: 20603001, PMID:17574030, PMID:22072986	PMID:15137946, PMID: 20603001, PMID:17574030, PMID:22072986	Avidor-Reiss et al. 2004, Blacque et al. 2005, Chen et al. 2006, Efimenko et al. 2005, Laurencon et al. 2007, Li et al. 2004, Liu et al. 2007, Merchant et al. 2007, Pazour et al. 2005	Basal Body	TRUE
ENSG00000138686	BBS7	Bardet-Biedl syndrome 7 [Source:HGNC Symbol;Acc:18758]	Mutated in Bardet-Biedl syndrome (type 7) OMIM 607590 PMID:12567324. Forms part of BBSome important for RAB8-mediated membrane protein trafficking PMID: 20603001, PMID:17574030, PMID:22072986	PMID:12567324, PMID: 20603001, PMID:17574030, PMID:22072986	Blacque et al. 2005, Chen et al. 2006, Efimenko et al. 2005, Li et al. 2004, Liu et al. 2007, Merchant et al. 2007, Nogales-Cadenas et al. 2006	Basal Body, Cilium	TRUE
ENSG00000122507	BBS9	Bardet-Biedl syndrome 9 [Source:HGNC Symbol;Acc:30000], Parathyroid hormone-responsive B1, PTHB1	Mutated in Bardet-Biedl syndrome (type 7) OMIM 607968 PMID:16380913. Forms part of BBSome, important for RAB8-mediated membrane protein trafficking. Complex-organizing subunit of BBSome. PMID: 20603001, PMID:17574030, PMID:22072986	PMID:16380913, PMID: 20603001, PMID:17574030, PMID:22072986	Blacque et al. 2005, Chen et al. 2006, Efimenko et al. 2005, Liu et al. 2007, Merchant et al. 2007	Cilium	TRUE
ENSG00000160226	C21orf2	chromosome 21 open reading frame 2 [Source:HGNC Symbol;Acc:1260]	Structural cilia defects after knockdown PMID:21289087	PMID:21289087	Avidor-Reiss et al. 2004, Li et al. 2004, Pazour et al. 2005, Ross et al. 2007	NA	TRUE
ENSG00000168014	C2CD3	C2 calcium-dependent domain containing 3 [Source:HGNC Symbol;Acc:24564]	Required for cilia formation and Hh signalling PMID:19004860	PMID:19004860	Andersen et al. 2003	Basal body	TRUE
ENSG00000179270	C2orf71	chromosome 2 open reading frame 71 [Source:HGNC Symbol;Acc:34383]	Mutated in retinitis pigmentosa (type 54) OMIM 613425 PMID:20398886, PMID:20398884, specifically expressed in the eye.	PMID:20398884, PMID:20398886	NA	Basal body	TRUE
ENSG00000156172	C8orf37	chromosome 8 open reading frame 37 [Source:HGNC Symbol;Acc:27232]	Mutated in cone-rod dystrophy (type 16) and retinitis pigmentosa (type 64) OMIM 614477 PMID:22177090. Localizes to Basal body in cultured RPE cells and Basal body and ciliary rootlet in mouse photoreceptors	PMID:22177090	Li et al. 2004, Merchant et al. 2007	Basal Body, Ciliary Root	TRUE
ENSG00000100211	CBY1	chibby homolog 1 (Drosophila) [Source:HGNC Symbol;Acc:1307]	Interacts with ODF1 (cenexin) at mother centriole. Functions in primary cilia formation PMID:22911743	PMID:22911743	Laurencon et al. 2007	Centriole	TRUE
ENSG00000048342	CC2D2A	coiled-coil and C2 domain containing 2A [Source:HGNC Symbol;Acc:29253]	Mutated in Cerebellar vermis hypo/aplasia, Oligophrenia, congenital Ataxi, ocular Coloboma and Hepatic fibrosis (COACH) syndrome, Joubert syndrome (type 9) and Meckel-Gruber syndrome (type 6) OMIM 612013 PMID:19574260, PMID:18387594/PMID:19068953, PMID:18513680. At transition zone PMID:21422230. Interacts with CEP290 at basal body PMID:18950740. Interacts with B9 domain proteins in an 'MKS module…	PMID:18950740, PMID:18513680, PMID:19574260	Blacque et al. 2005, Chen et al. 2006, Li et al. 2004, Liu et al. 2007, Ross et al. 2007	Transition Zone	TRUE
ENSG00000167131	CCDC103	coiled-coil domain containing 103 [Source:HGNC Symbol;Acc:32700]	Mutated in primary ciliary dyskinesia (type 17) OMIM 614667 PMID:22581229 Functions in binding of dynein arms to cilia microtubules.	PMID:22581229	Laurencon et al. 2007, Li et al. 2004	Axoneme, Cytoplasm	TRUE
ENSG00000105479	CCDC114	coiled-coil domain containing 114 [Source:HGNC Symbol;Acc:26560]	Mutated in primary ciliary dyskinesia (type 20) OMIM 615038 PMID:23261302, PMID: 23261303 Axonemal outer dynein arm docking complex gene. Required for microtubular attachment of outer dynein arms in the ciliary axoneme	PMID:23261302, PMID: 23261303	Boesger et al. 2009, Broadhead et al. 2006, Li et al. 2004, Merchant et al. 2007, Ostrowski et al. 2002, Pazour et al. 2005, Ross et al. 2007, Stolc et al. 2005	Cilium	TRUE
ENSG00000157856	CCDC164	coiled-coil domain containing 164 [Source:HGNC Symbol;Acc:24245]	DRC1. Mutated in primary ciliary dyskinesia. Nexin-dynein regulatory complex subunit. Essential for motile cilia function PMID:23354437	PMID:23354437	Arnaiz et al. 2009, Arnaiz et al. 2010, Avidor-Reiss et al. 2004, Broadhead et al. 2006, McClintock et al. 2008, Ross et al. 2007, Smith et al. 2005	Axoneme	TRUE
ENSG00000160050	CCDC28B	coiled-coil domain containing 28B [Source:HGNC Symbol;Acc:28163]	BBS modifier. Required for ciliogenesis PMID: 23015189	PMID:23015189	NA	NA	TRUE
ENSG00000163885	CCDC37	coiled-coil domain containing 37 [Source:HGNC Symbol;Acc:26842]	Structural cilia defects after knockdown PMID:21289087	PMID:21289087	Arnaiz et al. 2009, Arnaiz et al. 2010, Li et al. 2004, Merchant et al. 2007, Pazour et al. 2005, Stolc et al. 2005	NA	TRUE
ENSG00000145075	CCDC39	coiled-coil domain containing 39 [Source:HGNC Symbol;Acc:25244]	Mutated in primary ciliary dyskinesia (type 14) OMIM 613798 PMID:21131972 Essential for assembly of inner dynein arms and the dynein regulatory complex	PMID:21131972	Arnaiz et al. 2009, Arnaiz et al. 2010, Boesger et al. 2009, Broadhead et al. 2006, McClintock et al. 2008, Merchant et al. 2007, Ostrowski et al. 2002, Pazour et al. 2005	Axoneme	TRUE
ENSG00000141519	CCDC40	coiled-coil domain containing 40 [Source:HGNC Symbol;Acc:26090]	Mutated in primary ciliary dyskinesia (type 15) OMIM 613799 PMID:21131974 Essential for assembly of inner dynein arms and the dynein regulatory complex	PMID:21131974	Arnaiz et al. 2009, Arnaiz et al. 2010, Broadhead et al. 2006, Li et al. 2004, Ostrowski et al. 2002, Pazour et al. 2005, Ross et al. 2007, Smith et al. 2005	Axoneme	TRUE
ENSG00000173588	CCDC41	coiled-coil domain containing 41 [Source:HGNC Symbol;Acc:17966]	CEP83. Distal appendage of centrioles, essential for ciliogenesis PMID:23348840. Required for ciliary vesicle docking to the mother centriole PMID:23530209	PMID:23348840, PMID:23530209	McClintock et al. 2008, Ross et al. 2007	Centriole	TRUE
ENSG00000107736	CDH23	cadherin-related 23 [Source:HGNC Symbol;Acc:13733]	Mutated in autosomal recessive deafness (type 12) and Usher syndrome (type 1D) OMIM 605516 PMID:11090341, PMID:11138009. Required for stereocilia organisation PMID:11138008, especially tip links PMID:15057246	PMID:11090341, PMID:11138009, PMID:11138008, PMID:15057246	Nogales-Cadenas et al. 2006	Connecting Cilium, Stereocilium	TRUE
ENSG00000151849	CENPJ	centromere protein J [Source:HGNC Symbol;Acc:17272]	Required for cilia formation in neuronal cells. PMID: 23213448	PMID:23213448	Andersen et al. 2003, Avidor-Reiss et al. 2004, Broadhead et al. 2006, Muller et al. 2010, Nogales-Cadenas et al. 2006	Centrosome	TRUE
ENSG00000116198	CEP104	centrosomal protein 104kDa [Source:HGNC Symbol;Acc:24866]	Microtubule plus-end tracking protein (+TIP). Interacts with CP110 and CEP97 at the centriole and is required for ciliogenesis PMID:22885064	PMID:22885064	Arnaiz et al. 2010, Blacque et al. 2005, Li et al. 2004, Pazour et al. 2005	Centriole	TRUE
ENSG00000174799	CEP135	centrosomal protein 135kDa [Source:HGNC Symbol;Acc:29086]	Mutated in primary microcephaly (type 8) OMIM 611423 PMID:22521416 although this is not currently considered a ciliopathy. Required for centriole formation PMID:17681131. Can bind and stabilize MTs, is required for the early steps of central MT pair formation in flagella PMID:22898782. Stabilises basal bodies PMID:23115304	PMID:22521416, PMID:17681131, PMID:22898782, PMID:23115304	Andersen et al. 2003, Keller et al. 2005, Li et al. 2004, Liu et al. 2007, Nogales-Cadenas et al. 2006, Pazour et al. 2005	Centrosome, Centriole, Basal Body, Central Pair	TRUE
ENSG00000110274	CEP164	centrosomal protein 164kDa [Source:HGNC Symbol;Acc:29182]	Mutated in nephronophthisis (type 15) OMIM:614848 PMID:22863007. Centriole appendage required for ciliogenesis PMID:17954613. Involved in ciliary INPP5E signalling PMID:23150559. Mediates vesicular docking in early ciliogenesis PMID:23253480. Role in DNA damage signalling PMID:18283122, PMID:19197159	PMID:22863007, PMID:17954613, PMID:23150559.	Andersen et al. 2003, Liu et al. 2007, Merchant et al. 2007, Nogales-Cadenas et al. 2006	Centriole	TRUE
ENSG00000126001	CEP250	centrosomal protein 250kDa [Source:HGNC Symbol;Acc:1859]	C-NAP1. Required for ciliogenesis and restraint of DNA damage-induced centriole splitting, in association with rootletin PMID:23070519.	PMID:23070519	Andersen et al. 2003, Blacque et al. 2005, Chen et al. 2006, Laurencon et al. 2007, Liu et al. 2007, Nogales-Cadenas et al. 2006	Basal Body, Centriole	TRUE
ENSG00000198707	CEP290	centrosomal protein 290kDa [Source:HGNC Symbol;Acc:29021]	Mutated in Bardet-Biedl syndrome (type 14), Joubert syndrome (type 5), Leber congenital amaurosis (type 10), Meckel-Gruber syndrome (type 4), nephronophthisis (type 6) and Senior Loken syndrome (type 6) OMIM 610142 PMID:16632484, PMID:16682970, PMID:16909394, PMID:17564974, PMID:17617513. Interacts with centriolar satellite component PCM-1, required for Rab8 localization to the primary cilium PMI…	PMID:16632484, PMID:16682970, PMID:16909394, PMID:17564974, PMID:17617513, PMID:18772192	Andersen et al. 2003, Liu et al. 2007, Nogales-Cadenas et al. 2006	Basal Body, Centrosome	TRUE
ENSG00000106477	CEP41	centrosomal protein 41kDa [Source:HGNC Symbol;Acc:12370]	Mutated in Joubert syndrome (type 15) OMIM 610523 PMID:22246503. Role in tubulin glutamylation	PMID:22246503	Andersen et al. 2003, Arnaiz et al. 2010, Liu et al. 2007, Nogales-Cadenas et al. 2006	Basal Body, Centriole, Cilia	TRUE
ENSG00000112877	CEP72	centrosomal protein 72kDa [Source:HGNC Symbol;Acc:25547]	Interacts with CEP290 and PCM1. Required for recuitment of BBS proteins to cilium. PMID: 22767577	PMID:22767577	Andersen et al. 2003, Nogales-Cadenas et al. 2006	Centriolar Satellite	TRUE
ENSG00000121289	CEP89	centrosomal protein 89kDa [Source:HGNC Symbol;Acc:25907]	CCDC123. Distal appendage of centrioles, essential for ciliogenesis PMID:23348840.	PMID:23348840.	Andersen et al. 2003, Nogales-Cadenas et al. 2006	Centriole	TRUE
ENSG00000182504	CEP97	centrosomal protein 97kDa [Source:HGNC Symbol;Acc:26244]	Negative regulator of ciliogenesis. Knockdown promotes primary cilia formation in growing cells PMID: 7719545. Regulates cilium length PMID:19481458	PMID: 7719545, PMID:19481458	Andersen et al. 2003, Nogales-Cadenas et al. 2006, Ross et al. 2007	Centrosome	TRUE
ENSG00000165376	CLDN2	claudin 2 [Source:HGNC Symbol;Acc:2041]	PMID: 22143774	PMID:22143774	NA	Basal Body, Cilium	TRUE
ENSG00000103351	CLUAP1	clusterin associated protein 1 [Source:HGNC Symbol;Acc:19009]	IFT complex B component PMID:23351563	PMID:23351563	Arnaiz et al. 2009, Arnaiz et al. 2010, Avidor-Reiss et al. 2004, Li et al. 2004, Liu et al. 2007, Merchant et al. 2007, Ostrowski et al. 2002, Pazour et al. 2005, Ross et al. 2007, Stolc et al. 2005	Centriole, Cilium	TRUE
ENSG00000183862	CNGA2	cyclic nucleotide gated channel alpha 2 [Source:HGNC Symbol;Acc:2149]	Subunit of cyclic nucleotide-gated channel in olfactor sensory neuron cilia PMID: 3027574	PMID:3027574	Li et al. 2004, Mayer et al. 2008, Mayer et al. 2009, Pazour et al. 2005	Cilium	TRUE
ENSG00000132259	CNGA4	cyclic nucleotide gated channel alpha 4 [Source:HGNC Symbol;Acc:2152]	Subunit of cyclic nucleotide-gated channel in olfactor sensory neuron cilia PMID: 3027574	PMID:3027574	Li et al. 2004, Mayer et al. 2008, Mayer et al. 2009, Pazour et al. 2005, Ross et al. 2007	Cilium	TRUE
ENSG00000070729	CNGB1	cyclic nucleotide gated channel beta 1 [Source:HGNC Symbol;Acc:2151]	Subunit of cyclic nucleotide-gated channel in olfactor sensory neuron cilia PMID: 3027574	PMID:3027574	Liu et al. 2007, Mayer et al. 2009	Cilium	TRUE
ENSG00000103540	CP110	centriolar coiled coil protein 110kDa [Source:HGNC Symbol;Acc:24342]	Negative regulator of ciliogenesis. Knockdown promotes primary cilia formation in growing cells PMID:17719545. Regulates cilium length. PMID:19481458 Recruited to cilium by KIF24 PMID:21620453	PMID:17719545, PMID:19481458, PMID:21620453	Andersen et al. 2003, Nogales-Cadenas et al. 2006, Ross et al. 2007	Centriole	TRUE
ENSG00000130545	CRB3	crumbs homolog 3 (Drosophila) [Source:HGNC Symbol;Acc:20237]	Localises to cilia, required for ciliogenesis PMID:15324661, possibly via an interaction with importin beta. Specific cilia isoform CRB3-CLPI PMID:17646395	PMID:15324661, PMID:17646395	NA	Ciliary Membrane	TRUE
ENSG00000058453	CROCC	ciliary rootlet coiled-coil, rootletin [Source:HGNC Symbol;Acc:21299]	Rootletin. Structural component of ciliary rootlet PMID:12427867. Forms centriole-associated filaments and functions in centrosome cohesion PMID:16203858. Ffunctions as a physical linker between the pair of centrioles/basal bodies in cells, in association with C-NAP1 (CEP250), PMID:16339073 and beta-catenin PMID:18086858 and CEP68 PMID:18042621. Required for ciliogenesis and restraint of DNA dama…	PMID:12427867, PMID:16203858, PMID:16339073 PMID:18086858, PMID:18042621, PMID:23070519.	Andersen et al. 2003, Blacque et al. 2005, Chen et al. 2006, Laurencon et al. 2007, Liu et al. 2007, Nogales-Cadenas et al. 2006	Ciliary Root	TRUE
ENSG00000168036	CTNNB1	catenin (cadherin-associated protein), beta 1, 88kDa [Source:HGNC Symbol;Acc:2514]	Involved in regulation of PKD1 and PKD2 expression. PMID:12048202. Nek2 substrate involved in centrosome separation, along with rootletin (CROCC) PMID: 18086858. Facilitator of canonical Wnt signalling pathway. Many links between cilia and Wnt signalling eg PMID:15852005, PMID:17906624	PMID:18086858, PMID:12048202, PMID:15852005, PMID:17906624	Liu et al. 2007, Mayer et al. 2009, Muller et al. 2010, Nogales-Cadenas et al. 2006, Ross et al. 2007	Centrosome, Cytosol	TRUE
ENSG00000146038	DCDC2	doublecortin domain containing 2 [Source:HGNC Symbol;Acc:18141]	Affects signaling and length of primary cilia. Overexpression increases cilium length PMID 21698230	PMID:21698230	Mayer et al. 2009, Stubbs et al. 2008	Cilium, Cytosol, Ciliary Membrane	TRUE
ENSG00000095397	DFNB31	deafness, autosomal recessive 31 [Source:HGNC Symbol;Acc:16361]	Whirlin. Mutated in autosomal recessive deafness (type 31) and Usher syndrome (type 2D) OMIM 607928 PMID:12833159 PMID:17171570. In the connecting cilium and basal body of photoreceptor cells. At tips of stereocilia at specific time points in development	PMID:12833159	NA	Basal Body, Cytosol, Connecting Cilium, Ciliary Tip, Stereocilium	TRUE
ENSG00000162946	DISC1	disrupted in schizophrenia 1 [Source:HGNC Symbol;Acc:2888]	Localized to the plasma membrane of neuronal cilia and NIH3T3 cells PMID: 20531939	PMID:20531939	Nogales-Cadenas et al. 2006	Centrosome	TRUE
ENSG00000154099	DNAAF1	dynein, axonemal, assembly factor 1 [Source:HGNC Symbol;Acc:30539]	LRRC50. Mutated in primary ciliary dyskinesia (type 13) OMIM 613190 PMID:19944400, PMID:19944405. Assembles dynein arms in cilia thereby stabilizing ciliary architecture. Mutation in zebrafish causes polycystic kidney phenotype PMID:18385425	PMID:18385425, PMID:19944400, PMID:19944405	Arnaiz et al. 2010, Avidor-Reiss et al. 2004, Merchant et al. 2007, Ross et al. 2007, Stolc et al. 2005	Axoneme	TRUE
ENSG00000165506	DNAAF2	dynein, axonemal, assembly factor 2 [Source:HGNC Symbol;Acc:20188]	Mutated in primary ciliary dyskinesia (type 10) OMIM 612517 Required for cytoplasmic pre-assembly of axonemal dyneins PMID:19052621.	PMID:19052621	Arnaiz et al. 2010	Cytosol	TRUE
ENSG00000167646	DNAAF3	dynein, axonemal, assembly factor 3 [Source:HGNC Symbol;Acc:30492]	Mutated in primary ciliary dyskinesia (type 2) OMIM 614566 Essential for the preassembly of dyneins into complexes before their transport into cilia PMID:22387996.	PMID:22387996	Ross et al. 2007	Cytosol	TRUE
ENSG00000114841	DNAH1	dynein, axonemal, heavy chain 1 [Source:HGNC Symbol;Acc:2940]	Component of axonemal dynein. Knockout causes sperm immobility and reduced tracheal ciliary beating in mice PMID:11371505	PMID:11371505	Arnaiz et al. 2009, Arnaiz et al. 2010, Boesger et al. 2009, Broadhead et al. 2006, Laurencon et al. 2007, Li et al. 2004, Merchant et al. 2007, Ostrowski et al. 2002, Pazour et al. 2005, Smith et al. 2005	Axoneme	TRUE
ENSG00000197653	DNAH10	dynein, axonemal, heavy chain 10 [Source:HGNC Symbol;Acc:2941]	Axonemal dynein heavy chain PMID:11175280. Predicted component of outer dynein arm PMID:15937072	PMID:11175280, PMID:15937072	Arnaiz et al. 2009, Arnaiz et al. 2010, Boesger et al. 2009, Broadhead et al. 2006, Laurencon et al. 2007, Li et al. 2004, Pazour et al. 2005, Smith et al. 2005	Axoneme	TRUE
ENSG00000105877	DNAH11	dynein, axonemal, heavy chain 11 [Source:HGNC Symbol;Acc:2942]	Mutated in primary ciliary dyskinesia (type 7) with or without situs inversus OMIM 603339 PMID:12142464, PMID:18022865. Mutated in mouse models of situs inversus PMID:9353118. Component of outer dynein arms, mutants have normal axonemel ultrastructure, but lack dynein arms.	PMID:12142464, PMID:18022865	Arnaiz et al. 2009, Arnaiz et al. 2010, Boesger et al. 2009, Broadhead et al. 2006, Laurencon et al. 2007, Li et al. 2004, Ostrowski et al. 2002, Pazour et al. 2005, Smith et al. 2005	Axoneme	TRUE
ENSG00000183914	DNAH2	dynein, axonemal, heavy chain 2 [Source:HGNC Symbol;Acc:2948]	Component of axonemal inner arm dynein PMID:9256245	PMID:9256245	Arnaiz et al. 2009, Arnaiz et al. 2010, Boesger et al. 2009, Broadhead et al. 2006, Laurencon et al. 2007, Li et al. 2004, Pazour et al. 2005, Smith et al. 2005	Axoneme	TRUE
ENSG00000039139	DNAH5	dynein, axonemal, heavy chain 5 [Source:HGNC Symbol;Acc:2950]	Mutated in primary ciliary dyskinesia (type 3) with or without situs inversus OMIM 603335 PMID:11788826. Component of outer dynein arms mutants have normal axonemel ultrastructure, but lack dynein arms PMID:11062149	PMID:11788826, PMID:11062149	Arnaiz et al. 2009, Arnaiz et al. 2010, Avidor-Reiss et al. 2004, Boesger et al. 2009, Broadhead et al. 2006, Laurencon et al. 2007, Li et al. 2004, Ostrowski et al. 2002, Pazour et al. 2005, Smith et al. 2005	Axoneme	TRUE
ENSG00000115423	DNAH6	dynein, axonemal, heavy chain 6 [Source:HGNC Symbol;Acc:2951]	Component of axonemal dynein PMID:8812413	PMID:8812413	Arnaiz et al. 2009, Arnaiz et al. 2010, Boesger et al. 2009, Broadhead et al. 2006, Laurencon et al. 2007, Li et al. 2004, Pazour et al. 2005, Ross et al. 2007, Smith et al. 2005	Axoneme	TRUE
ENSG00000122735	DNAI1	dynein, axonemal, intermediate chain 1 [Source:HGNC Symbol;Acc:2954]	Mutated in primary ciliary dyskinesia (type 1), with or without situs inversus OMIM 604366 PMID:10577904, PMID:11231901. Component of outer dynein arms.	PMID:11231901, PMID:10577904	Arnaiz et al. 2009, Arnaiz et al. 2010, Avidor-Reiss et al. 2004, Broadhead et al. 2006, Li et al. 2004, Merchant et al. 2007, Ostrowski et al. 2002, Pazour et al. 2005, Ross et al. 2007, Smith et al. 2005, Stolc et al. 2005	Axoneme	TRUE
ENSG00000171595	DNAI2	dynein, axonemal, intermediate chain 2 [Source:HGNC Symbol;Acc:18744]	Mutated in primary ciliary dyskinesia (type 9), with or without situs inversus OMIM 605483 PMID:18950741. Component of outer dynein arms.	PMID:18950741	Arnaiz et al. 2009, Avidor-Reiss et al. 2004, Broadhead et al. 2006, Li et al. 2004, Merchant et al. 2007, Ostrowski et al. 2002, Pazour et al. 2005, Ross et al. 2007, Smith et al. 2005, Stolc et al. 2005	Axoneme	TRUE
ENSG00000119661	DNAL1	dynein, axonemal, light chain 1 [Source:HGNC Symbol;Acc:23247]	Mutated in primary ciliary dyskinesia (type 16) OMIM 610062 PMID:15845866, PMID:21496787. Component of outer dynein arms.	PMID:15845866, PMID:21496787	Arnaiz et al. 2009, Arnaiz et al. 2010, Avidor-Reiss et al. 2004, Broadhead et al. 2006, Li et al. 2004, Merchant et al. 2007, Ostrowski et al. 2002, Pazour et al. 2005, Ross et al. 2007, Smith et al. 2005, Stolc et al. 2005	Axoneme	TRUE
ENSG00000163879	DNALI1	dynein, axonemal, light intermediate chain 1 [Source:HGNC Symbol;Acc:14353]	Component of axonemal dynein PMID:9284741, PMID:16496424	PMID:9284741, PMID:16496424	Arnaiz et al. 2009, Arnaiz et al. 2010, Avidor-Reiss et al. 2004, Blacque et al. 2005, Broadhead et al. 2006, Li et al. 2004, McClintock et al. 2008, Merchant et al. 2007, Ostrowski et al. 2002, Pazour et al. 2005, Ross et al. 2007, Smith et al. 2005, Stolc et al. 2005, Stubbs et al. 2008	Cilium	TRUE
ENSG00000166171	DPCD	deleted in primary ciliary dyskinesia homolog (mouse) [Source:HGNC Symbol;Acc:24542]	Deleted in a mouse model of primary ciliary dyskinesia PMID: 20080492 PMID: 21746835	PMID:20080492, PMID:21746835	NA	NA	TRUE
ENSG00000092964	DPYSL2	dihydropyrimidinase-like 2 [Source:HGNC Symbol;Acc:3014]	CRMP-2. Promotes axon formation, neurite outgrowth and elongation in neuronal cells. Targeted to cilium by GSK3 PMID:23185275	PMID:23185275	Mayer et al. 2009	Cilium	TRUE
ENSG00000184845	DRD1	dopamine receptor D1 [Source:HGNC Symbol;Acc:3020]	Localized to the plasma membrane of neuronal cilia and NIH3T3 cells PMID: 20531939	PMID:20531939	NA	Ciliary Membrane	TRUE
ENSG00000149295	DRD2	dopamine receptor D2 [Source:HGNC Symbol;Acc:3023]	Localized to the plasma membrane of neuronal cilia and NIH3T3 cells PMID: 20531939	PMID:20531939	NA	Ciliary Membrane	TRUE
ENSG00000169676	DRD5	dopamine receptor D5 [Source:HGNC Symbol;Acc:3026]	Localized to the plasma membrane of neuronal cilia and NIH3T3 cells PMID: 20531939	PMID:20531939	NA	Ciliary Membrane	TRUE
ENSG00000107404	DVL1	dishevelled, dsh homolog 1 (Drosophila) [Source:HGNC Symbol;Acc:3084]	Required for apical docking of basal bodies PMID:18552847 and planar cell polarity via inversin PMID:15852005	PMID:18552847, PMID:15852005	Blacque et al. 2005	Basal Body	TRUE
ENSG00000187240	DYNC2H1	dynein, cytoplasmic 2, heavy chain 1 [Source:HGNC Symbol;Acc:2962]	DHC1b. Mutated in Jeune asphyxiating thoracic dystrophy (type 3), short rib polydactyly syndromes (type 2 and 3) OMIM 603297 PMID:19442771. PMID:19361615. Required for ciliogenesis in chondrocytes. Localises to Golgi PMID:8666668.Involved in Smo trafficking along the cilium PMID:18488998. Required for cilia assemby PMID:9971742	PMID:19442771, PMID:19361615, PMID:8666668, PMID:18488998, PMID:9971742	Arnaiz et al. 2009, Arnaiz et al. 2010, Blacque et al. 2005, Boesger et al. 2009, Broadhead et al. 2006, Chen et al. 2006, Laurencon et al. 2007, Li et al. 2004, Liu et al. 2007, Mayer et al. 2009, Pazour et al. 2005, Smith et al. 2005	Golgi, Axoneme	TRUE
ENSG00000146425	DYNLT1	dynein, light chain, Tctex-type 1 [Source:HGNC Symbol;Acc:11697]	TCTEX1. Role at transition zone in cilia resorption at the start of S phase PMID: 21394082. Regulates cilia length PMID: 21700358.	PMID:21700358, PMID:21394082	Arnaiz et al. 2009, Blacque et al. 2005, Broadhead et al. 2006, Li et al. 2004, Ostrowski et al. 2002, Pazour et al. 2005, Stolc et al. 2005	Axoneme, Transition Zone	TRUE
ENSG00000256061	DYX1C1	dyslexia susceptibility 1 candidate 1 [Source:HGNC Symbol;Acc:21493]	Upregulated during ciliogenesis and localize to centrosome and (in some cells) primary cilia PMID:23300604	PMID:23300604	NA	Centrosome, Cilium	TRUE
ENSG00000096093	EFHC1	EF-hand domain (C-terminal) containing 1 [Source:HGNC Symbol;Acc:16406]	EF-hand domain (C-terminal) containing 1. Mutated in Juvenile myoclonic epilepsy. Axonemal protein PMID:15670853. Binds tektin PMID:16831421. Transcription regulated by FOXJ1a PMID:20937855. Regulates beat frequency? PMID:23213475	PMID:15670853, PMID:16831421, PMID:20937855, PMID:23213475	Arnaiz et al. 2009, Arnaiz et al. 2010, Broadhead et al. 2006, Keller et al. 2005, Kilburn et al. 2007, Kubo et al. 2008, Li et al. 2004, McClintock et al. 2008, Merchant et al. 2007, Ostrowski et al. 2002, Pazour et al. 2005, Ross et al. 2007, Smith et al. 2005, Stolc et al. 2005, Stubbs et al. 2008	Axoneme	TRUE
ENSG00000072840	EVC	Ellis van Creveld syndrome [Source:HGNC Symbol;Acc:3497]	Mutated in Ellis-van Creveld syndrome and Weyers acrodental dysostosis OMIM 604831, PMID:10700184. At base of cilia PMID:17660199. Diminished Hh response in EVC patients PMID:19876929. Transduces Hh signal at cilium with Smo PMID:22986504.	PMID:10700184, PMID:17660199, PMID:19876929, PMID:22986504.	NA	Transition Zone	TRUE
ENSG00000173040	EVC2	Ellis van Creveld syndrome 2 [Source:HGNC Symbol;Acc:19747]	Mutated in Ellis-van Creveld syndrome OMIM 607261 PMID:607261. Transduces Hh signal at cilium with Smo PMID:22981989. Positive modulator of Hh signalling PMID:21356043	PMID:607261, PMID:22981989, PMID:21356043	NA	Cilia membrane, Nucleus	TRUE
ENSG00000180104	EXOC3	exocyst complex component 3 [Source:HGNC Symbol;Acc:30378]	SEC6. Required for deciliation. RNAi-mediated reduction of Exocyst subunit Sec6 inhibits ciliary shedding and specifically blocks deciliation-associated down-regulation of claudin-2 and gp135. PMID:19005211	PMID:19005211	Liu et al. 2007	NA	TRUE
ENSG00000131558	EXOC4	exocyst complex component 4 [Source:HGNC Symbol;Acc:30389]	SEC8. Required for apical docking of basal bodies with DVL1 PMID:18552847	PMID:18552847	Liu et al. 2007	Basal body	TRUE
ENSG00000070367	EXOC5	exocyst complex component 5 [Source:HGNC Symbol;Acc:10696]	SEC10. Necessary for primary ciliogenesis and cystogenesis in vitro PMID:19297529	PMID:19297529	Liu et al. 2007	Cytosol, Plasma Membrane, Cilium	TRUE
ENSG00000138190	EXOC6	exocyst complex component 6 [Source:HGNC Symbol;Acc:23196]	Sec15 paralogue. Binds Rabin8 PMID: 23435566	PMID:23435566	Blacque et al. 2005, Liu et al. 2007	NA	TRUE
ENSG00000144036	EXOC6B	exocyst complex component 6B [Source:HGNC Symbol;Acc:17085]	Sec15 paralogue. Binds Rabin8 PMID: 23435566	PMID:23435566	Blacque et al. 2005, Liu et al. 2007	NA	TRUE
ENSG00000170264	FAM161A	family with sequence similarity 161, member A [Source:HGNC Symbol;Acc:25808]	Mutated in retinitis pigmentosa (type 28) OMIM 613596 PMID:20705278, PMID:20705279. Role in microtubule acetylation and stabilizationPMID: 22791751. Interacts with lebercilin, CEP290, OFD1 and SDCCAG8. Knockdown reduces cilia number PMID:22940612. Localizes In retinal photoreceptors: connecting cilium, the basal body region and the adjacent centriole. In cultured cells: at centrosome base of prim…	PMID:20705278, PMID:20705279, PMID: 22791751, PMID:22940612.	Andersen et al. 2003, Efimenko et al. 2005, Liu et al. 2007, Ross et al. 2007	Connecting Cilium, Basal Body, Centrosome	TRUE
ENSG00000188878	FBF1	Fas (TNFRSF6) binding factor 1 [Source:HGNC Symbol;Acc:24674]	Distal appendage of centrioles, essential for ciliogenesis PMID:23348840.	PMID:23348840.	Avidor-Reiss et al. 2004, Laurencon et al. 2007	Centriole	TRUE
ENSG00000196924	FLNA	filamin A, alpha [Source:HGNC Symbol;Acc:3754]	Interacts with meckelin (TMEM67) and MKS1. At base of cilium. Knockdown leads to reduced numbers of cilia. PMID:22121117	PMID:22121117	Liu et al. 2007, Mayer et al. 2009	Basal body	TRUE
ENSG00000133393	FOPNL	FGFR1OP N-terminal like [Source:HGNC Symbol;Acc:26435]	FOR20. Pericentriolar satellite protein. Involved in regulating the interaction of PCM1 satellites with microtubules and motors PMID:20551181	PMID:20551181	Andersen et al. 2003, Kilburn et al. 2007, Li et al. 2004, Liu et al. 2007, Merchant et al. 2007	Centriolar Satellite	TRUE
ENSG00000129654	FOXJ1	forkhead box J1 [Source:HGNC Symbol;Acc:3816]	PMID:19011630 transcription factor regulating expression of cilia genes	PMID:19011630	McClintock et al. 2008, Ross et al. 2007	Nucleus	TRUE
ENSG00000010361	FUZ	fuzzy homolog (Drosophila) [Source:HGNC Symbol;Acc:26219]	PMID:16493421 governs apical actin assembly and thus controls the orientation, but not assembly, of ciliary microtubules. Regulates IFT PMID:22778277	PMID:16493421, PMID:22778277	NA	Cytosol	TRUE
ENSG00000141013	GAS8	growth arrest-specific 8 [Source:HGNC Symbol;Acc:4166]	Required for sperm motility PMID:11751847 and Smo translocation into cilium PMID:21659505. microtubule associated subunit of the Dynein Regulatory Complex (DRC)	PMID:11751847, PMID:21659505	Arnaiz et al. 2009, Arnaiz et al. 2010, Avidor-Reiss et al. 2004, Broadhead et al. 2006, Li et al. 2004, Merchant et al. 2007, Ostrowski et al. 2002, Pazour et al. 2005, Smith et al. 2005, Stolc et al. 2005	Axoneme	TRUE
ENSG00000111087	GLI1	GLI family zinc finger 1 [Source:HGNC Symbol;Acc:4317]	Effectors of Hh signaling, localizes to tip of cilium. PMID:21209912	PMID:21209912	Blacque et al. 2005	Ciliary Tip	TRUE
ENSG00000074047	GLI2	GLI family zinc finger 2 [Source:HGNC Symbol;Acc:4318]	Localizes together with other Hh proteins to tip of cilium	PMID:16254602	Blacque et al. 2005	Ciliary Tip	TRUE
ENSG00000106571	GLI3	GLI family zinc finger 3 [Source:HGNC Symbol;Acc:4319]	Localizes together with other Hh proteins to tip of cilium	PMID:16254602	Blacque et al. 2005	Ciliary Tip	TRUE
ENSG00000126603	GLIS2	GLIS family zinc finger 2 [Source:HGNC Symbol;Acc:29450]	NPHP7 OMIM 608539. Mutation causes NPHP.	PMID:17618285	NA	NA	TRUE
ENSG00000143147	GPR161	G protein-coupled receptor 161 [Source:HGNC Symbol;Acc:23694]	Localizes to primary cilia in a Tulp3/IFT-A-dependent manner. Negatively regulates Shh signalling PMID:23332756	PMID:23332756	NA	Cilium	TRUE
ENSG00000164199	GPR98	G protein-coupled receptor 98 [Source:HGNC Symbol;Acc:17416]	USH2C OMIM 602851. Mutation causes Usher syndrome type IIC	PMID:15671307	Liu et al. 2007	Connecting Cilium, Stereocilium	TRUE
ENSG00000082701	GSK3B	glycogen synthase kinase 3 beta [Source:HGNC Symbol;Acc:4617]	Combined deactivation with VHL causes loss of cilia	PMID:17450132, PMID:23185275	Liu et al. 2007, Nogales-Cadenas et al. 2006, Pazour et al. 2005	NA	TRUE
ENSG00000173805	HAP1	huntingtin-associated protein 1 [Source:HGNC Symbol;Acc:4812]	Retrograde trafficking of PCM1 regulated by HTT and HAP1 to control ciliogenesis PMID:21985783	PMID:21985783	Nogales-Cadenas et al. 2006	Centrosome, Basal Body	TRUE
ENSG00000164818	HEATR2	HEAT repeat containing 2 [Source:HGNC Symbol;Acc:26013]	Mutation causes PCD, presumably involved in dynein arm transport or assembly	PMID:23040496	Li et al. 2004	Cytosol	TRUE
ENSG00000108753	HNF1B	HNF1 homeobox B [Source:HGNC Symbol;Acc:11630]	Mutation causes renal cyst and diabetes syndrome (OMIM #137920). Deficiency causes ciliary defects in human cholangiocytes PMID:22706971	PMID:22706971	NA	NA	TRUE
ENSG00000109971	HSPA8	heat shock 70kDa protein 8 [Source:HGNC Symbol;Acc:5241]	Chaperone of the IFT together with DnajB6	PMID:19302411	Andersen et al. 2003, Arnaiz et al. 2009, Blacque et al. 2005, Broadhead et al. 2006, Kilburn et al. 2007, Laurencon et al. 2007, Liu et al. 2007, Mayer et al. 2008, Mayer et al. 2009, Muller et al. 2010, Nogales-Cadenas et al. 2006, Ostrowski et al. 2002, Pazour et al. 2005, Ross et al. 2007, Stolc et al. 2005	NA	TRUE
ENSG00000081870	HSPB11	heat shock protein family B (small), member 11 [Source:HGNC Symbol;Acc:25019]	IFT25, part of IFT-B complex. Forms a complex with IFT27. External submission.	PMID:19253336; PMID:19382199; PMID:21505417; PMID:22595669	Li et al. 2004, Liu et al. 2007, Pazour et al. 2005, Stolc et al. 2005	Cilium, IFT	TRUE
ENSG00000158748	HTR6	5-hydroxytryptamine (serotonin) receptor 6, G protein-coupled [Source:HGNC Symbol;Acc:5301]	Localises to the plasma membrane of neuronal cilia in the rat brain. PMID:10924708	PMID:10924708	NA	Ciliary Membrane	TRUE
ENSG00000197386	HTT	huntingtin [Source:HGNC Symbol;Acc:4851]	Retrograde trafficking of PCM1 regulated by HTT and HAP1 to control ciliogenesis PMID:21985783	PMID:21985783	Liu et al. 2007, Nogales-Cadenas et al. 2006, Ross et al. 2007	Centrosome, Basal Body	TRUE
ENSG00000157423	HYDIN	HYDIN, axonemal central pair apparatus protein [Source:HGNC Symbol;Acc:19368]	axonemal central pair apparatus protein PMID:17296796 mutated in PCD PMID: 23022101	PMID:17296796, PMID:23022101	Arnaiz et al. 2009, Boesger et al. 2009, Broadhead et al. 2006, Li et al. 2004, McClintock et al. 2008, Merchant et al. 2007, Pazour et al. 2005, Ross et al. 2007, Smith et al. 2005	Central Pair	TRUE
ENSG00000198331	HYLS1	hydrolethalus syndrome 1 [Source:HGNC Symbol;Acc:26558]	Hydrolethalus syndrome OMIM 610693. Mutation impares ciliogenesis. Required for apical anchoring of basal body/centriole	PMID:19656802	Andersen et al. 2003	Basal Body	TRUE
ENSG00000163913	IFT122	intraflagellar transport 122 homolog (Chlamydomonas) [Source:HGNC Symbol;Acc:13556]	component of IFT complex A	PMID:20493458	Arnaiz et al. 2009, Avidor-Reiss et al. 2004, Chen et al. 2006, Li et al. 2004, Liu et al. 2007, Pazour et al. 2005	Basal Body, Cilium, IFT	TRUE
ENSG00000187535	IFT140	intraflagellar transport 140 homolog (Chlamydomonas) [Source:HGNC Symbol;Acc:29077]	component of IFT complex A, mutated in skeletal ciliopathies with kidney disease PMID: 23418020	PMID:23418020	Arnaiz et al. 2009, Arnaiz et al. 2010, Avidor-Reiss et al. 2004, Blacque et al. 2005, Efimenko et al. 2005, Li et al. 2004, Liu et al. 2007, Merchant et al. 2007, Pazour et al. 2005	Basal Body, Cilium, IFT	TRUE
ENSG00000138002	IFT172	intraflagellar transport 172 homolog (Chlamydomonas) [Source:HGNC Symbol;Acc:30391]	component of IFT complex B	PMID:18930042	Arnaiz et al. 2009, Arnaiz et al. 2010, Avidor-Reiss et al. 2004, Blacque et al. 2005, Chen et al. 2006, Efimenko et al. 2005, Laurencon et al. 2007, Li et al. 2004, Liu et al. 2007, McClintock et al. 2008, Merchant et al. 2007, Ostrowski et al. 2002, Pazour et al. 2005, Ross et al. 2007	Basal Body, Cilium, IFT	TRUE
ENSG00000109083	IFT20	intraflagellar transport 20 homolog (Chlamydomonas) [Source:HGNC Symbol;Acc:30989]	component of IFT complex B	PMID:12821668, PMID:16775004	Arnaiz et al. 2009, Avidor-Reiss et al. 2004, Blacque et al. 2005, Efimenko et al. 2005, Laurencon et al. 2007, Liu et al. 2007, Merchant et al. 2007, Nogales-Cadenas et al. 2006, Ostrowski et al. 2002, Pazour et al. 2005, Stolc et al. 2005	Basal Body, Cilium, Golgi, IFT	TRUE
ENSG00000100360	IFT27	intraflagellar transport 27 homolog (Chlamydomonas) [Source:HGNC Symbol;Acc:18626]	component of IFT complex B. Rab-like small G protein	PMID:22076686	Arnaiz et al. 2009, Arnaiz et al. 2010, Liu et al. 2007, Merchant et al. 2007, Ostrowski et al. 2002, Pazour et al. 2005, Ross et al. 2007, Stolc et al. 2005	Basal Body, Cilium, IFT	TRUE
ENSG00000119650	IFT43	intraflagellar transport 43 homolog (Chlamydomonas) [Source:HGNC Symbol;Acc:29669]	component of IFT complex A	PMID:21378380	Boesger et al. 2009, Li et al. 2004, Merchant et al. 2007, Pazour et al. 2005, Ross et al. 2007	Basal Body, Cilium, IFT	TRUE
ENSG00000118096	IFT46	intraflagellar transport 46 homolog (Chlamydomonas) [Source:HGNC Symbol;Acc:26146]	component of IFT complex B, confirmed in PMID:21289087	PMID:21289087	Arnaiz et al. 2009, Avidor-Reiss et al. 2004, Laurencon et al. 2007, Li et al. 2004, Liu et al. 2007, Merchant et al. 2007, Ostrowski et al. 2002, Pazour et al. 2005, Ross et al. 2007, Stolc et al. 2005	Basal Body, Cilium, IFT	TRUE
ENSG00000101052	IFT52	intraflagellar transport 52 homolog (Chlamydomonas) [Source:HGNC Symbol;Acc:15901]	component of IFT complex B	PMID:11676918	Arnaiz et al. 2009, Avidor-Reiss et al. 2004, Blacque et al. 2005, Chen et al. 2006, Efimenko et al. 2005, Li et al. 2004, Liu et al. 2007, Merchant et al. 2007, Pazour et al. 2005, Smith et al. 2005, Stolc et al. 2005	Basal Body, Cilium, IFT	TRUE
ENSG00000114446	IFT57	intraflagellar transport 57 homolog (Chlamydomonas) [Source:HGNC Symbol;Acc:17367]	component of IFT complex B	PMID:18492793	Arnaiz et al. 2009, Arnaiz et al. 2010, Avidor-Reiss et al. 2004, Blacque et al. 2005, Chen et al. 2006, Efimenko et al. 2005, Laurencon et al. 2007, Li et al. 2004, Liu et al. 2007, Merchant et al. 2007, Ostrowski et al. 2002, Pazour et al. 2005, Ross et al. 2007, Stolc et al. 2005	Basal Body, Cilium, IFT	TRUE
ENSG00000096872	IFT74	intraflagellar transport 74 homolog (Chlamydomonas) [Source:HGNC Symbol;Acc:21424]	component of IFT complex B	PMID:15955805	Arnaiz et al. 2009, Arnaiz et al. 2010, Blacque et al. 2005, Chen et al. 2006, Li et al. 2004, Liu et al. 2007, McClintock et al. 2008, Merchant et al. 2007, Ostrowski et al. 2002, Pazour et al. 2005, Ross et al. 2007, Stolc et al. 2005	Basal Body, Cilium, IFT	TRUE
ENSG00000068885	IFT80	intraflagellar transport 80 homolog (Chlamydomonas) [Source:HGNC Symbol;Acc:29262]	component of IFT complex B, ATD2 OMIM 611177	PMID:17468754	Arnaiz et al. 2009, Avidor-Reiss et al. 2004, Blacque et al. 2005, Chen et al. 2006, Efimenko et al. 2005, Li et al. 2004, Liu et al. 2007, Mayer et al. 2009, Merchant et al. 2007, Ostrowski et al. 2002, Pazour et al. 2005, Stolc et al. 2005	Basal Body, Cilium, IFT	TRUE
ENSG00000122970	IFT81	intraflagellar transport 81 homolog (Chlamydomonas) [Source:HGNC Symbol;Acc:14313]	component of IFT complex B	PMID:15955805	Arnaiz et al. 2009, Arnaiz et al. 2010, Blacque et al. 2005, Chen et al. 2006, Li et al. 2004, Liu et al. 2007, Merchant et al. 2007, Ostrowski et al. 2002, Pazour et al. 2005, Ross et al. 2007, Stolc et al. 2005	Basal Body, Cilium, IFT	TRUE
ENSG00000032742	IFT88	intraflagellar transport 88 homolog (Chlamydomonas) [Source:HGNC Symbol;Acc:20606]	component of IFT complex B	PMID:11062270	Arnaiz et al. 2009, Arnaiz et al. 2010, Avidor-Reiss et al. 2004, Blacque et al. 2005, Chen et al. 2006, Efimenko et al. 2005, Li et al. 2004, Liu et al. 2007, Merchant et al. 2007, Ostrowski et al. 2002, Pazour et al. 2005, Ross et al. 2007, Stolc et al. 2005	Basal Body, Cilium, IFT	TRUE
ENSG00000148384	INPP5E	inositol polyphosphate-5-phosphatase, 72 kDa [Source:HGNC Symbol;Acc:21474]	JBTS1 OMIM 613037. cause primary cilium signaling defects, ciliary instability and ciliopathies in human and mouse	PMID:19668215	Kim et al. 2010	Axoneme	TRUE
ENSG00000164066	INTU	inturned planar cell polarity effector homolog (Drosophila) [Source:HGNC Symbol;Acc:29239]	PMID:16493421 governs apical actin assembly and thus controls the orientation, but not assembly, of ciliary microtubules	PMID:16493421	NA	Plasma Membrane	TRUE
ENSG00000119509	INVS	inversin [Source:HGNC Symbol;Acc:17870]	Known ciliopathy gene NPHP2 OMIM 243305	PMID:12872123	Blacque et al. 2005, Nogales-Cadenas et al. 2006	Cilium, Basal Body, Centrosome	TRUE
ENSG00000173226	IQCB1	IQ motif containing B1 [Source:HGNC Symbol;Acc:28949]	Known ciliopathy gene NPHP5, SLS5 OMIM 609237	PMID:15723066, PMID:20881296	Liu et al. 2007	Basal Body, Centrosome	TRUE
ENSG00000117245	KIF17	kinesin family member 17 [Source:HGNC Symbol;Acc:19167]	Kinesin 2 motor, active in antergrade IFT PMID: 18304522, PMID: 16782012	PMID:18304522, PMID:16782012	Arnaiz et al. 2010, Wigge et al. 1998	Ciliary Tip	TRUE
ENSG00000196169	KIF19	kinesin family member 19 [Source:HGNC Symbol;Acc:26735]	Microtubule-depolymerizing kinesin for ciliary length control PMID: 23168168	PMID:23168168	NA	Ciliary Tip	TRUE
ENSG00000186638	KIF24	kinesin family member 24 [Source:HGNC Symbol;Acc:19916]	Recruites CP110 to centrosome to regulate ciliogenesis PMID:21620453	PMID:21620453	NA	Centriole	TRUE
ENSG00000165115	KIF27	kinesin family member 27 [Source:HGNC Symbol;Acc:18632]	Hydrocephalus due to dysfunctional motile cilia in KO mouse PMID: 21746835	PMID:21746835	McClintock et al. 2008, Pazour et al. 2005	NA	TRUE
ENSG00000131437	KIF3A	kinesin family member 3A [Source:HGNC Symbol;Acc:6319]	Mouse mutants suffer Situs inversus and embryonic ciliary morphogenensis defects PMID:10220415	PMID:10220415	Arnaiz et al. 2010, Avidor-Reiss et al. 2004, Liu et al. 2007, Pazour et al. 2005, Wigge et al. 1998	Cilium	TRUE
ENSG00000101350	KIF3B	kinesin family member 3B [Source:HGNC Symbol;Acc:6320]	Kinesin linked to IFT complex PMID: 12821668. KIF3B mutation in mouse cause randomization of left-right symetry PMID:9865700	PMID:9865700, PMID:12821668	Avidor-Reiss et al. 2004, Blacque et al. 2005, Laurencon et al. 2007, Liu et al. 2007, Pazour et al. 2005, Wigge et al. 1998	Cilium	TRUE
ENSG00000084731	KIF3C	kinesin family member 3C [Source:HGNC Symbol;Acc:6321]	KIF3C dimerizes with KIF3A, redundant with KIF3B	PMID:23123805	Avidor-Reiss et al. 2004, Blacque et al. 2005, Laurencon et al. 2007, Pazour et al. 2005, Wigge et al. 1998	Cilium	TRUE
ENSG00000166813	KIF7	kinesin family member 7 [Source:HGNC Symbol;Acc:30497]	JBTS12, mutation causes defect in cilia formation. Function in Hh-signaling	PMID:21633164, PMID:19592253	Pazour et al. 2005	Ciliary Tip	TRUE
ENSG00000135338	LCA5	Leber congenital amaurosis 5 [Source:HGNC Symbol;Acc:31923]	Causes LCA OMIM 611408	PMID:17546029	Liu et al. 2007, Ostrowski et al. 2002	Basal Body, Cilium	TRUE
ENSG00000129295	LRRC6	leucine rich repeat containing 6 [Source:HGNC Symbol;Acc:16725]	Essential for proper axonemal assembly of inner and outer dynein arms, causes PCD. PMID:23122589	PMID:23122589	Arnaiz et al. 2010, McClintock et al. 2008, Merchant et al. 2007, Ross et al. 2007	Cilium	TRUE
ENSG00000163818	LZTFL1	leucine zipper transcription factor-like 1 [Source:HGNC Symbol;Acc:6741]	BBS. BBSome and smoothened trafficking regulator PMID: 22510444	PMID:22510444	Liu et al. 2007, Pazour et al. 2005, Ross et al. 2007	Basal Body, Cilium	TRUE
ENSG00000111837	MAK	male germ cell-associated kinase [Source:HGNC Symbol;Acc:6816]	Mutation causes RP. RP62 OMIM 154235	PMID:22110072	Liu et al. 2007, Ostrowski et al. 2002, Ross et al. 2007	Cilium	TRUE
ENSG00000172005	MAL	mal, T-cell differentiation protein [Source:HGNC Symbol;Acc:6817]	Absent/abnormal cilia when overexpressed PMID: 22895261. Punctate distribution in some cilia	PMID:22895261	NA	Cilium	TRUE
ENSG00000101367	MAPRE1	microtubule-associated protein, RP/EB family, member 1 [Source:HGNC Symbol;Acc:6890]	Also called EB1. MT plus-end-tracking protein. promotes ciliogenesis. PMID: 21768326	PMID:21768326	Andersen et al. 2003, Blacque et al. 2005, Liu et al. 2007, Mayer et al. 2008, Nogales-Cadenas et al. 2006, Pazour et al. 2005, Wigge et al. 1998	Centrosome, Cytosol, Golgi	TRUE
ENSG00000128285	MCHR1	melanin-concentrating hormone receptor 1 [Source:HGNC Symbol;Acc:4479]	Localizes to primary cilia PMID: 18256283	PMID:18256283	NA	Ciliary Membrane	TRUE
ENSG00000111554	MDM1	Mdm1 nuclear protein homolog (mouse) [Source:HGNC Symbol;Acc:29917]	Upregulated during ciliogenesis and localize to centrosomes and primary cilia PMID: 23300604. Nonsense mutation in Mdm1 in the arrd2 mouse model for age-related retinal degeneration PMID: 18805803	PMID:23300604, PMID:18805803	Andersen et al. 2003, Liu et al. 2007, Nogales-Cadenas et al. 2006, Ross et al. 2007	Centrosome, Cilium	TRUE
ENSG00000125863	MKKS	McKusick-Kaufman syndrome [Source:HGNC Symbol;Acc:7108]	MKKS, BBS6 OMIM 604896 Forms complex with other chaperonin-like BBS proteins to facilitate BBSome assembly PMID:20080638. At basal body of differentiating preadipocytes. Role in targeting of Wnt and Hh receptors to this cilium PMID:19190184.	PMID:10973251, PMID:15731008	Nogales-Cadenas et al. 2006	Basal Body, Cytosol	TRUE
ENSG00000011143	MKS1	Meckel syndrome, type 1 [Source:HGNC Symbol;Acc:7121]	MKS1, BBS13 OMIM 609883	PMID:16415886	Keller et al. 2005, Li et al. 2004, Liu et al. 2007	Basal Body	TRUE
ENSG00000178053	MLF1	myeloid leukemia factor 1 [Source:HGNC Symbol;Acc:7125]	Upregulated during ciliogenesis and localize to primary cilia and motile cilia PMID:23300604	PMID:23300604	Nogales-Cadenas et al. 2006, Ostrowski et al. 2002, Ross et al. 2007	Cilium	TRUE
ENSG00000138587	MNS1	meiosis-specific nuclear structural 1 [Source:HGNC Symbol;Acc:29636]	Mns1-/- mice have short, immotile sperm flagella, situs defects and hydrocephalus. Protein localised along flagellum. PMID:22396656. Knockdown in IMCD3 and 3T3 cells causes Hh signalling defects PMID:21289087	PMID:22396656, PMID:21289087	Arnaiz et al. 2009, Arnaiz et al. 2010, Cao et al. 2008, Li et al. 2004, Ostrowski et al. 2002, Pazour et al. 2005, Ross et al. 2007, Smith et al. 2005, Stolc et al. 2005	Axoneme	TRUE
ENSG00000091536	MYO15A	myosin XVA [Source:HGNC Symbol;Acc:7594]	DFNB3 OMIM 600316. Localizes to tip of stereocilia, essential for staircase formation.	PMID:14610277	NA	Ciliary Tip, Stereocilium	TRUE
ENSG00000137474	MYO7A	myosin VIIA [Source:HGNC Symbol;Acc:7606]	Known ciliopathy gene DFNA11, DFNB2, USH1B OMIM 276903	PMID:7870171	Blacque et al. 2005, Liu et al. 2007	Ciliary Tip, Stereocilium	TRUE
ENSG00000137601	NEK1	NIMA-related kinase 1 [Source:HGNC Symbol;Acc:7744]	SRPS2. Promotes VHL degradation and ciliary destabilization	PMID:23255108	NA	Basal Body, Pericentriolar Matrix	TRUE
ENSG00000117650	NEK2	NIMA-related kinase 2 [Source:HGNC Symbol;Acc:7745]	required for cilium disassembly at G2/M	PMID:22613497	Andersen et al. 2003, Nogales-Cadenas et al. 2006	Basal Body, Centriole	TRUE
ENSG00000114904	NEK4	NIMA-related kinase 4 [Source:HGNC Symbol;Acc:11399]	Interacts with RPGRIP1 and RPGRIP1L. Regulates cilium integrity. PMID:21685204	PMID:21685204	NA	Basal Body, Ciliary Rootlet	TRUE
ENSG00000160602	NEK8	NIMA-related kinase 8 [Source:HGNC Symbol;Acc:13387]	Known ciliopathy gene NPHP9 OMIM 609799	PMID:22106379, PMID:18199800	NA	Transition Zone	TRUE
ENSG00000064300	NGFR	nerve growth factor receptor [Source:HGNC Symbol;Acc:7809]	Localized to the plasma membrane of neuronal cilia PMID: 20875398	PMID:20875398	NA	Ciliary Membrane	TRUE
ENSG00000100503	NIN	ninein (GSK3B interacting protein) [Source:HGNC Symbol;Acc:14906]	PMID: 21725307 PMID: 15784680	PMID:21725307, PMID:15784680	Andersen et al. 2003, Nogales-Cadenas et al. 2006	Centriole	TRUE
ENSG00000101004	NINL	ninein-like [Source:HGNC Symbol;Acc:29163]	Interacts with lebercilin, USH2A (isoform B) PMID:18826961	PMID:18826961	Nogales-Cadenas et al. 2006	Basal Body, Centrosome	TRUE
ENSG00000112981	NME5	NME/NM23 family member 5 [Source:HGNC Symbol;Acc:7853]	Hydrocephalus and infertility due to dysfunctional motile cilia in KO mouse PMID: 21746835	PMID:21746835	McClintock et al. 2008, Ostrowski et al. 2002, Pazour et al. 2005, Ross et al. 2007, Stolc et al. 2005, Stubbs et al. 2008	NA	TRUE
ENSG00000143156	NME7	NME/NM23 family member 7 [Source:HGNC Symbol;Acc:20461]	PMID:21289087 IFT transport and signalling defects after knockdown	PMID:21289087	Andersen et al. 2003, Arnaiz et al. 2009, Arnaiz et al. 2010, Broadhead et al. 2006, Cao et al. 2008, Keller et al. 2005, Laurencon et al. 2007, Li et al. 2004, Liu et al. 2007, Merchant et al. 2007, Nogales-Cadenas et al. 2006, Ostrowski et al. 2002, Pazour et al. 2005, Stolc et al. 2005	NA	TRUE
ENSG00000086288	NME8	NME/NM23 family member 8 [Source:HGNC Symbol;Acc:16473]	The sea urchin ortholog of this gene encodes a component of sperm outer dynein arms, and the protein is implicated in ciliary function. Mutations in this gene are implicated in primary ciliary dyskinesia type 6, MIM: 610852	PMID:17360648	NA	NA	TRUE
ENSG00000214513	NOTO	notochord homeobox [Source:HGNC Symbol;Acc:31839]	PMID:17884984 transcription factor regulating expression of cilia genes	PMID:17884984	NA	Nucleus	TRUE
ENSG00000144061	NPHP1	nephronophthisis 1 (juvenile) [Source:HGNC Symbol;Acc:7905]	Known ciliopathy gene JBTS4, NPHP1, SLS1 OMIM 607100	PMID:7806215, PMID:15138899, PMID:16885411	Blacque et al. 2005, Chen et al. 2006, Liu et al. 2007, McClintock et al. 2008, Ostrowski et al. 2002, Ross et al. 2007	Transition zone	TRUE
ENSG00000113971	NPHP3	nephronophthisis 3 (adolescent) [Source:HGNC Symbol;Acc:7907]	Known ciliopathy gene MKS7, NPHP3 OMIM 608002. PMID:22328406, PMID: 22085962	PMID:22328406	Li et al. 2004, Pazour et al. 2005	NA	TRUE
ENSG00000131697	NPHP4	nephronophthisis 4 [Source:HGNC Symbol;Acc:19104]	Known ciliopathy gene NPHP4, SLS4 OMIM 607215	PMID:12244321, PMID:15661758	Blacque et al. 2005, Chen et al. 2006, Efimenko et al. 2005, Keller et al. 2005, Li et al. 2004, Liu et al. 2007, Merchant et al. 2007	Transition zone	TRUE
ENSG00000126883	NUP214	nucleoporin 214kDa [Source:HGNC Symbol;Acc:8064]	part of ciliary pore complex PMID:22388888	PMID:22388888	NA	Transition zone	TRUE
ENSG00000163002	NUP35	nucleoporin 35kDa [Source:HGNC Symbol;Acc:29797]	nucleoporin 35kDa, part of ciliary pore complex, PMID:22388888	PMID:22388888	Blacque et al. 2005, Muller et al. 2010	Transition zone	TRUE
ENSG00000075188	NUP37	nucleoporin 37kDa [Source:HGNC Symbol;Acc:29929]	part of ciliary pore complex PMID:22388888	PMID:22388888	NA	Transition zone	TRUE
ENSG00000213024	NUP62	nucleoporin 62kDa [Source:HGNC Symbol;Acc:8066]	part of ciliary pore complex PMID:22388888	PMID:22388888	Andersen et al. 2003	Transition zone	TRUE
ENSG00000102900	NUP93	nucleoporin 93kDa [Source:HGNC Symbol;Acc:28958]	part of ciliary pore complex PMID:22388888	PMID:22388888	Andersen et al. 2003, Muller et al. 2010	Transition zone	TRUE
ENSG00000122126	OCRL	oculocerebrorenal syndrome of Lowe [Source:HGNC Symbol;Acc:8108]	Causes Lowe Syndrome. Involved in assembly of primary cilia, involed in Rab8n dependent protein trafficking to the cilium. PMID:22228094	PMID:22228094	NA	Cilium	TRUE
ENSG00000136811	ODF2	outer dense fiber of sperm tails 2 [Source:HGNC Symbol;Acc:8114]	Several isoforms, all have quite different function in ciliogenesis	PMID:20234188, PMID:23470458	Andersen et al. 2003, Cao et al. 2008, Liu et al. 2007, Nogales-Cadenas et al. 2006	Basal Body	TRUE
ENSG00000046651	OFD1	oral-facial-digital syndrome 1 [Source:HGNC Symbol;Acc:2567]	JBTS10, OFD1, SGBS2 OMIM 300170	PMID:9215688, PMID:11950863, PMID:17761535	Andersen et al. 2003, Liu et al. 2007, Nogales-Cadenas et al. 2006	Basal Body, Nucleus	TRUE
ENSG00000085840	ORC1	origin recognition complex, subunit 1 [Source:HGNC Symbol;Acc:8487]	Causes Meier-Gorlin syndrome (MGS), a disorder conferring microcephaly, primordial dwarfism, underdeveloped ears, and skeletal abnormalities. knockdown affects ciliogenesis and Hh signaling. PMID: 23516378	PMID:23516378	Efimenko et al. 2005, Muller et al. 2010	NA	TRUE
ENSG00000112530	PACRG	PARK2 co-regulated [Source:HGNC Symbol;Acc:19152]	Deletion of the Parkin co-regulated gene causes defects in ependymal ciliary motility and hydrocephalus in the quakingviable mutant mouse	PMID:16278296, PMID:20106870	Arnaiz et al. 2009, Arnaiz et al. 2010, Avidor-Reiss et al. 2004, Blacque et al. 2005, Broadhead et al. 2006, Chen et al. 2006, Efimenko et al. 2005, Keller et al. 2005, Li et al. 2004, McClintock et al. 2008, Merchant et al. 2007, Ostrowski et al. 2002, Pazour et al. 2005, Ross et al. 2007, Smith et al. 2005, Stolc et al. 2005	Axoneme	TRUE
ENSG00000007168	PAFAH1B1	platelet-activating factor acetylhydrolase 1b, regulatory subunit 1 (45kDa) [Source:HGNC Symbol;Acc:8574]	LIS1 OMIM 601545. Mammalian Lis1 localizes to motile cilia in trachea and oviduct, but is absent from non-motile primary cilia PMID:17314247	PMID:17314247	Andersen et al. 2003, Blacque et al. 2005, Liu et al. 2007, Nogales-Cadenas et al. 2006, Ross et al. 2007	Axoneme	TRUE
ENSG00000148498	PARD3	par-3 partitioning defective 3 homolog (C. elegans) [Source:HGNC Symbol;Acc:16051]	Localizes to the cilium and regulates ciliogenesis PMID:15324661, PMID:18070914	PMID:15324661, PMID:18070914	NA	Cilium	TRUE
ENSG00000102981	PARD6A	par-6 partitioning defective 6 homolog alpha (C. elegans) [Source:HGNC Symbol;Acc:15943]	Localizes to the cilium and regulates ciliogenesis PMID:15324661	PMID:15324661	Blacque et al. 2005, Laurencon et al. 2007	Cilium	TRUE
ENSG00000150275	PCDH15	protocadherin-related 15 [Source:HGNC Symbol;Acc:14674]	Mutation causes USH1F OMIM 605514	PMID:11398101, PMID:11487575, PMID:14570705	Liu et al. 2007	Connecting Cilium, Stereocilium	TRUE
ENSG00000078674	PCM1	pericentriolar material 1 [Source:HGNC Symbol;Acc:8727]	Centriolar satellite protein PMID:10579718. Interacts with BBS8 PMID:14520415. Centriolar localisation dependent on BBS4 PMID:15107855. Interacts with CEP290, involved in RAB8 localisation to cilium PMID:18772192. Retrograde trafficking of PCM1 regulated by HTT and HAP1 PMID: 21985783. Recruits PLK1 to the pericentriolar matrix to promote primary cilia disassembly before mitotic entry PMID:233454…	PMID:10579718, IPMID:14520415, PMID:15107855, PMID:18772192, PMID: 21985783, PMID:23345402.	Andersen et al. 2003, Liu et al. 2007, Nogales-Cadenas et al. 2006, Ross et al. 2007	Centriolar Satellite	TRUE
ENSG00000156973	PDE6D	phosphodiesterase 6D, cGMP-specific, rod, delta [Source:HGNC Symbol;Acc:8788]	Part of the ARL13B, INPP5E and CEP164 network PMID: 23150559	PMID:23150559	Liu et al. 2007	NA	TRUE
ENSG00000186862	PDZD7	PDZ domain containing 7 [Source:HGNC Symbol;Acc:26257]	PMID:20440071 Homologue of USH1C and USH2D. Mutation modulates disease severity and onset of Usher patients	PMID:20440071	NA	Nucleus, Basal body	TRUE
ENSG00000077684	PHF17	PHD finger protein 17 [Source:HGNC Symbol;Acc:30027]	JADE1. Interacts with pVHL, PC1 and NPHP4. PC1 and NPHP4 regulate JADE1 TF activity	PMID:23001567, PMID:22654112	Blacque et al. 2005	Basal Body, Nucleus, Transition Zone	TRUE
ENSG00000083535	PIBF1	progesterone immunomodulatory binding factor 1 [Source:HGNC Symbol;Acc:23352]	CEP90, PMID:23110211. Centriolar satelite protein required for primary cilia formation and BBS4 localization to the cilium	PMID:23110211	Andersen et al. 2003, Liu et al. 2007, Nogales-Cadenas et al. 2006	Pericentriolar Matrix	TRUE
ENSG00000008710	PKD1	polycystic kidney disease 1 (autosomal dominant) [Source:HGNC Symbol;Acc:9008]	OMIM 601313. Mutation causes PKD. Dimerizes with PKD2 to form a channel in the ciliary membrane	PMID:1577479, PMID:7633406, PMID:8981910, PMID:9177229	NA	Ciliary Membrane	TRUE
ENSG00000158683	PKD1L1	polycystic kidney disease 1 like 1 [Source:HGNC Symbol;Acc:18053]	PMID:21307093 interacts with PKD2, required for normal Left-Richt patterning	PMID:21307093	NA	Cilium	TRUE
ENSG00000118762	PKD2	polycystic kidney disease 2 (autosomal dominant) [Source:HGNC Symbol;Acc:9009]	OMIM 173910. Mutation causes PKD. Dimerizes with PKD1 to form a channel in the ciliary membran	PMID:8650545	NA	Ciliary Membrane	TRUE
ENSG00000170927	PKHD1	polycystic kidney and hepatic disease 1 (autosomal recessive) [Source:HGNC Symbol;Acc:9016]	OMIM 606702. Co-localizes with PKD2 to basal body and cilium. Cuases polycystic kidney and hepatic disease	PMID:11898128, PMID:14978161, PMID:15458427	NA	Basal Body, Cilium, Cytosol	TRUE
ENSG00000166851	PLK1	polo-like kinase 1 [Source:HGNC Symbol;Acc:9077]	Localizes to TZ and induces phosphorylation of NPHP1 PMID:22701722	PMID:22701722	Andersen et al. 2003, Muller et al. 2010, Nogales-Cadenas et al. 2006	Transition Zone	TRUE
ENSG00000164087	POC1A	POC1 centriolar protein homolog A (Chlamydomonas) [Source:HGNC Symbol;Acc:24488]	Causes Primordial Dwarfism, a ciliopathy. A centriolar/basal body protein causes ciliogenesis defects and impaired mitosis PMID:22840364, OMIM:614783	PMID:22840364	Avidor-Reiss et al. 2004, Broadhead et al. 2006, Keller et al. 2005, Kilburn et al. 2007, Liu et al. 2007, Merchant et al. 2007, Nogales-Cadenas et al. 2006	Centriole	TRUE
ENSG00000185920	PTCH1	patched 1 [Source:HGNC Symbol;Acc:9585]	PMID: 17641202	PMID:17641202	Blacque et al. 2005	Ciliary Membrane	TRUE
ENSG00000158079	PTPDC1	protein tyrosine phosphatase domain containing 1 [Source:HGNC Symbol;Acc:30184]	PMID:21289087 Hh signalling defects after knockdown, validated. Knockdown produces elongated cilia	PMID:21289087	Arnaiz et al. 2010, Blacque et al. 2005, Li et al. 2004, McClintock et al. 2008, Merchant et al. 2007, Pazour et al. 2005	NA	TRUE
ENSG00000103769	RAB11A	RAB11A, member RAS oncogene family [Source:HGNC Symbol;Acc:9760]	PMID:20308558. Interacts with Rabin8 to stimulate Rab8. Enriched at ciliary base. Knockdown blocks ciliogenesis	PMID:20308558	Keller et al. 2005, Liu et al. 2007, Pazour et al. 2005	Centrosome, Basal Body	TRUE
ENSG00000090565	RAB11FIP3	RAB11 family interacting protein 3 (class II) [Source:HGNC Symbol;Acc:17224]	PMID:19153612 regulates trafficking of ciliary cargo	PMID:19153612	Nogales-Cadenas et al. 2006	Trans-Golgi Network	TRUE
ENSG00000124839	RAB17	RAB17, member RAS oncogene family [Source:HGNC Symbol;Acc:16523]	PMID:17646400 involved in membrane trafficking, necessary for ciliogenesis	PMID:17646400	Ross et al. 2007	Plasma Membrane	TRUE
ENSG00000112210	RAB23	RAB23, member RAS oncogene family [Source:HGNC Symbol;Acc:14263]	PMID:17646400 involved in membrane trafficking, necessary for ciliogenesis	PMID:17646400	Avidor-Reiss et al. 2004, Liu et al. 2007, Merchant et al. 2007, Pazour et al. 2005, Stolc et al. 2005	NA	TRUE
ENSG00000127328	RAB3IP	RAB3A interacting protein [Source:HGNC Symbol;Acc:16508]	Rabin 8 PMID:17574030. Regulates GTP/GDP states of Rab8. Localizes to Basal Body and in part regulates localization of the BBSome to the basal body	PMID:17574030	NA	Basal Body, Centrosome	TRUE
ENSG00000167461	RAB8A	RAB8A, member RAS oncogene family [Source:HGNC Symbol;Acc:7007]	PMID:17574030. Locailzes to the cilium and promotes extension of the cilium. Inactivating Rab8 (GDP-bound state) blocks ciliogenesis and induces BBS phenotypes in zebrafish	PMID:17574030	Liu et al. 2007, Pazour et al. 2005	Ciliary Membrane, Cilium	TRUE
ENSG00000128581	RABL5	RAB, member RAS oncogene family-like 5 [Source:HGNC Symbol;Acc:21895]	IFT22, component of IFT complex B	PMID:22076686	Arnaiz et al. 2009, Blacque et al. 2005, Chen et al. 2006, Efimenko et al. 2005, Li et al. 2004, Liu et al. 2007, Merchant et al. 2007, Ostrowski et al. 2002, Pazour et al. 2005, Ross et al. 2007, Stolc et al. 2005	Cilium, IFT	TRUE
ENSG00000132341	RAN	RAN, member RAS oncogene family [Source:HGNC Symbol;Acc:9846]	RanGTP gradient regulates entry of RP2 and kinesin motor into cilium PMID: 21285245, PMID: 20526328	PMID:21285245, PMID:20526328	Andersen et al. 2003, Arnaiz et al. 2009, Liu et al. 2007, Nogales-Cadenas et al. 2006, Pazour et al. 2005, Reinders et al. 2006, Stolc et al. 2005	Cilium, Cytosol	TRUE
ENSG00000099901	RANBP1	RAN binding protein 1 [Source:HGNC Symbol;Acc:9847]	Accelerated Ran GTP->GDP conversion. knockdown of RanBP1 results in increased localization of Ran to basalbody. Also localises to Basal Body. PMID: 21998203	PMID:21998203	Andersen et al. 2003, Blacque et al. 2005, Nogales-Cadenas et al. 2006, Pazour et al. 2005, Stolc et al. 2005	Basal Body, Cytosol	TRUE
ENSG00000080298	RFX3	regulatory factor X, 3 (influences HLA class II expression) [Source:HGNC Symbol;Acc:9984]	PMID:15121860 transcription factor regulating expression of cilia genes	PMID:15121860	Blacque et al. 2005, Chen et al. 2006, Efimenko et al. 2005, Ross et al. 2007	Nucleus	TRUE
ENSG00000188026	RILPL1	Rab interacting lysosomal protein-like 1 [Source:HGNC Symbol;Acc:26814]	Rab effector. Regulates cilium membrane content. PMID: 23264467	PMID:23264467	NA	Cilium, Basal Body, Centriole	TRUE
ENSG00000150977	RILPL2	Rab interacting lysosomal protein-like 2 [Source:HGNC Symbol;Acc:28787]	Rab effector. Regulates cilium membrane content. PMID: 23264467	PMID:23264467	NA	Cilium, Basal Body	TRUE
ENSG00000145491	ROPN1L	rhophilin associated tail protein 1-like [Source:HGNC Symbol;Acc:24060]	Also know as ASP. loss of ASP reduces mammalian ciliary motility PMID: 22021175	PMID:22021175	Broadhead et al. 2006, Cao et al. 2008, Ostrowski et al. 2002, Pazour et al. 2005, Ross et al. 2007, Stolc et al. 2005	Cilium, Cytosol	TRUE
ENSG00000104237	RP1	retinitis pigmentosa 1 (autosomal dominant) [Source:HGNC Symbol;Acc:10263]	Mutation causes retinitis pigmentosa. Localizes to the connecting cilium in photoreceptor cells	PMID:10401003, PMID:11773008	Liu et al. 2007, Ostrowski et al. 2002	Cilium, Connecting Cilium	TRUE
ENSG00000102218	RP2	retinitis pigmentosa 2 (X-linked recessive) [Source:HGNC Symbol;Acc:10274]	OMIM 300757. Causes retinis pigmentosa, Localizes to the base of the cilium	PMID:9697692, PMID:21285245	Blacque et al. 2005, Broadhead et al. 2006, Efimenko et al. 2005, Li et al. 2004, Mayer et al. 2009	Basal Body	TRUE
ENSG00000156313	RPGR	retinitis pigmentosa GTPase regulator [Source:HGNC Symbol;Acc:10295]	CORD1, RP3 OMIM 312610. Causes retinis pigmentosa, localizes to base of the cilium	PMID:8673101, PMID:15772089	Liu et al. 2007, Nogales-Cadenas et al. 2006, Ross et al. 2007	Basal Body, Centriole, Cilium	TRUE
ENSG00000092200	RPGRIP1	retinitis pigmentosa GTPase regulator interacting protein 1 [Source:HGNC Symbol;Acc:13436]	Known ciliopathy gene CORD13, LCA6 OMIM 605446	PMID:11104772, PMID:15772089	Blacque et al. 2005, Liu et al. 2007, Nogales-Cadenas et al. 2006	Basal Body, Centriole, Cilium, Connecting Cilium	TRUE
ENSG00000103494	RPGRIP1L	RPGRIP1-like [Source:HGNC Symbol;Acc:29168]	Causes COACH, JBTS7, MKS5, NPHP8 OMIM 610937. Co-localizes with NPHP4 and NPHP6 to the basal body.	PMID:17558407, PMID:17558409, PMID:17960139, PMID:19410446	Blacque et al. 2005, Ross et al. 2007	Basal Body	TRUE
ENSG00000160188	RSPH1	radial spoke head 1 homolog (Chlamydomonas) [Source:HGNC Symbol;Acc:12371]	PMID: 17451891 Radial spoke protein 44, May play an important role in male meiosis.	PMID:17451891	Arnaiz et al. 2009, Arnaiz et al. 2010, Broadhead et al. 2006, McClintock et al. 2008, Merchant et al. 2007, Ostrowski et al. 2002, Pazour et al. 2005, Ross et al. 2007, Smith et al. 2005, Stolc et al. 2005, Stubbs et al. 2008	Cilium, Axoneme	TRUE
ENSG00000130363	RSPH3	radial spoke 3 homolog (Chlamydomonas) [Source:HGNC Symbol;Acc:21054]	PMID:21289087 structural primary cilia defects after knockdown in 3 murine cell lines. PMID:19684019 RSPH3 is a protein kinase A-anchoring protein (AKAP) that scaffolds the cAMP-dependent protein kinase holoenzyme. The binding of RSPH3 to the regulatory subunits of cAMP-dependent protein kinase, RIIalpha and RIIbeta, is regulated by ERK1/2 activity and phosphorylation.	PMID:21289087	Arnaiz et al. 2009, Arnaiz et al. 2010, Broadhead et al. 2006, Li et al. 2004, McClintock et al. 2008, Merchant et al. 2007, Ostrowski et al. 2002, Pazour et al. 2005, Smith et al. 2005, Stolc et al. 2005, Stubbs et al. 2008	Cilium, Axoneme	TRUE
ENSG00000111834	RSPH4A	radial spoke head 4 homolog A (Chlamydomonas) [Source:HGNC Symbol;Acc:21558]	PMID:21289087 defective Hh signalling but no structural cilia defects after knockdown. Mutations in RSPH4A cause primary ciliary dyskinesia, with typical respiratory features, but without situs abnormalities. These findings suggest that radial spoke proteins are not essential for embryonic nodal ciliary function, which is important in the determination of left-right axis development PMID:19200523	PMID:21289087	Arnaiz et al. 2009, Arnaiz et al. 2010, Avidor-Reiss et al. 2004, Broadhead et al. 2006, Kilburn et al. 2007, Li et al. 2004, Ostrowski et al. 2002, Pazour et al. 2005, Smith et al. 2005, Stolc et al. 2005	Cilium, Axoneme	TRUE
ENSG00000172426	RSPH9	radial spoke head 9 homolog (Chlamydomonas) [Source:HGNC Symbol;Acc:21057]	MIM: 612648. Mutations in RSPH9 cause primary ciliary dyskinesia, with typical respiratory features, but without situs abnormalities. These findings suggest that radial spoke proteins are not essential for embryonic nodal ciliary function, which is important in the determination of left-right axis development PMID:19200523. PMID:21289087 structural cilia defects of primary cilia after knockdown i…	PMID:21289087	Arnaiz et al. 2009, Arnaiz et al. 2010, Broadhead et al. 2006, Li et al. 2004, Merchant et al. 2007, Ostrowski et al. 2002, Pazour et al. 2005, Ross et al. 2007, Smith et al. 2005, Stolc et al. 2005, Stubbs et al. 2008	Cilium, Axoneme	TRUE
ENSG00000176225	RTTN	rotatin [Source:HGNC Symbol;Acc:18654]	Mutated in polymicrogyria with seizures OMIM 610436. Required for normal ciliogenesis. Structural abnormalities of the cilia in knockdowns and in patients with RTTN mutations PMID:22939636	PMID:22939636	Andersen et al. 2003	Basal Body	TRUE
ENSG00000156876	SASS6	spindle assembly 6 homolog (C. elegans) [Source:HGNC Symbol;Acc:25403]	PMID: 22349705 required for centriole duplication. Null mutant cells lack primary cilia.	PMID:22349705	Andersen et al. 2003, Kilburn et al. 2007, Li et al. 2004, Nogales-Cadenas et al. 2006	Basal Body, Centriole	TRUE
ENSG00000151466	SCLT1	sodium channel and clathrin linker 1 [Source:HGNC Symbol;Acc:26406]	Distal appendage of centrioles, essential for ciliogenesis PMID:23348840.	PMID:23348840.	Nogales-Cadenas et al. 2006	Centriole	TRUE
ENSG00000054282	SDCCAG8	serologically defined colon cancer antigen 8 [Source:HGNC Symbol;Acc:10671]	Ciliopathy gene NPHP10, SLS7 OMIM 613524 PMID: 21199495	PMID:21199495	Andersen et al. 2003, Cao et al. 2008, Nogales-Cadenas et al. 2006	Basal Body, Centriole, Transition Zone	TRUE
ENSG00000168385	2017-09-02	septin 2 [Source:HGNC Symbol;Acc:7729]	Forms 'diffusion barrier' at base of cilium PMID: 20558667	PMID:20558667	Arnaiz et al. 2010, Li et al. 2004, Liu et al. 2007, Mayer et al. 2009, Ostrowski et al. 2002	Centrosome	TRUE
ENSG00000122545	2017-09-07	septin 7 [Source:HGNC Symbol;Acc:1717]	PMID: 20671153	PMID:20671153	Arnaiz et al. 2010, Li et al. 2004, Liu et al. 2007, Mayer et al. 2009	Centrosome	TRUE
ENSG00000185900	SGK196	Probable inactive protein kinase-like protein SgK196 [Source:UniProtKB/Swiss-Prot;Acc:Q9H5K3]	Hydrocephalus and infertility due to dysfunctional motile cilia, cerebellar dysplasia in KO mouse PMID: 21746835	PMID:21746835	NA	NA	TRUE
ENSG00000164690	SHH	sonic hedgehog [Source:HGNC Symbol;Acc:10848]	PMID: 17641202	PMID:17641202	NA	Ciliary Membrane	TRUE
ENSG00000180638	SLC47A2	solute carrier family 47, member 2 [Source:HGNC Symbol;Acc:26439]	PMID:22558177. Found to be co-expressed with other ciliary components. Localization studies show localization to the cilium	PMID:22558177	NA	Ciliary Membrane	TRUE
ENSG00000128602	SMO	smoothened, frizzled family receptor [Source:HGNC Symbol;Acc:11119]	Localizes to Cilia Membrane when SHH bound to PTCH1	PMID:17641202	NA	Ciliary Membrane	TRUE
ENSG00000132639	SNAP25	synaptosomal-associated protein, 25kDa [Source:HGNC Symbol;Acc:11132]	PMID:19454479 required for transport to the cilium	PMID:19454479	Liu et al. 2007	Cilium, Cytosol	TRUE
ENSG00000086300	SNX10	sorting nexin 10 [Source:HGNC Symbol;Acc:14974]	PMID:21844891 regulates ciliogenesis	PMID:21844891	NA	Centrosome	TRUE
ENSG00000064199	SPA17	sperm autoantigenic protein 17 [Source:HGNC Symbol;Acc:11210]	localized in the spermatozoa flagellar fibrous sheath, PMID: 19604394.	PMID:19604394	Cao et al. 2008, McClintock et al. 2008, Ostrowski et al. 2002, Ross et al. 2007	Cilium	TRUE
ENSG00000144451	SPAG16	sperm associated antigen 16 [Source:HGNC Symbol;Acc:23225]	orthologue of Chlamydomonas reinhardtii PF20, a protein known to be essential to the structure and function of the 9+2 axoneme. Mutation results in instability of central pair of the human sperm axoneme PMID: 17699735	PMID:21655194, PMID:17699735	Arnaiz et al. 2009, Arnaiz et al. 2010, Broadhead et al. 2006, Li et al. 2004, Merchant et al. 2007, Pazour et al. 2005, Smith et al. 2005, Stolc et al. 2005	Axoneme	TRUE
ENSG00000155761	SPAG17	sperm associated antigen 17 [Source:HGNC Symbol;Acc:26620]	Essential for motile cilia function. KO mice have immotile nasal and tracheal cilia, respiratory problems and hydrocephalus PMID: 23418344	PMID:23418344	Boesger et al. 2009, Pazour et al. 2005, Ross et al. 2007	Central Pair	TRUE
ENSG00000077327	SPAG6	sperm associated antigen 6 [Source:HGNC Symbol;Acc:11215]	axoneme central apparatus protein; protein PF16 homolog; sperm flagellar protein	PMID:12167721, PMID:10493827	Arnaiz et al. 2009, Arnaiz et al. 2010, Broadhead et al. 2006, McClintock et al. 2008, Merchant et al. 2007, Ostrowski et al. 2002, Pazour et al. 2005, Ross et al. 2007, Stolc et al. 2005, Stubbs et al. 2008	Axoneme	TRUE
ENSG00000042317	SPATA7	spermatogenesis associated 7 [Source:HGNC Symbol;Acc:20423]	Ciliopathy gene LCA PMID: 19268277	PMID:19268277	Liu et al. 2007	Cilium	TRUE
ENSG00000152582	SPEF2	sperm flagellar 2 [Source:HGNC Symbol;Acc:26293]	PCD PMID: 21715716, interacts with IFT20 PMID: 19889948	PMID:19889948, PMID:21715716	Arnaiz et al. 2009, Arnaiz et al. 2010, Li et al. 2004, Mayer et al. 2008, Mayer et al. 2009, Ostrowski et al. 2002, Pazour et al. 2005, Ross et al. 2007, Smith et al. 2005	NA	TRUE
ENSG00000176101	SSNA1	Sjogren syndrome nuclear autoantigen 1 [Source:HGNC Symbol;Acc:11321]	PMID:21289087, siRNA knockdown in 3 mouse cell lines perturbs receptor tranport into cilium and HH signalling.	PMID:21289087	Andersen et al. 2003, Broadhead et al. 2006, Keller et al. 2005, Li et al. 2004, Merchant et al. 2007, Nogales-Cadenas et al. 2006, Pazour et al. 2005, Stolc et al. 2005	NA	TRUE
ENSG00000183473	SSTR3	somatostatin receptor 3 [Source:HGNC Symbol;Acc:11332]	Localized to the plasma membrane of neuronal cilia PMID: 10199624, PMID: 23392690	PMID:10199624, PMID:23392690	NA	Ciliary Membrane	TRUE
ENSG00000123473	STIL	SCL/TAL1 interrupting locus [Source:HGNC Symbol;Acc:10879]	PMID:22349705, OMIM:181590. Required for centriole duplication. Null mutant shows lack of primary cilia	PMID:22349705	NA	Centrosome	TRUE
ENSG00000163482	STK36	serine/threonine kinase 36 [Source:HGNC Symbol;Acc:17209]	Hydrocephalus and infertility, due to dysfunctional motile cilia, craniofacial abnormalities and growth retardation in KO mouse PMID: 21746835	PMID:21746835	NA	NA	TRUE
ENSG00000211455	STK38L	serine/threonine kinase 38 like [Source:HGNC Symbol;Acc:17848]	Phosphorylates Rabin8. Mutated in canine retinal degeneration. PMID: 20887780 PMID: 23435566	PMID:20887780, PMID:23435566	Avidor-Reiss et al. 2004, Blacque et al. 2005	Cytosol	TRUE
ENSG00000133115	STOML3	stomatin (EPB72)-like 3 [Source:HGNC Symbol;Acc:19420]	Localizes to Basal Body, mechanosensing channel. BBS4 snd BBS8 knock-out impede its function. PMID: 17959775	PMID:17959775	Arnaiz et al. 2009, Arnaiz et al. 2010, Blacque et al. 2005, Chen et al. 2006, Efimenko et al. 2005, Mayer et al. 2008, Mayer et al. 2009, Ross et al. 2007	Basal Body	TRUE
ENSG00000166900	STX3	syntaxin 3 [Source:HGNC Symbol;Acc:11438]	PMID:19454479 required for transport to the cilium	PMID:19454479	Liu et al. 2007, Mayer et al. 2009	Cilium, Cytosol	TRUE
ENSG00000107882	SUFU	suppressor of fused homolog (Drosophila) [Source:HGNC Symbol;Acc:16466]	Localizes to ciliary tip together with GLI transcriptionfactors. Role in Hh signaling	PMID:21209912	Laurencon et al. 2007	Ciliary Tip	TRUE
ENSG00000054654	SYNE2	spectrin repeat containing, nuclear envelope 2 [Source:HGNC Symbol;Acc:17084]	interacts with meckelin, required for ciliogenesis, PMID:19596800	PMID:19596800	Liu et al. 2007, Stubbs et al. 2008	NA	TRUE
ENSG00000111490	TBC1D30	TBC1 domain family, member 30 [Source:HGNC Symbol;Acc:29164]	PMID:17646400 involved in membrane trafficking, necessary for ciliogenesis. RabGAP for Rab8a	PMID:17646400	Ross et al. 2007	Basal Body	TRUE
ENSG00000145979	TBC1D7	TBC1 domain family, member 7 [Source:HGNC Symbol;Acc:21066]	PMID:17646400 involved in membrane trafficking, necessary for ciliogenesis. RabGAP for Rab17	PMID:17646400	NA	Basal Body	TRUE
ENSG00000204852	TCTN1	tectonic family member 1 [Source:HGNC Symbol;Acc:26113]	Ciliopathy gene JBTS13 OMIM 609863	PMID:21725307	Avidor-Reiss et al. 2004, Chen et al. 2006, Laurencon et al. 2007, Liu et al. 2007, Ross et al. 2007	Transition Zone	TRUE
ENSG00000168778	TCTN2	tectonic family member 2 [Source:HGNC Symbol;Acc:25774]	Ciliopathy gene MKS8 OMIM 613846	PMID:21725307, PMID:21565611, PMID:21462283	Liu et al. 2007	Transition Zone	TRUE
ENSG00000119977	TCTN3	tectonic family member 3 [Source:HGNC Symbol;Acc:24519]	Ciliopathy gene JBTS18, OFD4 OMIM 613847	PMID:22883145	Avidor-Reiss et al. 2004, Chen et al. 2006, Laurencon et al. 2007, Liu et al. 2007	Transition Zone	TRUE
ENSG00000092850	TEKT2	tektin 2 (testicular) [Source:HGNC Symbol;Acc:11725]	Tekt2 (Tektt) -/- mice have defects in sperm and tracheal cilium motility result from defective dynein function	PMID:18227105, PMID:11751288	Blacque et al. 2005, Boesger et al. 2009, Cao et al. 2008, Keller et al. 2005, Laurencon et al. 2007, Li et al. 2004, Ostrowski et al. 2002, Pazour et al. 2005, Ross et al. 2007, Stolc et al. 2005, Stubbs et al. 2008	Cilium	TRUE
ENSG00000163060	TEKT4	tektin 4 [Source:HGNC Symbol;Acc:31012]	Axonemal protein required for flagella motility in mouse sperm. Expression reduced in inasthenozoospermic men.	PMID:22774605	Blacque et al. 2005, Boesger et al. 2009, Cao et al. 2008, Keller et al. 2005, Li et al. 2004, Ostrowski et al. 2002, Pazour et al. 2005, Stolc et al. 2005, Stubbs et al. 2008	Cilium	TRUE
ENSG00000153060	TEKT5	tektin 5 [Source:HGNC Symbol;Acc:26554]	PMID:20378928 PMID:17924527 Localizes throughout the sperm tail. Implicated role in sperm motility	PMID:20378928, PMID:17924527	Blacque et al. 2005, Boesger et al. 2009, Cao et al. 2008, Keller et al. 2005, Li et al. 2004, Pazour et al. 2005, Stolc et al. 2005	Cilium	TRUE
ENSG00000149483	TMEM138	transmembrane protein 138 [Source:HGNC Symbol;Acc:26944]	Ciliopathy gene JBTS16 OMIM 614459	PMID:22282472	Blacque et al. 2005	Basal Body, Cilium	TRUE
ENSG00000187049	TMEM216	transmembrane protein 216 [Source:HGNC Symbol;Acc:25018]	Ciliopathy gene JBTS2, MKS2, CORS2 OMIM 613277	PMID:22282472, PMID:20036350	NA	Basal Body, Golgi	TRUE
ENSG00000205084	TMEM231	transmembrane protein 231 [Source:HGNC Symbol;Acc:37234]	PMID: 23012439 Joubert syndrome, PMID: 23349226 Meckel-Gruber syndrome	PMID:23012439, PMID:23349226, PMID:20512146	Blacque et al. 2005, Chen et al. 2006, Keller et al. 2005, Li et al. 2004, Liu et al. 2007	Transition Zone	TRUE
ENSG00000155755	TMEM237	transmembrane protein 237 [Source:HGNC Symbol;Acc:14432]	Ciliopathy gene Joubert syndrome 14, PMID 22152675	PMID:22152675	Chen et al. 2006, Liu et al. 2007	Transition Zone	TRUE
ENSG00000164953	TMEM67	transmembrane protein 67 [Source:HGNC Symbol;Acc:28396]	Ciliopathy gene MKS3, JBTS6, NPHP11, PMID: 16415887, PMID: 17160906, PMID: 17185389, PMID: 17377820, PMID: 19058225, PMID: 19508969,	PMID:16415887, PMID:17160906, PMID:17185389, PMID:17377820, PMID:19058225, PMID:19508969	Blacque et al. 2005, Chen et al. 2006, Efimenko et al. 2005, Liu et al. 2007, Ross et al. 2007	Axoneme, Basal Body	TRUE
ENSG00000083312	TNPO1	transportin 1 [Source:HGNC Symbol;Acc:6401]	Importin beta 2. Regulates entry of RP2 and kinesin motor into cilium PMID: 21285245, PMID: 20526328	PMID:21285245, PMID:20526328	Liu et al. 2007	Axoneme	TRUE
ENSG00000197579	TOPORS	topoisomerase I binding, arginine/serine-rich, E3 ubiquitin protein ligase [Source:HGNC Symbol;Acc:21653]	Ciliopathy gene RP31 OMIM 609507	PMID:17924349, PMID:18509552, PMID:21159800	NA	Basal Body, Centrosome	TRUE
ENSG00000179636	TPPP2	tubulin polymerization-promoting protein family member 2 [Source:HGNC Symbol;Acc:19293]	PMID:21289087 IFT transport and signalling defects after knockdown, ciliary frequency not affected	PMID:21289087	Avidor-Reiss et al. 2004, Blacque et al. 2005, Li et al. 2004, Pazour et al. 2005	NA	TRUE
ENSG00000204104	TRAF3IP1	TNF receptor-associated factor 3 interacting protein 1 [Source:HGNC Symbol;Acc:17861].	OMIM 607380. Mouse homologue encodes IFT54, component of IFT complex B. Omori et al. (2008) identified elipsa, the zebrafish ortholog of TRAF3IP1, as a component of intraflagellar transport particles, which are involved in the formation and function of cilia. Elipsa interacted with rabaptin-5 (RABEP1; 603616), a regulator of endocytosis, and rabaptin-5 in turn interacted with Rab8 (RAB8A; 165040)…	PMID:21945076, PMID:19253336, PMID: 18364699.	Arnaiz et al. 2009, Avidor-Reiss et al. 2004, Blacque et al. 2005, Boesger et al. 2009, Efimenko et al. 2005, Laurencon et al. 2007, Li et al. 2004, Liu et al. 2007, Merchant et al. 2007, Ostrowski et al. 2002, Pazour et al. 2005, Ross et al. 2007, Stolc et al. 2005	Basal Body, Cilium, IFT, Cytoplasm, Cytoskeleton	TRUE
ENSG00000160218	TRAPPC10	trafficking protein particle complex 10 [Source:HGNC Symbol;Acc:11868]	PMID:21273506 required for Rabin8 centrosome trafficking and ciliogenesis	PMID:21273506	Liu et al. 2007	Basal Body, Centrosome	TRUE
ENSG00000054116	TRAPPC3	trafficking protein particle complex 3 [Source:HGNC Symbol;Acc:19942]	OMIM: 610955. PMID:21273506 required for Rabin8 centrosome trafficking and ciliogenesis	PMID:21273506	Blacque et al. 2005, Liu et al. 2007	Basal Body, Centrosome	TRUE
ENSG00000167632	TRAPPC9	trafficking protein particle complex 9 [Source:HGNC Symbol;Acc:30832]	OMIM: 611966. PMID:21273506 required for Rabin8 centrosome trafficking and ciliogenesis. Inactivating mutations cause with autosomal recessive mental retardation with ambulatory but no verbal development (Joubert-like?).	PMID:21273506	Blacque et al. 2005, Liu et al. 2007	Basal Body, Centrosome	TRUE
ENSG00000119401	TRIM32	tripartite motif containing 32 [Source:HGNC Symbol;Acc:16380]	OMIM: 602290, Inactivating homozygous mutations cause ciliopathy BBS11, PMID: 16606853	PMID:16606853	NA	Intermediate filaments	TRUE
ENSG00000100815	TRIP11	thyroid hormone receptor interactor 11 [Source:HGNC Symbol;Acc:12305]	GMAP210 PMID: 23444385 Modulates IFT in C. elegans	PMID:23444385	Nogales-Cadenas et al. 2006	Golgi	TRUE
ENSG00000128881	TTBK2	tau tubulin kinase 2 [Source:HGNC Symbol;Acc:19141]	OMIM: 611695, PMID: 23141541. Haploinsufficiency causes Spinocerebellar ataxia 11 (SCA11; 604432), a progressive cerebellar ataxia.	PMID:23141541, PMID: 18037885	Blacque et al. 2005, Kim et al. 2010	Cytoplasm	TRUE
ENSG00000149292	TTC12	tetratricopeptide repeat domain 12 [Source:HGNC Symbol;Acc:23700]	Upregulated during ciliogenesis and localize to the centrosome PMID:23300604	PMID:23300604	Ross et al. 2007	Centrosome	TRUE
ENSG00000123607	TTC21B	tetratricopeptide repeat domain 21B [Source:HGNC Symbol;Acc:25660]	OMIM: 612014. Mutated in JBTS11, NPHP12, ATD4, PMID: 21258341 IFT complex A component	PMID:21258341	Arnaiz et al. 2009, Arnaiz et al. 2010, Blacque et al. 2005, Li et al. 2004, Liu et al. 2007, Merchant et al. 2007, Pazour et al. 2005	Axoneme	TRUE
ENSG00000105948	TTC26	tetratricopeptide repeat domain 26 [Source:HGNC Symbol;Acc:21882]	IFT complex B associated protein, PMID:21289087, PMID:22718903 siRNA knockdown in 3 mouse cell lines reduced cilia frequency, receptor transport into the cilium, and HH signalling.	PMID:21289087, PMID:22718903	Arnaiz et al. 2009, Arnaiz et al. 2010, Avidor-Reiss et al. 2004, Blacque et al. 2005, Chen et al. 2006, Li et al. 2004, Liu et al. 2007, Mayer et al. 2009, Merchant et al. 2007, Ostrowski et al. 2002, Ross et al. 2007, Stolc et al. 2005	Basal Body, Cilium	TRUE
ENSG00000137473	TTC29	tetratricopeptide repeat domain 29 [Source:HGNC Symbol;Acc:29936]	Chlamydomonas homologue encodes 44kDa subunit of axonemal dynein PMID:17981992	PMID:17981992	Arnaiz et al. 2009, Arnaiz et al. 2010, Broadhead et al. 2006, Ross et al. 2007, Smith et al. 2005	Axoneme	TRUE
ENSG00000197557	TTC30A	tetratricopeptide repeat domain 30A [Source:HGNC Symbol;Acc:25853]	part of the IFT-B complex. External submission.	PMID:20534810; PMID:17314406	Arnaiz et al. 2009, Arnaiz et al. 2010, Avidor-Reiss et al. 2004, Blacque et al. 2005, Chen et al. 2006, Li et al. 2004, Liu et al. 2007, McClintock et al. 2008, Merchant et al. 2007, Ostrowski et al. 2002, Pazour et al. 2005, Ross et al. 2007, Stolc et al. 2005	Cilium, IFT	TRUE
ENSG00000196659	TTC30B	tetratricopeptide repeat domain 30B [Source:HGNC Symbol;Acc:26425]	part of the IFT-B complex. External submission.	PMID:20534810; PMID:17314406	Arnaiz et al. 2009, Arnaiz et al. 2010, Avidor-Reiss et al. 2004, Blacque et al. 2005, Chen et al. 2006, Li et al. 2004, Liu et al. 2007, McClintock et al. 2008, Merchant et al. 2007, Ostrowski et al. 2002, Pazour et al. 2005, Ross et al. 2007, Stolc et al. 2005	Cilium, IFT	TRUE
ENSG00000165533	TTC8	tetratricopeptide repeat domain 8 [Source:HGNC Symbol;Acc:20087]	BBS8, part of the BBSome and IFT RP51 OMIM	PMID:14520415	Avidor-Reiss et al. 2004, Blacque et al. 2005, Chen et al. 2006, Efimenko et al. 2005, Li et al. 2004, Liu et al. 2007, Merchant et al. 2007, Nogales-Cadenas et al. 2006	Basal Body, Cilium, IFT	TRUE
ENSG00000112742	TTK	TTK protein kinase [Source:HGNC Symbol;Acc:12401]	Negatively regulates ciliogenesis. PMID: 23388454	PMID:23388454	Nogales-Cadenas et al. 2006	Centrosome	TRUE
ENSG00000214021	TTLL3	tubulin tyrosine ligase-like family, member 3 [Source:HGNC Symbol;Acc:24483]	Required for cilia tubulin glycylation PMID: 21262966	PMID:21262966	Arnaiz et al. 2010, Laurencon et al. 2007, Li et al. 2004	Cilium	TRUE
ENSG00000170703	TTLL6	tubulin tyrosine ligase-like family, member 6 [Source:HGNC Symbol;Acc:26664]	Involved in cilia tubulin glutamylation PMID: 21262966	PMID:21262966	Arnaiz et al. 2010, Avidor-Reiss et al. 2004, Li et al. 2004, McClintock et al. 2008, Merchant et al. 2007	Cilium	TRUE
ENSG00000131044	TTLL9	tubulin tyrosine ligase-like family, member 9 [Source:HGNC Symbol;Acc:16118]	Required for tubulin polyglutamylation	PMID:20188560	Arnaiz et al. 2010, Li et al. 2004, Merchant et al. 2007, Pazour et al. 2005	Cilium	TRUE
ENSG00000167552	TUBA1A	tubulin, alpha 1a [Source:HGNC Symbol;Acc:20766]	tubulin, alpha 1a	PMID:11516662	Andersen et al. 2003, Arnaiz et al. 2009, Arnaiz et al. 2010, Blacque et al. 2005, Broadhead et al. 2006, Chen et al. 2006, Keller et al. 2005, Kilburn et al. 2007, Liu et al. 2007, Mayer et al. 2008, Mayer et al. 2009, Muller et al. 2010, Nogales-Cadenas et al. 2006, Ostrowski et al. 2002, Pazour et al. 2005, Reinders et al. 2006, Ross et al. 2007, Smith et al. 2005, Stolc et al. 2005	Basal Body, Centriole, Cytosol	TRUE
ENSG00000167553	TUBA1C	tubulin, alpha 1c [Source:HGNC Symbol;Acc:20768]	tubulin, alpha 1c	PMID:11516662	Andersen et al. 2003, Arnaiz et al. 2009, Arnaiz et al. 2010, Blacque et al. 2005, Broadhead et al. 2006, Chen et al. 2006, Keller et al. 2005, Kilburn et al. 2007, Liu et al. 2007, Mayer et al. 2008, Mayer et al. 2009, Muller et al. 2010, Nogales-Cadenas et al. 2006, Ostrowski et al. 2002, Pazour et al. 2005, Reinders et al. 2006, Ross et al. 2007, Smith et al. 2005, Stolc et al. 2005	Basal Body, Centriole, Cytosol	TRUE
ENSG00000127824	TUBA4A	tubulin, alpha 4a [Source:HGNC Symbol;Acc:12407]	tubulin, alpha 4a	PMID:11516662	Andersen et al. 2003, Arnaiz et al. 2009, Arnaiz et al. 2010, Blacque et al. 2005, Broadhead et al. 2006, Chen et al. 2006, Keller et al. 2005, Kilburn et al. 2007, Liu et al. 2007, Mayer et al. 2008, Mayer et al. 2009, Muller et al. 2010, Nogales-Cadenas et al. 2006, Ostrowski et al. 2002, Pazour et al. 2005, Reinders et al. 2006, Ross et al. 2007, Smith et al. 2005, Stolc et al. 2005	Basal Body, Centriole, Cytosol	TRUE
ENSG00000137267	TUBB2A	tubulin, beta 2A class IIa [Source:HGNC Symbol;Acc:12412]	tubulin, beta 2A	PMID:11516662	Andersen et al. 2003, Arnaiz et al. 2009, Blacque et al. 2005, Broadhead et al. 2006, Keller et al. 2005, Kilburn et al. 2007, Liu et al. 2007, Mayer et al. 2008, Mayer et al. 2009, Muller et al. 2010, Nogales-Cadenas et al. 2006, Ostrowski et al. 2002, Pazour et al. 2005, Reinders et al. 2006, Ross et al. 2007, Smith et al. 2005, Stolc et al. 2005	Basal Body, Centriole, Cytosol	TRUE
ENSG00000137285	TUBB2B	tubulin, beta 2B class IIb [Source:HGNC Symbol;Acc:30829]	tubulin, beta 2B	PMID:11516662	Andersen et al. 2003, Arnaiz et al. 2009, Blacque et al. 2005, Broadhead et al. 2006, Keller et al. 2005, Kilburn et al. 2007, Liu et al. 2007, Mayer et al. 2008, Mayer et al. 2009, Muller et al. 2010, Nogales-Cadenas et al. 2006, Ostrowski et al. 2002, Pazour et al. 2005, Reinders et al. 2006, Ross et al. 2007, Smith et al. 2005, Stolc et al. 2005	Basal Body, Centriole, Cytosol	TRUE
ENSG00000198211	TUBB3	tubulin, beta 3 class III [Source:HGNC Symbol;Acc:20772]	tubulin, beta 3	PMID:11516662	Andersen et al. 2003, Blacque et al. 2005, Broadhead et al. 2006, Liu et al. 2007, Mayer et al. 2008, Mayer et al. 2009, Muller et al. 2010, Nogales-Cadenas et al. 2006, Ostrowski et al. 2002, Reinders et al. 2006, Ross et al. 2007	Basal Body, Centriole, Cytosol	TRUE
ENSG00000074935	TUBE1	tubulin, epsilon 1 [Source:HGNC Symbol;Acc:20775]	Role in centriole duplication	PMID:11516662	Keller et al. 2005, Merchant et al. 2007, Nogales-Cadenas et al. 2006	Centriole	TRUE
ENSG00000130640	TUBGCP2	tubulin, gamma complex associated protein 2 [Source:HGNC Symbol;Acc:18599]	tubulin, gamma complex associated protein 2	PMID:11516662	Andersen et al. 2003, Liu et al. 2007, Muller et al. 2010, Nogales-Cadenas et al. 2006, Wigge et al. 1998	Basal Body, Centriole, Cytosol	TRUE
ENSG00000126216	TUBGCP3	tubulin, gamma complex associated protein 3 [Source:HGNC Symbol;Acc:18598]	tubulin, gamma complex associated protein 3	PMID:11516662	Andersen et al. 2003, Liu et al. 2007, Muller et al. 2010, Nogales-Cadenas et al. 2006, Reinders et al. 2006, Wigge et al. 1998	Basal Body, Centriole, Cytosol	TRUE
ENSG00000137822	TUBGCP4	tubulin, gamma complex associated protein 4 [Source:HGNC Symbol;Acc:16691]	tubulin, gamma complex associated protein 4	PMID:11516662	Andersen et al. 2003, Muller et al. 2010, Nogales-Cadenas et al. 2006	Basal Body, Centriole, Cytosol	TRUE
ENSG00000153575	TUBGCP5	tubulin, gamma complex associated protein 5 [Source:HGNC Symbol;Acc:18600]	tubulin, gamma complex associated protein 5	PMID:11516662	Andersen et al. 2003, Muller et al. 2010, Nogales-Cadenas et al. 2006	Basal Body, Centriole, Cytosol	TRUE
ENSG00000128159	TUBGCP6	tubulin, gamma complex associated protein 6 [Source:HGNC Symbol;Acc:18127]	tubulin, gamma complex associated protein 6	PMID:11516662	Andersen et al. 2003, Muller et al. 2010, Nogales-Cadenas et al. 2006	Basal Body, Centriole, Cytosol	TRUE
ENSG00000112041	TULP1	tubby like protein 1 [Source:HGNC Symbol;Acc:12423]	Ciliopathy gene LCA15, RP14 OMIM 602280 but localisation to the basal body or cilium hasn't been shown	PMID:9462750	Liu et al. 2007	Plasma Membrane	TRUE
ENSG00000078246	TULP3	tubby like protein 3 [Source:HGNC Symbol;Acc:12425]	PMID:20889716 bridges the IFT-A complex and membrane phosphoinositides to promote trafficking of G protein-coupled receptors into primary cilia.	PMID:20889716	Blacque et al. 2005, Chen et al. 2006, Efimenko et al. 2005	Axoneme, Ciliary Tip	TRUE
ENSG00000168038	ULK4	unc-51-like kinase 4 (C. elegans) [Source:HGNC Symbol;Acc:15784]	Hydrocephalus due to dysfunctional motile cilia in KO mouse PMID: 21746835	PMID:21746835	NA	NA	TRUE
ENSG00000006611	USH1C	Usher syndrome 1C (autosomal recessive, severe) [Source:HGNC Symbol;Acc:12597]	Ciliopathy gene USH1C PMID: 12136232	PMID:12136232, PMID:18339676	NA	Stereocilium	TRUE
ENSG00000182040	USH1G	Usher syndrome 1G (autosomal recessive) [Source:HGNC Symbol;Acc:16356]	Ciliopathy gene OMIM: 607696; USH1G, PMID: 12588794	PMID:12588794, PMID:21767579	NA	Cytoplasmic, Plasma Membrane, Centrosome	TRUE
ENSG00000042781	USH2A	Usher syndrome 2A (autosomal recessive, mild) [Source:HGNC Symbol;Acc:12601]	MIM: 608400, PMID: 10738000 Binds lebercilin and NINL. PMID: 18826961, Well estabilished causal relationship with Usher syndrome type II. Mouse model mimics ciliopathy disease Usher syndrome PubMed: 17360538.	PMID:10738000, PMID:16434480, PMID: 18826961, PMID: 17360538	Liu et al. 2007	Cilium, Centrosome, Stereocilium, Ciliary Membrane, Cytosol	TRUE
ENSG00000078668	VDAC3	voltage-dependent anion channel 3 [Source:HGNC Symbol;Acc:12674]	Mitochondrial porin, also a centrosomal protein. Negatively regulates ciliogenesis. PMID:23388454	PMID:23388454	Mayer et al. 2008, Mayer et al. 2009, Muller et al. 2010	Centrosome	TRUE
ENSG00000134086	VHL	von Hippel-Lindau tumor suppressor, E3 ubiquitin protein ligase [Source:HGNC Symbol;Acc:12687]	MIM: 193300, MIM: 144700, MIM: 171300, MIM: 263400; Somatic inactivation of VHL causes renal and pancreatic cysts associated with cilia loss. VHL regulates ciliary maintenance and microtubule stability.	PMID:16775032, PMID:16849532, PMID:23255108, PMID:18497742, PMID:17101696, PMID:17450132, PMID:17912253	NA	Cytosol, Cilium, Nucleus	TRUE
ENSG00000143951	WDPCP	WD repeat containing planar cell polarity effector [Source:HGNC Symbol;Acc:28027]	MIM: 613580. Also known as C2ORF86, BBS15. In Xenopus regulates septin and is necessory fro ciliogenesis. Mutations in humans cause BBS & MKS PMID: 20671153	PMID:20671153	NA	Cytosol, Plasma Membrane, Axoneme	TRUE
ENSG00000157796	WDR19	WD repeat domain 19 [Source:HGNC Symbol;Acc:18340]	MIM: 08151. Mutations in WDR19 cause ciliopathies nephronophthisis (NPHP13), Jeune and Sensenbrenner syndromes (ATD5), PMID: 22019273 IFT complex A component (aka IFT144)	PMID:22019273; PMID: 19430947	Arnaiz et al. 2010, Avidor-Reiss et al. 2004, Blacque et al. 2005, Chen et al. 2006, Li et al. 2004, Liu et al. 2007, Merchant et al. 2007, Pazour et al. 2005, Ross et al. 2007	Cilium, IFT	TRUE
ENSG00000118965	WDR35	WD repeat domain 35 [Source:HGNC Symbol;Acc:29250]	IFT complex A component, dogenous WDR35 localizes to cilia and centrosomes throughout the developing embryo and that human and mouse fibroblasts lacking the protein fail to produce cilia; Human and mouse homozygouse mutations in WDR35 cause ciliopathy short-rib polydactyly syndrome. Heterozygous mutations shown to cause cranioectodermal dysplasia-2. OMIM:613602	PMID:20817137; PMID: 21473986_x000E_	Avidor-Reiss et al. 2004, Blacque et al. 2005, Chen et al. 2006, Li et al. 2004, Liu et al. 2007, Mayer et al. 2009, Merchant et al. 2007, Pazour et al. 2005	Cilium, IFT	TRUE
ENSG00000126870	WDR60	WD repeat domain 60 [Source:HGNC Symbol;Acc:21862]	Isolated from primary cilia from mouse kidney cells and identified by mass spec PMID:22326026	PMID:22326026	Blacque et al. 2005, Li et al. 2004, Liu et al. 2007, Pazour et al. 2005	Cilium	TRUE
ENSG00000152763	WDR78	WD repeat domain 78 [Source:HGNC Symbol;Acc:26252]	PMID:21289087; PMID:15937072; Phylogenetically WDR78 groups with Chlamydomonas inner dynein arm proteins IC140 and IC138, suggesting that they are subunits of the inner dynein arm. siRNA knockdown of Wdr78 in 3 different mouse cell lines perturbed receptor transport to the ciliary membrane as well as HH signalling.	PMID:21289087; PMID:15937072	Arnaiz et al. 2009, Arnaiz et al. 2010, Boesger et al. 2009, Broadhead et al. 2006, Li et al. 2004, Pazour et al. 2005, Ross et al. 2007, Smith et al. 2005, Stolc et al. 2005, Stubbs et al. 2008	Axoneme	TRUE
ENSG00000196236	XPNPEP3	X-prolyl aminopeptidase (aminopeptidase P) 3, putative [Source:HGNC Symbol;Acc:28052]	nephronophisis-like nephropathy, PMID: 20179356, in proteome, cleaves N-term DNAAF1	PMID:20179356	Liu et al. 2007	Mitochondrium, Nucleus, Basal Body	TRUE
ENSG00000102935	ZNF423	zinc finger protein 423 [Source:HGNC Symbol;Acc:16762]	PMID:22863007, OMIM:604557; Immpunopreciptitates CEP290 and colocalizes with SDCCAG8 and CEP164. Patients homozygous for ZNF423 mutations (NPHP14) manifest as infantile-onset kidney disease, cerebellar vermis hypoplasia, and situs inversus, two mouse models available with Joubert-like cerebellar symptoms.	PMID:22863007; 17521568; 17151198	NA	Nucleus	TRUE

## Sheet: quigley
Gene symbol	Ensembl ID	ensembl_gene_id	in_e75_annotation	reason it's not in e75 annotation
C12ORF55	ENSG00000270032	ENSG00000270032	FALSE	no longer in database
DKFZP686J19100	ENSG00000166473	ENSG00000166473	FALSE	pseudo gene
DYNLL2	ENSG00000121083	ENSG00000121083	FALSE	no longer in database
NLRC3	ENSG00000167984	ENSG00000167984	FALSE	pseudo gene
PTPRN	ENSG00000270122	ENSG00000270122	FALSE	no longer in database
AAED1	ENSG00000158122	ENSG00000158122	TRUE
AASS	ENSG00000008311	ENSG00000008311	TRUE
ABCA8	ENSG00000141338	ENSG00000141338	TRUE
AC002365.1	ENSG00000234469	ENSG00000234469	TRUE
AC002472.13	ENSG00000187905	ENSG00000187905	TRUE
AC005841.1	ENSG00000206044	ENSG00000206044	TRUE
AC079354.1	ENSG00000182329	ENSG00000182329	TRUE
ACYP1	ENSG00000119640	ENSG00000119640	TRUE
ADAM22	ENSG00000008277	ENSG00000008277	TRUE
ADCY6	ENSG00000174233	ENSG00000174233	TRUE
ADGB	ENSG00000118492	ENSG00000118492	TRUE
ADH1B	ENSG00000196616	ENSG00000196616	TRUE
ADPRH	ENSG00000144843	ENSG00000144843	TRUE
ADRA2A	ENSG00000150594	ENSG00000150594	TRUE
ADRB1	ENSG00000043591	ENSG00000043591	TRUE
AGBL2	ENSG00000165923	ENSG00000165923	TRUE
AGBL3	ENSG00000146856	ENSG00000146856	TRUE
AGBL5	ENSG00000084693	ENSG00000084693	TRUE
AGTPBP1	ENSG00000135049	ENSG00000135049	TRUE
AK1	ENSG00000106992	ENSG00000106992	TRUE
AK5	ENSG00000154027	ENSG00000154027	TRUE
AK7	ENSG00000140057	ENSG00000140057	TRUE
AK9	ENSG00000155085	ENSG00000155085	TRUE
AKAP14	ENSG00000186471	ENSG00000186471	TRUE
ALG6	ENSG00000088035	ENSG00000088035	TRUE
ALKBH7	ENSG00000125652	ENSG00000125652	TRUE
ALMS1	ENSG00000116127	ENSG00000116127	TRUE
ALS2CR12	ENSG00000155749	ENSG00000155749	TRUE
ANAPC10	ENSG00000164162	ENSG00000164162	TRUE
ANK2	ENSG00000145362	ENSG00000145362	TRUE
ANK3	ENSG00000151150	ENSG00000151150	TRUE
ANKAR	ENSG00000151687	ENSG00000151687	TRUE
ANKEF1	ENSG00000132623	ENSG00000132623	TRUE
ANKIB1	ENSG00000001629	ENSG00000001629	TRUE
ANKMY1	ENSG00000144504	ENSG00000144504	TRUE
ANKRD26	ENSG00000107890	ENSG00000107890	TRUE
ANKRD42	ENSG00000137494	ENSG00000137494	TRUE
ANKRD45	ENSG00000183831	ENSG00000183831	TRUE
ANKRD53	ENSG00000144031	ENSG00000144031	TRUE
ANKRD60	ENSG00000124227	ENSG00000124227	TRUE
ANKRD66	ENSG00000230062	ENSG00000230062	TRUE
ANKRD9	ENSG00000156381	ENSG00000156381	TRUE
ARHGAP27	ENSG00000159314	ENSG00000159314	TRUE
ARL11	ENSG00000152213	ENSG00000152213	TRUE
ARL2BP	ENSG00000102931	ENSG00000102931	TRUE
ARL2	ENSG00000213465	ENSG00000213465	TRUE
ARL3	ENSG00000138175	ENSG00000138175	TRUE
ARMC2	ENSG00000118690	ENSG00000118690	TRUE
ARMC3	ENSG00000165309	ENSG00000165309	TRUE
ARMC9	ENSG00000135931	ENSG00000135931	TRUE
ARNTL	ENSG00000133794	ENSG00000133794	TRUE
ATP2C2	ENSG00000064270	ENSG00000064270	TRUE
AXDND1	ENSG00000162779	ENSG00000162779	TRUE
AZI1	ENSG00000141577	ENSG00000141577	TRUE
B3GNT5	ENSG00000176597	ENSG00000176597	TRUE
B4GALT3	ENSG00000158850	ENSG00000158850	TRUE
B9D2	ENSG00000123810	ENSG00000123810	TRUE
BBS12	ENSG00000181004	ENSG00000181004	TRUE
BBS1	ENSG00000174483	ENSG00000174483	TRUE
BBS2	ENSG00000125124	ENSG00000125124	TRUE
BBS4	ENSG00000140463	ENSG00000140463	TRUE
BBS5	ENSG00000251569	ENSG00000251569	TRUE
BBS7	ENSG00000138686	ENSG00000138686	TRUE
BBS9	ENSG00000122507	ENSG00000122507	TRUE
BDH1	ENSG00000161267	ENSG00000161267	TRUE
BEND5	ENSG00000162373	ENSG00000162373	TRUE
BORA	ENSG00000136122	ENSG00000136122	TRUE
BSPRY	ENSG00000119411	ENSG00000119411	TRUE
BTBD17	ENSG00000204347	ENSG00000204347	TRUE
BTG3	ENSG00000154640	ENSG00000154640	TRUE
C10orf53	ENSG00000178645	ENSG00000178645	TRUE
C10orf67	ENSG00000179133	ENSG00000179133	TRUE
C11orf16	ENSG00000176029	ENSG00000176029	TRUE
C11orf1	ENSG00000262176	ENSG00000262176	TRUE
C11orf65	ENSG00000166323	ENSG00000166323	TRUE
C11orf74	ENSG00000166352	ENSG00000166352	TRUE
C11orf88	ENSG00000183644	ENSG00000183644	TRUE
C12orf52	ENSG00000139405	ENSG00000139405	TRUE
C14orf79	ENSG00000140104	ENSG00000140104	TRUE
C15orf26	ENSG00000156206	ENSG00000156206	TRUE
C16orf46	ENSG00000166455	ENSG00000166455	TRUE
C16orf80	ENSG00000070761	ENSG00000070761	TRUE
C16orf93	ENSG00000196118	ENSG00000196118	TRUE
C17orf105	ENSG00000231256	ENSG00000231256	TRUE
C17orf98	ENSG00000214556	ENSG00000214556	TRUE
C18orf54	ENSG00000166845	ENSG00000166845	TRUE
C19orf26	ENSG00000099625	ENSG00000099625	TRUE
C19orf44	ENSG00000105072	ENSG00000105072	TRUE
C1orf158	ENSG00000157330	ENSG00000157330	TRUE
C1orf173	ENSG00000178965	ENSG00000178965	TRUE
C1orf177	ENSG00000162398	ENSG00000162398	TRUE
C1orf189	ENSG00000163263	ENSG00000163263	TRUE
C1orf192	ENSG00000188931	ENSG00000188931	TRUE
C1orf194	ENSG00000179902	ENSG00000179902	TRUE
C1orf222	ENSG00000142609	ENSG00000142609	TRUE
C1orf227	ENSG00000185523	ENSG00000185523	TRUE
C1orf228	ENSG00000198520	ENSG00000198520	TRUE
C20orf194	ENSG00000088854	ENSG00000088854	TRUE
C20orf201	ENSG00000171695	ENSG00000171695	TRUE
C20orf26	ENSG00000089101	ENSG00000089101	TRUE
C20orf85	ENSG00000124237	ENSG00000124237	TRUE
C21orf2	ENSG00000160226	ENSG00000160226	TRUE
C21orf58	ENSG00000160298	ENSG00000160298	TRUE
C21orf59	ENSG00000159079	ENSG00000159079	TRUE
C22orf15	ENSG00000169314	ENSG00000169314	TRUE
C22orf23	ENSG00000128346	ENSG00000128346	TRUE
C2CD3	ENSG00000168014	ENSG00000168014	TRUE
C2orf50	ENSG00000150873	ENSG00000150873	TRUE
C2orf61	ENSG00000239605	ENSG00000239605	TRUE
C2orf62	ENSG00000158428	ENSG00000158428	TRUE
C2orf70	ENSG00000173557	ENSG00000173557	TRUE
C2orf73	ENSG00000177994	ENSG00000177994	TRUE
C3orf14	ENSG00000114405	ENSG00000114405	TRUE
C4orf45	ENSG00000164123	ENSG00000164123	TRUE
C4orf47	ENSG00000205129	ENSG00000205129	TRUE
C5orf42	ENSG00000197603	ENSG00000197603	TRUE
C5orf48	ENSG00000196900	ENSG00000196900	TRUE
C6orf118	ENSG00000112539	ENSG00000112539	TRUE
C6orf120	ENSG00000185127	ENSG00000185127	TRUE
C6orf165	ENSG00000213204	ENSG00000213204	TRUE
C6orf170	ENSG00000146350	ENSG00000146350	TRUE
C7orf57	ENSG00000164746	ENSG00000164746	TRUE
C7orf63	ENSG00000105792	ENSG00000105792	TRUE
C8orf34	ENSG00000165084	ENSG00000165084	TRUE
C8orf37	ENSG00000156172	ENSG00000156172	TRUE
C9orf116	ENSG00000160345	ENSG00000160345	TRUE
C9orf117	ENSG00000160401	ENSG00000160401	TRUE
C9orf135	ENSG00000204711	ENSG00000204711	TRUE
C9orf96	ENSG00000260489	ENSG00000260489	TRUE
C9orf9	ENSG00000165698	ENSG00000165698	TRUE
CAPS2	ENSG00000180881	ENSG00000180881	TRUE
CAPSL	ENSG00000152611	ENSG00000152611	TRUE
CASC1	ENSG00000118307	ENSG00000118307	TRUE
CASZ1	ENSG00000130940	ENSG00000130940	TRUE
CAV1	ENSG00000105974	ENSG00000105974	TRUE
CBY1	ENSG00000100211	ENSG00000100211	TRUE
CC2D2A	ENSG00000048342	ENSG00000048342	TRUE
CCDC103	ENSG00000167131	ENSG00000167131	TRUE
CCDC104	ENSG00000163001	ENSG00000163001	TRUE
CCDC108	ENSG00000181378	ENSG00000181378	TRUE
CCDC112	ENSG00000164221	ENSG00000164221	TRUE
CCDC11	ENSG00000172361	ENSG00000172361	TRUE
CCDC135	ENSG00000159625	ENSG00000159625	TRUE
CCDC138	ENSG00000163006	ENSG00000163006	TRUE
CCDC13	ENSG00000244607	ENSG00000244607	TRUE
CCDC142	ENSG00000135637	ENSG00000135637	TRUE
CCDC146	ENSG00000135205	ENSG00000135205	TRUE
CCDC148	ENSG00000153237	ENSG00000153237	TRUE
CCDC14	ENSG00000175455	ENSG00000175455	TRUE
CCDC150	ENSG00000144395	ENSG00000144395	TRUE
CCDC151	ENSG00000198003	ENSG00000198003	TRUE
CCDC153	ENSG00000248712	ENSG00000248712	TRUE
CCDC157	ENSG00000187860	ENSG00000187860	TRUE
CCDC158	ENSG00000163749	ENSG00000163749	TRUE
CCDC15	ENSG00000149548	ENSG00000149548	TRUE
CCDC160	ENSG00000203952	ENSG00000203952	TRUE
CCDC166	ENSG00000255181	ENSG00000255181	TRUE
CCDC169	ENSG00000242715	ENSG00000242715	TRUE
CCDC170	ENSG00000120262	ENSG00000120262	TRUE
CCDC171	ENSG00000164989	ENSG00000164989	TRUE
CCDC173	ENSG00000154479	ENSG00000154479	TRUE
CCDC175	ENSG00000151838	ENSG00000151838	TRUE
CCDC176	ENSG00000119636	ENSG00000119636	TRUE
CCDC177	ENSG00000267909	ENSG00000267909	TRUE
CCDC17	ENSG00000159588	ENSG00000159588	TRUE
CCDC180	ENSG00000197816	ENSG00000197816	TRUE
CCDC181	ENSG00000117477	ENSG00000117477	TRUE
CCDC18	ENSG00000122483	ENSG00000122483	TRUE
CCDC19	ENSG00000213085	ENSG00000213085	TRUE
CCDC24	ENSG00000159214	ENSG00000159214	TRUE
CCDC27	ENSG00000162592	ENSG00000162592	TRUE
CCDC30	ENSG00000186409	ENSG00000186409	TRUE
CCDC33	ENSG00000140481	ENSG00000140481	TRUE
CCDC34	ENSG00000109881	ENSG00000109881	TRUE
CCDC37	ENSG00000163885	ENSG00000163885	TRUE
CCDC39	ENSG00000145075	ENSG00000145075	TRUE
CCDC40	ENSG00000141519	ENSG00000141519	TRUE
CCDC41	ENSG00000173588	ENSG00000173588	TRUE
CCDC42B	ENSG00000186710	ENSG00000186710	TRUE
CCDC57	ENSG00000176155	ENSG00000176155	TRUE
CCDC60	ENSG00000183273	ENSG00000183273	TRUE
CCDC61	ENSG00000104983	ENSG00000104983	TRUE
CCDC63	ENSG00000173093	ENSG00000173093	TRUE
CCDC64B	ENSG00000162069	ENSG00000162069	TRUE
CCDC65	ENSG00000139537	ENSG00000139537	TRUE
CCDC66	ENSG00000180376	ENSG00000180376	TRUE
CCDC67	ENSG00000165325	ENSG00000165325	TRUE
CCDC77	ENSG00000120647	ENSG00000120647	TRUE
CCDC78	ENSG00000162004	ENSG00000162004	TRUE
CCDC89	ENSG00000179071	ENSG00000179071	TRUE
CCDC92	ENSG00000119242	ENSG00000119242	TRUE
CCDC96	ENSG00000173013	ENSG00000173013	TRUE
CCNA1	ENSG00000133101	ENSG00000133101	TRUE
CCNO	ENSG00000152669	ENSG00000152669	TRUE
CCP110	ENSG00000103540	ENSG00000103540	TRUE
CCT4	ENSG00000115484	ENSG00000115484	TRUE
CDC14A	ENSG00000079335	ENSG00000079335	TRUE
CDC20B	ENSG00000164287	ENSG00000164287	TRUE
CDC25A	ENSG00000164045	ENSG00000164045	TRUE
CDHR4	ENSG00000187492	ENSG00000187492	TRUE
CDK20	ENSG00000156345	ENSG00000156345	TRUE
CDK7	ENSG00000262841	ENSG00000262841	TRUE
CDKL2	ENSG00000138769	ENSG00000138769	TRUE
CDKL4	ENSG00000205111	ENSG00000205111	TRUE
CDKL5	ENSG00000008086	ENSG00000008086	TRUE
CDKN1A	ENSG00000124762	ENSG00000124762	TRUE
CEACAM19	ENSG00000186567	ENSG00000186567	TRUE
CECR5	ENSG00000069998	ENSG00000069998	TRUE
CELF5	ENSG00000161082	ENSG00000161082	TRUE
CENPJ	ENSG00000151849	ENSG00000151849	TRUE
CEP104	ENSG00000116198	ENSG00000116198	TRUE
CEP112	ENSG00000154240	ENSG00000154240	TRUE
CEP120	ENSG00000168944	ENSG00000168944	TRUE
CEP128	ENSG00000100629	ENSG00000100629	TRUE
CEP135	ENSG00000174799	ENSG00000174799	TRUE
CEP152	ENSG00000103995	ENSG00000103995	TRUE
CEP164	ENSG00000110274	ENSG00000110274	TRUE
CEP19	ENSG00000174007	ENSG00000174007	TRUE
CEP290	ENSG00000198707	ENSG00000198707	TRUE
CEP350	ENSG00000135837	ENSG00000135837	TRUE
CEP41	ENSG00000106477	ENSG00000106477	TRUE
CEP44	ENSG00000164118	ENSG00000164118	TRUE
CEP57L1	ENSG00000183137	ENSG00000183137	TRUE
CEP70	ENSG00000114107	ENSG00000114107	TRUE
CEP76	ENSG00000101624	ENSG00000101624	TRUE
CEP78	ENSG00000148019	ENSG00000148019	TRUE
CEP85	ENSG00000130695	ENSG00000130695	TRUE
CEP89	ENSG00000121289	ENSG00000121289	TRUE
CEP95	ENSG00000263046	ENSG00000263046	TRUE
CEP97	ENSG00000182504	ENSG00000182504	TRUE
CERKL	ENSG00000188452	ENSG00000188452	TRUE
CES1	ENSG00000198848	ENSG00000198848	TRUE
CETN2	ENSG00000268512	ENSG00000268512	TRUE
CETN3	ENSG00000153140	ENSG00000153140	TRUE
CFC1B	ENSG00000152093	ENSG00000152093	TRUE
CHAC2	ENSG00000143942	ENSG00000143942	TRUE
CHFR	ENSG00000072609	ENSG00000072609	TRUE
CHL1	ENSG00000134121	ENSG00000134121	TRUE
CHST8	ENSG00000124302	ENSG00000124302	TRUE
CIDEC	ENSG00000187288	ENSG00000187288	TRUE
CKB	ENSG00000166165	ENSG00000166165	TRUE
CLHC1	ENSG00000162994	ENSG00000162994	TRUE
CLIC3	ENSG00000169583	ENSG00000169583	TRUE
CLMP	ENSG00000166250	ENSG00000166250	TRUE
CLUAP1	ENSG00000103351	ENSG00000103351	TRUE
CMYA5	ENSG00000164309	ENSG00000164309	TRUE
CNTLN	ENSG00000044459	ENSG00000044459	TRUE
CNTRL	ENSG00000119397	ENSG00000119397	TRUE
CNTROB	ENSG00000170037	ENSG00000170037	TRUE
COMMD1	ENSG00000173163	ENSG00000173163	TRUE
COPS5	ENSG00000121022	ENSG00000121022	TRUE
CRISP2	ENSG00000124490	ENSG00000124490	TRUE
CROCC	ENSG00000058453	ENSG00000058453	TRUE
CSPP1	ENSG00000104218	ENSG00000104218	TRUE
CXorf30	ENSG00000205081	ENSG00000205081	TRUE
CYB5D1	ENSG00000182224	ENSG00000182224	TRUE
CYLD	ENSG00000083799	ENSG00000083799	TRUE
CYP2J2	ENSG00000134716	ENSG00000134716	TRUE
DAW1	ENSG00000123977	ENSG00000123977	TRUE
DCDC2B	ENSG00000222046	ENSG00000222046	TRUE
DCDC2	ENSG00000146038	ENSG00000146038	TRUE
DEPDC1B	ENSG00000035499	ENSG00000035499	TRUE
DGKD	ENSG00000077044	ENSG00000077044	TRUE
DIP2A	ENSG00000160305	ENSG00000160305	TRUE
DIXDC1	ENSG00000262277	ENSG00000262277	TRUE
DLEC1	ENSG00000008226	ENSG00000008226	TRUE
DLGAP4	ENSG00000080845	ENSG00000080845	TRUE
DNAAF1	ENSG00000154099	ENSG00000154099	TRUE
DNAAF2	ENSG00000165506	ENSG00000165506	TRUE
DNAAF3	ENSG00000167646	ENSG00000167646	TRUE
DNAH10	ENSG00000197653	ENSG00000197653	TRUE
DNAH1	ENSG00000114841	ENSG00000114841	TRUE
DNAH2	ENSG00000183914	ENSG00000183914	TRUE
DNAH6	ENSG00000115423	ENSG00000115423	TRUE
DNAH7	ENSG00000118997	ENSG00000118997	TRUE
DNAH9	ENSG00000007174	ENSG00000007174	TRUE
DNAI1	ENSG00000122735	ENSG00000122735	TRUE
DNAI2	ENSG00000171595	ENSG00000171595	TRUE
DNAJB13	ENSG00000187726	ENSG00000187726	TRUE
DNAL1	ENSG00000119661	ENSG00000119661	TRUE
DNAL4	ENSG00000100246	ENSG00000100246	TRUE
DNALI1	ENSG00000163879	ENSG00000163879	TRUE
DOPEY1	ENSG00000083097	ENSG00000083097	TRUE
DRC1	ENSG00000157856	ENSG00000157856	TRUE
DYDC2	ENSG00000133665	ENSG00000133665	TRUE
DYNC2LI1	ENSG00000138036	ENSG00000138036	TRUE
DYNLRB2	ENSG00000168589	ENSG00000168589	TRUE
DYNLT1	ENSG00000146425	ENSG00000146425	TRUE
DYX1C1	ENSG00000256061	ENSG00000256061	TRUE
DZANK1	ENSG00000089091	ENSG00000089091	TRUE
DZIP1L	ENSG00000158163	ENSG00000158163	TRUE
ECE2	ENSG00000145194	ENSG00000145194	TRUE
EFCAB10	ENSG00000185055	ENSG00000185055	TRUE
EFCAB12	ENSG00000172771	ENSG00000172771	TRUE
EFCAB1	ENSG00000034239	ENSG00000034239	TRUE
EFCAB2	ENSG00000203666	ENSG00000203666	TRUE
EFCAB5	ENSG00000176927	ENSG00000176927	TRUE
EFCAB6	ENSG00000186976	ENSG00000186976	TRUE
EFCAB7	ENSG00000203965	ENSG00000203965	TRUE
EFHB	ENSG00000163576	ENSG00000163576	TRUE
EFHC1	ENSG00000096093	ENSG00000096093	TRUE
EFHC2	ENSG00000183690	ENSG00000183690	TRUE
EIF2AK2	ENSG00000055332	ENSG00000055332	TRUE
EIF4E3	ENSG00000163412	ENSG00000163412	TRUE
EIF4ENIF1	ENSG00000184708	ENSG00000184708	TRUE
ELMO3	ENSG00000102890	ENSG00000102890	TRUE
ELOVL2	ENSG00000197977	ENSG00000197977	TRUE
ELOVL4	ENSG00000118402	ENSG00000118402	TRUE
ELOVL6	ENSG00000170522	ENSG00000170522	TRUE
EML6	ENSG00000214595	ENSG00000214595	TRUE
ENKD1	ENSG00000124074	ENSG00000124074	TRUE
ENKUR	ENSG00000151023	ENSG00000151023	TRUE
ENO4	ENSG00000188316	ENSG00000188316	TRUE
ENY2	ENSG00000120533	ENSG00000120533	TRUE
EPHX1	ENSG00000143819	ENSG00000143819	TRUE
FAIM	ENSG00000158234	ENSG00000158234	TRUE
FAM149A	ENSG00000109794	ENSG00000109794	TRUE
FAM154A	ENSG00000155875	ENSG00000155875	TRUE
FAM154B	ENSG00000188659	ENSG00000188659	TRUE
FAM161A	ENSG00000170264	ENSG00000170264	TRUE
FAM161B	ENSG00000156050	ENSG00000156050	TRUE
FAM166B	ENSG00000215187	ENSG00000215187	TRUE
FAM169A	ENSG00000198780	ENSG00000198780	TRUE
FAM174A	ENSG00000174132	ENSG00000174132	TRUE
FAM177A1	ENSG00000151327	ENSG00000151327	TRUE
FAM179A	ENSG00000189350	ENSG00000189350	TRUE
FAM184A	ENSG00000111879	ENSG00000111879	TRUE
FAM188B	ENSG00000106125	ENSG00000106125	TRUE
FAM20C	ENSG00000177706	ENSG00000177706	TRUE
FAM221A	ENSG00000188732	ENSG00000188732	TRUE
FAM227A	ENSG00000184949	ENSG00000184949	TRUE
FAM227B	ENSG00000166262	ENSG00000166262	TRUE
FAM228B	ENSG00000219626	ENSG00000219626	TRUE
FAM47E	ENSG00000189157	ENSG00000189157	TRUE
FAM81B	ENSG00000153347	ENSG00000153347	TRUE
FAM92B	ENSG00000153789	ENSG00000153789	TRUE
FANK1	ENSG00000203780	ENSG00000203780	TRUE
FARP2	ENSG00000006607	ENSG00000006607	TRUE
FBF1	ENSG00000188878	ENSG00000188878	TRUE
FBN1	ENSG00000166147	ENSG00000166147	TRUE
FBXL13	ENSG00000161040	ENSG00000161040	TRUE
FBXL2	ENSG00000153558	ENSG00000153558	TRUE
FBXO15	ENSG00000141665	ENSG00000141665	TRUE
FBXO16	ENSG00000214050	ENSG00000214050	TRUE
FBXO36	ENSG00000153832	ENSG00000153832	TRUE
FBXO43	ENSG00000156509	ENSG00000156509	TRUE
FBXO8	ENSG00000164117	ENSG00000164117	TRUE
FBXW10	ENSG00000171931	ENSG00000171931	TRUE
FBXW9	ENSG00000132004	ENSG00000132004	TRUE
FDXR	ENSG00000161513	ENSG00000161513	TRUE
FGD3	ENSG00000127084	ENSG00000127084	TRUE
FHDC1	ENSG00000137460	ENSG00000137460	TRUE
FLJ27352	ENSG00000261652	ENSG00000261652	TRUE
FLNC	ENSG00000128591	ENSG00000128591	TRUE
FMR1	ENSG00000268103	ENSG00000268103	TRUE
FOPNL	ENSG00000133393	ENSG00000133393	TRUE
FOXJ1	ENSG00000129654	ENSG00000129654	TRUE
FOXN4	ENSG00000139445	ENSG00000139445	TRUE
FOXQ1	ENSG00000164379	ENSG00000164379	TRUE
FRMPD2	ENSG00000170324	ENSG00000170324	TRUE
FSIP1	ENSG00000150667	ENSG00000150667	TRUE
FUZ	ENSG00000010361	ENSG00000010361	TRUE
GADD45A	ENSG00000116717	ENSG00000116717	TRUE
GAS8	ENSG00000141013	ENSG00000141013	TRUE
GDAP1L1	ENSG00000124194	ENSG00000124194	TRUE
GGT6	ENSG00000167741	ENSG00000167741	TRUE
GINS3	ENSG00000181938	ENSG00000181938	TRUE
GIT2	ENSG00000139436	ENSG00000139436	TRUE
GJB2	ENSG00000165474	ENSG00000165474	TRUE
GMPPA	ENSG00000144591	ENSG00000144591	TRUE
GMPR	ENSG00000137198	ENSG00000137198	TRUE
GPR156	ENSG00000175697	ENSG00000175697	TRUE
GUCY2F	ENSG00000101890	ENSG00000101890	TRUE
GZF1	ENSG00000125812	ENSG00000125812	TRUE
HEATR2	ENSG00000164818	ENSG00000164818	TRUE
HEATR4	ENSG00000187105	ENSG00000187105	TRUE
HEATR6	ENSG00000068097	ENSG00000068097	TRUE
HES1	ENSG00000114315	ENSG00000114315	TRUE
HESX1	ENSG00000163666	ENSG00000163666	TRUE
HOMER2	ENSG00000103942	ENSG00000103942	TRUE
HSBP1	ENSG00000230989	ENSG00000230989	TRUE
HSP90AA1	ENSG00000080824	ENSG00000080824	TRUE
HSPB11	ENSG00000081870	ENSG00000081870	TRUE
HYDIN	ENSG00000157423	ENSG00000157423	TRUE
HYLS1	ENSG00000198331	ENSG00000198331	TRUE
IFLTD1	ENSG00000152936	ENSG00000152936	TRUE
IFT122	ENSG00000163913	ENSG00000163913	TRUE
IFT140	ENSG00000187535	ENSG00000187535	TRUE
IFT172	ENSG00000138002	ENSG00000138002	TRUE
IFT20	ENSG00000262866	ENSG00000262866	TRUE
IFT27	ENSG00000100360	ENSG00000100360	TRUE
IFT43	ENSG00000119650	ENSG00000119650	TRUE
IFT46	ENSG00000118096	ENSG00000118096	TRUE
IFT52	ENSG00000101052	ENSG00000101052	TRUE
IFT57	ENSG00000114446	ENSG00000114446	TRUE
IFT74	ENSG00000096872	ENSG00000096872	TRUE
IFT80	ENSG00000068885	ENSG00000068885	TRUE
IFT81	ENSG00000122970	ENSG00000122970	TRUE
IFT88	ENSG00000032742	ENSG00000032742	TRUE
INPP5E	ENSG00000148384	ENSG00000148384	TRUE
INTU	ENSG00000164066	ENSG00000164066	TRUE
IQCA1	ENSG00000132321	ENSG00000132321	TRUE
IQCB1	ENSG00000173226	ENSG00000173226	TRUE
IQCC	ENSG00000160051	ENSG00000160051	TRUE
IQCD	ENSG00000166578	ENSG00000166578	TRUE
IQCE	ENSG00000106012	ENSG00000106012	TRUE
IQCH	ENSG00000103599	ENSG00000103599	TRUE
IQCK	ENSG00000174628	ENSG00000174628	TRUE
IQUB	ENSG00000164675	ENSG00000164675	TRUE
IRAK1BP1	ENSG00000146243	ENSG00000146243	TRUE
IRF4	ENSG00000137265	ENSG00000137265	TRUE
IVNS1ABP	ENSG00000116679	ENSG00000116679	TRUE
KATNAL1	ENSG00000102781	ENSG00000102781	TRUE
KATNAL2	ENSG00000167216	ENSG00000167216	TRUE
KATNB1	ENSG00000140854	ENSG00000140854	TRUE
KBTBD8	ENSG00000163376	ENSG00000163376	TRUE
KCNA4	ENSG00000182255	ENSG00000182255	TRUE
KCNMB3	ENSG00000171121	ENSG00000171121	TRUE
KCNRG	ENSG00000198553	ENSG00000198553	TRUE
KIAA0513	ENSG00000135709	ENSG00000135709	TRUE
KIAA0556	ENSG00000047578	ENSG00000047578	TRUE
KIAA0586	ENSG00000100578	ENSG00000100578	TRUE
KIAA0753	ENSG00000198920	ENSG00000198920	TRUE
KIAA0895	ENSG00000164542	ENSG00000164542	TRUE
KIAA1009	ENSG00000135315	ENSG00000135315	TRUE
KIAA1377	ENSG00000110318	ENSG00000110318	TRUE
KIAA1407	ENSG00000163617	ENSG00000163617	TRUE
KIAA1430	ENSG00000164323	ENSG00000164323	TRUE
KIAA1456	ENSG00000250305	ENSG00000250305	TRUE
KIAA1549L	ENSG00000110427	ENSG00000110427	TRUE
KIAA1731	ENSG00000166004	ENSG00000166004	TRUE
KIAA1841	ENSG00000162929	ENSG00000162929	TRUE
KIAA1875	ENSG00000179698	ENSG00000179698	TRUE
KIF17	ENSG00000117245	ENSG00000117245	TRUE
KIF19	ENSG00000196169	ENSG00000196169	TRUE
KIF24	ENSG00000186638	ENSG00000186638	TRUE
KIF27	ENSG00000165115	ENSG00000165115	TRUE
KIF2A	ENSG00000068796	ENSG00000068796	TRUE
KIF3A	ENSG00000131437	ENSG00000131437	TRUE
KIF3B	ENSG00000101350	ENSG00000101350	TRUE
KIF6	ENSG00000164627	ENSG00000164627	TRUE
KIF9	ENSG00000088727	ENSG00000088727	TRUE
KIFAP3	ENSG00000075945	ENSG00000075945	TRUE
KIT	ENSG00000157404	ENSG00000157404	TRUE
KLF2	ENSG00000127528	ENSG00000127528	TRUE
KLHDC8A	ENSG00000162873	ENSG00000162873	TRUE
KLHDC9	ENSG00000162755	ENSG00000162755	TRUE
KRT36	ENSG00000126337	ENSG00000126337	TRUE
LCA5	ENSG00000135338	ENSG00000135338	TRUE
LDLRAD2	ENSG00000187942	ENSG00000187942	TRUE
LEKR1	ENSG00000197980	ENSG00000197980	TRUE
LGALSL	ENSG00000119862	ENSG00000119862	TRUE
LGMN	ENSG00000100600	ENSG00000100600	TRUE
LPAR3	ENSG00000171517	ENSG00000171517	TRUE
LPCAT4	ENSG00000176454	ENSG00000176454	TRUE
LPIN2	ENSG00000101577	ENSG00000101577	TRUE
LRGUK	ENSG00000155530	ENSG00000155530	TRUE
LRP2BP	ENSG00000109771	ENSG00000109771	TRUE
LRRC18	ENSG00000165383	ENSG00000165383	TRUE
LRRC23	ENSG00000268135	ENSG00000268135	TRUE
LRRC27	ENSG00000148814	ENSG00000148814	TRUE
LRRC34	ENSG00000171757	ENSG00000171757	TRUE
LRRC36	ENSG00000159708	ENSG00000159708	TRUE
LRRC43	ENSG00000158113	ENSG00000158113	TRUE
LRRC45	ENSG00000169683	ENSG00000169683	TRUE
LRRC48	ENSG00000171962	ENSG00000171962	TRUE
LRRC49	ENSG00000137821	ENSG00000137821	TRUE
LRRC56	ENSG00000161328	ENSG00000161328	TRUE
LRRC61	ENSG00000127399	ENSG00000127399	TRUE
LRRC63	ENSG00000173988	ENSG00000173988	TRUE
LRRC69	ENSG00000214954	ENSG00000214954	TRUE
LRRC6	ENSG00000129295	ENSG00000129295	TRUE
LRRC71	ENSG00000160838	ENSG00000160838	TRUE
LRRC72	ENSG00000205858	ENSG00000205858	TRUE
LRRC73	ENSG00000204052	ENSG00000204052	TRUE
LRRC9	ENSG00000131951	ENSG00000131951	TRUE
LRRCC1	ENSG00000133739	ENSG00000133739	TRUE
LRRD1	ENSG00000240720	ENSG00000240720	TRUE
LRRIQ1	ENSG00000133640	ENSG00000133640	TRUE
LRRIQ4	ENSG00000188306	ENSG00000188306	TRUE
LZTFL1	ENSG00000163818	ENSG00000163818	TRUE
MAATS1	ENSG00000183833	ENSG00000183833	TRUE
MAK	ENSG00000111837	ENSG00000111837	TRUE
MAP2	ENSG00000078018	ENSG00000078018	TRUE
MAP3K19	ENSG00000176601	ENSG00000176601	TRUE
MAP9	ENSG00000164114	ENSG00000164114	TRUE
MAPK15	ENSG00000181085	ENSG00000181085	TRUE
MAPK4	ENSG00000262673	ENSG00000262673	TRUE
MAPKBP1	ENSG00000137802	ENSG00000137802	TRUE
MAPRE3	ENSG00000084764	ENSG00000084764	TRUE
MCIDAS	ENSG00000234602	ENSG00000234602	TRUE
MCM4	ENSG00000104738	ENSG00000104738	TRUE
MDH1B	ENSG00000138400	ENSG00000138400	TRUE
MDM1	ENSG00000111554	ENSG00000111554	TRUE
MEIG1	ENSG00000197889	ENSG00000197889	TRUE
MEIS2	ENSG00000134138	ENSG00000134138	TRUE
MEP1B	ENSG00000141434	ENSG00000141434	TRUE
MEST	ENSG00000264872	ENSG00000264872	TRUE
MID1IP1	ENSG00000165175	ENSG00000165175	TRUE
MIIP	ENSG00000116691	ENSG00000116691	TRUE
MKS1	ENSG00000011143	ENSG00000011143	TRUE
MNS1	ENSG00000138587	ENSG00000138587	TRUE
MOK	ENSG00000080823	ENSG00000080823	TRUE
MORN1	ENSG00000116151	ENSG00000116151	TRUE
MORN2	ENSG00000188010	ENSG00000188010	TRUE
MORN3	ENSG00000139714	ENSG00000139714	TRUE
MORN5	ENSG00000185681	ENSG00000185681	TRUE
MSRB2	ENSG00000148450	ENSG00000148450	TRUE
MTAP	ENSG00000099810	ENSG00000099810	TRUE
MTMR11	ENSG00000014914	ENSG00000014914	TRUE
MTUS2	ENSG00000132938	ENSG00000132938	TRUE
MXD3	ENSG00000213347	ENSG00000213347	TRUE
MYB	ENSG00000118513	ENSG00000118513	TRUE
MYCBPAP	ENSG00000136449	ENSG00000136449	TRUE
MYCBP	ENSG00000214114	ENSG00000214114	TRUE
MYPOP	ENSG00000176182	ENSG00000176182	TRUE
MZT1	ENSG00000204899	ENSG00000204899	TRUE
NCS1	ENSG00000107130	ENSG00000107130	TRUE
NEK11	ENSG00000114670	ENSG00000114670	TRUE
NEK1	ENSG00000137601	ENSG00000137601	TRUE
NEK2	ENSG00000117650	ENSG00000117650	TRUE
NEK4	ENSG00000114904	ENSG00000114904	TRUE
NEK5	ENSG00000197168	ENSG00000197168	TRUE
NELL2	ENSG00000184613	ENSG00000184613	TRUE
NFE2L3	ENSG00000050344	ENSG00000050344	TRUE
NIN	ENSG00000100503	ENSG00000100503	TRUE
NIPAL1	ENSG00000163293	ENSG00000163293	TRUE
NIT2	ENSG00000114021	ENSG00000114021	TRUE
NME5	ENSG00000112981	ENSG00000112981	TRUE
NME6	ENSG00000172113	ENSG00000172113	TRUE
NME7	ENSG00000143156	ENSG00000143156	TRUE
NME8	ENSG00000086288	ENSG00000086288	TRUE
NOXRED1	ENSG00000165555	ENSG00000165555	TRUE
NPHP1	ENSG00000144061	ENSG00000144061	TRUE
NPHS2	ENSG00000116218	ENSG00000116218	TRUE
NRDE2	ENSG00000119720	ENSG00000119720	TRUE
NSUN7	ENSG00000179299	ENSG00000179299	TRUE
NUDT9	ENSG00000170502	ENSG00000170502	TRUE
ODF2L	ENSG00000122417	ENSG00000122417	TRUE
ODF3	ENSG00000177947	ENSG00000177947	TRUE
OSCP1	ENSG00000116885	ENSG00000116885	TRUE
PACRGL	ENSG00000163138	ENSG00000163138	TRUE
PAK1	ENSG00000149269	ENSG00000149269	TRUE
PAK1IP1	ENSG00000111845	ENSG00000111845	TRUE
PANK2	ENSG00000125779	ENSG00000125779	TRUE
PAQR5	ENSG00000137819	ENSG00000137819	TRUE
PAQR8	ENSG00000170915	ENSG00000170915	TRUE
PARP12	ENSG00000059378	ENSG00000059378	TRUE
PAX7	ENSG00000009709	ENSG00000009709	TRUE
PCDP1	ENSG00000163075	ENSG00000163075	TRUE
PCM1	ENSG00000078674	ENSG00000078674	TRUE
PCNT	ENSG00000160299	ENSG00000160299	TRUE
PCNXL4	ENSG00000126773	ENSG00000126773	TRUE
PDE9A	ENSG00000160191	ENSG00000160191	TRUE
PDHB	ENSG00000168291	ENSG00000168291	TRUE
PEX11A	ENSG00000166821	ENSG00000166821	TRUE
PFKP	ENSG00000067057	ENSG00000067057	TRUE
PFN4	ENSG00000176732	ENSG00000176732	TRUE
PHOSPHO2	ENSG00000144362	ENSG00000144362	TRUE
PIBF1	ENSG00000083535	ENSG00000083535	TRUE
PIFO	ENSG00000173947	ENSG00000173947	TRUE
PIH1D1	ENSG00000104872	ENSG00000104872	TRUE
PIH1D2	ENSG00000150773	ENSG00000150773	TRUE
PIH1D3	ENSG00000080572	ENSG00000080572	TRUE
PIP5KL1	ENSG00000167103	ENSG00000167103	TRUE
PLK4	ENSG00000142731	ENSG00000142731	TRUE
POC1A	ENSG00000164087	ENSG00000164087	TRUE
POC5	ENSG00000152359	ENSG00000152359	TRUE
POFUT2	ENSG00000186866	ENSG00000186866	TRUE
POMT2	ENSG00000009830	ENSG00000009830	TRUE
PPIL6	ENSG00000185250	ENSG00000185250	TRUE
PPP1R32	ENSG00000162148	ENSG00000162148	TRUE
PPP1R35	ENSG00000160813	ENSG00000160813	TRUE
PPP1R42	ENSG00000178125	ENSG00000178125	TRUE
PPP2R3C	ENSG00000092020	ENSG00000092020	TRUE
PPP4R4	ENSG00000119698	ENSG00000119698	TRUE
PRR18	ENSG00000176381	ENSG00000176381	TRUE
PTPLB	ENSG00000206527	ENSG00000206527	TRUE
PURG	ENSG00000172733	ENSG00000172733	TRUE
RAB11FIP4	ENSG00000131242	ENSG00000131242	TRUE
RAB28	ENSG00000157869	ENSG00000157869	TRUE
RAB36	ENSG00000100228	ENSG00000100228	TRUE
RABEPK	ENSG00000136933	ENSG00000136933	TRUE
RABL2B	ENSG00000079974	ENSG00000079974	TRUE
RABL5	ENSG00000128581	ENSG00000128581	TRUE
RBL2	ENSG00000103479	ENSG00000103479	TRUE
RCBTB2	ENSG00000136161	ENSG00000136161	TRUE
RFX1	ENSG00000132005	ENSG00000132005	TRUE
RFX2	ENSG00000087903	ENSG00000087903	TRUE
RFX3	ENSG00000080298	ENSG00000080298	TRUE
RGS12	ENSG00000159788	ENSG00000159788	TRUE
RGS9BP	ENSG00000186326	ENSG00000186326	TRUE
RHPN1	ENSG00000158106	ENSG00000158106	TRUE
RIBC2	ENSG00000128408	ENSG00000128408	TRUE
RLN3	ENSG00000171136	ENSG00000171136	TRUE
RNF219	ENSG00000152193	ENSG00000152193	TRUE
RNF223	ENSG00000237330	ENSG00000237330	TRUE
RNF25	ENSG00000163481	ENSG00000163481	TRUE
RNF32	ENSG00000105982	ENSG00000105982	TRUE
ROPN1L	ENSG00000145491	ENSG00000145491	TRUE
RP11-503N18.3	ENSG00000249428	ENSG00000249428	TRUE
RP11-579D7.1	ENSG00000257987	ENSG00000257987	TRUE
RP11-694I15.6	ENSG00000236980	ENSG00000236980	TRUE
RP11-723O4.6	ENSG00000187695	ENSG00000187695	TRUE
RP2	ENSG00000102218	ENSG00000102218	TRUE
RPGRIP1L	ENSG00000103494	ENSG00000103494	TRUE
RSPH10B2	ENSG00000169402	ENSG00000169402	TRUE
RSPH1	ENSG00000160188	ENSG00000160188	TRUE
RSPH3	ENSG00000130363	ENSG00000130363	TRUE
RSPH4A	ENSG00000111834	ENSG00000111834	TRUE
RSPH9	ENSG00000172426	ENSG00000172426	TRUE
RTDR1	ENSG00000100218	ENSG00000100218	TRUE
RTTN	ENSG00000176225	ENSG00000176225	TRUE
RUVBL1	ENSG00000175792	ENSG00000175792	TRUE
RUVBL2	ENSG00000183207	ENSG00000183207	TRUE
RXFP1	ENSG00000171509	ENSG00000171509	TRUE
SAMD15	ENSG00000100583	ENSG00000100583	TRUE
SCCPDH	ENSG00000143653	ENSG00000143653	TRUE
SCLT1	ENSG00000151466	ENSG00000151466	TRUE
SERTAD4	ENSG00000082497	ENSG00000082497	TRUE
SFI1	ENSG00000198089	ENSG00000198089	TRUE
SGPP2	ENSG00000163082	ENSG00000163082	TRUE
SGSM1	ENSG00000167037	ENSG00000167037	TRUE
SIX2	ENSG00000170577	ENSG00000170577	TRUE
SIX3	ENSG00000138083	ENSG00000138083	TRUE
SLAIN2	ENSG00000109171	ENSG00000109171	TRUE
SLC16A12	ENSG00000152779	ENSG00000152779	TRUE
SLC24A3	ENSG00000185052	ENSG00000185052	TRUE
SLC25A22	ENSG00000177542	ENSG00000177542	TRUE
SLC26A5	ENSG00000170615	ENSG00000170615	TRUE
SLC2A10	ENSG00000197496	ENSG00000197496	TRUE
SLC30A1	ENSG00000170385	ENSG00000170385	TRUE
SLC7A7	ENSG00000155465	ENSG00000155465	TRUE
SLX1A	ENSG00000132207	ENSG00000132207	TRUE
SMC1B	ENSG00000077935	ENSG00000077935	TRUE
SMPX	ENSG00000091482	ENSG00000091482	TRUE
SOCS5	ENSG00000171150	ENSG00000171150	TRUE
SOX21	ENSG00000125285	ENSG00000125285	TRUE
SOX7	ENSG00000171056	ENSG00000171056	TRUE
SP7	ENSG00000170374	ENSG00000170374	TRUE
SPA17	ENSG00000064199	ENSG00000064199	TRUE
SPAG17	ENSG00000155761	ENSG00000155761	TRUE
SPAG1	ENSG00000104450	ENSG00000104450	TRUE
SPAG6	ENSG00000077327	ENSG00000077327	TRUE
SPAG8	ENSG00000137098	ENSG00000137098	TRUE
SPATA13	ENSG00000182957	ENSG00000182957	TRUE
SPATA17	ENSG00000162814	ENSG00000162814	TRUE
SPATA18	ENSG00000163071	ENSG00000163071	TRUE
SPATA4	ENSG00000150628	ENSG00000150628	TRUE
SPATA6	ENSG00000132122	ENSG00000132122	TRUE
SPATA6L	ENSG00000106686	ENSG00000106686	TRUE
SPATS1	ENSG00000249481	ENSG00000249481	TRUE
SPDYA	ENSG00000163806	ENSG00000163806	TRUE
SPEF1	ENSG00000101222	ENSG00000101222	TRUE
SPEF2	ENSG00000152582	ENSG00000152582	TRUE
SPHK1	ENSG00000176170	ENSG00000176170	TRUE
SPICE1	ENSG00000163611	ENSG00000163611	TRUE
SPTLC3	ENSG00000172296	ENSG00000172296	TRUE
SPTSSB	ENSG00000196542	ENSG00000196542	TRUE
SRPK2	ENSG00000135250	ENSG00000135250	TRUE
SSBP2	ENSG00000145687	ENSG00000145687	TRUE
SSNA1	ENSG00000176101	ENSG00000176101	TRUE
SSTR5	ENSG00000162009	ENSG00000162009	TRUE
SSX2IP	ENSG00000117155	ENSG00000117155	TRUE
STIL	ENSG00000123473	ENSG00000123473	TRUE
STK33	ENSG00000130413	ENSG00000130413	TRUE
STK36	ENSG00000163482	ENSG00000163482	TRUE
STMND1	ENSG00000230873	ENSG00000230873	TRUE
STPG1	ENSG00000001460	ENSG00000001460	TRUE
STX10	ENSG00000104915	ENSG00000104915	TRUE
STYK1	ENSG00000060140	ENSG00000060140	TRUE
STYXL1	ENSG00000262263	ENSG00000262263	TRUE
SUN2	ENSG00000100242	ENSG00000100242	TRUE
SURF4	ENSG00000148248	ENSG00000148248	TRUE
SYT10	ENSG00000110975	ENSG00000110975	TRUE
TBATA	ENSG00000166220	ENSG00000166220	TRUE
TBC1D19	ENSG00000109680	ENSG00000109680	TRUE
TBCCD1	ENSG00000113838	ENSG00000113838	TRUE
TBCEL	ENSG00000154114	ENSG00000154114	TRUE
TCHP	ENSG00000139437	ENSG00000139437	TRUE
TCP11L2	ENSG00000166046	ENSG00000166046	TRUE
TCTE1	ENSG00000146221	ENSG00000146221	TRUE
TCTEX1D1	ENSG00000152760	ENSG00000152760	TRUE
TCTEX1D2	ENSG00000213123	ENSG00000213123	TRUE
TCTN1	ENSG00000204852	ENSG00000204852	TRUE
TCTN2	ENSG00000168778	ENSG00000168778	TRUE
TCTN3	ENSG00000119977	ENSG00000119977	TRUE
TECR	ENSG00000099797	ENSG00000099797	TRUE
TEKT1	ENSG00000167858	ENSG00000167858	TRUE
TEKT2	ENSG00000092850	ENSG00000092850	TRUE
TEKT3	ENSG00000125409	ENSG00000125409	TRUE
TEKT4	ENSG00000260842	ENSG00000260842	TRUE
TEPP	ENSG00000159648	ENSG00000159648	TRUE
TEX26	ENSG00000175664	ENSG00000175664	TRUE
TEX33	ENSG00000185264	ENSG00000185264	TRUE
TEX9	ENSG00000151575	ENSG00000151575	TRUE
THEGL	ENSG00000249693	ENSG00000249693	TRUE
TM4SF18	ENSG00000163762	ENSG00000163762	TRUE
TM4SF1	ENSG00000169908	ENSG00000169908	TRUE
TMBIM1	ENSG00000135926	ENSG00000135926	TRUE
TMEM107	ENSG00000179029	ENSG00000179029	TRUE
TMEM11	ENSG00000178307	ENSG00000178307	TRUE
TMEM138	ENSG00000149483	ENSG00000149483	TRUE
TMEM17	ENSG00000186889	ENSG00000186889	TRUE
TMEM216	ENSG00000187049	ENSG00000187049	TRUE
TMEM218	ENSG00000150433	ENSG00000150433	TRUE
TMEM237	ENSG00000155755	ENSG00000155755	TRUE
TMEM238	ENSG00000233493	ENSG00000233493	TRUE
TMEM53	ENSG00000126106	ENSG00000126106	TRUE
TMEM67	ENSG00000164953	ENSG00000164953	TRUE
TMEM80	ENSG00000177042	ENSG00000177042	TRUE
TOLLIP	ENSG00000078902	ENSG00000078902	TRUE
TPGS1	ENSG00000141933	ENSG00000141933	TRUE
TPGS2	ENSG00000134779	ENSG00000134779	TRUE
TRAF3IP1	ENSG00000204104	ENSG00000204104	TRUE
TRAPPC1	ENSG00000170043	ENSG00000170043	TRUE
TRIM13	ENSG00000204977	ENSG00000204977	TRUE
TRIM32	ENSG00000119401	ENSG00000119401	TRUE
TRPM2	ENSG00000142185	ENSG00000142185	TRUE
TSC22D1	ENSG00000102804	ENSG00000102804	TRUE
TSGA10	ENSG00000135951	ENSG00000135951	TRUE
TTBK2	ENSG00000128881	ENSG00000128881	TRUE
TTC12	ENSG00000149292	ENSG00000149292	TRUE
TTC16	ENSG00000167094	ENSG00000167094	TRUE
TTC18	ENSG00000156042	ENSG00000156042	TRUE
TTC21A	ENSG00000168026	ENSG00000168026	TRUE
TTC23L	ENSG00000205838	ENSG00000205838	TRUE
TTC24	ENSG00000187862	ENSG00000187862	TRUE
TTC25	ENSG00000260703	ENSG00000260703	TRUE
TTC26	ENSG00000105948	ENSG00000105948	TRUE
TTC29	ENSG00000137473	ENSG00000137473	TRUE
TTC30B	ENSG00000196659	ENSG00000196659	TRUE
TTC34	ENSG00000215912	ENSG00000215912	TRUE
TTC39A	ENSG00000085831	ENSG00000085831	TRUE
TTC40	ENSG00000171811	ENSG00000171811	TRUE
TTC6	ENSG00000139865	ENSG00000139865	TRUE
TTC8	ENSG00000165533	ENSG00000165533	TRUE
TTLL10	ENSG00000162571	ENSG00000162571	TRUE
TTLL13	ENSG00000213471	ENSG00000213471	TRUE
TTLL1	ENSG00000100271	ENSG00000100271	TRUE
TTLL4	ENSG00000135912	ENSG00000135912	TRUE
TTLL5	ENSG00000119685	ENSG00000119685	TRUE
TTLL7	ENSG00000137941	ENSG00000137941	TRUE
TTLL9	ENSG00000131044	ENSG00000131044	TRUE
TUBA1A	ENSG00000167552	ENSG00000167552	TRUE
TUBA1B	ENSG00000123416	ENSG00000123416	TRUE
TUBA1C	ENSG00000167553	ENSG00000167553	TRUE
TUBB2B	ENSG00000137285	ENSG00000137285	TRUE
TUBB4B	ENSG00000188229	ENSG00000188229	TRUE
TUBE1	ENSG00000264528	ENSG00000264528	TRUE
TUBGCP4	ENSG00000137822	ENSG00000137822	TRUE
TXN	ENSG00000136810	ENSG00000136810	TRUE
UAP1L1	ENSG00000197355	ENSG00000197355	TRUE
UBE2C	ENSG00000175063	ENSG00000175063	TRUE
UBE2U	ENSG00000177414	ENSG00000177414	TRUE
UBXN10	ENSG00000162543	ENSG00000162543	TRUE
UBXN11	ENSG00000158062	ENSG00000158062	TRUE
ULK4	ENSG00000168038	ENSG00000168038	TRUE
UNC119B	ENSG00000175970	ENSG00000175970	TRUE
USH1G	ENSG00000182040	ENSG00000182040	TRUE
USP21	ENSG00000143258	ENSG00000143258	TRUE
USP3	ENSG00000140455	ENSG00000140455	TRUE
VSTM5	ENSG00000214376	ENSG00000214376	TRUE
VWA3A	ENSG00000175267	ENSG00000175267	TRUE
VWA3B	ENSG00000168658	ENSG00000168658	TRUE
WARS	ENSG00000140105	ENSG00000140105	TRUE
WAS	ENSG00000015285	ENSG00000015285	TRUE
WDPCP	ENSG00000143951	ENSG00000143951	TRUE
WDR16	ENSG00000166596	ENSG00000166596	TRUE
WDR19	ENSG00000157796	ENSG00000157796	TRUE
WDR31	ENSG00000148225	ENSG00000148225	TRUE
WDR34	ENSG00000119333	ENSG00000119333	TRUE
WDR35	ENSG00000118965	ENSG00000118965	TRUE
WDR38	ENSG00000136918	ENSG00000136918	TRUE
WDR47	ENSG00000085433	ENSG00000085433	TRUE
WDR49	ENSG00000174776	ENSG00000174776	TRUE
WDR52	ENSG00000206530	ENSG00000206530	TRUE
WDR54	ENSG00000005448	ENSG00000005448	TRUE
WDR5B	ENSG00000196981	ENSG00000196981	TRUE
WDR5	ENSG00000196363	ENSG00000196363	TRUE
WDR60	ENSG00000126870	ENSG00000126870	TRUE
WDR63	ENSG00000162643	ENSG00000162643	TRUE
WDR65	ENSG00000243710	ENSG00000243710	TRUE
WDR66	ENSG00000158023	ENSG00000158023	TRUE
WDR67	ENSG00000156787	ENSG00000156787	TRUE
WDR78	ENSG00000152763	ENSG00000152763	TRUE
WDR88	ENSG00000166359	ENSG00000166359	TRUE
WDR90	ENSG00000161996	ENSG00000161996	TRUE
WDR92	ENSG00000243667	ENSG00000243667	TRUE
WDR96	ENSG00000197748	ENSG00000197748	TRUE
WEE2	ENSG00000263042	ENSG00000263042	TRUE
WRAP73	ENSG00000116213	ENSG00000116213	TRUE
XRRA1	ENSG00000166435	ENSG00000166435	TRUE
XYLT2	ENSG00000015532	ENSG00000015532	TRUE
YBEY	ENSG00000182362	ENSG00000182362	TRUE
YES1	ENSG00000176105	ENSG00000176105	TRUE
YPEL1	ENSG00000100027	ENSG00000100027	TRUE
ZBBX	ENSG00000169064	ENSG00000169064	TRUE
ZBTB18	ENSG00000179456	ENSG00000179456	TRUE
ZC2HC1A	ENSG00000104427	ENSG00000104427	TRUE
ZDHHC17	ENSG00000186908	ENSG00000186908	TRUE
ZDHHC1	ENSG00000159714	ENSG00000159714	TRUE
ZDHHC2	ENSG00000104219	ENSG00000104219	TRUE
ZMYND10	ENSG00000004838	ENSG00000004838	TRUE
ZMYND12	ENSG00000066185	ENSG00000066185	TRUE
ZNF474	ENSG00000164185	ENSG00000164185	TRUE
ZNF605	ENSG00000196458	ENSG00000196458	TRUE
ZNF79	ENSG00000196152	ENSG00000196152	TRUE

## Sheet: nemajerova
Ensembl gene ID	Gene symbol	GO term	SysCillia	Published	GOID	GOTERM	human_ensembl_gene	ensembl_gene_id	in_e75_annotation
ENSMUSG00000020284	1810043G02Rik	1	1	NA	GO:0001539	cilium or flagellum-dependent cell motility	ENSG00000160226	ENSG00000160226	TRUE
ENSMUSG00000020654	Adcy3	1	1	NA	GO:0002139	stereocilia coupling link	ENSG00000138031	ENSG00000138031	TRUE
ENSMUSG00000069170	Adgrv1	1	1	NA	GO:0002140	stereocilia tip link	ENSG00000164199	ENSG00000164199	TRUE
ENSMUSG00000019986	Ahi1	1	1	NA	GO:0002141	stereocilia ankle link	ENSG00000135541	ENSG00000135541	TRUE
ENSMUSG00000041323	Ak7	1	1	NA	GO:0002142	stereocilia ankle link complex	ENSG00000140057	ENSG00000140057	TRUE
ENSMUSG00000063810	Alms1	1	1	NA	GO:0003341	cilium movement	ENSG00000116127	ENSG00000116127	TRUE
ENSMUSG00000022911	Arl13b	1	1	NA	GO:0003351	epithelial cilium movement	ENSG00000169379	ENSG00000169379	TRUE
ENSMUSG00000025035	Arl3	1	1	NA	GO:0003352	regulation of cilium movement	ENSG00000138175	ENSG00000138175	TRUE
ENSMUSG00000022722	Arl6	1	1	NA	GO:0003353	positive regulation of cilium movement	ENSG00000113966	ENSG00000113966	TRUE
ENSMUSG00000022377	Asap1	1	1	NA	GO:0003356	regulation of cilium beat frequency	ENSG00000153317	ENSG00000153317	TRUE
ENSMUSG00000001039	B9d1	1	1	NA	GO:0004897	ciliary neurotrophic factor receptor activity	ENSG00000108641	ENSG00000108641	TRUE
ENSMUSG00000063439	B9d2	1	1	NA	GO:0005127	ciliary neurotrophic factor receptor binding	ENSG00000123810	ENSG00000123810	TRUE
ENSMUSG00000006464	Bbs1	1	1	NA	GO:0005929	cilium	ENSG00000174483	ENSG00000174483	TRUE
ENSMUSG00000035759	Bbs10	1	1	NA	GO:0030990	intraciliary transport particle	ENSG00000179941	ENSG00000179941	TRUE
ENSMUSG00000051444	Bbs12	1	1	NA	GO:0030991	intraciliary transport particle A	ENSG00000181004	ENSG00000181004	TRUE
ENSMUSG00000031755	Bbs2	1	1	NA	GO:0030992	intraciliary transport particle B	ENSG00000125124	ENSG00000125124	TRUE
ENSMUSG00000025235	Bbs4	1	1	NA	GO:0031512	motile primary cilium	ENSG00000140463	ENSG00000140463	TRUE
ENSMUSG00000063145	Bbs5	1	1	NA	GO:0031513	nonmotile primary cilium	ENSG00000163093	ENSG00000163093	TRUE
ENSMUSG00000037325	Bbs7	1	1	NA	GO:0031514	motile cilium	ENSG00000138686	ENSG00000138686	TRUE
ENSMUSG00000035919	Bbs9	1	1	NA	GO:0032053	ciliary basal body organization	ENSG00000122507	ENSG00000122507	TRUE
ENSMUSG00000044375	BC027072	1	1	NA	GO:0032391	photoreceptor connecting cilium	ENSG00000179270	ENSG00000179270	TRUE
ENSMUSG00000047248	C2cd3	1	1	NA	GO:0032420	stereocilium	ENSG00000168014	ENSG00000168014	TRUE
ENSMUSG00000022428	Cby1	1	1	NA	GO:0032421	stereocilium bundle	ENSG00000100211	ENSG00000100211	TRUE
ENSMUSG00000039765	Cc2d2a	1	1	NA	GO:0032426	stereocilium bundle tip	ENSG00000048342	ENSG00000048342	TRUE
ENSMUSG00000020930	Ccdc103	1	1	NA	GO:0035058	nonmotile primary cilium assembly	ENSG00000167131	ENSG00000167131	TRUE
ENSMUSG00000040189	Ccdc114	1	1	NA	GO:0035253	ciliary rootlet	ENSG00000105479	ENSG00000105479	TRUE
ENSMUSG00000028795	Ccdc28b	1	1	NA	GO:0035720	intraciliary anterograde transport	ENSG00000160050	ENSG00000160050	TRUE
ENSMUSG00000027676	Ccdc39	1	1	NA	GO:0035721	intraciliary retrograde transport	ENSG00000145075	ENSG00000145075	TRUE
ENSMUSG00000039963	Ccdc40	1	1	NA	GO:0035735	intraciliary transport involved in cilium morphogenesis	ENSG00000141519	ENSG00000141519	TRUE
ENSMUSG00000039781	Cep131	1	1	NA	GO:0035869	ciliary transition zone	ENSG00000141577	ENSG00000141577	TRUE
ENSMUSG00000043987	Cep164	1	1	NA	GO:0036064	ciliary basal body	ENSG00000110274	ENSG00000110274	TRUE
ENSMUSG00000038241	Cep250	1	1	NA	GO:0042073	intraciliary transport	ENSG00000126001	ENSG00000126001	TRUE
ENSMUSG00000019971	Cep290	1	1	NA	GO:0042384	cilium assembly	ENSG00000198707	ENSG00000198707	TRUE
ENSMUSG00000029790	Cep41	1	1	NA	GO:0044441	ciliary part	ENSG00000106477	ENSG00000106477	TRUE
ENSMUSG00000020024	Cep83	1	1	NA	GO:0044458	motile cilium assembly	ENSG00000173588	ENSG00000173588	TRUE
ENSMUSG00000023072	Cep89	1	1	NA	GO:0044782	cilium organization	ENSG00000121289	ENSG00000121289	TRUE
ENSMUSG00000014232	Cluap1	1	1	NA	GO:0045724	positive regulation of cilium assembly	ENSG00000103351	ENSG00000103351	TRUE
ENSMUSG00000040860	Crocc	1	1	NA	GO:0060088	auditory receptor cell stereocilium organization	ENSG00000058453	ENSG00000058453	TRUE
ENSMUSG00000043051	Disc1	1	1	NA	GO:0060091	kinocilium	ENSG00000162946	ENSG00000162946	TRUE
ENSMUSG00000031831	Dnaaf1	1	1	NA	GO:0060122	inner ear receptor stereocilium organization	ENSG00000154099	ENSG00000154099	TRUE
ENSMUSG00000020973	Dnaaf2	1	1	NA	GO:0060170	ciliary membrane	ENSG00000165506	ENSG00000165506	TRUE
ENSMUSG00000055809	Dnaaf3	1	1	NA	GO:0060171	stereocilium membrane	ENSG00000167646	ENSG00000167646	TRUE
ENSMUSG00000019027	Dnah1	1	1	NA	GO:0060271	cilium morphogenesis	ENSG00000114841	ENSG00000114841	TRUE
ENSMUSG00000038011	Dnah10	1	1	NA	GO:0060285	cilium-dependent cell motility	ENSG00000197653	ENSG00000197653	TRUE
ENSMUSG00000018581	Dnah11	1	1	NA	GO:0060287	epithelial cilium movement involved in determination of left/right asymmetry	ENSG00000105877	ENSG00000105877	TRUE
ENSMUSG00000005237	Dnah2	1	1	NA	GO:0060294	cilium movement involved in cell motility	ENSG00000183914	ENSG00000183914	TRUE
ENSMUSG00000022262	Dnah5	1	1	NA	GO:0060295	regulation of cilium movement involved in cell motility	ENSG00000039139	ENSG00000039139	TRUE
ENSMUSG00000061322	Dnaic1	1	1	NA	GO:0060296	regulation of cilium beat frequency involved in ciliary motility	ENSG00000122735	ENSG00000122735	TRUE
ENSMUSG00000034706	Dnaic2	1	1	NA	GO:0060830	ciliary receptor clustering involved in smoothened signaling pathway	ENSG00000171595	ENSG00000171595	TRUE
ENSMUSG00000042707	Dnali1	1	1	NA	GO:0061073	ciliary body morphogenesis	ENSG00000163879	ENSG00000163879	TRUE
ENSMUSG00000041035	Dpcd	1	1	NA	GO:0061141	lung ciliated cell differentiation	ENSG00000166171	ENSG00000166171	TRUE
ENSMUSG00000073102	Drc1	1	1	NA	GO:0061512	protein localization to cilium	ENSG00000157856	ENSG00000157856	TRUE
ENSMUSG00000032259	Drd2	1	1	NA	GO:0070110	ciliary neurotrophic factor receptor complex	ENSG00000149295	ENSG00000149295	TRUE
ENSMUSG00000047193	Dync2h1	1	1	NA	GO:0070119	ciliary neurotrophic factor binding	ENSG00000187240	ENSG00000187240	TRUE
ENSMUSG00000092074	Dynlt1a	1	1	NA	GO:0070120	ciliary neurotrophic factor-mediated signaling pathway	ENSG00000146425	ENSG00000146425	TRUE
ENSMUSG00000096255	Dynlt1b	1	1	NA	GO:0072372	primary cilium	ENSG00000146425	ENSG00000146425	TRUE
ENSMUSG00000000579	Dynlt1c	1	1	NA	GO:0097014	ciliary cytoplasm	ENSG00000146425	ENSG00000146425	TRUE
ENSMUSG00000095677	Dynlt1f	1	1	NA	GO:0097499	protein localization to nonmotile primary cilium	ENSG00000146425	ENSG00000146425	TRUE
ENSMUSG00000092192	Dyx1c1	1	1	NA	GO:0097500	receptor localization to nonmotile primary cilium	ENSG00000256061	ENSG00000256061	TRUE
ENSMUSG00000041809	Efhc1	1	1	NA	GO:0097539	ciliary transition fiber	ENSG00000096093	ENSG00000096093	TRUE
ENSMUSG00000029122	Evc	1	1	NA	GO:0097542	ciliary tip	ENSG00000072840	ENSG00000072840	TRUE
ENSMUSG00000050248	Evc2	1	1	NA	GO:0097543	ciliary inversin compartment	ENSG00000173040	ENSG00000173040	TRUE
ENSMUSG00000049811	Fam161a	1	1	NA	GO:0097546	ciliary base	ENSG00000170264	ENSG00000170264	TRUE
ENSMUSG00000020776	Fbf1	1	1	NA	GO:1901246	regulation of lung ciliated cell differentiation	ENSG00000281844	ENSG00000281844	FALSE
ENSMUSG00000031328	Flna	1	1	NA	GO:1901248	positive regulation of lung ciliated cell differentiation	ENSG00000196924	ENSG00000196924	TRUE
ENSMUSG00000022677	Fopnl	1	1	NA	GO:1902017	regulation of cilium assembly	ENSG00000133393	ENSG00000133393	TRUE
ENSMUSG00000034227	Foxj1	1	1	NA	GO:1902018	negative regulation of cilium assembly	ENSG00000129654	ENSG00000129654	TRUE
ENSMUSG00000011658	Fuz	1	1	NA	GO:1902019	regulation of cilium-dependent cell motility	ENSG00000010361	ENSG00000010361	TRUE
ENSMUSG00000040220	Gas8	1	1	NA	GO:1902855	regulation of nonmotile primary cilium assembly	ENSG00000141013	ENSG00000141013	TRUE
ENSMUSG00000025407	Gli1	1	1	NA	GO:1902857	positive regulation of nonmotile primary cilium assembly	ENSG00000111087	ENSG00000111087	TRUE
ENSMUSG00000048402	Gli2	1	1	NA	GO:1990075	periciliary membrane compartment	ENSG00000074047	ENSG00000074047	TRUE
ENSMUSG00000021318	Gli3	1	1	NA	GO:1990427	stereocilia tip-link density	ENSG00000106571	ENSG00000106571	TRUE
ENSMUSG00000040836	Gpr161	1	1	NA	NA	NA	ENSG00000143147	ENSG00000143147	TRUE
ENSMUSG00000006930	Hap1	1	1	NA	NA	NA	ENSG00000173805	ENSG00000173805	TRUE
ENSMUSG00000063172	Hspb11	1	1	NA	NA	NA	ENSG00000081870	ENSG00000081870	TRUE
ENSMUSG00000028747	Htr6	1	1	NA	NA	NA	ENSG00000158748	ENSG00000158748	TRUE
ENSMUSG00000059854	Hydin	1	1	NA	NA	NA	ENSG00000157423	ENSG00000157423	TRUE
ENSMUSG00000030323	Ift122	1	1	NA	NA	NA	ENSG00000163913	ENSG00000163913	TRUE
ENSMUSG00000024169	Ift140	1	1	NA	NA	NA	ENSG00000187535	ENSG00000187535	TRUE
ENSMUSG00000038564	Ift172	1	1	NA	NA	NA	ENSG00000138002	ENSG00000138002	TRUE
ENSMUSG00000001105	Ift20	1	1	NA	NA	NA	ENSG00000109083	ENSG00000109083	TRUE
ENSMUSG00000007987	Ift22	1	1	NA	NA	NA	ENSG00000128581	ENSG00000128581	TRUE
ENSMUSG00000016637	Ift27	1	1	NA	NA	NA	ENSG00000100360	ENSG00000100360	TRUE
ENSMUSG00000007867	Ift43	1	1	NA	NA	NA	ENSG00000119650	ENSG00000119650	TRUE
ENSMUSG00000002031	Ift46	1	1	NA	NA	NA	ENSG00000118096	ENSG00000118096	TRUE
ENSMUSG00000017858	Ift52	1	1	NA	NA	NA	ENSG00000101052	ENSG00000101052	TRUE
ENSMUSG00000032965	Ift57	1	1	NA	NA	NA	ENSG00000114446	ENSG00000114446	TRUE
ENSMUSG00000028576	Ift74	1	1	NA	NA	NA	ENSG00000096872	ENSG00000096872	TRUE
ENSMUSG00000027778	Ift80	1	1	NA	NA	NA	ENSG00000068885	ENSG00000068885	TRUE
ENSMUSG00000029469	Ift81	1	1	NA	NA	NA	ENSG00000122970	ENSG00000122970	TRUE
ENSMUSG00000040040	Ift88	1	1	NA	NA	NA	ENSG00000032742	ENSG00000032742	TRUE
ENSMUSG00000026925	Inpp5e	1	1	NA	NA	NA	ENSG00000148384	ENSG00000148384	TRUE
ENSMUSG00000060798	Intu	1	1	NA	NA	NA	ENSG00000164066	ENSG00000164066	TRUE
ENSMUSG00000028344	Invs	1	1	NA	NA	NA	ENSG00000119509	ENSG00000119509	TRUE
ENSMUSG00000022837	Iqcb1	1	1	NA	NA	NA	ENSG00000173226	ENSG00000173226	TRUE
ENSMUSG00000028758	Kif17	1	1	NA	NA	NA	ENSG00000117245	ENSG00000117245	TRUE
ENSMUSG00000010021	Kif19a	1	1	NA	NA	NA	ENSG00000196169	ENSG00000196169	TRUE
ENSMUSG00000028438	Kif24	1	1	NA	NA	NA	ENSG00000186638	ENSG00000186638	TRUE
ENSMUSG00000060176	Kif27	1	1	NA	NA	NA	ENSG00000165115	ENSG00000165115	TRUE
ENSMUSG00000018395	Kif3a	1	1	NA	NA	NA	ENSG00000131437	ENSG00000131437	TRUE
ENSMUSG00000027475	Kif3b	1	1	NA	NA	NA	ENSG00000101350	ENSG00000101350	TRUE
ENSMUSG00000050382	Kif7	1	1	NA	NA	NA	ENSG00000166813	ENSG00000166813	TRUE
ENSMUSG00000032258	Lca5	1	1	NA	NA	NA	ENSG00000135338	ENSG00000135338	TRUE
ENSMUSG00000022375	Lrrc6	1	1	NA	NA	NA	ENSG00000129295	ENSG00000129295	TRUE
ENSMUSG00000021363	Mak	1	1	NA	NA	NA	ENSG00000111837	ENSG00000111837	TRUE
ENSMUSG00000050164	Mchr1	1	1	NA	NA	NA	ENSG00000128285	ENSG00000128285	TRUE
ENSMUSG00000027274	Mkks	1	1	NA	NA	NA	ENSG00000125863	ENSG00000125863	TRUE
ENSMUSG00000034121	Mks1	1	1	NA	NA	NA	ENSG00000011143	ENSG00000011143	TRUE
ENSMUSG00000032221	Mns1	1	1	NA	NA	NA	ENSG00000138587	ENSG00000138587	TRUE
ENSMUSG00000042678	Myo15	1	1	NA	NA	NA	ENSG00000091536	ENSG00000091536	TRUE
ENSMUSG00000030761	Myo7a	1	1	NA	NA	NA	ENSG00000137474	ENSG00000137474	TRUE
ENSMUSG00000031644	Nek1	1	1	NA	NA	NA	ENSG00000137601	ENSG00000137601	TRUE
ENSMUSG00000017405	Nek8	1	1	NA	NA	NA	ENSG00000160602	ENSG00000160602	TRUE
ENSMUSG00000035984	Nme5	1	1	NA	NA	NA	ENSG00000112981	ENSG00000112981	TRUE
ENSMUSG00000026575	Nme7	1	1	NA	NA	NA	ENSG00000143156	ENSG00000143156	TRUE
ENSMUSG00000068302	Noto	1	1	NA	NA	NA	ENSG00000214513	ENSG00000214513	TRUE
ENSMUSG00000027378	Nphp1	1	1	NA	NA	NA	ENSG00000144061	ENSG00000144061	TRUE
ENSMUSG00000032558	Nphp3	1	1	NA	NA	NA	ENSG00000113971	ENSG00000113971	TRUE
ENSMUSG00000039577	Nphp4	1	1	NA	NA	NA	ENSG00000131697	ENSG00000131697	TRUE
ENSMUSG00000001173	Ocrl	1	1	NA	NA	NA	ENSG00000122126	ENSG00000122126	TRUE
ENSMUSG00000026790	Odf2	1	1	NA	NA	NA	ENSG00000136811	ENSG00000136811	TRUE
ENSMUSG00000040586	Ofd1	1	1	NA	NA	NA	ENSG00000046651	ENSG00000046651	TRUE
ENSMUSG00000037196	Pacrg	1	1	NA	NA	NA	ENSG00000112530	ENSG00000112530	TRUE
ENSMUSG00000020745	Pafah1b1	1	1	NA	NA	NA	ENSG00000007168	ENSG00000007168	TRUE
ENSMUSG00000052613	Pcdh15	1	1	NA	NA	NA	ENSG00000150275	ENSG00000150275	TRUE
ENSMUSG00000031592	Pcm1	1	1	NA	NA	NA	ENSG00000078674	ENSG00000078674	TRUE
ENSMUSG00000074818	Pdzd7	1	1	NA	NA	NA	ENSG00000186862	ENSG00000186862	TRUE
ENSMUSG00000032855	Pkd1	1	1	NA	NA	NA	ENSG00000008710	ENSG00000008710	TRUE
ENSMUSG00000046634	Pkd1l1	1	1	NA	NA	NA	ENSG00000158683	ENSG00000158683	TRUE
ENSMUSG00000034462	Pkd2	1	1	NA	NA	NA	ENSG00000118762	ENSG00000118762	TRUE
ENSMUSG00000043760	Pkhd1	1	1	NA	NA	NA	ENSG00000170927	ENSG00000170927	TRUE
ENSMUSG00000023345	Poc1a	1	1	NA	NA	NA	ENSG00000164087	ENSG00000164087	TRUE
ENSMUSG00000021466	Ptch1	1	1	NA	NA	NA	ENSG00000185920	ENSG00000185920	TRUE
ENSMUSG00000038042	Ptpdc1	1	1	NA	NA	NA	ENSG00000158079	ENSG00000158079	TRUE
ENSMUSG00000026304	Rab17	1	1	NA	NA	NA	ENSG00000124839	ENSG00000124839	TRUE
ENSMUSG00000004768	Rab23	1	1	NA	NA	NA	ENSG00000112210	ENSG00000112210	TRUE
ENSMUSG00000003037	Rab8a	1	1	NA	NA	NA	ENSG00000167461	ENSG00000167461	TRUE
ENSMUSG00000040929	Rfx3	1	1	NA	NA	NA	ENSG00000080298	ENSG00000080298	TRUE
ENSMUSG00000029392	Rilpl1	1	1	NA	NA	NA	ENSG00000188026	ENSG00000188026	TRUE
ENSMUSG00000029401	Rilpl2	1	1	NA	NA	NA	ENSG00000150977	ENSG00000150977	TRUE
ENSMUSG00000022236	Ropn1l	1	1	NA	NA	NA	ENSG00000145491	ENSG00000145491	TRUE
ENSMUSG00000025900	Rp1	1	1	NA	NA	NA	ENSG00000104237	ENSG00000104237	TRUE
ENSMUSG00000060090	Rp2h	1	1	NA	NA	NA	ENSG00000102218	ENSG00000102218	TRUE
ENSMUSG00000031174	Rpgr	1	1	NA	NA	NA	ENSG00000156313	ENSG00000156313	TRUE
ENSMUSG00000057132	Rpgrip1	1	1	NA	NA	NA	ENSG00000092200	ENSG00000092200	TRUE
ENSMUSG00000033282	Rpgrip1l	1	1	NA	NA	NA	ENSG00000103494	ENSG00000103494	TRUE
ENSMUSG00000024033	Rsph1	1	1	NA	NA	NA	ENSG00000160188	ENSG00000160188	TRUE
ENSMUSG00000039552	Rsph4a	1	1	NA	NA	NA	ENSG00000111834	ENSG00000111834	TRUE
ENSMUSG00000023966	Rsph9	1	1	NA	NA	NA	ENSG00000172426	ENSG00000172426	TRUE
ENSMUSG00000023066	Rttn	1	1	NA	NA	NA	ENSG00000176225	ENSG00000176225	TRUE
ENSMUSG00000059834	Sclt1	1	1	NA	NA	NA	ENSG00000151466	ENSG00000151466	TRUE
ENSMUSG00000026276	2017-09-02	1	1	NA	NA	NA	ENSG00000168385	ENSG00000168385	TRUE
ENSMUSG00000001833	2017-09-07	1	1	NA	NA	NA	ENSG00000122545	ENSG00000122545	TRUE
ENSMUSG00000001761	Smo	1	1	NA	NA	NA	ENSG00000128602	ENSG00000128602	TRUE
ENSMUSG00000038301	Snx10	1	1	NA	NA	NA	ENSG00000086300	ENSG00000086300	TRUE
ENSMUSG00000001948	Spa17	1	1	NA	NA	NA	ENSG00000064199	ENSG00000064199	TRUE
ENSMUSG00000053153	Spag16	1	1	NA	NA	NA	ENSG00000144451	ENSG00000144451	TRUE
ENSMUSG00000027867	Spag17	1	1	NA	NA	NA	ENSG00000155761	ENSG00000155761	TRUE
ENSMUSG00000022783	Spag6	1	1	NA	NA	NA	ENSG00000077327	ENSG00000077327	TRUE
ENSMUSG00000072663	Spef2	1	1	NA	NA	NA	ENSG00000152582	ENSG00000152582	TRUE
ENSMUSG00000026966	Ssna1	1	1	NA	NA	NA	ENSG00000176101	ENSG00000176101	TRUE
ENSMUSG00000033276	Stk36	1	1	NA	NA	NA	ENSG00000163482	ENSG00000163482	TRUE
ENSMUSG00000027744	Stoml3	1	1	NA	NA	NA	ENSG00000133115	ENSG00000133115	TRUE
ENSMUSG00000025231	Sufu	1	1	NA	NA	NA	ENSG00000107882	ENSG00000107882	TRUE
ENSMUSG00000052302	Tbc1d30	1	1	NA	NA	NA	ENSG00000111490	ENSG00000111490	TRUE
ENSMUSG00000021368	Tbc1d7	1	1	NA	NA	NA	ENSG00000145979	ENSG00000145979	TRUE
ENSMUSG00000038593	Tctn1	1	1	NA	NA	NA	ENSG00000204852	ENSG00000204852	TRUE
ENSMUSG00000025008	Tctn3	1	1	NA	NA	NA	ENSG00000119977	ENSG00000119977	TRUE
ENSMUSG00000028845	Tekt2	1	1	NA	NA	NA	ENSG00000092850	ENSG00000092850	TRUE
ENSMUSG00000024175	Tekt4	1	1	NA	NA	NA	ENSG00000163060	ENSG00000163060	TRUE
ENSMUSG00000024666	Tmem138	1	1	NA	NA	NA	ENSG00000149483	ENSG00000149483	TRUE
ENSMUSG00000024667	Tmem216	1	1	NA	NA	NA	ENSG00000187049	ENSG00000187049	TRUE
ENSMUSG00000031951	Tmem231	1	1	NA	NA	NA	ENSG00000205084	ENSG00000205084	TRUE
ENSMUSG00000038079	Tmem237	1	1	NA	NA	NA	ENSG00000155755	ENSG00000155755	TRUE
ENSMUSG00000049488	Tmem67	1	1	NA	NA	NA	ENSG00000164953	ENSG00000164953	TRUE
ENSMUSG00000036822	Topors	1	1	NA	NA	NA	ENSG00000197579	ENSG00000197579	TRUE
ENSMUSG00000034292	Traf3ip1	1	1	NA	NA	NA	ENSG00000204104	ENSG00000204104	TRUE
ENSMUSG00000034848	Ttc21b	1	1	NA	NA	NA	ENSG00000123607	ENSG00000123607	TRUE
ENSMUSG00000056832	Ttc26	1	1	NA	NA	NA	ENSG00000105948	ENSG00000105948	TRUE
ENSMUSG00000075271	Ttc30a1	1	1	NA	NA	NA	ENSG00000197557	ENSG00000197557	TRUE
ENSMUSG00000075272	Ttc30a2	1	1	NA	NA	NA	ENSG00000197557	ENSG00000197557	TRUE
ENSMUSG00000075273	Ttc30b	1	1	NA	NA	NA	ENSG00000196659	ENSG00000196659	TRUE
ENSMUSG00000021013	Ttc8	1	1	NA	NA	NA	ENSG00000165533	ENSG00000165533	TRUE
ENSMUSG00000030276	Ttll3	1	1	NA	NA	NA	ENSG00000214021	ENSG00000214021	TRUE
ENSMUSG00000038756	Ttll6	1	1	NA	NA	NA	ENSG00000170703	ENSG00000170703	TRUE
ENSMUSG00000074673	Ttll9	1	1	NA	NA	NA	ENSG00000131044	ENSG00000131044	TRUE
ENSMUSG00000037446	Tulp1	1	1	NA	NA	NA	ENSG00000112041	ENSG00000112041	TRUE
ENSMUSG00000001521	Tulp3	1	1	NA	NA	NA	ENSG00000078246	ENSG00000078246	TRUE
ENSMUSG00000040936	Ulk4	1	1	NA	NA	NA	ENSG00000168038	ENSG00000168038	TRUE
ENSMUSG00000030838	Ush1c	1	1	NA	NA	NA	ENSG00000006611	ENSG00000006611	TRUE
ENSMUSG00000026609	Ush2a	1	1	NA	NA	NA	ENSG00000042781	ENSG00000042781	TRUE
ENSMUSG00000020319	Wdpcp	1	1	NA	NA	NA	ENSG00000143951	ENSG00000143951	TRUE
ENSMUSG00000037890	Wdr19	1	1	NA	NA	NA	ENSG00000157796	ENSG00000157796	TRUE
ENSMUSG00000066643	Wdr35	1	1	NA	NA	NA	ENSG00000118965	ENSG00000118965	TRUE
ENSMUSG00000042050	Wdr60	1	1	NA	NA	NA	ENSG00000126870	ENSG00000126870	TRUE
ENSMUSG00000039137	Whrn	1	1	NA	NA	NA	ENSG00000095397	ENSG00000095397	TRUE
ENSMUSG00000034601	2700049A03Rik	1	0	NA	NA	NA	ENSG00000100578	ENSG00000100578	TRUE
ENSMUSG00000032023	4931429I11Rik	1	0	NA	NA	NA	ENSG00000109944	ENSG00000109944	TRUE
ENSMUSG00000025085	Ablim1	1	0	NA	NA	NA	ENSG00000099204	ENSG00000099204	TRUE
ENSMUSG00000032735	Ablim3	1	0	NA	NA	NA	ENSG00000173210	ENSG00000173210	TRUE
ENSMUSG00000070979	Actl7a	1	0	NA	NA	NA	ENSG00000187003	ENSG00000187003	TRUE
ENSMUSG00000020152	Actr2	1	0	NA	NA	NA	ENSG00000138071	ENSG00000138071	TRUE
ENSMUSG00000026341	Actr3	1	0	NA	NA	NA	ENSG00000115091	ENSG00000115091	TRUE
ENSMUSG00000022840	Adcy5	1	0	NA	NA	NA	ENSG00000173175	ENSG00000173175	TRUE
ENSMUSG00000022994	Adcy6	1	0	NA	NA	NA	ENSG00000174233	ENSG00000174233	TRUE
ENSMUSG00000042249	Adrbk2	1	0	NA	NA	NA	ENSG00000100077	ENSG00000100077	TRUE
ENSMUSG00000026817	Ak1	1	0	NA	NA	NA	ENSG00000106992	ENSG00000106992	TRUE
ENSMUSG00000028792	Ak2	1	0	NA	NA	NA	ENSG00000004455	ENSG00000004455	TRUE
ENSMUSG00000036551	Akap14	1	0	NA	NA	NA	ENSG00000186471	ENSG00000186471	TRUE
ENSMUSG00000030344	Akap3	1	0	NA	NA	NA	ENSG00000111254	ENSG00000111254	TRUE
ENSMUSG00000050089	Akap4	1	0	NA	NA	NA	ENSG00000147081	ENSG00000147081	TRUE
ENSMUSG00000040407	Akap9	1	0	NA	NA	NA	ENSG00000127914	ENSG00000127914	TRUE
ENSMUSG00000001729	Akt1	1	0	NA	NA	NA	ENSG00000142208	ENSG00000142208	TRUE
ENSMUSG00000030695	Aldoa	1	0	NA	NA	NA	ENSG00000149925	ENSG00000149925	TRUE
ENSMUSG00000059343	Aldoart1	1	0	NA	NA	NA	ENSG00000149925	ENSG00000149925	TRUE
ENSMUSG00000047528	Als2cr12	1	0	NA	NA	NA	ENSG00000155749	ENSG00000155749	TRUE
ENSMUSG00000040506	Ambra1	1	0	NA	NA	NA	ENSG00000110497	ENSG00000110497	TRUE
ENSMUSG00000036188	Ankmy2	1	0	NA	NA	NA	ENSG00000106524	ENSG00000106524	TRUE
ENSMUSG00000066191	Anks6	1	0	NA	NA	NA	ENSG00000165138	ENSG00000165138	TRUE
ENSMUSG00000038115	Ano2	1	0	NA	NA	NA	ENSG00000047617	ENSG00000047617	TRUE
ENSMUSG00000024659	Anxa1	1	0	NA	NA	NA	ENSG00000135046	ENSG00000135046	TRUE
ENSMUSG00000028070	Apoa1bp	1	0	NA	NA	NA	ENSG00000163382	ENSG00000163382	TRUE
ENSMUSG00000022892	App	1	0	NA	NA	NA	ENSG00000142192	ENSG00000142192	TRUE
ENSMUSG00000074582	Arfgef2	1	0	NA	NA	NA	ENSG00000124198	ENSG00000124198	TRUE
ENSMUSG00000031776	Arl2bp	1	0	NA	NA	NA	ENSG00000102931	ENSG00000102931	TRUE
ENSMUSG00000061802	Armc4	1	0	NA	NA	NA	ENSG00000169126	ENSG00000169126	TRUE
ENSMUSG00000060890	Arr3	1	0	NA	NA	NA	ENSG00000120500	ENSG00000120500	TRUE
ENSMUSG00000037526	Atg14	1	0	NA	NA	NA	ENSG00000126775	ENSG00000126775	TRUE
ENSMUSG00000026289	Atg16l1	1	0	NA	NA	NA	ENSG00000085978	ENSG00000085978	TRUE
ENSMUSG00000022663	Atg3	1	0	NA	NA	NA	ENSG00000144848	ENSG00000144848	TRUE
ENSMUSG00000038160	Atg5	1	0	NA	NA	NA	ENSG00000057663	ENSG00000057663	TRUE
ENSMUSG00000030314	Atg7	1	0	NA	NA	NA	ENSG00000197548	ENSG00000197548	TRUE
ENSMUSG00000030302	Atp2b2	1	0	NA	NA	NA	ENSG00000157087	ENSG00000157087	TRUE
ENSMUSG00000026463	Atp2b4	1	0	NA	NA	NA	ENSG00000058668	ENSG00000058668	TRUE
ENSMUSG00000021114	Atp6v1d	1	0	NA	NA	NA	ENSG00000100554	ENSG00000100554	TRUE
ENSMUSG00000039529	Atp8b1	1	0	NA	NA	NA	ENSG00000081923	ENSG00000081923	TRUE
ENSMUSG00000025432	Avil	1	0	NA	NA	NA	ENSG00000135407	ENSG00000135407	TRUE
ENSMUSG00000084957	Bbip1	1	0	NA	NA	NA	ENSG00000214413	ENSG00000214413	TRUE
ENSMUSG00000076433	BC100451	1	0	NA	NA	NA	ENSG00000178404	ENSG00000178404	TRUE
ENSMUSG00000052819	Best2	1	0	NA	NA	NA	ENSG00000039987	ENSG00000039987	TRUE
ENSMUSG00000007907	Cabs1	1	0	NA	NA	NA	ENSG00000145309	ENSG00000145309	TRUE
ENSMUSG00000024430	Cabyr	1	0	NA	NA	NA	ENSG00000154040	ENSG00000154040	TRUE
ENSMUSG00000031142	Cacna1f	1	0	NA	NA	NA	ENSG00000102001	ENSG00000102001	TRUE
ENSMUSG00000023964	Calcr	1	0	NA	NA	NA	ENSG00000004948	ENSG00000004948	TRUE
ENSMUSG00000031012	Cask	1	0	NA	NA	NA	ENSG00000147044	ENSG00000147044	TRUE
ENSMUSG00000038498	Catsper1	1	0	NA	NA	NA	ENSG00000175294	ENSG00000175294	TRUE
ENSMUSG00000033486	Catsper2	1	0	NA	NA	NA	ENSG00000166762	ENSG00000166762	TRUE
ENSMUSG00000021499	Catsper3	1	0	NA	NA	NA	ENSG00000152705	ENSG00000152705	TRUE
ENSMUSG00000048003	Catsper4	1	0	NA	NA	NA	ENSG00000188782	ENSG00000188782	TRUE
ENSMUSG00000047014	Catsperb	1	0	NA	NA	NA	ENSG00000133962	ENSG00000133962	TRUE
ENSMUSG00000040828	Catsperd	1	0	NA	NA	NA	ENSG00000174898	ENSG00000174898	TRUE
ENSMUSG00000049676	Catsperg1	1	0	NA	NA	NA	ENSG00000099338	ENSG00000099338	TRUE
ENSMUSG00000049123	Catsperg2	1	0	NA	NA	NA	ENSG00000099338	ENSG00000099338	TRUE
ENSMUSG00000007655	Cav1	1	0	NA	NA	NA	ENSG00000105974	ENSG00000105974	TRUE
ENSMUSG00000057265	Ccdc176	1	0	NA	NA	NA	ENSG00000119636	ENSG00000119636	TRUE
ENSMUSG00000042417	Ccno	1	0	NA	NA	NA	ENSG00000152669	ENSG00000152669	TRUE
ENSMUSG00000031971	Ccsap	1	0	NA	NA	NA	ENSG00000154429	ENSG00000154429	TRUE
ENSMUSG00000047139	Cd24a	1	0	NA	NA	NA	ENSG00000272398	ENSG00000272398	TRUE
ENSMUSG00000012819	Cdh23	1	0	NA	NA	NA	ENSG00000107736	ENSG00000107736	TRUE
ENSMUSG00000021803	Cdhr1	1	0	NA	NA	NA	ENSG00000148600	ENSG00000148600	TRUE
ENSMUSG00000021483	Cdk20	1	0	NA	NA	NA	ENSG00000156345	ENSG00000156345	TRUE
ENSMUSG00000074272	Ceacam1	1	0	NA	NA	NA	ENSG00000079385	ENSG00000079385	TRUE
ENSMUSG00000014686	Ceacam16	1	0	NA	NA	NA	ENSG00000213892	ENSG00000213892	TRUE
ENSMUSG00000071226	Cecr2	1	0	NA	NA	NA	ENSG00000099954	ENSG00000099954	TRUE
ENSMUSG00000068740	Celsr2	1	0	NA	NA	NA	ENSG00000143126	ENSG00000143126	TRUE
ENSMUSG00000023473	Celsr3	1	0	NA	NA	NA	ENSG00000008300	ENSG00000008300	TRUE
ENSMUSG00000056919	Cep162	1	0	NA	NA	NA	ENSG00000135315	ENSG00000135315	TRUE
ENSMUSG00000035790	Cep19	1	0	NA	NA	NA	ENSG00000174007	ENSG00000174007	TRUE
ENSMUSG00000050996	Cetn1	1	0	NA	NA	NA	ENSG00000177143	ENSG00000177143	TRUE
ENSMUSG00000031347	Cetn2	1	0	NA	NA	NA	ENSG00000147400	ENSG00000147400	TRUE
ENSMUSG00000021537	Cetn3	1	0	NA	NA	NA	ENSG00000153140	ENSG00000153140	TRUE
ENSMUSG00000045031	Cetn4	1	0	NA	NA	NA	NA	NA	FALSE
ENSMUSG00000031796	Cfap20	1	0	NA	NA	NA	ENSG00000070761	ENSG00000070761	TRUE
ENSMUSG00000036962	Cfap221	1	0	NA	NA	NA	ENSG00000163075	ENSG00000163075	TRUE
ENSMUSG00000040663	Clcf1	1	0	NA	NA	NA	ENSG00000175505	ENSG00000175505	TRUE
ENSMUSG00000097629	Clcf1	1	0	NA	NA	NA	ENSG00000175505	ENSG00000175505	TRUE
ENSMUSG00000023959	Clic5	1	0	NA	NA	NA	ENSG00000112782	ENSG00000112782	TRUE
ENSMUSG00000043850	Clrn1	1	0	NA	NA	NA	ENSG00000163646	ENSG00000163646	TRUE
ENSMUSG00000047547	Cltb	1	0	NA	NA	NA	ENSG00000175416	ENSG00000175416	TRUE
ENSMUSG00000067220	Cnga1	1	0	NA	NA	NA	ENSG00000198515	ENSG00000198515	TRUE
ENSMUSG00000026114	Cnga3	1	0	NA	NA	NA	ENSG00000144191	ENSG00000144191	TRUE
ENSMUSG00000056494	Cngb3	1	0	NA	NA	NA	ENSG00000170289	ENSG00000170289	TRUE
ENSMUSG00000079415	Cntf	1	0	NA	NA	NA	ENSG00000242689	ENSG00000242689	TRUE
ENSMUSG00000028444	Cntfr	1	0	NA	NA	NA	ENSG00000122756	ENSG00000122756	TRUE
ENSMUSG00000007888	Crlf1	1	0	NA	NA	NA	ENSG00000006016	ENSG00000006016	TRUE
ENSMUSG00000060034	Ctf2	1	0	NA	NA	NA	NA	NA	FALSE
ENSMUSG00000054196	Cthrc1	1	0	NA	NA	NA	ENSG00000164932	ENSG00000164932	TRUE
ENSMUSG00000032359	Ctsh	1	0	NA	NA	NA	ENSG00000103811	ENSG00000103811	TRUE
ENSMUSG00000062563	Cys1	1	0	NA	NA	NA	ENSG00000205795	ENSG00000205795	TRUE
ENSMUSG00000044768	D1Ertd622e	1	0	NA	NA	NA	ENSG00000181751	ENSG00000181751	TRUE
ENSMUSG00000020664	Dld	1	0	NA	NA	NA	ENSG00000091140	ENSG00000091140	TRUE
ENSMUSG00000021879	Dnah12	1	0	NA	NA	NA	NA	NA	FALSE
ENSMUSG00000033987	Dnah17	1	0	NA	NA	NA	ENSG00000187775	ENSG00000187775	TRUE
ENSMUSG00000052273	Dnah3	1	0	NA	NA	NA	NA	NA	FALSE
ENSMUSG00000096141	Dnah7a	1	0	NA	NA	NA	ENSG00000118997	ENSG00000118997	TRUE
ENSMUSG00000033826	Dnah8	1	0	NA	NA	NA	ENSG00000124721	ENSG00000124721	TRUE
ENSMUSG00000056752	Dnah9	1	0	NA	NA	NA	ENSG00000007174	ENSG00000007174	TRUE
ENSMUSG00000022420	Dnal4	1	0	NA	NA	NA	ENSG00000100246	ENSG00000100246	TRUE
ENSMUSG00000035954	Dock4	1	0	NA	NA	NA	ENSG00000128512	ENSG00000128512	TRUE
ENSMUSG00000031786	Drc7	1	0	NA	NA	NA	ENSG00000159625	ENSG00000159625	TRUE
ENSMUSG00000018707	Dync1h1	1	0	NA	NA	NA	ENSG00000197102	ENSG00000197102	TRUE
ENSMUSG00000024253	Dync2li1	1	0	NA	NA	NA	ENSG00000138036	ENSG00000138036	TRUE
ENSMUSG00000042156	Dzip1	1	0	NA	NA	NA	ENSG00000134874	ENSG00000134874	TRUE
ENSMUSG00000037784	Dzip1l	1	0	NA	NA	NA	ENSG00000158163	ENSG00000158163	TRUE
ENSMUSG00000014859	E2f4	1	0	NA	NA	NA	ENSG00000205250	ENSG00000205250	TRUE
ENSMUSG00000056698	Elmod3	1	0	NA	NA	NA	ENSG00000115459	ENSG00000115459	TRUE
ENSMUSG00000026679	Enkur	1	0	NA	NA	NA	ENSG00000151023	ENSG00000151023	TRUE
ENSMUSG00000048029	Eno4	1	0	NA	NA	NA	ENSG00000188316	ENSG00000188316	TRUE
ENSMUSG00000028552	Eps15	1	0	NA	NA	NA	ENSG00000085832	ENSG00000085832	TRUE
ENSMUSG00000015766	Eps8	1	0	NA	NA	NA	ENSG00000151491	ENSG00000151491	TRUE
ENSMUSG00000028943	Espn	1	0	NA	NA	NA	ENSG00000187017	ENSG00000187017	TRUE
ENSMUSG00000021055	Esr2	1	0	NA	NA	NA	ENSG00000140009	ENSG00000140009	TRUE
ENSMUSG00000052397	Ezr	1	0	NA	NA	NA	ENSG00000092820	ENSG00000092820	TRUE
ENSMUSG00000022378	Fam49b	1	0	NA	NA	NA	ENSG00000153310	ENSG00000153310	TRUE
ENSMUSG00000046743	Fat4	1	0	NA	NA	NA	ENSG00000196159	ENSG00000196159	TRUE
ENSMUSG00000039735	Fnbp1l	1	0	NA	NA	NA	ENSG00000137942	ENSG00000137942	TRUE
ENSMUSG00000043060	Fscb	1	0	NA	NA	NA	ENSG00000189139	ENSG00000189139	TRUE
ENSMUSG00000025380	Fscn2	1	0	NA	NA	NA	ENSG00000186765	ENSG00000186765	TRUE
ENSMUSG00000027344	Fsip1	1	0	NA	NA	NA	ENSG00000150667	ENSG00000150667	TRUE
ENSMUSG00000075249	Fsip2	1	0	NA	NA	NA	ENSG00000188738	ENSG00000188738	TRUE
ENSMUSG00000018567	Gabarap	1	0	NA	NA	NA	ENSG00000170296	ENSG00000170296	TRUE
ENSMUSG00000061099	Gapdhs	1	0	NA	NA	NA	ENSG00000105679	ENSG00000105679	TRUE
ENSMUSG00000006378	Gcat	1	0	NA	NA	NA	ENSG00000128310	ENSG00000128310	TRUE
ENSMUSG00000095276	Gfy	1	0	NA	NA	NA	ENSG00000261949	ENSG00000261949	TRUE
ENSMUSG00000020213	Glipr1l1	1	0	NA	NA	NA	ENSG00000173401	ENSG00000173401	TRUE
ENSMUSG00000079710	Gm3448	1	0	NA	NA	NA	ENSG00000184786	ENSG00000184786	TRUE
ENSMUSG00000034837	Gnat1	1	0	NA	NA	NA	ENSG00000114349	ENSG00000114349	TRUE
ENSMUSG00000009108	Gnat2	1	0	NA	NA	NA	ENSG00000134183	ENSG00000134183	TRUE
ENSMUSG00000028777	Gnat3	1	0	NA	NA	NA	ENSG00000214415	ENSG00000214415	TRUE
ENSMUSG00000029064	Gnb1	1	0	NA	NA	NA	ENSG00000078369	ENSG00000078369	TRUE
ENSMUSG00000029663	Gngt1	1	0	NA	NA	NA	ENSG00000127928	ENSG00000127928	TRUE
ENSMUSG00000036427	Gpi1	1	0	NA	NA	NA	ENSG00000105220	ENSG00000105220	TRUE
ENSMUSG00000031932	Gpr83	1	0	NA	NA	NA	ENSG00000123901	ENSG00000123901	TRUE
ENSMUSG00000068082	Grxcr1	1	0	NA	NA	NA	ENSG00000215203	ENSG00000215203	TRUE
ENSMUSG00000026879	Gsn	1	0	NA	NA	NA	ENSG00000148180	ENSG00000148180	TRUE
ENSMUSG00000004032	Gstm5	1	0	NA	NA	NA	ENSG00000134202	ENSG00000134202	TRUE
ENSMUSG00000023982	Guca1a	1	0	NA	NA	NA	ENSG00000048545	ENSG00000048545	TRUE
ENSMUSG00000023979	Guca1b	1	0	NA	NA	NA	ENSG00000112599	ENSG00000112599	TRUE
ENSMUSG00000021109	Hif1a	1	0	NA	NA	NA	ENSG00000100644	ENSG00000100644	TRUE
ENSMUSG00000037012	Hk1	1	0	NA	NA	NA	ENSG00000156515	ENSG00000156515	TRUE
ENSMUSG00000029556	Hnf1a	1	0	NA	NA	NA	ENSG00000135100	ENSG00000135100	TRUE
ENSMUSG00000031551	Ido1	1	0	NA	NA	NA	ENSG00000131203	ENSG00000131203	TRUE
ENSMUSG00000027947	Il6ra	1	0	NA	NA	NA	ENSG00000160712	ENSG00000160712	TRUE
ENSMUSG00000021756	Il6st	1	0	NA	NA	NA	ENSG00000134352	ENSG00000134352	TRUE
ENSMUSG00000032968	Inha	1	0	NA	NA	NA	ENSG00000123999	ENSG00000123999	TRUE
ENSMUSG00000046192	Iqub	1	0	NA	NA	NA	ENSG00000164675	ENSG00000164675	TRUE
ENSMUSG00000055980	Irs1	1	0	NA	NA	NA	ENSG00000169047	ENSG00000169047	TRUE
ENSMUSG00000027276	Jag1	1	0	NA	NA	NA	ENSG00000101384	ENSG00000101384	TRUE
ENSMUSG00000001098	Kctd10	1	0	NA	NA	NA	ENSG00000110906	ENSG00000110906	TRUE
ENSMUSG00000074657	Kif5a	1	0	NA	NA	NA	ENSG00000155980	ENSG00000155980	TRUE
ENSMUSG00000006740	Kif5b	1	0	NA	NA	NA	ENSG00000170759	ENSG00000170759	TRUE
ENSMUSG00000026764	Kif5c	1	0	NA	NA	NA	ENSG00000168280	ENSG00000168280	TRUE
ENSMUSG00000026585	Kifap3	1	0	NA	NA	NA	ENSG00000075945	ENSG00000075945	TRUE
ENSMUSG00000021288	Klc1	1	0	NA	NA	NA	ENSG00000126214	ENSG00000126214	TRUE
ENSMUSG00000024862	Klc2	1	0	NA	NA	NA	ENSG00000174996	ENSG00000174996	TRUE
ENSMUSG00000040714	Klc3	1	0	NA	NA	NA	ENSG00000104892	ENSG00000104892	TRUE
ENSMUSG00000073774	Kncn	1	0	NA	NA	NA	ENSG00000162456	ENSG00000162456	TRUE
ENSMUSG00000015647	Lama5	1	0	NA	NA	NA	ENSG00000130702	ENSG00000130702	TRUE
ENSMUSG00000063229	Ldha	1	0	NA	NA	NA	ENSG00000134333	ENSG00000134333	TRUE
ENSMUSG00000030851	Ldhc	1	0	NA	NA	NA	ENSG00000166796	ENSG00000166796	TRUE
ENSMUSG00000062252	Lhfpl5	1	0	NA	NA	NA	ENSG00000197753	ENSG00000197753	TRUE
ENSMUSG00000054263	Lifr	1	0	NA	NA	NA	ENSG00000113594	ENSG00000113594	TRUE
ENSMUSG00000032818	Loxhd1	1	0	NA	NA	NA	ENSG00000167210	ENSG00000167210	TRUE
ENSMUSG00000031812	Map1lc3b	1	0	NA	NA	NA	ENSG00000140941	ENSG00000140941	TRUE
ENSMUSG00000018411	Mapt	1	0	NA	NA	NA	ENSG00000186868	ENSG00000186868	TRUE
ENSMUSG00000014361	Mertk	1	0	NA	NA	NA	ENSG00000153208	ENSG00000153208	TRUE
ENSMUSG00000009376	Met	1	0	NA	NA	NA	ENSG00000105976	ENSG00000105976	TRUE
ENSMUSG00000065511	Mir129-2	1	0	NA	NA	NA	NA	NA	FALSE
ENSMUSG00000017774	Myo1c	1	0	NA	NA	NA	ENSG00000197879	ENSG00000197879	TRUE
ENSMUSG00000025716	Myo3a	1	0	NA	NA	NA	ENSG00000095777	ENSG00000095777	TRUE
ENSMUSG00000042064	Myo3b	1	0	NA	NA	NA	ENSG00000071909	ENSG00000071909	TRUE
ENSMUSG00000034593	Myo5a	1	0	NA	NA	NA	ENSG00000197535	ENSG00000197535	TRUE
ENSMUSG00000026697	Myoc	1	0	NA	NA	NA	ENSG00000034971	ENSG00000034971	TRUE
ENSMUSG00000041794	Myrip	1	0	NA	NA	NA	ENSG00000170011	ENSG00000170011	TRUE
ENSMUSG00000019988	Nedd1	1	0	NA	NA	NA	ENSG00000139350	ENSG00000139350	TRUE
ENSMUSG00000006435	Neurl1a	1	0	NA	NA	NA	ENSG00000107954	ENSG00000107954	TRUE
ENSMUSG00000008575	Nfib	1	0	NA	NA	NA	ENSG00000147862	ENSG00000147862	TRUE
ENSMUSG00000027878	Notch2	1	0	NA	NA	NA	ENSG00000134250	ENSG00000134250	TRUE
ENSMUSG00000028004	Npy2r	1	0	NA	NA	NA	ENSG00000185149	ENSG00000185149	TRUE
ENSMUSG00000028141	Oaz3	1	0	NA	NA	NA	ENSG00000143450	ENSG00000143450	TRUE
ENSMUSG00000061923	Odf1	1	0	NA	NA	NA	ENSG00000155087	ENSG00000155087	TRUE
ENSMUSG00000025482	Odf3	1	0	NA	NA	NA	ENSG00000177947	ENSG00000177947	TRUE
ENSMUSG00000032921	Odf4	1	0	NA	NA	NA	ENSG00000184650	ENSG00000184650	TRUE
ENSMUSG00000043013	Onecut1	1	0	NA	NA	NA	ENSG00000169856	ENSG00000169856	TRUE
ENSMUSG00000045991	Onecut2	1	0	NA	NA	NA	ENSG00000119547	ENSG00000119547	TRUE
ENSMUSG00000031394	Opn1mw	1	0	NA	NA	NA	ENSG00000102076	ENSG00000102076	TRUE
ENSMUSG00000058831	Opn1sw	1	0	NA	NA	NA	ENSG00000128617	ENSG00000128617	TRUE
ENSMUSG00000076438	Oxct2b	1	0	NA	NA	NA	ENSG00000198754	ENSG00000198754	TRUE
ENSMUSG00000030770	Parva	1	0	NA	NA	NA	ENSG00000197702	ENSG00000197702	TRUE
ENSMUSG00000001151	Pcnt	1	0	NA	NA	NA	ENSG00000160299	ENSG00000160299	TRUE
ENSMUSG00000006007	Pdc	1	0	NA	NA	NA	ENSG00000116703	ENSG00000116703	TRUE
ENSMUSG00000004347	Pde1c	1	0	NA	NA	NA	ENSG00000154678	ENSG00000154678	TRUE
ENSMUSG00000031842	Pde4c	1	0	NA	NA	NA	ENSG00000105650	ENSG00000105650	TRUE
ENSMUSG00000033065	Pfkm	1	0	NA	NA	NA	ENSG00000152556	ENSG00000152556	TRUE
ENSMUSG00000031233	Pgk2	1	0	NA	NA	NA	ENSG00000170950	ENSG00000170950	TRUE
ENSMUSG00000031212	Pgr15l	1	0	NA	NA	NA	NA	NA	FALSE
ENSMUSG00000031732	Phlpp2	1	0	NA	NA	NA	ENSG00000040199	ENSG00000040199	TRUE
ENSMUSG00000010136	Pifo	1	0	NA	NA	NA	ENSG00000173947	ENSG00000173947	TRUE
ENSMUSG00000032571	Pik3r4	1	0	NA	NA	NA	ENSG00000196455	ENSG00000196455	TRUE
ENSMUSG00000037578	Pkd2l1	1	0	NA	NA	NA	ENSG00000107593	ENSG00000107593	TRUE
ENSMUSG00000032294	Pkm	1	0	NA	NA	NA	ENSG00000067225	ENSG00000067225	TRUE
ENSMUSG00000034579	Pla2g3	1	0	NA	NA	NA	ENSG00000100078	ENSG00000100078	TRUE
ENSMUSG00000030701	Plekhb1	1	0	NA	NA	NA	ENSG00000021300	ENSG00000021300	TRUE
ENSMUSG00000016382	Pls3	1	0	NA	NA	NA	ENSG00000102024	ENSG00000102024	TRUE
ENSMUSG00000019952	Poc1b	1	0	NA	NA	NA	ENSG00000139323	ENSG00000139323	TRUE
ENSMUSG00000005469	Prkaca	1	0	NA	NA	NA	ENSG00000072062	ENSG00000072062	TRUE
ENSMUSG00000005034	Prkacb	1	0	NA	NA	NA	ENSG00000142875	ENSG00000142875	TRUE
ENSMUSG00000002997	Prkar2b	1	0	NA	NA	NA	ENSG00000005249	ENSG00000005249	TRUE
ENSMUSG00000050965	Prkca	1	0	NA	NA	NA	ENSG00000154229	ENSG00000154229	TRUE
ENSMUSG00000029086	Prom1	1	0	NA	NA	NA	ENSG00000007062	ENSG00000007062	TRUE
ENSMUSG00000027376	Prom2	1	0	NA	NA	NA	ENSG00000155066	ENSG00000155066	TRUE
ENSMUSG00000023484	Prph	1	0	NA	NA	NA	ENSG00000135406	ENSG00000135406	TRUE
ENSMUSG00000019969	Psen1	1	0	NA	NA	NA	ENSG00000080815	ENSG00000080815	TRUE
ENSMUSG00000010609	Psen2	1	0	NA	NA	NA	ENSG00000143801	ENSG00000143801	TRUE
ENSMUSG00000039198	Ptchd3	1	0	NA	NA	NA	ENSG00000182077	ENSG00000182077	TRUE
ENSMUSG00000047250	Ptgs1	1	0	NA	NA	NA	ENSG00000095303	ENSG00000095303	TRUE
ENSMUSG00000036057	Ptpn23	1	0	NA	NA	NA	ENSG00000076201	ENSG00000076201	TRUE
ENSMUSG00000019889	Ptprk	1	0	NA	NA	NA	ENSG00000152894	ENSG00000152894	TRUE
ENSMUSG00000035916	Ptprq	1	0	NA	NA	NA	ENSG00000139304	ENSG00000139304	TRUE
ENSMUSG00000062300	Pvrl2	1	0	NA	NA	NA	ENSG00000130202	ENSG00000130202	TRUE
ENSMUSG00000058400	Qrfpr	1	0	NA	NA	NA	ENSG00000186867	ENSG00000186867	TRUE
ENSMUSG00000020671	Rab10	1	0	NA	NA	NA	ENSG00000084733	ENSG00000084733	TRUE
ENSMUSG00000032202	Rab27a	1	0	NA	NA	NA	ENSG00000069974	ENSG00000069974	TRUE
ENSMUSG00000029128	Rab28	1	0	NA	NA	NA	ENSG00000157869	ENSG00000157869	TRUE
ENSMUSG00000064181	Rab3ip	1	0	NA	NA	NA	ENSG00000127328	ENSG00000127328	TRUE
ENSMUSG00000022621	Rabl2	1	0	NA	NA	NA	ENSG00000079974	ENSG00000079974	TRUE
ENSMUSG00000049044	Rapgef4	1	0	NA	NA	NA	ENSG00000091428	ENSG00000091428	TRUE
ENSMUSG00000032050	Rdx	1	0	NA	NA	NA	ENSG00000137710	ENSG00000137710	TRUE
ENSMUSG00000020037	Rfx4	1	0	NA	NA	NA	ENSG00000111783	ENSG00000111783	TRUE
ENSMUSG00000030324	Rho	1	0	NA	NA	NA	ENSG00000163914	ENSG00000163914	TRUE
ENSMUSG00000035696	Rnf38	1	0	NA	NA	NA	ENSG00000137075	ENSG00000137075	TRUE
ENSMUSG00000071648	Rom1	1	0	NA	NA	NA	ENSG00000149489	ENSG00000149489	TRUE
ENSMUSG00000022832	Ropn1	1	0	NA	NA	NA	ENSG00000065371	ENSG00000065371	TRUE
ENSMUSG00000046049	Rp1l1	1	0	NA	NA	NA	ENSG00000183638	ENSG00000183638	TRUE
ENSMUSG00000073733	Rsg1	1	0	NA	NA	NA	ENSG00000132881	ENSG00000132881	TRUE
ENSMUSG00000040866	Rsph6a	1	0	NA	NA	NA	ENSG00000104941	ENSG00000104941	TRUE
ENSMUSG00000056055	Sag	1	0	NA	NA	NA	ENSG00000130561	ENSG00000130561	TRUE
ENSMUSG00000030340	Scnn1a	1	0	NA	NA	NA	ENSG00000111319	ENSG00000111319	TRUE
ENSMUSG00000022568	Scrib	1	0	NA	NA	NA	ENSG00000180900	ENSG00000180900	TRUE
ENSMUSG00000001052	Sec24b	1	0	NA	NA	NA	ENSG00000138802	ENSG00000138802	TRUE
ENSMUSG00000022542	2017-09-12	1	0	NA	NA	NA	ENSG00000140623	ENSG00000140623	TRUE
ENSMUSG00000020486	2017-09-04	1	0	NA	NA	NA	ENSG00000108387	ENSG00000108387	TRUE
ENSMUSG00000037541	Shank2	1	0	NA	NA	NA	ENSG00000162105	ENSG00000162105	TRUE
ENSMUSG00000022623	Shank3	1	0	NA	NA	NA	#N/A	#N/A	FALSE
ENSMUSG00000069041	Slc25a31	1	0	NA	NA	NA	ENSG00000151475	ENSG00000151475	TRUE
ENSMUSG00000001225	Slc26a3	1	0	NA	NA	NA	ENSG00000091138	ENSG00000091138	TRUE
ENSMUSG00000023259	Slc26a6	1	0	NA	NA	NA	NA	NA	FALSE
ENSMUSG00000107138	Slc26a6	1	0	NA	NA	NA	NA	NA	FALSE
ENSMUSG00000021733	Slc4a7	1	0	NA	NA	NA	ENSG00000033867	ENSG00000033867	TRUE
ENSMUSG00000020733	Slc9a3r1	1	0	NA	NA	NA	ENSG00000109062	ENSG00000109062	TRUE
ENSMUSG00000033210	Slc9c1	1	0	NA	NA	NA	ENSG00000172139	ENSG00000172139	TRUE
ENSMUSG00000021040	Slirp	1	0	NA	NA	NA	ENSG00000119705	ENSG00000119705	TRUE
ENSMUSG00000044772	Sntn	1	0	NA	NA	NA	ENSG00000188817	ENSG00000188817	TRUE
ENSMUSG00000022982	Sod1	1	0	NA	NA	NA	ENSG00000142168	ENSG00000142168	TRUE
ENSMUSG00000027227	Sord	1	0	NA	NA	NA	ENSG00000140263	ENSG00000140263	TRUE
ENSMUSG00000038180	Spag4	1	0	NA	NA	NA	ENSG00000061656	ENSG00000061656	TRUE
ENSMUSG00000029155	Spata18	1	0	NA	NA	NA	ENSG00000163071	ENSG00000163071	TRUE
ENSMUSG00000027329	Spef1	1	0	NA	NA	NA	ENSG00000101222	ENSG00000101222	TRUE
ENSMUSG00000074899	Sptbn5	1	0	NA	NA	NA	NA	NA	FALSE
ENSMUSG00000044933	Sstr3	1	0	NA	NA	NA	ENSG00000278195	ENSG00000278195	FALSE
ENSMUSG00000030688	Stard10	1	0	NA	NA	NA	ENSG00000214530	ENSG00000214530	TRUE
ENSMUSG00000033498	Strc	1	0	NA	NA	NA	ENSG00000242866	ENSG00000242866	TRUE
ENSMUSG00000037140	Tas2r108	1	0	NA	NA	NA	ENSG00000127364	ENSG00000127364	TRUE
ENSMUSG00000038122	Tbc1d32	1	0	NA	NA	NA	ENSG00000146350	ENSG00000146350	TRUE
ENSMUSG00000036430	Tbcc	1	0	NA	NA	NA	ENSG00000124659	ENSG00000124659	TRUE
ENSMUSG00000079707	Tcte3	1	0	NA	NA	NA	ENSG00000184786	ENSG00000184786	TRUE
ENSMUSG00000047671	Tctex1d4	1	0	NA	NA	NA	ENSG00000188396	ENSG00000188396	TRUE
ENSMUSG00000029386	Tctn2	1	0	NA	NA	NA	NA	NA	FALSE
ENSMUSG00000042189	Tekt3	1	0	NA	NA	NA	ENSG00000125409	ENSG00000125409	TRUE
ENSMUSG00000024749	Tmc1	1	0	NA	NA	NA	ENSG00000165091	ENSG00000165091	TRUE
ENSMUSG00000060332	Tmc2	1	0	NA	NA	NA	ENSG00000149488	ENSG00000149488	TRUE
ENSMUSG00000020895	Tmem107	1	0	NA	NA	NA	ENSG00000179029	ENSG00000179029	TRUE
ENSMUSG00000049904	Tmem17	1	0	NA	NA	NA	ENSG00000186889	ENSG00000186889	TRUE
ENSMUSG00000020308	Tpgs1	1	0	NA	NA	NA	ENSG00000141933	ENSG00000141933	TRUE
ENSMUSG00000048707	Tprn	1	0	NA	NA	NA	ENSG00000176058	ENSG00000176058	TRUE
ENSMUSG00000018199	Trove2	1	0	NA	NA	NA	ENSG00000116747	ENSG00000116747	TRUE
ENSMUSG00000032769	Trpa1	1	0	NA	NA	NA	ENSG00000104321	ENSG00000104321	TRUE
ENSMUSG00000014158	Trpv4	1	0	NA	NA	NA	ENSG00000111199	ENSG00000111199	TRUE
ENSMUSG00000060771	Tsga10	1	0	NA	NA	NA	ENSG00000135951	ENSG00000135951	TRUE
ENSMUSG00000020963	Tshr	1	0	NA	NA	NA	ENSG00000165409	ENSG00000165409	TRUE
ENSMUSG00000049580	Tsku	1	0	NA	NA	NA	ENSG00000182704	ENSG00000182704	TRUE
ENSMUSG00000069581	Tspear	1	0	NA	NA	NA	NA	NA	FALSE
ENSMUSG00000041566	Tssk1	1	0	NA	NA	NA	ENSG00000212122	ENSG00000212122	TRUE
ENSMUSG00000007591	Tssk4	1	0	NA	NA	NA	ENSG00000139908	ENSG00000139908	TRUE
ENSMUSG00000027194	Ttc17	1	0	NA	NA	NA	ENSG00000052841	ENSG00000052841	TRUE
ENSMUSG00000022442	Ttll1	1	0	NA	NA	NA	ENSG00000100271	ENSG00000100271	TRUE
ENSMUSG00000029074	Ttll10	1	0	NA	NA	NA	ENSG00000162571	ENSG00000162571	TRUE
ENSMUSG00000026885	Ttll11	1	0	NA	NA	NA	ENSG00000175764	ENSG00000175764	TRUE
ENSMUSG00000033257	Ttll4	1	0	NA	NA	NA	ENSG00000135912	ENSG00000135912	TRUE
ENSMUSG00000012609	Ttll5	1	0	NA	NA	NA	ENSG00000119685	ENSG00000119685	TRUE
ENSMUSG00000036745	Ttll7	1	0	NA	NA	NA	ENSG00000137941	ENSG00000137941	TRUE
ENSMUSG00000022388	Ttll8	1	0	NA	NA	NA	#N/A	#N/A	FALSE
ENSMUSG00000031028	Tub	1	0	NA	NA	NA	ENSG00000166402	ENSG00000166402	TRUE
ENSMUSG00000067702	Tuba3a	1	0	NA	NA	NA	ENSG00000152086	ENSG00000152086	TRUE
ENSMUSG00000067338	Tuba3b	1	0	NA	NA	NA	ENSG00000152086	ENSG00000152086	TRUE
ENSMUSG00000062591	Tubb4a	1	0	NA	NA	NA	ENSG00000104833	ENSG00000104833	TRUE
ENSMUSG00000035198	Tubg1	1	0	NA	NA	NA	ENSG00000131462	ENSG00000131462	TRUE
ENSMUSG00000023277	Twf2	1	0	NA	NA	NA	ENSG00000247596	ENSG00000247596	TRUE
ENSMUSG00000050612	Txndc2	1	0	NA	NA	NA	ENSG00000168454	ENSG00000168454	TRUE
ENSMUSG00000038709	Txndc8	1	0	NA	NA	NA	ENSG00000204193	ENSG00000204193	TRUE
ENSMUSG00000020390	Ube2b	1	0	NA	NA	NA	ENSG00000119048	ENSG00000119048	TRUE
ENSMUSG00000030963	Umod	1	0	NA	NA	NA	ENSG00000169344	ENSG00000169344	TRUE
ENSMUSG00000046562	Unc119b	1	0	NA	NA	NA	ENSG00000175970	ENSG00000175970	TRUE
ENSMUSG00000026556	Vangl2	1	0	NA	NA	NA	ENSG00000162738	ENSG00000162738	TRUE
ENSMUSG00000036099	Vezt	1	0	NA	NA	NA	ENSG00000028203	ENSG00000028203	TRUE
ENSMUSG00000033933	Vhl	1	0	NA	NA	NA	ENSG00000134086	ENSG00000134086	TRUE
ENSMUSG00000042055	Wdr11	1	0	NA	NA	NA	ENSG00000120008	ENSG00000120008	TRUE
ENSMUSG00000039715	Wdr34	1	0	NA	NA	NA	ENSG00000119333	ENSG00000119333	TRUE
ENSMUSG00000027803	Wwtr1	1	0	NA	NA	NA	ENSG00000018408	ENSG00000018408	TRUE
ENSMUSG00000010044	Zmynd10	1	0	NA	NA	NA	ENSG00000004838	ENSG00000004838	TRUE
ENSMUSG00000059482	2610301B20Rik	0	1	NA	NA	NA	ENSG00000156172	ENSG00000156172	TRUE
ENSMUSG00000026807	Ak8	0	1	NA	NA	NA	ENSG00000165695	ENSG00000165695	TRUE
ENSMUSG00000021877	Arf4	0	1	NA	NA	NA	ENSG00000168374	ENSG00000168374	TRUE
ENSMUSG00000016541	Atxn10	0	1	NA	NA	NA	ENSG00000130638	ENSG00000130638	TRUE
ENSMUSG00000048794	Ccdc37	0	1	NA	NA	NA	ENSG00000163885	ENSG00000163885	TRUE
ENSMUSG00000033904	Ccp110	0	1	NA	NA	NA	ENSG00000103540	ENSG00000103540	TRUE
ENSMUSG00000064128	Cenpj	0	1	NA	NA	NA	ENSG00000151849	ENSG00000151849	TRUE
ENSMUSG00000039523	Cep104	0	1	NA	NA	NA	ENSG00000116198	ENSG00000116198	TRUE
ENSMUSG00000036403	Cep135	0	1	NA	NA	NA	ENSG00000174799	ENSG00000174799	TRUE
ENSMUSG00000021572	Cep72	0	1	NA	NA	NA	ENSG00000112877	ENSG00000112877	TRUE
ENSMUSG00000022604	Cep97	0	1	NA	NA	NA	ENSG00000182504	ENSG00000182504	TRUE
ENSMUSG00000047230	Cldn2	0	1	NA	NA	NA	ENSG00000165376	ENSG00000165376	TRUE
ENSMUSG00000005864	Cnga2	0	1	NA	NA	NA	ENSG00000183862	ENSG00000183862	TRUE
ENSMUSG00000030897	Cnga4	0	1	NA	NA	NA	ENSG00000132259	ENSG00000132259	TRUE
ENSMUSG00000031789	Cngb1	0	1	NA	NA	NA	ENSG00000070729	ENSG00000070729	TRUE
ENSMUSG00000044279	Crb3	0	1	NA	NA	NA	ENSG00000130545	ENSG00000130545	TRUE
ENSMUSG00000006932	Ctnnb1	0	1	NA	NA	NA	ENSG00000168036	ENSG00000168036	TRUE
ENSMUSG00000035910	Dcdc2a	0	1	NA	NA	NA	ENSG00000146038	ENSG00000146038	TRUE
ENSMUSG00000025857	Dnaaf5	0	1	NA	NA	NA	ENSG00000164818	ENSG00000164818	TRUE
ENSMUSG00000052861	Dnah6	0	1	NA	NA	NA	ENSG00000115423	ENSG00000115423	TRUE
ENSMUSG00000042523	Dnal1	0	1	NA	NA	NA	ENSG00000119661	ENSG00000119661	TRUE
ENSMUSG00000022048	Dpysl2	0	1	NA	NA	NA	ENSG00000092964	ENSG00000092964	TRUE
ENSMUSG00000021478	Drd1	0	1	NA	NA	NA	ENSG00000184845	ENSG00000184845	TRUE
ENSMUSG00000039358	Drd5	0	1	NA	NA	NA	ENSG00000169676	ENSG00000169676	TRUE
ENSMUSG00000029071	Dvl1	0	1	NA	NA	NA	ENSG00000107404	ENSG00000107404	TRUE
ENSMUSG00000089865	Dyx1c1Ccpg1	0	1	NA	NA	NA	NA	NA	FALSE
ENSMUSG00000034152	Exoc3	0	1	NA	NA	NA	ENSG00000180104	ENSG00000180104	TRUE
ENSMUSG00000029763	Exoc4	0	1	NA	NA	NA	ENSG00000131558	ENSG00000131558	TRUE
ENSMUSG00000061244	Exoc5	0	1	NA	NA	NA	ENSG00000070367	ENSG00000070367	TRUE
ENSMUSG00000053799	Exoc6	0	1	NA	NA	NA	ENSG00000138190	ENSG00000138190	TRUE
ENSMUSG00000033769	Exoc6b	0	1	NA	NA	NA	ENSG00000144036	ENSG00000144036	TRUE
ENSMUSG00000014303	Glis2	0	1	NA	NA	NA	ENSG00000126603	ENSG00000126603	TRUE
ENSMUSG00000093575	Gm20695	0	1	NA	NA	NA	NA	NA	FALSE
ENSMUSG00000091900	Gm4353	0	1	NA	NA	NA	NA	NA	FALSE
ENSMUSG00000022812	Gsk3b	0	1	NA	NA	NA	ENSG00000082701	ENSG00000082701	TRUE
ENSMUSG00000015656	Hspa8	0	1	NA	NA	NA	ENSG00000109971	ENSG00000109971	TRUE
ENSMUSG00000029104	Htt	0	1	NA	NA	NA	ENSG00000197386	ENSG00000197386	TRUE
ENSMUSG00000050555	Hyls1	0	1	NA	NA	NA	ENSG00000198331	ENSG00000198331	TRUE
ENSMUSG00000025764	Jade1	0	1	NA	NA	NA	ENSG00000077684	ENSG00000077684	TRUE
ENSMUSG00000020668	Kif3c	0	1	NA	NA	NA	ENSG00000084731	ENSG00000084731	TRUE
ENSMUSG00000025245	Lztfl1	0	1	NA	NA	NA	ENSG00000163818	ENSG00000163818	TRUE
ENSMUSG00000027375	Mal	0	1	NA	NA	NA	ENSG00000172005	ENSG00000172005	TRUE
ENSMUSG00000027479	Mapre1	0	1	NA	NA	NA	ENSG00000101367	ENSG00000101367	TRUE
ENSMUSG00000020212	Mdm1	0	1	NA	NA	NA	ENSG00000111554	ENSG00000111554	TRUE
ENSMUSG00000048416	Mlf1	0	1	NA	NA	NA	ENSG00000178053	ENSG00000178053	TRUE
ENSMUSG00000026622	Nek2	0	1	NA	NA	NA	ENSG00000117650	ENSG00000117650	TRUE
ENSMUSG00000021918	Nek4	0	1	NA	NA	NA	ENSG00000114904	ENSG00000114904	TRUE
ENSMUSG00000000120	Ngfr	0	1	NA	NA	NA	ENSG00000064300	ENSG00000064300	TRUE
ENSMUSG00000021068	Nin	0	1	NA	NA	NA	ENSG00000100503	ENSG00000100503	TRUE
ENSMUSG00000068115	Ninl	0	1	NA	NA	NA	ENSG00000101004	ENSG00000101004	TRUE
ENSMUSG00000041138	Nme8	0	1	NA	NA	NA	ENSG00000086288	ENSG00000086288	TRUE
ENSMUSG00000001855	Nup214	0	1	NA	NA	NA	ENSG00000126883	ENSG00000126883	TRUE
ENSMUSG00000026999	Nup35	0	1	NA	NA	NA	ENSG00000163002	ENSG00000163002	TRUE
ENSMUSG00000035351	Nup37	0	1	NA	NA	NA	ENSG00000075188	ENSG00000075188	TRUE
ENSMUSG00000043858	Nup62	0	1	NA	NA	NA	0	0	FALSE
ENSMUSG00000032939	Nup93	0	1	NA	NA	NA	ENSG00000102900	ENSG00000102900	TRUE
ENSMUSG00000028587	Orc1	0	1	NA	NA	NA	ENSG00000085840	ENSG00000085840	TRUE
ENSMUSG00000025812	Pard3	0	1	NA	NA	NA	ENSG00000148498	ENSG00000148498	TRUE
ENSMUSG00000005699	Pard6a	0	1	NA	NA	NA	ENSG00000102981	ENSG00000102981	TRUE
ENSMUSG00000026239	Pde6d	0	1	NA	NA	NA	ENSG00000156973	ENSG00000156973	TRUE
ENSMUSG00000022064	Pibf1	0	1	NA	NA	NA	ENSG00000083535	ENSG00000083535	TRUE
ENSMUSG00000030867	Plk1	0	1	NA	NA	NA	ENSG00000166851	ENSG00000166851	TRUE
ENSMUSG00000037251	Pomk	0	1	NA	NA	NA	ENSG00000185900	ENSG00000185900	TRUE
ENSMUSG00000004771	Rab11a	0	1	NA	NA	NA	ENSG00000103769	ENSG00000103769	TRUE
ENSMUSG00000037098	Rab11fip3	0	1	NA	NA	NA	ENSG00000090565	ENSG00000090565	TRUE
ENSMUSG00000029430	Ran	0	1	NA	NA	NA	ENSG00000132341	ENSG00000132341	TRUE
ENSMUSG00000005732	Ranbp1	0	1	NA	NA	NA	ENSG00000099901	ENSG00000099901	TRUE
ENSMUSG00000073471	Rsph3a	0	1	NA	NA	NA	ENSG00000130363	ENSG00000130363	TRUE
ENSMUSG00000023806	Rsph3b	0	1	NA	NA	NA	ENSG00000130363	ENSG00000130363	TRUE
ENSMUSG00000027959	Sass6	0	1	NA	NA	NA	ENSG00000156876	ENSG00000156876	TRUE
ENSMUSG00000026504	Sdccag8	0	1	NA	NA	NA	ENSG00000054282	ENSG00000054282	TRUE
ENSMUSG00000002633	Shh	0	1	NA	NA	NA	ENSG00000164690	ENSG00000164690	TRUE
ENSMUSG00000027273	Snap25	0	1	NA	NA	NA	ENSG00000132639	ENSG00000132639	TRUE
ENSMUSG00000037708	Spag6l	0	1	NA	NA	NA	ENSG00000077327	ENSG00000077327	TRUE
ENSMUSG00000021007	Spata7	0	1	NA	NA	NA	ENSG00000042317	ENSG00000042317	TRUE
ENSMUSG00000028718	Stil	0	1	NA	NA	NA	ENSG00000123473	ENSG00000123473	TRUE
ENSMUSG00000001630	Stk38l	0	1	NA	NA	NA	ENSG00000211455	ENSG00000211455	TRUE
ENSMUSG00000041488	Stx3	0	1	NA	NA	NA	ENSG00000166900	ENSG00000166900	TRUE
ENSMUSG00000063450	Syne2	0	1	NA	NA	NA	ENSG00000054654	ENSG00000054654	TRUE
ENSMUSG00000039179	Tekt5	0	1	NA	NA	NA	ENSG00000153060	ENSG00000153060	TRUE
ENSMUSG00000009470	Tnpo1	0	1	NA	NA	NA	ENSG00000083312	ENSG00000083312	TRUE
ENSMUSG00000008813	Tppp2	0	1	NA	NA	NA	ENSG00000179636	ENSG00000179636	TRUE
ENSMUSG00000000374	Trappc10	0	1	NA	NA	NA	ENSG00000160218	ENSG00000160218	TRUE
ENSMUSG00000028847	Trappc3	0	1	NA	NA	NA	ENSG00000054116	ENSG00000054116	TRUE
ENSMUSG00000047921	Trappc9	0	1	NA	NA	NA	ENSG00000167632	ENSG00000167632	TRUE
ENSMUSG00000051675	Trim32	0	1	NA	NA	NA	ENSG00000119401	ENSG00000119401	TRUE
ENSMUSG00000021188	Trip11	0	1	NA	NA	NA	ENSG00000100815	ENSG00000100815	TRUE
ENSMUSG00000090100	Ttbk2	0	1	NA	NA	NA	ENSG00000128881	ENSG00000128881	TRUE
ENSMUSG00000040219	Ttc12	0	1	NA	NA	NA	ENSG00000149292	ENSG00000149292	TRUE
ENSMUSG00000037101	Ttc29	0	1	NA	NA	NA	ENSG00000137473	ENSG00000137473	TRUE
ENSMUSG00000038379	Ttk	0	1	NA	NA	NA	ENSG00000112742	ENSG00000112742	TRUE
ENSMUSG00000072235	Tuba1a	0	1	NA	NA	NA	ENSG00000167552	ENSG00000167552	TRUE
ENSMUSG00000043091	Tuba1c	0	1	NA	NA	NA	ENSG00000167553	ENSG00000167553	TRUE
ENSMUSG00000026202	Tuba4a	0	1	NA	NA	NA	ENSG00000127824	ENSG00000127824	TRUE
ENSMUSG00000058672	Tubb2a	0	1	NA	NA	NA	ENSG00000137267	ENSG00000137267	TRUE
ENSMUSG00000045136	Tubb2b	0	1	NA	NA	NA	ENSG00000137285	ENSG00000137285	TRUE
ENSMUSG00000019845	Tube1	0	1	NA	NA	NA	ENSG00000074935	ENSG00000074935	TRUE
ENSMUSG00000025474	Tubgcp2	0	1	NA	NA	NA	ENSG00000130640	ENSG00000130640	TRUE
ENSMUSG00000000759	Tubgcp3	0	1	NA	NA	NA	ENSG00000126216	ENSG00000126216	TRUE
ENSMUSG00000027263	Tubgcp4	0	1	NA	NA	NA	ENSG00000137822	ENSG00000137822	TRUE
ENSMUSG00000051786	Tubgcp6	0	1	NA	NA	NA	ENSG00000128159	ENSG00000128159	TRUE
ENSMUSG00000045288	Ush1g	0	1	NA	NA	NA	ENSG00000182040	ENSG00000182040	TRUE
ENSMUSG00000008892	Vdac3	0	1	NA	NA	NA	ENSG00000078668	ENSG00000078668	TRUE
ENSMUSG00000075053	Vdac3-ps1	0	1	NA	NA	NA	NA	NA	FALSE
ENSMUSG00000035126	Wdr78	0	1	NA	NA	NA	ENSG00000152763	ENSG00000152763	TRUE
ENSMUSG00000022401	Xpnpep3	0	1	NA	NA	NA	ENSG00000196236	ENSG00000196236	TRUE
ENSMUSG00000045333	Zfp423	0	1	NA	NA	NA	ENSG00000102935	ENSG00000102935	TRUE
ENSMUSG00000003354	Ccdc65	0	0	PMIDs: 24094744; 24745522; 24152136; 23991085	NA	NA	ENSG00000139537	ENSG00000139537	TRUE
ENSMUSG00000024206	Rfx2	0	0	PMIDs: 22227339; 22233545; 24424412; 25419512	NA	NA	ENSG00000087903	ENSG00000087903	TRUE
ENSMUSG00000037617	Spag1	0	0	PMID: 24055112	NA	NA	ENSG00000104450	ENSG00000104450	TRUE

## Sheet: horani
Gene name	Locus	OMIM	ChlamydomonasÂ orthologue	location	gene_id	ensembl_gene_id	in_e75_annotation
DNAH5	Chromosome 5	603335	ODA2/Cre11.g476050	Outer dynein arm truncation	1767	ENSG00000039139	TRUE
TXNDC3	Chromosome 7	607421	FAP67/Cre12.g558700	Outer dynein arm truncation	51314	ENSG00000086288	TRUE
DNAI1	Chromosome 9	604366	ODA9/DIC1/cre12.g536550	Outer dynein arm truncation	27019	ENSG00000122735	TRUE
DNAI2	Chromosome 17	605483	DIC2/Cre12.g506000	Outer dynein arm truncation	64446	ENSG00000171595	TRUE
DNAL1	Chromosome 14	610062	DIC1/Cre12.g536550	Outer dynein arm truncation	83544	ENSG00000119661	TRUE
CCDC114	Chromosome 19	615038	DCC2/Cre16.g666150	Outer dynein arm truncation	93233	ENSG00000105479	TRUE
ARMC4	Chromosome 10	615408	â€“	Outer dynein arm truncation	55130	ENSG00000169126	TRUE
CCDC151	Chromosome 19	615956	ODA10/Cre08.g361200	Outer dynein arm truncation	115948	ENSG00000198003	TRUE
CCDC103	Chromosome 17	614677	CCDC103/PR46/Cre06.g253404	Outer dynein arm defect	388389	ENSG00000167131	TRUE
LRRC6	Chromosome 8	614677	MOT48/Cre17.g739850	Outer and inner dynein arm truncation	23639	ENSG00000129295	TRUE
HEATR2	Chromosome 7	614864	HTR2/Cre09.g395500	Outer and inner dynein arm truncation	54919	ENSG00000164818	TRUE
DYX1C1	Chromosome 15	608706	Dyx1C1/Cre11.g467560	Outer and inner dynein arm truncation	161582	ENSG00000256061	TRUE
DNAAF1	Chromosome 16	613190	ODA7/DNAAF1/Cre01.g029150	Outer and inner dynein arm truncation	123872	ENSG00000154099	TRUE
DNAAF3	Chromosome 19	614566	PF22/DNAAF3/Cre01.g001657	Outer and inner dynein arm truncation	352909	ENSG00000167646	TRUE
DNAAF2	Chromosome 14	612517	PF13/DNAAF2/Cre09.g411400	Outer and inner dynein arm truncation	55172	ENSG00000165506	TRUE
SPAG1	Chromosome 8	603395	--	Outer and inner dynein arm truncation	6674	ENSG00000104450	TRUE
C21orf59	Chromosome 21	615494	FBB18/Cre16.g688450	Outer and inner dynein arm truncation	56683	ENSG00000159079	TRUE
ZMYND10	Chromosome 3	607070	ZMYND10/cre08.g358750	Outer and inner dynein arm truncation	51364	ENSG00000004838	TRUE
HYDIN	Chromosome 16	610812	Hydin/Cre01.g025400	Central apparatus defect	54768	ENSG00000157423	TRUE
RSPH4A	Chromosome 6	612647	RSP4/PF1/Cre05.g242500	Central apparatus defect	345895	ENSG00000111834	TRUE
RSPH9	Chromosome 6	612648	RSP9/PF17/Cre07.g330200	Radial spoke defects	221421	ENSG00000172426	TRUE
RSPH1	Chromosome 21	609314	RSP1/Cre03.g201900	Radial spoke defects	89765	ENSG00000160188	TRUE
CCDC164	Chromosome 2	615288	DRC1/Cre13.g607750	Nexin-dynein regulatory complex defect	92749	ENSG00000157856	TRUE
CCDC39	Chromosome 3	613798	PF8/Cre17.g701250	Variable axonemal disorganization	339829	ENSG00000145075	TRUE
CCDC40	Chromosome 17	613799	PF7/Cre17.g698353	Variable axonemal disorganization	55036	ENSG00000141519	TRUE
CCNO	Chromosome 5	607752	â€“	Rare cilia	10309	ENSG00000152669	TRUE
MCIDAS	Chromosome 5	614086	â€“	Rare cilia	345643	ENSG00000234602	TRUE
DNAH11	Chromosome 7	603339	ODA4/Cre09.g403800	Normal axonemal ultrastructure	8701	ENSG00000105877	TRUE
CCDC65	Chromosome 12	611088	DRC2/Cre13.g607750	Normal axonemal ultrastructure	85478	ENSG00000139537	TRUE

## Sheet: hoh
Gene.Name	Gene.Symbol	Accession	M = log2 fold change	adj.P.Val	table	source	X8	mouse_gene_id	human_ensembl	ensembl_gene_id	in_e75_annotation
RIKEN cDNA 1110049B09 gene	1110049B09Rik	XM_126902	3.3929	0.0201026	Table S1. Subtracted ALI+4 Transcriptome	hoh 2012	cilia	68764	ENSG00000128536	ENSG00000128536	TRUE
RIKEN cDNA 1190002A17 gene	1190002A17Rik	XM_130050	4.84326	0.00959373	Table S1. Subtracted ALI+4 Transcriptome	hoh 2012	cilia	68870	ENSG00000165695	ENSG00000165695	TRUE
RIKEN cDNA 1190002A17 gene	1190002A17Rik	XM_130050	3.79329	0.044175	Table S2. Subtracted ALI+12 Transcriptome	hoh 2012	cilia	68870	ENSG00000165695	ENSG00000165695	TRUE
RIKEN cDNA 1200014M14 gene	1200014M14Rik	NM_026173	3.98394	0.0360405	Table S1. Subtracted ALI+4 Transcriptome	hoh 2012	cilia	67463	ENSG00000152359	ENSG00000152359	TRUE
RIKEN cDNA 1500015O10 gene	1500015O10Rik	NM_024283	3.47388	0.0191532	Table S1. Subtracted ALI+4 Transcriptome	hoh 2012	cilia	78896	ENSG00000119147	ENSG00000119147	TRUE
RIKEN cDNA 1500031L02 gene	1500031L02Rik	NM_025892	2.98974	0.0287066	Table S1. Subtracted ALI+4 Transcriptome	hoh 2012	cilia	66994	ENSG00000174007	ENSG00000174007	TRUE
RIKEN cDNA 1700001C02 gene	1700001C02Rik	NM_029285	3.80512	0.0164274	Table S1. Subtracted ALI+4 Transcriptome	hoh 2012	cilia	75434	ENSG00000173557	ENSG00000173557	TRUE
RIKEN cDNA 1700001L19 gene	1700001L19Rik	XM_127414	5.05307	0.00582312	Table S1. Subtracted ALI+4 Transcriptome	hoh 2012	cilia	69315	ENSG00000215217	ENSG00000215217	TRUE
RIKEN cDNA 1700001O22 gene	1700001O22Rik	NM_198000	2.16493	0.0376479	Table S1. Subtracted ALI+4 Transcriptome	hoh 2012	cilia	73598	ENSG00000179058	ENSG00000179058	TRUE
RIKEN cDNA 1700010I14 gene	1700010I14Rik	NM_025851	3.83003	0.00562364	Table S1. Subtracted ALI+4 Transcriptome	hoh 2012	cilia	66931	ENSG00000112539	ENSG00000112539	TRUE
RIKEN cDNA 1700013F07 gene	1700013F07Rik	XM_131080	6.06241	0.00404085	Table S1. Subtracted ALI+4 Transcriptome	hoh 2012	cilia	75504	ENSG00000179902	ENSG00000179902	TRUE
RIKEN cDNA 1700019L03 (c9orf117)	1700019L03Rik	XM_484987	4.75238	0.00569561	Table S1. Subtracted ALI+4 Transcriptome	hoh 2012	cilia	227736	ENSG00000160401	ENSG00000160401	TRUE
RIKEN cDNA 1700024G13 gene	1700024G13Rik	XM_147820	3.87631	0.00497144	Table S1. Subtracted ALI+4 Transcriptome	hoh 2012	cilia	67085	ENSG00000178645	ENSG00000178645	TRUE
RIKEN cDNA 1700025K23 gene	1700025K23Rik	NM_183254	3.39342	0.0344052	Table S1. Subtracted ALI+4 Transcriptome	hoh 2012	cilia	66337	ENSG00000203778	ENSG00000203778	TRUE
RIKEN cDNA 1700026D08 gene	1700026D08Rik	NM_029335	4.34199	0.00898519	Table S1. Subtracted ALI+4 Transcriptome	hoh 2012	cilia	75556	ENSG00000156206	ENSG00000156206	TRUE
RIKEN cDNA 1700026D08 gene	1700026D08Rik	NM_029335	4.66586	0.00343301	Table S2. Subtracted ALI+12 Transcriptome	hoh 2012	cilia	75556	ENSG00000156206	ENSG00000156206	TRUE
RIKEN cDNA 1700026L06 gene	1700026L06Rik	XM_130129	5.24971	0.00859276	Table S1. Subtracted ALI+4 Transcriptome	hoh 2012	cilia	69987	ENSG00000165698	ENSG00000165698	TRUE
RIKEN cDNA 1700026L06 gene	1700026L06Rik	XM_130129	5.02414	0.00115397	Table S2. Subtracted ALI+12 Transcriptome	hoh 2012	cilia	69987	ENSG00000165698	ENSG00000165698	TRUE
RIKEN cDNA 1700028P14 gene	1700028P14Rik	NM_026188	5.9338	0.00226213	Table S1. Subtracted ALI+4 Transcriptome	hoh 2012	cilia	67483	ENSG00000204711	ENSG00000204711	TRUE
RIKEN cDNA 1700028P14 gene	1700028P14Rik	NM_026188	4.38088	0.00861549	Table S2. Subtracted ALI+12 Transcriptome	hoh 2012	cilia	67483	ENSG00000204711	ENSG00000204711	TRUE
RIKEN cDNA 1700029J07 gene	1700029J07Rik	XM_134156	4.14655	0.0164701	Table S1. Subtracted ALI+4 Transcriptome	hoh 2012	cilia	69479	ENSG00000205129	ENSG00000205129	TRUE
RIKEN cDNA 1700040L02 gene	1700040L02Rik	NM_028491	3.57172	0.0113096	Table S1. Subtracted ALI+4 Transcriptome	hoh 2012	cilia	73287	ENSG00000183346	ENSG00000183346	TRUE
RIKEN cDNA 1700054N08 gene	1700054N08Rik	XM_134542	2.63943	0.0485921	Table S1. Subtracted ALI+4 Transcriptome	hoh 2012	cilia	73420	ENSG00000154429	ENSG00000154429	TRUE
RIKEN cDNA 1700088E04 gene	1700088E04Rik	NM_138581	3.84062	0.0153233	Table S1. Subtracted ALI+4 Transcriptome	hoh 2012	cilia	27660	ENSG00000128346	ENSG00000128346	TRUE
RIKEN cDNA 1810048J11 gene	1810048J11Rik	NM_026327	2.11982	0.0490531	Table S1. Subtracted ALI+4 Transcriptome	hoh 2012	cilia	67708	ENSG00000126773	ENSG00000126773	TRUE
RIKEN cDNA 2010300C02 gene	2010300C02Rik	XM_129808	3.81295	0.0297816	Table S1. Subtracted ALI+4 Transcriptome	hoh 2012	cilia	72097	ENSG00000196872	ENSG00000196872	TRUE
RIKEN cDNA 2010300C02 gene	2010300C02Rik	XM_129808	4.47846	0.0065951	Table S2. Subtracted ALI+12 Transcriptome	hoh 2012	cilia	72097	ENSG00000196872	ENSG00000196872	TRUE
RIKEN cDNA 2210011C24 gene	2210011C24Rik	XM_356097	2.28044	0.0439848	Table S1. Subtracted ALI+4 Transcriptome	hoh 2012	cilia	70134	ENSG00000141854	ENSG00000141854	TRUE
RIKEN cDNA 2210404O07 gene	2210404O07Rik	XM_125703	2.59743	0.0493632	Table S1. Subtracted ALI+4 Transcriptome	hoh 2012	cilia	72273	ENSG00000095932	ENSG00000095932	TRUE
RIKEN cDNA 2310007L24 gene	2310007L24Rik	XM_126508	3.04094	0.0355804	Table S1. Subtracted ALI+4 Transcriptome	hoh 2012	cilia	75573	ENSG00000224383	ENSG00000224383	TRUE
RIKEN cDNA 2310044G17 gene	2310044G17Rik	NM_173735	3.07173	0.01878	Table S1. Subtracted ALI+4 Transcriptome	hoh 2012	cilia	217732	ENSG00000198894	ENSG00000198894	TRUE
RIKEN cDNA 2410004P03 gene	2410004P03Rik	XM_126830	2.76903	0.0179815	Table S1. Subtracted ALI+4 Transcriptome	hoh 2012	cilia	73667	ENSG00000150873	ENSG00000150873	TRUE
RIKEN cDNA 2410089E03 gene	2410089E03Rik	XM_127911	2.81869	0.0406605	Table S1. Subtracted ALI+4 Transcriptome	hoh 2012	cilia	73692	ENSG00000197603	ENSG00000197603	TRUE
RIKEN cDNA 2700049A03 gene	2700049A03Rik	XM_126944	3.14093	0.0105217	Table S1. Subtracted ALI+4 Transcriptome	hoh 2012	cilia	76967	ENSG00000100578	ENSG00000100578	TRUE
RIKEN cDNA 4430402I18 gene	4430402I18Rik	NM_198651	3.2847	0.0164253	Table S1. Subtracted ALI+4 Transcriptome	hoh 2012	cilia	381218	ENSG00000106686	ENSG00000106686	TRUE
RIKEN cDNA 4732415M23 gene	4732415M23Rik	NM_177279	2.1998	0.0495855	Table S1. Subtracted ALI+4 Transcriptome	hoh 2012	cilia	320869	ENSG00000167523	ENSG00000167523	TRUE
RIKEN cDNA 4733401H18 gene	4733401H18Rik	NM_023247	2.81726	0.0418351	Table S1. Subtracted ALI+4 Transcriptome	hoh 2012	cilia	66706	ENSG00000178057	ENSG00000178057	TRUE
RIKEN cDNA 4833427G06 gene	4833427G06Rik	NM_177702	5.60649	0.00654243	Table S1. Subtracted ALI+4 Transcriptome	hoh 2012	cilia	235345	ENSG00000183644	ENSG00000183644	TRUE
RIKEN cDNA 4833427G06 gene	4833427G06Rik	NM_177702	4.32995	0.0094609	Table S2. Subtracted ALI+12 Transcriptome	hoh 2012	cilia	235345	ENSG00000183644	ENSG00000183644	TRUE
RIKEN cDNA 4921536K21 gene	4921536K21Rik	NM_026150	2.94065	0.0164701	Table S1. Subtracted ALI+4 Transcriptome	hoh 2012	cilia	67430	ENSG00000187658	ENSG00000187658	TRUE
RIKEN cDNA 4930402H24 gene	4930402H24Rik	NM_029432	2.42081	0.0277162	Table S1. Subtracted ALI+4 Transcriptome	hoh 2012	cilia	228602	ENSG00000088854	ENSG00000088854	TRUE
RIKEN cDNA 4930402H24 gene	4930402H24Rik	NM_029432	2.34387	0.030706	Table S1. Subtracted ALI+4 Transcriptome	hoh 2012	cilia	228602	ENSG00000088854	ENSG00000088854	TRUE
RIKEN cDNA 4930452B06 gene	4930452B06Rik	NM_028934	3.78145	0.00569561	Table S1. Subtracted ALI+4 Transcriptome	hoh 2012	cilia	74430	ENSG00000163689	ENSG00000163689	TRUE
RIKEN cDNA 4930505A04 gene	4930505A04Rik	XM_126074	2.16418	0.0378587	Table S1. Subtracted ALI+4 Transcriptome	hoh 2012	cilia	75087	ENSG00000177994	ENSG00000177994	TRUE
RIKEN cDNA 4930534B04 gene	4930534B04Rik	NM_181815	2.83992	0.0162827	Table S1. Subtracted ALI+4 Transcriptome	hoh 2012	cilia	75216	ENSG00000100629	ENSG00000100629	TRUE
RIKEN cDNA 4930562D19 gene	4930562D19Rik	NM_177616	2.88399	0.0355311	Table S1. Subtracted ALI+4 Transcriptome	hoh 2012	cilia	216516	ENSG00000187860	ENSG00000187860	TRUE
RIKEN cDNA 4931429I11 gene	4931429I11Rik	AK016487	3.15405	0.0458353	Table S1. Subtracted ALI+4 Transcriptome	hoh 2012	cilia	70989	ENSG00000109944	ENSG00000109944	TRUE
RIKEN cDNA 4932411E22 gene	4932411E22Rik	NM_172534	3.86746	0.0131338	Table S1. Subtracted ALI+4 Transcriptome	hoh 2012	cilia	382543	ENSG00000153930	ENSG00000153930	TRUE
RIKEN cDNA 4932417I16 gene	4932417I16Rik	XM_134593	2.74569	0.0149669	Table S1. Subtracted ALI+4 Transcriptome	hoh 2012	cilia	234740	ENSG00000205084	ENSG00000205084	TRUE
NA	4932425I24Rik	XM_489540	5.84326	2.45e-05	Table S2. Subtracted ALI+12 Transcriptome	hoh 2012	cilia	320214	ENSG00000183833	ENSG00000183833	TRUE
RIKEN cDNA 4933404M02 gene	4933404M02Rik	NM_025744	4.14275	0.0430909	Table S1. Subtracted ALI+4 Transcriptome	hoh 2012	cilia	66748	ENSG00000204334	ENSG00000204334	TRUE
RIKEN cDNA 4933425L03 gene	4933425L03Rik	XM_484121	2.28518	0.0371759	Table S1. Subtracted ALI+4 Transcriptome	hoh 2012	cilia	71169	ENSG00000151779	ENSG00000151779	TRUE
RIKEN cDNA 4933427D14 gene	4933427D14Rik	NM_028963	2.77501	0.0202605	Table S1. Subtracted ALI+4 Transcriptome	hoh 2012	cilia	74477	ENSG00000198920	ENSG00000198920	TRUE
RIKEN cDNA 4933434I06 gene	4933434I06Rik	XM_283704	4.82357	0.0328906	Table S1. Subtracted ALI+4 Transcriptome	hoh 2012	cilia	71233	ENSG00000151023	ENSG00000151023	TRUE
RIKEN cDNA 4933434I06 gene	4933434I06Rik	XM_283704	4.20256	0.014093	Table S2. Subtracted ALI+12 Transcriptome	hoh 2012	cilia	71233	ENSG00000151023	ENSG00000151023	TRUE
RIKEN cDNA 5133400G04 gene	5133400G04Rik	NM_027733	3.9932	0.0062518	Table S1. Subtracted ALI+4 Transcriptome	hoh 2012	cilia	71242	ENSG00000170469	ENSG00000170469	TRUE
RIKEN cDNA 5133400G04 gene	5133400G04Rik	NM_027733	3.86577	0.0308734	Table S1. Subtracted ALI+4 Transcriptome	hoh 2012	cilia	71242	ENSG00000170469	ENSG00000170469	TRUE
RIKEN cDNA 5330431N19 gene	5330431N19Rik	NM_172639	3.19519	0.0394374	Table S1. Subtracted ALI+4 Transcriptome	hoh 2012	cilia	226162	ENSG00000166171	ENSG00000166171	TRUE
RIKEN cDNA 5730419I09 gene	5730419I09Rik	NM_029081	3.04811	0.0164701	Table S1. Subtracted ALI+4 Transcriptome	hoh 2012	cilia	74741	ENSG00000111731	ENSG00000111731	TRUE
RIKEN cDNA 5830433M19 gene	5830433M19Rik	NM_026368	2.52847	0.0237192	Table S1. Subtracted ALI+4 Transcriptome	hoh 2012	cilia	67770	ENSG00000120159	ENSG00000120159	TRUE
RIKEN cDNA 6330503K22 gene	6330503K22Rik	NM_182995	3.75899	0.0159754	Table S1. Subtracted ALI+4 Transcriptome	hoh 2012	cilia	101565	ENSG00000103540	ENSG00000103540	TRUE
RIKEN cDNA 6330514A18 gene	6330514A18Rik	NM_183152	2.8336	0.0404604	Table S1. Subtracted ALI+4 Transcriptome	hoh 2012	cilia	216166	ENSG00000185988	ENSG00000185988	TRUE
RIKEN cDNA 6430537H07 gene	6430537H07Rik	NM_178689	3.77959	0.00655746	Table S1. Subtracted ALI+4 Transcriptome	hoh 2012	cilia	226265	ENSG00000188316	ENSG00000188316	TRUE
RIKEN cDNA 6820408C15 gene	6820408C15Rik	NM_177656	3.77121	0.0269333	Table S1. Subtracted ALI+4 Transcriptome	hoh 2012	cilia	228778	ENSG00000196476	ENSG00000196476	TRUE
RIKEN cDNA 6820408C15 gene	6820408C15Rik	NM_177656	3.73954	0.049668	Table S2. Subtracted ALI+12 Transcriptome	hoh 2012	cilia	228778	ENSG00000196476	ENSG00000196476	TRUE
RIKEN cDNA 9230110C19 gene	9230110C19Rik	NM_199017	4.02978	0.00631355	Table S1. Subtracted ALI+4 Transcriptome	hoh 2012	cilia	234912	ENSG00000137691	ENSG00000137691	TRUE
RIKEN cDNA 9530077C05 gene	9530077C05Rik	NM_026739	3.74518	0.00887501	Table S1. Subtracted ALI+4 Transcriptome	hoh 2012	cilia	68283	ENSG00000164542	ENSG00000164542	TRUE
RIKEN cDNA A330021E22 gene	A330021E22Rik	NM_172447	5.8683	0.00373697	Table S1. Subtracted ALI+4 Transcriptome	hoh 2012	cilia	207686	ENSG00000105792	ENSG00000105792	TRUE
RIKEN cDNA A330021E22 gene	A330021E22Rik	NM_172447	5.31648	0.00661823	Table S1. Subtracted ALI+4 Transcriptome	hoh 2012	cilia	207686	ENSG00000105792	ENSG00000105792	TRUE
RIKEN cDNA A330021E22 gene	A330021E22Rik	NM_172447	5.80525	2.48e-05	Table S2. Subtracted ALI+12 Transcriptome	hoh 2012	cilia	207686	ENSG00000105792	ENSG00000105792	TRUE
RIKEN cDNA A330021E22 gene	A330021E22Rik	NM_172447	4.83754	0.00195369	Table S2. Subtracted ALI+12 Transcriptome	hoh 2012	cilia	207686	ENSG00000105792	ENSG00000105792	TRUE
RIKEN cDNA A430083B19 gene	A430083B19Rik	NM_177624	3.8433	0.0108358	Table S1. Subtracted ALI+4 Transcriptome	hoh 2012	cilia	218739	ENSG00000188817	ENSG00000188817	TRUE
AMY-1-associating protein expressed in testis 1	Aat1	XM_489540	6.72798	0.00610495	Table S1. Subtracted ALI+4 Transcriptome	hoh 2012	cilia	320214	ENSG00000183833	ENSG00000183833	TRUE
ATP-binding cassette, sub-family B (MDR/TAP), member 6	Abcb6	NM_023732	2.89233	0.0312322	Table S1. Subtracted ALI+4 Transcriptome	hoh 2012	cilia	74104	ENSG00000115657	ENSG00000115657	TRUE
abhydrolase domain containing 3	Abhd3	NM_134130	2.93345	0.0104693	Table S1. Subtracted ALI+4 Transcriptome	hoh 2012	cilia	106861	ENSG00000158201	ENSG00000158201	TRUE
acyl-CoA thioesterase 1	Acot1	NM_012006	3.58884	0.00749463	Table S1. Subtracted ALI+4 Transcriptome	hoh 2012	cilia	26897	ENSG00000184227	ENSG00000184227	TRUE
acyl-Coenzyme A oxidase 2, branched chain	Acox2	NM_053115	3.72038	0.0372203	Table S1. Subtracted ALI+4 Transcriptome	hoh 2012	cilia	93732	ENSG00000168306	ENSG00000168306	TRUE
acid phosphatase-like 2	Acpl2	NM_153420	2.24113	0.0490531	Table S1. Subtracted ALI+4 Transcriptome	hoh 2012	cilia	235534	ENSG00000155893	ENSG00000155893	TRUE
acyl-CoA synthetase long-chain family member 3	Acsl3	XM_129894	2.42454	0.0353846	Table S1. Subtracted ALI+4 Transcriptome	hoh 2012	cilia	74205	ENSG00000123983	ENSG00000123983	TRUE
acylphosphatase 1, erythrocyte (common) type	Acyp1	NM_025421	3.63191	0.00569561	Table S1. Subtracted ALI+4 Transcriptome	hoh 2012	cilia	66204	ENSG00000119640	ENSG00000119640	TRUE
adenylate cyclase activating polypeptide 1 receptor 1	Adcyap1r1	NM_007407	2.36547	0.0391815	Table S1. Subtracted ALI+4 Transcriptome	hoh 2012	cilia	11517	ENSG00000078549	ENSG00000078549	TRUE
anterior gradient homolog 3	Agr3	NM_207531	6.5634	0.00226213	Table S1. Subtracted ALI+4 Transcriptome	hoh 2012	cilia	403205	ENSG00000173467	ENSG00000173467	TRUE
anterior gradient homlog 3 (Xenopus laevis)	Agr3	NM_207531	5.70964	3.73e-05	Table S2. Subtracted ALI+12 Transcriptome	hoh 2012	cilia	403205	ENSG00000173467	ENSG00000173467	TRUE
adenylate kinase 1	Ak1	NM_021515	3.00196	0.024425	Table S1. Subtracted ALI+4 Transcriptome	hoh 2012	cilia	11636	ENSG00000106992	ENSG00000106992	TRUE
aldehyde dehydrogenase 3 family, member B1	Aldh3b1	NM_026316	4.44611	0.0106809	Table S1. Subtracted ALI+4 Transcriptome	hoh 2012	cilia	67689	ENSG00000006534	ENSG00000006534	TRUE
aldehyde dehydrogenase 3 family, member B1	Aldh3b1	NM_026316	2.51708	0.0378587	Table S1. Subtracted ALI+4 Transcriptome	hoh 2012	cilia	67689	ENSG00000006534	ENSG00000006534	TRUE
aldehyde dehydrogenase 3 family, member B1	Aldh3b1	NM_026316	4.26809	0.0115673	Table S2. Subtracted ALI+12 Transcriptome	hoh 2012	cilia	67689	ENSG00000006534	ENSG00000006534	TRUE
Alstrom syndrome 1 homolog (human)	Alms1	NM_145223	3.30717	0.0111699	Table S1. Subtracted ALI+4 Transcriptome	hoh 2012	cilia	236266	ENSG00000116127	ENSG00000116127	TRUE
amyotrophic lateral sclerosis 2 (juvenile) chromosome region, candidate 12 (human)	Als2cr12	NM_175370	2.87538	0.0372855	Table S1. Subtracted ALI+4 Transcriptome	hoh 2012	cilia	108812	ENSG00000155749	ENSG00000155749	TRUE
ankyrin repeat domain 13 family, member D	Ankrd13d	NM_026720	3.22091	0.00655746	Table S1. Subtracted ALI+4 Transcriptome	hoh 2012	cilia	68423	ENSG00000172932	ENSG00000172932	TRUE
ankyrin repeat domain 32	Ankrd32	NM_134071	2.79407	0.0202758	Table S1. Subtracted ALI+4 Transcriptome	hoh 2012	cilia	105377	ENSG00000133302	ENSG00000133302	TRUE
ankyrin repeat domain 42	Ankrd42	NM_028665	3.5533	0.0214427	Table S1. Subtracted ALI+4 Transcriptome	hoh 2012	cilia	73845	ENSG00000137494	ENSG00000137494	TRUE
ankyrin repeat domain 54	Ankrd54	NM_144849	3.19706	0.00996944	Table S1. Subtracted ALI+4 Transcriptome	hoh 2012	cilia	223690	ENSG00000100124	ENSG00000100124	TRUE
AN1, ubiquitin-like, homolog (Xenopus laevis)	Anubl1	XM_132758	3.51898	0.00661823	Table S1. Subtracted ALI+4 Transcriptome	hoh 2012	cilia	67492	ENSG00000172671	ENSG00000172671	TRUE
adaptor-related protein complex 3, mu 2 subunit	Ap3m2	NM_029505	2.90476	0.0319494	Table S1. Subtracted ALI+4 Transcriptome	hoh 2012	cilia	64933	ENSG00000070718	ENSG00000070718	TRUE
anterior pharynx defective 1b homolog (C. elegans)	Aph1b	NM_177583	2.40042	0.0443721	Table S1. Subtracted ALI+4 Transcriptome	hoh 2012	cilia	208117	ENSG00000138613	ENSG00000138613	TRUE
activity regulated cytoskeletal-associated protein	Arc	NM_018790	2.43015	0.0388604	Table S1. Subtracted ALI+4 Transcriptome	hoh 2012	cilia	11838	ENSG00000198576	ENSG00000198576	TRUE
Rho GTPase activating protein 11A	Arhgap11a	NM_181416	3.95114	0.0255971	Table S1. Subtracted ALI+4 Transcriptome	hoh 2012	cilia	228482	ENSG00000198826	ENSG00000198826	TRUE
Rho GTPase activating protein 11A	Arhgap11a	NM_181416	3.52327	0.00959373	Table S1. Subtracted ALI+4 Transcriptome	hoh 2012	cilia	228482	ENSG00000198826	ENSG00000198826	TRUE
Rho GTPase activating protein 18	Arhgap18	NM_176837	3.27761	0.0117413	Table S1. Subtracted ALI+4 Transcriptome	hoh 2012	cilia	73910	ENSG00000146376	ENSG00000146376	TRUE
Rho GTPase activating protein 24	Arhgap24	NM_029270	2.51872	0.0439848	Table S1. Subtracted ALI+4 Transcriptome	hoh 2012	cilia	231532	ENSG00000138639	ENSG00000138639	TRUE
Rho GDP dissociation inhibitor (GDI) gamma	Arhgdig	NM_008113	3.90071	0.0105217	Table S1. Subtracted ALI+4 Transcriptome	hoh 2012	cilia	14570	ENSG00000242173	ENSG00000242173	TRUE
Rho GDP dissociation inhibitor (GDI) gamma	Arhgdig	NM_008113	3.85059	0.0387404	Table S2. Subtracted ALI+12 Transcriptome	hoh 2012	cilia	14570	ENSG00000242173	ENSG00000242173	TRUE
ADP-ribosylation factor-like 6	Arl6	NM_019665	3.11347	0.0174386	Table S1. Subtracted ALI+4 Transcriptome	hoh 2012	cilia	56297	ENSG00000113966	ENSG00000113966	TRUE
armadillo repeat containing 3	Armc3	XM_130012	4.15807	0.0185891	Table S1. Subtracted ALI+4 Transcriptome	hoh 2012	cilia	70882	ENSG00000165309	ENSG00000165309	TRUE
ATM interactor	Atmin	NM_177700	2.46268	0.0410069	Table S1. Subtracted ALI+4 Transcriptome	hoh 2012	cilia	234776	ENSG00000166454	ENSG00000166454	TRUE
ATP synthase, H+ transporting, mitochondrial F0 complex, subunit s	Atp5s	NM_026536	2.39918	0.0338297	Table S1. Subtracted ALI+4 Transcriptome	hoh 2012	cilia	68055	ENSG00000125375	ENSG00000125375	TRUE
ATPase, H+ transporting, lysosomal V0 subunit E2	Atp6v0e2	NM_133764	2.47337	0.0475631	Table S1. Subtracted ALI+4 Transcriptome	hoh 2012	cilia	76252	ENSG00000171130	ENSG00000171130	TRUE
expressed sequence AU021034	AU021034	NM_177629	2.48596	0.0326573	Table S1. Subtracted ALI+4 Transcriptome	hoh 2012	cilia	219170	ENSG00000179813	ENSG00000179813	TRUE
expressed sequence AV249152	AV249152	NM_145425	2.50955	0.0372071	Table S1. Subtracted ALI+4 Transcriptome	hoh 2012	cilia	216560	ENSG00000143951	ENSG00000143951	TRUE
RIKEN cDNA B230396O12 gene	B230396O12Rik	NM_172878	3.03113	0.00696001	Table S1. Subtracted ALI+4 Transcriptome	hoh 2012	cilia	242800	ENSG00000215912	ENSG00000215912	TRUE
Bardet-Biedl syndrome 4 (human)	Bbs4	NM_175325	2.80572	0.0147473	Table S1. Subtracted ALI+4 Transcriptome	hoh 2012	cilia	102774	ENSG00000140463	ENSG00000140463	TRUE
Bardet-Biedl syndrome 5 (human)	Bbs5	NM_028284	4.13634	0.00497144	Table S1. Subtracted ALI+4 Transcriptome	hoh 2012	cilia	72569	ENSG00000163093	ENSG00000163093	TRUE
Bardet-Biedl syndrome 7 (human)	Bbs7	NM_027810	3.5868	0.00569561	Table S1. Subtracted ALI+4 Transcriptome	hoh 2012	cilia	71492	ENSG00000138686	ENSG00000138686	TRUE
Bardet-Biedl syndrome 9 (human)	Bbs9	NM_181316	4.43109	0.00536725	Table S1. Subtracted ALI+4 Transcriptome	hoh 2012	cilia	319845	ENSG00000122507	ENSG00000122507	TRUE
cDNA sequence BC029214	BC029214	NM_153557	3.09425	0.0102922	Table S1. Subtracted ALI+4 Transcriptome	hoh 2012	cilia	227622	ENSG00000148362	ENSG00000148362	TRUE
breast carcinoma amplified sequence 1	Bcas1	NM_029815	4.56225	0.00562364	Table S1. Subtracted ALI+4 Transcriptome	hoh 2012	cilia	76960	ENSG00000064787	ENSG00000064787	TRUE
BCL2-like 12 (proline rich)	Bcl2l12	NM_029410	2.69685	0.0495541	Table S1. Subtracted ALI+4 Transcriptome	hoh 2012	cilia	75736	ENSG00000126453	ENSG00000126453	TRUE
brain expressed gene 1	Bex1	NM_009052	2.38717	0.0378587	Table S1. Subtracted ALI+4 Transcriptome	hoh 2012	cilia	19716	ENSG00000184515	ENSG00000184515	TRUE
brain expressed gene 1	Bex1	NM_009052	2.29224	0.0480846	Table S1. Subtracted ALI+4 Transcriptome	hoh 2012	cilia	19716	ENSG00000184515	ENSG00000184515	TRUE
bromodomain, testis-specific	Brdt	NM_054054	2.49212	0.0495855	Table S1. Subtracted ALI+4 Transcriptome	hoh 2012	cilia	114642	ENSG00000137948	ENSG00000137948	TRUE
BTB (POZ) domain containing 10	Btbd10	NM_133700	2.28444	0.0343802	Table S1. Subtracted ALI+4 Transcriptome	hoh 2012	cilia	68815	ENSG00000148925	ENSG00000148925	TRUE
B-cell translocation gene 4	Btg4	NM_019493	3.09284	0.00996944	Table S1. Subtracted ALI+4 Transcriptome	hoh 2012	cilia	56057	ENSG00000137707	ENSG00000137707	TRUE
C2 calcium-dependent domain containing 2-like	C2cd2l	XM_134795	3.13657	0.0189863	Table S1. Subtracted ALI+4 Transcriptome	hoh 2012	cilia	71764	ENSG00000172375	ENSG00000172375	TRUE
complement component 8, gamma polypeptide	C8g	XM_130127	3.27305	0.0121994	Table S1. Subtracted ALI+4 Transcriptome	hoh 2012	cilia	69379	ENSG00000176919	ENSG00000176919	TRUE
calcium channel, voltage-dependent, T type, alpha 1H subunit	Cacna1h	NM_021415	4.80586	0.003227	Table S1. Subtracted ALI+4 Transcriptome	hoh 2012	cilia	58226	ENSG00000196557	ENSG00000196557	TRUE
calcium channel, voltage-dependent, T type, alpha 1H subunit	Cacna1h	NM_021415	4.19403	0.0142078	Table S2. Subtracted ALI+12 Transcriptome	hoh 2012	cilia	58226	ENSG00000196557	ENSG00000196557	TRUE
cell adhesion molecule 1	Cadm1	NM_018770	3.48799	0.0152647	Table S1. Subtracted ALI+4 Transcriptome	hoh 2012	cilia	54725	ENSG00000182985	ENSG00000182985	TRUE
cell adhesion molecule 1	Cadm1	NM_018770	2.66852	0.0151023	Table S1. Subtracted ALI+4 Transcriptome	hoh 2012	cilia	54725	ENSG00000182985	ENSG00000182985	TRUE
calmodulin-like 4	Calml4	NM_138304	5.40992	0.00610495	Table S1. Subtracted ALI+4 Transcriptome	hoh 2012	cilia	75600	ENSG00000129007	ENSG00000129007	TRUE
calmodulin-like 4	Calml4	NM_138304	5.23757	0.000445871	Table S2. Subtracted ALI+12 Transcriptome	hoh 2012	cilia	75600	ENSG00000129007	ENSG00000129007	TRUE
calreticulin 3	Calr3	NM_028500	2.93443	0.0161284	Table S1. Subtracted ALI+4 Transcriptome	hoh 2012	cilia	73316	ENSG00000269058	ENSG00000269058	TRUE
calreticulin 3	Calr3	NM_029782	2.46131	0.0376537	Table S1. Subtracted ALI+4 Transcriptome	hoh 2012	cilia	73316	ENSG00000269058	ENSG00000269058	TRUE
calpain 10	Capn10	NM_011796	2.67333	0.0225431	Table S1. Subtracted ALI+4 Transcriptome	hoh 2012	cilia	23830	ENSG00000142330	ENSG00000142330	TRUE
cancer susceptibility candidate 1	Casc1	NM_177222	4.50862	0.0148789	Table S1. Subtracted ALI+4 Transcriptome	hoh 2012	cilia	320662	ENSG00000118307	ENSG00000118307	TRUE
cancer susceptibility candidate 4	Casc4	NM_177054	2.80668	0.0312322	Table S1. Subtracted ALI+4 Transcriptome	hoh 2012	cilia	319996	ENSG00000166734	ENSG00000166734	TRUE
chibby homolog 1 (Drosophila)	Cby1	NM_028634	3.43315	0.0185426	Table S1. Subtracted ALI+4 Transcriptome	hoh 2012	cilia	73739	ENSG00000100211	ENSG00000100211	TRUE
chibby homolog 1 (Drosophila)	Cby1	NM_028634	2.78277	0.0334328	Table S1. Subtracted ALI+4 Transcriptome	hoh 2012	cilia	73739	ENSG00000100211	ENSG00000100211	TRUE
coiled-coil and C2 domain containing 2A	Cc2d2a	NM_172274	3.29922	0.00770571	Table S1. Subtracted ALI+4 Transcriptome	hoh 2012	cilia	231214	ENSG00000048342	ENSG00000048342	TRUE
coiled-coil domain containing 103	Ccdc103	XM_126497	2.71519	0.0461118	Table S1. Subtracted ALI+4 Transcriptome	hoh 2012	cilia	73293	ENSG00000167131	ENSG00000167131	TRUE
coiled-coil domain containing 104	Ccdc104	NM_025740	2.72035	0.0186436	Table S1. Subtracted ALI+4 Transcriptome	hoh 2012	cilia	216618	ENSG00000163001	ENSG00000163001	TRUE
coiled-coil domain containing 11	Ccdc11	XM_128864	4.32939	0.00569561	Table S1. Subtracted ALI+4 Transcriptome	hoh 2012	cilia	74453	ENSG00000172361	ENSG00000172361	TRUE
coiled-coil domain containing 113	Ccdc113	NM_172914	4.53354	0.0290836	Table S1. Subtracted ALI+4 Transcriptome	hoh 2012	cilia	244608	ENSG00000103021	ENSG00000103021	TRUE
coiled-coil domain containing 114	Ccdc114	XM_133435	3.62377	0.00661823	Table S1. Subtracted ALI+4 Transcriptome	hoh 2012	cilia	211535	ENSG00000105479	ENSG00000105479	TRUE
coiled-coil domain containing 14	Ccdc14	NM_172824	3.62728	0.0180413	Table S1. Subtracted ALI+4 Transcriptome	hoh 2012	cilia	239839	ENSG00000175455	ENSG00000175455	TRUE
coiled-coil domain containing 15	Ccdc15	XM_146705	3.43354	0.00730308	Table S1. Subtracted ALI+4 Transcriptome	hoh 2012	cilia	245902	ENSG00000149548	ENSG00000149548	TRUE
coiled-coil domain containing 150	Ccdc150	XM_129746	3.15413	0.00777849	Table S1. Subtracted ALI+4 Transcriptome	hoh 2012	cilia	78016	ENSG00000144395	ENSG00000144395	TRUE
coiled-coil domain containing 151	Ccdc151	XM_134745	4.20665	0.0183978	Table S1. Subtracted ALI+4 Transcriptome	hoh 2012	cilia	77609	ENSG00000198003	ENSG00000198003	TRUE
coiled-coil domain containing 18	Ccdc18	XM_144475	5.12297	0.00568444	Table S1. Subtracted ALI+4 Transcriptome	hoh 2012	cilia	73254	ENSG00000122483	ENSG00000122483	TRUE
coiled-coil domain containing 33	Ccdc33	NM_029212	2.93643	0.0191578	Table S1. Subtracted ALI+4 Transcriptome	hoh 2012	cilia	382077	ENSG00000140481	ENSG00000140481	TRUE
coiled-coil domain containing 34	Ccdc34	NM_026613	2.80778	0.036284	Table S1. Subtracted ALI+4 Transcriptome	hoh 2012	cilia	68201	ENSG00000109881	ENSG00000109881	TRUE
coiled-coil domain containing 39	Ccdc39	NM_026222	6.15111	0.00249212	Table S1. Subtracted ALI+4 Transcriptome	hoh 2012	cilia	51938	ENSG00000145075	ENSG00000145075	TRUE
coiled-coil domain containing 39	Ccdc39	NM_026222	6.09306	0.00249212	Table S1. Subtracted ALI+4 Transcriptome	hoh 2012	cilia	51938	ENSG00000145075	ENSG00000145075	TRUE
coiled-coil domain containing 39	Ccdc39	NM_026222	4.90281	0.00147859	Table S2. Subtracted ALI+12 Transcriptome	hoh 2012	cilia	51938	ENSG00000145075	ENSG00000145075	TRUE
coiled-coil domain containing 39	Ccdc39	NM_026222	4.3135	0.00978917	Table S2. Subtracted ALI+12 Transcriptome	hoh 2012	cilia	51938	ENSG00000145075	ENSG00000145075	TRUE
coiled-coil domain containing 40	Ccdc40	NM_175430	3.26622	0.00750675	Table S1. Subtracted ALI+4 Transcriptome	hoh 2012	cilia	207607	ENSG00000141519	ENSG00000141519	TRUE
coiled-coil domain containing 41	Ccdc41	NM_029852	4.52708	0.00637422	Table S1. Subtracted ALI+4 Transcriptome	hoh 2012	cilia	77048	ENSG00000173588	ENSG00000173588	TRUE
coiled-coil domain containing 41	Ccdc41	NM_029852	4.6054	0.00437302	Table S2. Subtracted ALI+12 Transcriptome	hoh 2012	cilia	77048	ENSG00000173588	ENSG00000173588	TRUE
coiled-coil domain containing 45	Ccdc45	NM_177088	3.16496	0.00804479	Table S1. Subtracted ALI+4 Transcriptome	hoh 2012	cilia	320162	ENSG00000258890	ENSG00000258890	TRUE
coiled-coil domain containing 57	Ccdc57	XM_126681	2.44922	0.0352428	Table S1. Subtracted ALI+4 Transcriptome	hoh 2012	cilia	71276	ENSG00000176155	ENSG00000176155	TRUE
coiled-coil domain containing 64	Ccdc64	XM_132372	2.4328	0.0400361	Table S1. Subtracted ALI+4 Transcriptome	hoh 2012	cilia	75665	ENSG00000135127	ENSG00000135127	TRUE
coiled-coil domain containing 65	Ccdc65	NM_153518	3.5733	0.0108358	Table S1. Subtracted ALI+4 Transcriptome	hoh 2012	cilia	105833	ENSG00000139537	ENSG00000139537	TRUE
coiled-coil domain containing 77	Ccdc77	NM_026028	2.18547	0.0458244	Table S1. Subtracted ALI+4 Transcriptome	hoh 2012	cilia	67200	ENSG00000120647	ENSG00000120647	TRUE
coiled-coil domain containing 81	Ccdc81	XM_133659	4.91514	0.00226213	Table S1. Subtracted ALI+4 Transcriptome	hoh 2012	cilia	70884	ENSG00000149201	ENSG00000149201	TRUE
coiled-coil domain containing 87	Ccdc87	NM_207268	3.30011	0.0105217	Table S1. Subtracted ALI+4 Transcriptome	hoh 2012	cilia	399599	ENSG00000182791	ENSG00000182791	TRUE
coiled-coil domain containing 89	Ccdc89	XM_133591	4.32025	0.00497144	Table S1. Subtracted ALI+4 Transcriptome	hoh 2012	cilia	70054	ENSG00000179071	ENSG00000179071	TRUE
coiled-coil domain containing 92	Ccdc92	NM_144819	2.99039	0.015018	Table S1. Subtracted ALI+4 Transcriptome	hoh 2012	cilia	215707	ENSG00000119242	ENSG00000119242	TRUE
coiled-coil domain containing 92	Ccdc92	NM_144819	2.88914	0.0202605	Table S1. Subtracted ALI+4 Transcriptome	hoh 2012	cilia	215707	ENSG00000119242	ENSG00000119242	TRUE
coiled-coil domain containing 96	Ccdc96	NM_025725	4.22011	0.00582433	Table S1. Subtracted ALI+4 Transcriptome	hoh 2012	cilia	66717	ENSG00000173013	ENSG00000173013	TRUE
coiled-coil alpha-helical rod protein 1	Cchcr1	NM_146248	2.59757	0.0245926	Table S1. Subtracted ALI+4 Transcriptome	hoh 2012	cilia	240084	ENSG00000204536	ENSG00000204536	TRUE
cholecystokinin B receptor	Cckbr	NM_007627	2.60872	0.0319179	Table S1. Subtracted ALI+4 Transcriptome	hoh 2012	cilia	12426	ENSG00000110148	ENSG00000110148	TRUE
cyclin A1	Ccna1	NM_007628	5.20525	0.00424027	Table S1. Subtracted ALI+4 Transcriptome	hoh 2012	cilia	12427	ENSG00000133101	ENSG00000133101	TRUE
cyclin O	Ccno	XM_127523	4.30856	0.0367465	Table S1. Subtracted ALI+4 Transcriptome	hoh 2012	cilia	218630	ENSG00000152669	ENSG00000152669	TRUE
cyclin O	Ccno	XM_127523	4.77816	0.00236411	Table S2. Subtracted ALI+12 Transcriptome	hoh 2012	cilia	218630	ENSG00000152669	ENSG00000152669	TRUE
CD36 antigen	Cd36	NM_007643	4.15285	0.0151669	Table S2. Subtracted ALI+12 Transcriptome	hoh 2012	cilia	12491	ENSG00000135218	ENSG00000135218	TRUE
CD82 antigen	Cd82	NM_007656	2.7293	0.0265442	Table S1. Subtracted ALI+4 Transcriptome	hoh 2012	cilia	12521	ENSG00000085117	ENSG00000085117	TRUE
CDC23 (cell division cycle 23, yeast, homolog)	Cdc23	NM_178347	2.49314	0.0261867	Table S1. Subtracted ALI+4 Transcriptome	hoh 2012	cilia	52563	ENSG00000094880	ENSG00000094880	TRUE
cadherin 11	Cdh11	NM_009866	7.213	3.66e-09	Table S2. Subtracted ALI+12 Transcriptome	hoh 2012	cilia	12552	ENSG00000140937	ENSG00000140937	TRUE
cadherin-like 26	Cdh26	NM_198656	3.51927	0.00664735	Table S1. Subtracted ALI+4 Transcriptome	hoh 2012	cilia	381409	ENSG00000124215	ENSG00000124215	TRUE
cyclin-dependent kinase-like 1 (CDC2-related kinase)	Cdkl1	NM_183294	3.91901	0.00569561	Table S1. Subtracted ALI+4 Transcriptome	hoh 2012	cilia	71091	ENSG00000100490	ENSG00000100490	TRUE
cyclin-dependent kinase-like 2 (CDC2-related kinase)	Cdkl2	NM_016912	4.09362	0.0118384	Table S1. Subtracted ALI+4 Transcriptome	hoh 2012	cilia	53886	ENSG00000138769	ENSG00000138769	TRUE
cyclin-dependent kinase-like 2 (CDC2-related kinase)	Cdkl2	NM_016912	3.9331	0.00569561	Table S1. Subtracted ALI+4 Transcriptome	hoh 2012	cilia	53886	ENSG00000138769	ENSG00000138769	TRUE
centromere protein J	Cenpj	XM_127861	3.68431	0.00744383	Table S1. Subtracted ALI+4 Transcriptome	hoh 2012	cilia	219103	ENSG00000151849	ENSG00000151849	TRUE
centrosomal protein 120	Cep120	NM_178686	3.72006	0.00887501	Table S1. Subtracted ALI+4 Transcriptome	hoh 2012	cilia	225523	ENSG00000168944	ENSG00000168944	TRUE
centrosomal protein 135	Cep135	NM_199032	3.73153	0.0207762	Table S1. Subtracted ALI+4 Transcriptome	hoh 2012	cilia	381644	ENSG00000174799	ENSG00000174799	TRUE
centrosomal protein 152	Cep152	XM_130551	3.8497	0.0102922	Table S1. Subtracted ALI+4 Transcriptome	hoh 2012	cilia	99100	ENSG00000103995	ENSG00000103995	TRUE
centrosomal protein 55	Cep55	NM_028760	2.94713	0.0439848	Table S1. Subtracted ALI+4 Transcriptome	hoh 2012	cilia	74107	ENSG00000138180	ENSG00000138180	TRUE
centrosomal protein 63	Cep63	AK076549	2.7313	0.0213497	Table S1. Subtracted ALI+4 Transcriptome	hoh 2012	cilia	28135	ENSG00000182923	ENSG00000182923	TRUE
centrosomal protein 76	Cep76	XM_129027	3.61415	0.00887501	Table S1. Subtracted ALI+4 Transcriptome	hoh 2012	cilia	225659	ENSG00000101624	ENSG00000101624	TRUE
centrosomal protein 78	Cep78	NM_198019	4.15085	0.00972445	Table S1. Subtracted ALI+4 Transcriptome	hoh 2012	cilia	208518	ENSG00000148019	ENSG00000148019	TRUE
centrosomal protein 97	Cep97	NM_028815	4.01594	0.00723899	Table S1. Subtracted ALI+4 Transcriptome	hoh 2012	cilia	74201	ENSG00000182504	ENSG00000182504	TRUE
centrosomal protein 97	Cep97	NM_028815	2.51563	0.0424862	Table S1. Subtracted ALI+4 Transcriptome	hoh 2012	cilia	74201	ENSG00000182504	ENSG00000182504	TRUE
glycoprotein hormones, alpha subunit	Cga	NM_009889	3.06444	0.0352178	Table S1. Subtracted ALI+4 Transcriptome	hoh 2012	cilia	12640	ENSG00000135346	ENSG00000135346	TRUE
coiled-coil-helix-coiled-coil-helix domain containing 6	Chchd6	NM_025351	3.34271	0.0124324	Table S1. Subtracted ALI+4 Transcriptome	hoh 2012	cilia	66098	ENSG00000159685	ENSG00000159685	TRUE
cytoskeleton associated protein 2-like	Ckap2l	NM_181589	3.72037	0.0122741	Table S1. Subtracted ALI+4 Transcriptome	hoh 2012	cilia	70466	ENSG00000169607	ENSG00000169607	TRUE
creatine kinase, brain	Ckb	NM_021273	5.13816	0.00226213	Table S1. Subtracted ALI+4 Transcriptome	hoh 2012	cilia	12709	ENSG00000166165	ENSG00000166165	TRUE
creatine kinase, brain	Ckb	NM_021273	4.9911	0.00115397	Table S2. Subtracted ALI+12 Transcriptome	hoh 2012	cilia	12709	ENSG00000166165	ENSG00000166165	TRUE
chemokine-like factor	Cklf	NM_029295	3.71258	0.0318293	Table S1. Subtracted ALI+4 Transcriptome	hoh 2012	cilia	75458	ENSG00000217555	ENSG00000217555	TRUE
CDC28 protein kinase regulatory subunit 2	Cks2	NM_025415	3.22081	0.0161691	Table S1. Subtracted ALI+4 Transcriptome	hoh 2012	cilia	66197	ENSG00000123975	ENSG00000123975	TRUE
chloride channel calcium activated 3	Clca3	NM_017474	2.49121	0.0451684	Table S1. Subtracted ALI+4 Transcriptome	hoh 2012	cilia	23844	ENSG00000016490	ENSG00000016490	TRUE
cytidine monophosphate (UMP-CMP) kinase 2, mitochondrial	Cmpk2	NM_020557	5.83088	0.00249212	Table S1. Subtracted ALI+4 Transcriptome	hoh 2012	cilia	22169	ENSG00000134326	ENSG00000134326	TRUE
cytidine monophosphate (UMP-CMP) kinase 2, mitochondrial	Cmpk2	NM_020557	4.09852	0.0180395	Table S2. Subtracted ALI+12 Transcriptome	hoh 2012	cilia	22169	ENSG00000134326	ENSG00000134326	TRUE
Coenzyme A synthase	Coasy	NM_027896	2.41914	0.0235269	Table S1. Subtracted ALI+4 Transcriptome	hoh 2012	cilia	71743	ENSG00000068120	ENSG00000068120	TRUE
cytochrome c oxidase subunit VIIb	Cox7b	NM_025379	3.30633	0.0391815	Table S1. Subtracted ALI+4 Transcriptome	hoh 2012	cilia	66142	ENSG00000131174	ENSG00000131174	TRUE
cysteine-rich protein 3	Crip3	NM_053250	2.62808	0.0336354	Table S1. Subtracted ALI+4 Transcriptome	hoh 2012	cilia	114570	ENSG00000146215	ENSG00000146215	TRUE
cryptochrome 2 (photolyase-like)	Cry2	NM_009963	2.28162	0.0450207	Table S1. Subtracted ALI+4 Transcriptome	hoh 2012	cilia	12953	ENSG00000121671	ENSG00000121671	TRUE
crystallin, alpha A	Cryaa	NM_013501	3.02823	0.00655746	Table S1. Subtracted ALI+4 Transcriptome	hoh 2012	cilia	12954	ENSG00000160202	ENSG00000160202	TRUE
cold shock domain containing C2, RNA binding	Csdc2	NM_145473	3.21242	0.0113793	Table S1. Subtracted ALI+4 Transcriptome	hoh 2012	cilia	105859	ENSG00000172346	ENSG00000172346	TRUE
cortexin 1	Ctxn1	NM_183315	3.17867	0.0389564	Table S1. Subtracted ALI+4 Transcriptome	hoh 2012	cilia	330695	ENSG00000178531	ENSG00000178531	TRUE
chemokine (C-X-C motif) receptor 4	Cxcr4	NM_009911	3.68849	0.0324277	Table S1. Subtracted ALI+4 Transcriptome	hoh 2012	cilia	12767	ENSG00000121966	ENSG00000121966	TRUE
cytohesin 1 interacting protein	Cytip	NM_139200	3.82607	0.0406106	Table S2. Subtracted ALI+12 Transcriptome	hoh 2012	cilia	227929	ENSG00000115165	ENSG00000115165	TRUE
DNA segment, human D4S114	D0H4S114	NM_053078	3.6163	0.0231902	Table S1. Subtracted ALI+4 Transcriptome	hoh 2012	cilia	27528	ENSG00000134986	ENSG00000134986	TRUE
DNA segment, Chr 15, Wayne State University 169, expressed	D15Wsu169e	NM_198420	4.01195	0.00655746	Table S1. Subtracted ALI+4 Transcriptome	hoh 2012	cilia	223666	ENSG00000147799	ENSG00000147799	TRUE
DNA segment, Chr 2, Wayne State University 81, expressed	D2Wsu81e	NM_172660	2.06304	0.0490531	Table S1. Subtracted ALI+4 Transcriptome	hoh 2012	cilia	227695	ENSG00000198917	ENSG00000198917	TRUE
dihydroxyacetone kinase 2 homolog (yeast)	Dak	NM_145496	2.28822	0.0419608	Table S1. Subtracted ALI+4 Transcriptome	hoh 2012	cilia	225913	ENSG00000149476	ENSG00000149476	TRUE
dysbindin (dystrobrevin binding protein 1) domain containing 1	Dbndd1	NM_028146	3.65196	0.0102617	Table S1. Subtracted ALI+4 Transcriptome	hoh 2012	cilia	72185	ENSG00000003249	ENSG00000003249	TRUE
dimethylarginine dimethylaminohydrolase 1	Ddah1	NM_026993	4.00702	0.0169	Table S1. Subtracted ALI+4 Transcriptome	hoh 2012	cilia	69219	ENSG00000153904	ENSG00000153904	TRUE
dimethylarginine dimethylaminohydrolase 1	Ddah1	NM_026993	3.73627	0.049668	Table S2. Subtracted ALI+12 Transcriptome	hoh 2012	cilia	69219	ENSG00000153904	ENSG00000153904	TRUE
D-aspartate oxidase	Ddo	NM_027442	5.85923	0.0022281	Table S1. Subtracted ALI+4 Transcriptome	hoh 2012	cilia	70503	ENSG00000203797	ENSG00000203797	TRUE
D-aspartate oxidase	Ddo	NM_027442	3.36676	0.00996944	Table S1. Subtracted ALI+4 Transcriptome	hoh 2012	cilia	70503	ENSG00000203797	ENSG00000203797	TRUE
DEAD (Asp-Glu-Ala-Asp) box polypeptide 19b	Ddx19b	NM_172284	2.29614	0.0346322	Table S1. Subtracted ALI+4 Transcriptome	hoh 2012	cilia	234733	ENSG00000157349	ENSG00000157349	TRUE
DEAD (Asp-Glu-Ala-Asp) box polypeptide 20	Ddx20	NM_017397	2.66378	0.0304029	Table S1. Subtracted ALI+4 Transcriptome	hoh 2012	cilia	53975	ENSG00000064703	ENSG00000064703	TRUE
DEAD (Asp-Glu-Ala-Asp) box polypeptide 54	Ddx54	NM_028041	2.44561	0.0451684	Table S1. Subtracted ALI+4 Transcriptome	hoh 2012	cilia	71990	ENSG00000123064	ENSG00000123064	TRUE
DENN/MADD domain containing 5B	Dennd5b	NM_177192	3.60661	0.00681069	Table S1. Subtracted ALI+4 Transcriptome	hoh 2012	cilia	320560	ENSG00000170456	ENSG00000170456	TRUE
dihydrodiol dehydrogenase (dimeric)	Dhdh	NM_027903	2.8033	0.041988	Table S1. Subtracted ALI+4 Transcriptome	hoh 2012	cilia	71755	ENSG00000104808	ENSG00000104808	TRUE
dehydrogenase/reductase (SDR family) member 11	Dhrs11	NM_177564	2.25353	0.0444146	Table S1. Subtracted ALI+4 Transcriptome	hoh 2012	cilia	192970	ENSG00000275397	ENSG00000275397	FALSE
DEAH (Asp-Glu-Ala-His) box polypeptide 40	Dhx40	NM_026191	2.67909	0.0218085	Table S1. Subtracted ALI+4 Transcriptome	hoh 2012	cilia	67487	ENSG00000108406	ENSG00000108406	TRUE
deiodinase, iodothyronine, type I	Dio1	NM_007860	3.06233	0.0203369	Table S1. Subtracted ALI+4 Transcriptome	hoh 2012	cilia	13370	ENSG00000211452	ENSG00000211452	TRUE
doublesex and mab-3 related transcription factor 3	Dmrt3	NM_177360	3.02285	0.0408032	Table S1. Subtracted ALI+4 Transcriptome	hoh 2012	cilia	240590	ENSG00000064218	ENSG00000064218	TRUE
dynein, axonemal, heavy chain 11	Dnahc11	NM_010060	2.44357	0.0376537	Table S1. Subtracted ALI+4 Transcriptome	hoh 2012	cilia	13411	ENSG00000105877	ENSG00000105877	TRUE
dynein, axonemal, heavy chain 2	Dnahc2	NM_177617	6.36378	0.00226213	Table S1. Subtracted ALI+4 Transcriptome	hoh 2012	cilia	327954	ENSG00000183914	ENSG00000183914	TRUE
dynein, axonemal, heavy chain 8	Dnahc8	NM_013811	4.7114	0.00497144	Table S1. Subtracted ALI+4 Transcriptome	hoh 2012	cilia	13417	ENSG00000124721	ENSG00000124721	TRUE
dynein, axonemal, heavy chain 9	Dnahc9	XM_110968	4.55496	0.00661823	Table S1. Subtracted ALI+4 Transcriptome	hoh 2012	cilia	237806	ENSG00000007174	ENSG00000007174	TRUE
dynein, axonemal, intermediate chain 1	Dnaic1	NM_175138	3.6618	0.0102134	Table S1. Subtracted ALI+4 Transcriptome	hoh 2012	cilia	68922	ENSG00000122735	ENSG00000122735	TRUE
DnaJ (Hsp40) related, subfamily B, member 13	Dnajb13	NM_153527	4.02255	0.0229255	Table S1. Subtracted ALI+4 Transcriptome	hoh 2012	cilia	69387	ENSG00000187726	ENSG00000187726	TRUE
DnaJ (Hsp40) homolog, subfamily B, member 2	Dnajb2	NM_020266	2.37542	0.0440826	Table S1. Subtracted ALI+4 Transcriptome	hoh 2012	cilia	56812	ENSG00000135924	ENSG00000135924	TRUE
DnaJ (Hsp40) homolog, subfamily C, member 16	Dnajc16	NM_172338	2.83382	0.0286645	Table S1. Subtracted ALI+4 Transcriptome	hoh 2012	cilia	214063	ENSG00000116138	ENSG00000116138	TRUE
dynein, axonemal, light chain 4	Dnalc4	NM_017470	2.3767	0.0451684	Table S1. Subtracted ALI+4 Transcriptome	hoh 2012	cilia	54152	ENSG00000100246	ENSG00000100246	TRUE
dynein, axonemal, light intermediate polypeptide 1	Dnali1	NM_175223	4.37758	0.0062518	Table S1. Subtracted ALI+4 Transcriptome	hoh 2012	cilia	75563	ENSG00000163879	ENSG00000163879	TRUE
dynein, axonemal, light intermediate polypeptide 1	Dnali1	NM_175223	4.19223	0.0142078	Table S2. Subtracted ALI+12 Transcriptome	hoh 2012	cilia	75563	ENSG00000163879	ENSG00000163879	TRUE
double C2, beta	Doc2b	NM_007873	2.85802	0.0144821	Table S1. Subtracted ALI+4 Transcriptome	hoh 2012	cilia	13447	ENSG00000272636	ENSG00000272636	TRUE
DOM-3 homolog Z (C. elegans)	Dom3z	NM_033613	2.38846	0.0378587	Table S1. Subtracted ALI+4 Transcriptome	hoh 2012	cilia	112403	ENSG00000204348	ENSG00000204348	TRUE
dual specificity phosphatase 18	Dusp18	NM_173745	3.58951	0.00661823	Table S1. Subtracted ALI+4 Transcriptome	hoh 2012	cilia	75219	ENSG00000167065	ENSG00000167065	TRUE
dual specificity phosphatase 18	Dusp18	NM_173745	3.39483	0.0118216	Table S1. Subtracted ALI+4 Transcriptome	hoh 2012	cilia	75219	ENSG00000167065	ENSG00000167065	TRUE
DPY30 domain containing 1	Dydc1	XM_127632	2.62698	0.0405737	Table S1. Subtracted ALI+4 Transcriptome	hoh 2012	cilia	69496	ENSG00000170788	ENSG00000170788	TRUE
DPY30 domain containing 2	Dydc2	XM_127662	5.40435	0.00226213	Table S1. Subtracted ALI+4 Transcriptome	hoh 2012	cilia	71200	ENSG00000133665	ENSG00000133665	TRUE
DPY30 domain containing 2	Dydc2	XM_127662	4.15889	0.0151669	Table S2. Subtracted ALI+12 Transcriptome	hoh 2012	cilia	71200	ENSG00000133665	ENSG00000133665	TRUE
dynein cytoplasmic 2 light intermediate chain 1	Dync2li1	NM_172256	3.27952	0.0125684	Table S1. Subtracted ALI+4 Transcriptome	hoh 2012	cilia	213575	ENSG00000138036	ENSG00000138036	TRUE
dynein cytoplasmic 2 light intermediate chain 1	Dync2li1	NM_172256	3.07917	0.0110064	Table S1. Subtracted ALI+4 Transcriptome	hoh 2012	cilia	213575	ENSG00000138036	ENSG00000138036	TRUE
dual-specificity tyrosine-(Y)-phosphorylation regulated kinase 3	Dyrk3	NM_145508	4.34618	0.00497144	Table S1. Subtracted ALI+4 Transcriptome	hoh 2012	cilia	226419	ENSG00000143479	ENSG00000143479	TRUE
dyslexia susceptibility 1 candidate 1 homolog (human)	Dyx1c1	NM_026314	4.08189	0.00569561	Table S1. Subtracted ALI+4 Transcriptome	hoh 2012	cilia	67685	ENSG00000256061	ENSG00000256061	TRUE
DAZ interacting protein 1-like	Dzip1l	NM_028258	3.51586	0.00655746	Table S1. Subtracted ALI+4 Transcriptome	hoh 2012	cilia	72507	ENSG00000158163	ENSG00000158163	TRUE
RIKEN cDNA E030011K20 gene	E030011K20Rik	XM_149293	4.86469	0.003227	Table S1. Subtracted ALI+4 Transcriptome	hoh 2012	cilia	208613	ENSG00000186329	ENSG00000186329	TRUE
RIKEN cDNA E030011K20 gene	E030011K20Rik	XM_149293	3.78689	0.0444465	Table S2. Subtracted ALI+12 Transcriptome	hoh 2012	cilia	208613	ENSG00000186329	ENSG00000186329	TRUE
RIKEN cDNA E030019B06 gene	E030019B06Rik	XM_133957	3.4338	0.0162182	Table S1. Subtracted ALI+4 Transcriptome	hoh 2012	cilia	212124	ENSG00000171811	ENSG00000171811	TRUE
RIKEN cDNA E130303B06 gene	E130303B06Rik	NM_198299	3.38179	0.0171783	Table S1. Subtracted ALI+4 Transcriptome	hoh 2012	cilia	102124	ENSG00000124074	ENSG00000124074	TRUE
RIKEN cDNA E230019M04 gene	E230019M04Rik	NM_177921	2.9926	0.0164189	Table S1. Subtracted ALI+4 Transcriptome	hoh 2012	cilia	331537	ENSG00000080572	ENSG00000080572	TRUE
E2F transcription factor 7	E2f7	NM_178609	4.30679	0.00655746	Table S1. Subtracted ALI+4 Transcriptome	hoh 2012	cilia	52679	ENSG00000165891	ENSG00000165891	TRUE
EF hand calcium binding domain 1	Efcab1	NM_025769	3.93081	0.00279807	Table S1. Subtracted ALI+4 Transcriptome	hoh 2012	cilia	66793	ENSG00000034239	ENSG00000034239	TRUE
EF hand calcium binding domain 1	Efcab1	NM_025769	3.51116	0.0102401	Table S1. Subtracted ALI+4 Transcriptome	hoh 2012	cilia	66793	ENSG00000034239	ENSG00000034239	TRUE
EF hand domain family, member B	Efhb	NM_172497	3.15525	0.00887501	Table S1. Subtracted ALI+4 Transcriptome	hoh 2012	cilia	211482	ENSG00000163576	ENSG00000163576	TRUE
EF-hand domain (C-terminal) containing 1	Efhc1	XM_129694	4.54162	0.0191532	Table S1. Subtracted ALI+4 Transcriptome	hoh 2012	cilia	71877	ENSG00000096093	ENSG00000096093	TRUE
EF-hand domain (C-terminal) containing 1	Efhc1	XM_129694	4.04079	0.0211763	Table S2. Subtracted ALI+12 Transcriptome	hoh 2012	cilia	71877	ENSG00000096093	ENSG00000096093	TRUE
EF hand domain containing 1	Efhd1	NM_028889	3.49694	0.0426362	Table S1. Subtracted ALI+4 Transcriptome	hoh 2012	cilia	98363	ENSG00000115468	ENSG00000115468	TRUE
EF hand domain containing 1	Efhd1	NM_028889	2.92381	0.0110064	Table S1. Subtracted ALI+4 Transcriptome	hoh 2012	cilia	98363	ENSG00000115468	ENSG00000115468	TRUE
echinoderm microtubule associated protein like 1	Eml1	XM_127139	4.82325	0.0110064	Table S1. Subtracted ALI+4 Transcriptome	hoh 2012	cilia	68519	ENSG00000066629	ENSG00000066629	TRUE
echinoderm microtubule associated protein like 2	Eml2	XM_133217	2.92205	0.0164249	Table S1. Subtracted ALI+4 Transcriptome	hoh 2012	cilia	72205	ENSG00000125746	ENSG00000125746	TRUE
enabled homolog (Drosophila)	Enah	NM_010135	2.44767	0.0245604	Table S1. Subtracted ALI+4 Transcriptome	hoh 2012	cilia	13800	ENSG00000154380	ENSG00000154380	TRUE
enabled homolog (Drosophila)	Enah	NM_010135	2.32994	0.0378587	Table S1. Subtracted ALI+4 Transcriptome	hoh 2012	cilia	13800	ENSG00000154380	ENSG00000154380	TRUE
ectonucleotide pyrophosphatase/phosphodiesterase 4	Enpp4	NM_199016	3.54925	0.0153001	Table S1. Subtracted ALI+4 Transcriptome	hoh 2012	cilia	224794	ENSG00000001561	ENSG00000001561	TRUE
ectonucleoside triphosphate diphosphohydrolase 5	Entpd5	NM_007647	2.52733	0.0299123	Table S1. Subtracted ALI+4 Transcriptome	hoh 2012	cilia	12499	ENSG00000187097	ENSG00000187097	TRUE
exocyst complex component 2	Exoc2	NM_025588	2.68099	0.0320496	Table S1. Subtracted ALI+4 Transcriptome	hoh 2012	cilia	66482	ENSG00000112685	ENSG00000112685	TRUE
coagulation factor II	F2	NM_010168	2.94617	0.0222236	Table S1. Subtracted ALI+4 Transcriptome	hoh 2012	cilia	14061	ENSG00000180210	ENSG00000180210	TRUE
fatty acid amide hydrolase	Faah	NM_010173	2.93176	0.0140393	Table S1. Subtracted ALI+4 Transcriptome	hoh 2012	cilia	14073	ENSG00000117480	ENSG00000117480	TRUE
family with sequence similarity 118, member A	Fam118a	NM_133750	3.61246	0.0105217	Table S1. Subtracted ALI+4 Transcriptome	hoh 2012	cilia	73225	ENSG00000100376	ENSG00000100376	TRUE
family with sequence similarity 122, member A	Fam122a	NM_026520	2.87092	0.0333543	Table S1. Subtracted ALI+4 Transcriptome	hoh 2012	cilia	68034	ENSG00000187866	ENSG00000187866	TRUE
family with sequence similarity 134, member B	Fam134b	NM_025459	2.78751	0.0318005	Table S1. Subtracted ALI+4 Transcriptome	hoh 2012	cilia	66270	ENSG00000154153	ENSG00000154153	TRUE
family with sequence similarity 13, member A	Fam13a	NM_153574	2.88082	0.0186436	Table S1. Subtracted ALI+4 Transcriptome	hoh 2012	cilia	58909	ENSG00000138640	ENSG00000138640	TRUE
family with sequence similarity 149, member A	Fam149a	NM_153535	2.70566	0.0304029	Table S1. Subtracted ALI+4 Transcriptome	hoh 2012	cilia	212326	ENSG00000109794	ENSG00000109794	TRUE
family with sequence similarity 154, member B	Fam154b	NM_177894	3.99005	0.0132391	Table S1. Subtracted ALI+4 Transcriptome	hoh 2012	cilia	330577	ENSG00000188659	ENSG00000188659	TRUE
family with sequence similarity 161, member A	Fam161a	NM_028672	2.32595	0.0430944	Table S1. Subtracted ALI+4 Transcriptome	hoh 2012	cilia	73873	ENSG00000170264	ENSG00000170264	TRUE
family with sequence similarity 161, member B	Fam161b	NM_172581	3.80815	0.0206972	Table S1. Subtracted ALI+4 Transcriptome	hoh 2012	cilia	217705	ENSG00000156050	ENSG00000156050	TRUE
family with sequence similarity 167, member A	Fam167a	NM_177628	3.92433	0.00562364	Table S1. Subtracted ALI+4 Transcriptome	hoh 2012	cilia	219148	ENSG00000154319	ENSG00000154319	TRUE
family with sequence similarity 179, member A	Fam179a	NM_177087	3.27672	0.0306869	Table S1. Subtracted ALI+4 Transcriptome	hoh 2012	cilia	320159	ENSG00000189350	ENSG00000189350	TRUE
family with sequence similarity 81, member A	Fam81a	XM_135000	3.32314	0.0128619	Table S1. Subtracted ALI+4 Transcriptome	hoh 2012	cilia	76886	ENSG00000157470	ENSG00000157470	TRUE
family with sequence similarity 82, member B	Fam82b	NM_025476	2.96796	0.023887	Table S1. Subtracted ALI+4 Transcriptome	hoh 2012	cilia	66302	ENSG00000176623	ENSG00000176623	TRUE
fibronectin type 3 and ankyrin repeat domains 1	Fank1	NM_025850	4.35652	0.00226213	Table S1. Subtracted ALI+4 Transcriptome	hoh 2012	cilia	66930	ENSG00000203780	ENSG00000203780	TRUE
F-box protein 16	Fbxo16	NM_015795	4.02364	0.00249212	Table S1. Subtracted ALI+4 Transcriptome	hoh 2012	cilia	50759	ENSG00000214050	ENSG00000214050	TRUE
F-box protein 36	Fbxo36	NM_025386	3.43725	0.0446711	Table S1. Subtracted ALI+4 Transcriptome	hoh 2012	cilia	66153	ENSG00000153832	ENSG00000153832	TRUE
Fgfr1 oncogene partner	Fgfr1op	NM_201230	2.85326	0.0246973	Table S1. Subtracted ALI+4 Transcriptome	hoh 2012	cilia	75296	ENSG00000213066	ENSG00000213066	TRUE
fibrinogen-like protein 1	Fgl1	NM_145594	3.87297	0.0245604	Table S1. Subtracted ALI+4 Transcriptome	hoh 2012	cilia	234199	ENSG00000104760	ENSG00000104760	TRUE
FH2 domain containing 1	Fhdc1	XM_130991	2.34264	0.0391815	Table S1. Subtracted ALI+4 Transcriptome	hoh 2012	cilia	229474	ENSG00000137460	ENSG00000137460	TRUE
fragile histidine triad gene	Fhit	NM_010210	4.39306	0.00434661	Table S1. Subtracted ALI+4 Transcriptome	hoh 2012	cilia	14198	ENSG00000189283	ENSG00000189283	TRUE
four and a half LIM domains 1	Fhl1	NM_010211	5.03336	0.0149669	Table S1. Subtracted ALI+4 Transcriptome	hoh 2012	cilia	14199	ENSG00000022267	ENSG00000022267	TRUE
four and a half LIM domains 1	Fhl1	NM_010211	5.00264	0.00115397	Table S2. Subtracted ALI+12 Transcriptome	hoh 2012	cilia	14199	ENSG00000022267	ENSG00000022267	TRUE
fidgetin-like 1	Fignl1	NM_021891	2.36893	0.049822	Table S1. Subtracted ALI+4 Transcriptome	hoh 2012	cilia	60530	ENSG00000132436	ENSG00000132436	TRUE
forkhead box A2	Foxa2	NM_010446	3.12427	0.0486083	Table S1. Subtracted ALI+4 Transcriptome	hoh 2012	cilia	15376	ENSG00000125798	ENSG00000125798	TRUE
forkhead box J1	Foxj1	NM_008240	3.47099	0.033385	Table S1. Subtracted ALI+4 Transcriptome	hoh 2012	cilia	15223	ENSG00000129654	ENSG00000129654	TRUE
forkhead box N4	Foxn4	NM_148935	3.25659	0.0405737	Table S1. Subtracted ALI+4 Transcriptome	hoh 2012	cilia	116810	ENSG00000139445	ENSG00000139445	TRUE
fibrous sheath-interacting protein 1	Fsip1	NM_027759	3.17439	0.0102134	Table S1. Subtracted ALI+4 Transcriptome	hoh 2012	cilia	71313	ENSG00000150667	ENSG00000150667	TRUE
frizzled homolog 3 (Drosophila)	Fzd3	NM_021458	2.28488	0.0458353	Table S1. Subtracted ALI+4 Transcriptome	hoh 2012	cilia	14365	ENSG00000104290	ENSG00000104290	TRUE
growth arrest specific 8	Gas8	NM_018855	3.222	0.0113793	Table S1. Subtracted ALI+4 Transcriptome	hoh 2012	cilia	104346	ENSG00000141013	ENSG00000141013	TRUE
opposite strand transcription unit to Stag3	Gats	NM_030719	2.59596	0.0245604	Table S1. Subtracted ALI+4 Transcriptome	hoh 2012	cilia	80909	ENSG00000274070	ENSG00000274070	FALSE
glucosidase beta 2	Gba2	NM_172692	2.4668	0.0304029	Table S1. Subtracted ALI+4 Transcriptome	hoh 2012	cilia	230101	ENSG00000070610	ENSG00000070610	TRUE
glucokinase	Gck	NM_010292	2.74131	0.0323733	Table S1. Subtracted ALI+4 Transcriptome	hoh 2012	cilia	103988	ENSG00000106633	ENSG00000106633	TRUE
glucocorticoid induced transcript 1	Glcci1	NM_133236	4.61429	0.014189	Table S1. Subtracted ALI+4 Transcriptome	hoh 2012	cilia	170772	ENSG00000106415	ENSG00000106415	TRUE
NA	Glcci1	NM_178072	4.37342	0.00861549	Table S2. Subtracted ALI+12 Transcriptome	hoh 2012	cilia	170772	ENSG00000106415	ENSG00000106415	TRUE
glycerol-3-phosphate dehydrogenase 1 (soluble)	Gpd1	NM_010271	2.97605	0.0320496	Table S1. Subtracted ALI+4 Transcriptome	hoh 2012	cilia	14555	ENSG00000167588	ENSG00000167588	TRUE
growth factor receptor bound protein 14	Grb14	NM_016719	3.5961	0.00655746	Table S1. Subtracted ALI+4 Transcriptome	hoh 2012	cilia	50915	ENSG00000115290	ENSG00000115290	TRUE
growth factor receptor bound protein 14	Grb14	NM_016719	2.47826	0.0439848	Table S1. Subtracted ALI+4 Transcriptome	hoh 2012	cilia	50915	ENSG00000115290	ENSG00000115290	TRUE
G protein-coupled receptor kinase 4	Grk4	NM_019497	2.38624	0.0434282	Table S1. Subtracted ALI+4 Transcriptome	hoh 2012	cilia	14772	ENSG00000125388	ENSG00000125388	TRUE
GrpE-like 2, mitochondrial	Grpel2	NM_021296	2.3301	0.0468362	Table S1. Subtracted ALI+4 Transcriptome	hoh 2012	cilia	17714	ENSG00000164284	ENSG00000164284	TRUE
general transcription factor IIA, 1-like	Gtf2a1l	NM_023630	2.77795	0.0254443	Table S1. Subtracted ALI+4 Transcriptome	hoh 2012	cilia	71828	ENSG00000242441	ENSG00000242441	TRUE
huntingtin-associated protein 1	Hap1	NM_010404	2.79974	0.0287066	Table S1. Subtracted ALI+4 Transcriptome	hoh 2012	cilia	15114	ENSG00000173805	ENSG00000173805	TRUE
HEAT repeat containing 5A	Heatr5a	NM_177171	4.312	0.00569561	Table S1. Subtracted ALI+4 Transcriptome	hoh 2012	cilia	320487	ENSG00000129493	ENSG00000129493	TRUE
HEAT repeat containing 5A	Heatr5a	NM_177171	2.41335	0.0454783	Table S1. Subtracted ALI+4 Transcriptome	hoh 2012	cilia	320487	ENSG00000129493	ENSG00000129493	TRUE
HEAT repeat containing 5A	Heatr5a	NM_177171	2.25196	0.0364628	Table S1. Subtracted ALI+4 Transcriptome	hoh 2012	cilia	320487	ENSG00000129493	ENSG00000129493	TRUE
HEAT repeat containing 5A	Heatr5a	NM_177171	2.1257	0.0357872	Table S1. Subtracted ALI+4 Transcriptome	hoh 2012	cilia	320487	ENSG00000129493	ENSG00000129493	TRUE
homeodomain interacting protein kinase 1	Hipk1	NM_010432	3.29857	0.0105217	Table S1. Subtracted ALI+4 Transcriptome	hoh 2012	cilia	15257	ENSG00000163349	ENSG00000163349	TRUE
homeodomain interacting protein kinase 1	Hipk1	AF071071	2.91149	0.0277162	Table S1. Subtracted ALI+4 Transcriptome	hoh 2012	cilia	15257	ENSG00000163349	ENSG00000163349	TRUE
homeodomain interacting protein kinase 3	Hipk3	NM_010434	3.17518	0.00898519	Table S1. Subtracted ALI+4 Transcriptome	hoh 2012	cilia	15259	ENSG00000110422	ENSG00000110422	TRUE
histone cluster 1, H2bc	Hist1h2bc	NM_023422	2.77041	0.0367091	Table S1. Subtracted ALI+4 Transcriptome	hoh 2012	cilia	68024	ENSG00000278588	ENSG00000278588	FALSE
histone cluster 1, H3d	Hist1h3d	NM_178204	2.7535	0.0364521	Table S1. Subtracted ALI+4 Transcriptome	hoh 2012	cilia	319149	ENSG00000275714	ENSG00000275714	FALSE
histone cluster 1, H4h	Hist1h4h	NM_153173	2.61383	0.0334328	Table S1. Subtracted ALI+4 Transcriptome	hoh 2012	cilia	69386	ENSG00000276180	ENSG00000276180	FALSE
histone cluster 1, H4j	Hist1h4j	NM_178210	2.47021	0.0351174	Table S1. Subtracted ALI+4 Transcriptome	hoh 2012	cilia	319159	ENSG00000273542	ENSG00000273542	FALSE
histone cluster 2, H2aa1	Hist2h2aa1	NM_013549	3.72427	0.0121538	Table S1. Subtracted ALI+4 Transcriptome	hoh 2012	cilia	15267	ENSG00000272196	ENSG00000272196	TRUE
histone cluster 2, H2aa1	Hist2h2aa1	NM_013549	2.35484	0.0432547	Table S1. Subtracted ALI+4 Transcriptome	hoh 2012	cilia	15267	ENSG00000272196	ENSG00000272196	TRUE
histone cluster 2, H2aa2	Hist2h2aa2	NM_178212	3.11132	0.0119578	Table S1. Subtracted ALI+4 Transcriptome	hoh 2012	cilia	319192	ENSG00000272196	ENSG00000272196	TRUE
histone cluster 2, H2bb	Hist2h2bb	NM_175666	2.52918	0.0376479	Table S1. Subtracted ALI+4 Transcriptome	hoh 2012	cilia	319189	ENSG00000203814	ENSG00000203814	TRUE
histone cluster 2, H3c2	Hist2h3c2	NM_054045	2.56556	0.0218085	Table S1. Subtracted ALI+4 Transcriptome	hoh 2012	cilia	97114	ENSG00000183598	ENSG00000183598	TRUE
HMG box domain containing 3	Hmgxb3	NM_134134	2.22126	0.0446625	Table S1. Subtracted ALI+4 Transcriptome	hoh 2012	cilia	106894	ENSG00000113716	ENSG00000113716	TRUE
homeodomain leucine zipper-encoding gene	Homez	NM_183174	2.67354	0.023572	Table S1. Subtracted ALI+4 Transcriptome	hoh 2012	cilia	239099	ENSG00000215271	ENSG00000215271	TRUE
homeodomain leucine zipper-encoding gene	Homez	NM_183174	2.40769	0.0355804	Table S1. Subtracted ALI+4 Transcriptome	hoh 2012	cilia	239099	ENSG00000215271	ENSG00000215271	TRUE
homeo box B5	Hoxb5	NM_008268	2.45513	0.0287066	Table S1. Subtracted ALI+4 Transcriptome	hoh 2012	cilia	15413	ENSG00000120075	ENSG00000120075	TRUE
heat shock factor 2	Hsf2	NM_008297	3.01444	0.0164701	Table S1. Subtracted ALI+4 Transcriptome	hoh 2012	cilia	15500	ENSG00000025156	ENSG00000025156	TRUE
heat shock protein family B (small), member 11	Hspb11	XM_204090	3.85549	0.00689334	Table S1. Subtracted ALI+4 Transcriptome	hoh 2012	cilia	72938	ENSG00000081870	ENSG00000081870	TRUE
hydrocephalus inducing	Hydin	NM_172916	4.29938	0.00404085	Table S1. Subtracted ALI+4 Transcriptome	hoh 2012	cilia	244653	ENSG00000157423	ENSG00000157423	TRUE
intraflagellar transport 122 homolog (Chlamydomonas)	Ift122	NM_031177	3.44083	0.00951808	Table S1. Subtracted ALI+4 Transcriptome	hoh 2012	cilia	81896	ENSG00000163913	ENSG00000163913	TRUE
intraflagellar transport 57 homolog (Chlamydomonas)	Ift57	NM_028680	2.92193	0.0227482	Table S1. Subtracted ALI+4 Transcriptome	hoh 2012	cilia	73916	ENSG00000114446	ENSG00000114446	TRUE
intraflagellar transport 74 homolog (Chlamydomonas)	Ift74	NM_026319	3.38542	0.0185891	Table S1. Subtracted ALI+4 Transcriptome	hoh 2012	cilia	67694	ENSG00000096872	ENSG00000096872	TRUE
intraflagellar transport 80 homolog (Chlamydomonas)	Ift80	NM_026641	2.81909	0.046979	Table S1. Subtracted ALI+4 Transcriptome	hoh 2012	cilia	68259	ENSG00000068885	ENSG00000068885	TRUE
intraflagellar transport 81 homolog (Chlamydomonas)	Ift81	NM_009879	3.65669	0.00616684	Table S1. Subtracted ALI+4 Transcriptome	hoh 2012	cilia	12589	ENSG00000122970	ENSG00000122970	TRUE
intraflagellar transport 81 homolog (Chlamydomonas)	Ift81	NM_009879	3.06987	0.036284	Table S1. Subtracted ALI+4 Transcriptome	hoh 2012	cilia	12589	ENSG00000122970	ENSG00000122970	TRUE
intraflagellar transport 88 homolog (Chlamydomonas)	Ift88	NM_009376	2.55082	0.0470224	Table S1. Subtracted ALI+4 Transcriptome	hoh 2012	cilia	21821	ENSG00000032742	ENSG00000032742	TRUE
immunoglobulin superfamily, member 11	Igsf11	NM_170599	3.57949	0.0138532	Table S1. Subtracted ALI+4 Transcriptome	hoh 2012	cilia	207683	ENSG00000144847	ENSG00000144847	TRUE
IQ motif containing E	Iqce	NM_028833	2.89093	0.0149669	Table S1. Subtracted ALI+4 Transcriptome	hoh 2012	cilia	74239	ENSG00000106012	ENSG00000106012	TRUE
IQ motif containing G	Iqcg	NM_178378	2.61974	0.0269333	Table S1. Subtracted ALI+4 Transcriptome	hoh 2012	cilia	69707	ENSG00000114473	ENSG00000114473	TRUE
IQ motif containing H	Iqch	XM_134960	2.93143	0.0105266	Table S1. Subtracted ALI+4 Transcriptome	hoh 2012	cilia	78250	ENSG00000103599	ENSG00000103599	TRUE
interferon regulatory factor 8	Irf8	NM_008320	3.55822	0.00887501	Table S1. Subtracted ALI+4 Transcriptome	hoh 2012	cilia	15900	ENSG00000140968	ENSG00000140968	TRUE
inter-alpha trypsin inhibitor, heavy chain 2	Itih2	NM_010582	3.2271	0.0147473	Table S1. Subtracted ALI+4 Transcriptome	hoh 2012	cilia	16425	ENSG00000151655	ENSG00000151655	TRUE
inositol 1,4,5-trisphosphate 3-kinase A	Itpka	NM_146125	3.04788	0.0464628	Table S1. Subtracted ALI+4 Transcriptome	hoh 2012	cilia	228550	ENSG00000137825	ENSG00000137825	TRUE
iodotyrosine deiodinase	Iyd	NM_027391	2.96952	0.0123432	Table S1. Subtracted ALI+4 Transcriptome	hoh 2012	cilia	70337	ENSG00000009765	ENSG00000009765	TRUE
potassium channel, subfamily K, member 12	Kcnk12	NM_199251	2.85475	0.0131338	Table S1. Subtracted ALI+4 Transcriptome	hoh 2012	cilia	210741	ENSG00000184261	ENSG00000184261	TRUE
potassium large conductance calcium-activated channel, subfamily M, beta member 2	Kcnmb2	NM_028231	3.70779	0.0349183	Table S1. Subtracted ALI+4 Transcriptome	hoh 2012	cilia	72413	ENSG00000197584	ENSG00000197584	TRUE
potassium channel regulator	Kcnrg	NM_206974	4.35927	0.0174212	Table S1. Subtracted ALI+4 Transcriptome	hoh 2012	cilia	328424	ENSG00000198553	ENSG00000198553	TRUE
kinesin family member 27	Kif27	NM_175214	4.78393	0.0024694	Table S1. Subtracted ALI+4 Transcriptome	hoh 2012	cilia	75050	ENSG00000165115	ENSG00000165115	TRUE
kinesin family member 27	Kif27	NM_175214	4.30811	0.003227	Table S1. Subtracted ALI+4 Transcriptome	hoh 2012	cilia	75050	ENSG00000165115	ENSG00000165115	TRUE
kinesin family member 27	Kif27	NM_175214	4.28774	0.0107942	Table S2. Subtracted ALI+12 Transcriptome	hoh 2012	cilia	75050	ENSG00000165115	ENSG00000165115	TRUE
kinesin family member 3A	Kif3a	NM_008443	3.34332	0.00685923	Table S1. Subtracted ALI+4 Transcriptome	hoh 2012	cilia	16568	ENSG00000131437	ENSG00000131437	TRUE
kinesin family member 3A	Kif3a	NM_008443	2.84657	0.0267038	Table S1. Subtracted ALI+4 Transcriptome	hoh 2012	cilia	16568	ENSG00000131437	ENSG00000131437	TRUE
kinesin family member 5C	Kif5c	NM_008449	2.94237	0.0462169	Table S1. Subtracted ALI+4 Transcriptome	hoh 2012	cilia	16574	ENSG00000168280	ENSG00000168280	TRUE
kinesin family member 9	Kif9	NM_010628	4.52694	0.00497144	Table S1. Subtracted ALI+4 Transcriptome	hoh 2012	cilia	16578	ENSG00000088727	ENSG00000088727	TRUE
kinesin-associated protein 3	Kifap3	NM_010629	2.3643	0.0312322	Table S1. Subtracted ALI+4 Transcriptome	hoh 2012	cilia	16579	ENSG00000075945	ENSG00000075945	TRUE
kit oncogene	Kit	NM_021099	3.40481	0.0152745	Table S1. Subtracted ALI+4 Transcriptome	hoh 2012	cilia	16590	ENSG00000157404	ENSG00000157404	TRUE
kelch domain containing 9	Klhdc9	XM_287054	4.89761	0.00226213	Table S1. Subtracted ALI+4 Transcriptome	hoh 2012	cilia	68874	ENSG00000162755	ENSG00000162755	TRUE
kelch domain containing 9	Klhdc9	AK076812	3.50511	0.00770571	Table S1. Subtracted ALI+4 Transcriptome	hoh 2012	cilia	68874	ENSG00000162755	ENSG00000162755	TRUE
kinase non-catalytic C-lobe domain (KIND) containing 1	Kndc1	XM_133920	4.75635	0.00972445	Table S1. Subtracted ALI+4 Transcriptome	hoh 2012	cilia	76484	ENSG00000171798	ENSG00000171798	TRUE
kinase non-catalytic C-lobe domain (KIND) containing 1	Kndc1	XM_133920	3.73214	0.0496964	Table S2. Subtracted ALI+12 Transcriptome	hoh 2012	cilia	76484	ENSG00000171798	ENSG00000171798	TRUE
l(3)mbt-like 2 (Drosophila)	L3mbtl2	NM_145993	2.42215	0.0471285	Table S1. Subtracted ALI+4 Transcriptome	hoh 2012	cilia	214669	ENSG00000100395	ENSG00000100395	TRUE
laminin B1 subunit 1	Lamb1-1	NM_008482	2.40038	0.0495798	Table S1. Subtracted ALI+4 Transcriptome	hoh 2012	cilia	16777	ENSG00000091136	ENSG00000091136	TRUE
ligand dependent nuclear receptor corepressor-like	Lcorl	NM_172153	3.0215	0.0300759	Table S1. Subtracted ALI+4 Transcriptome	hoh 2012	cilia	209707	ENSG00000178177	ENSG00000178177	TRUE
lactate dehydrogenase C	Ldhc	NM_013580	2.89497	0.0107434	Table S1. Subtracted ALI+4 Transcriptome	hoh 2012	cilia	16833	ENSG00000166796	ENSG00000166796	TRUE
lectin, galactoside-binding, soluble, 3 binding protein	Lgals3bp	NM_011150	2.95974	0.0275759	Table S1. Subtracted ALI+4 Transcriptome	hoh 2012	cilia	19039	ENSG00000108679	ENSG00000108679	TRUE
lipoma HMGIC fusion partner-like 2	Lhfpl2	NM_172589	4.67402	0.036284	Table S1. Subtracted ALI+4 Transcriptome	hoh 2012	cilia	218454	ENSG00000145685	ENSG00000145685	TRUE
lipoma HMGIC fusion partner-like 2	Lhfpl2	NM_172589	4.05223	0.0204254	Table S2. Subtracted ALI+12 Transcriptome	hoh 2012	cilia	218454	ENSG00000145685	ENSG00000145685	TRUE
leucine rich repeat and Ig domain containing 1	Lingo1	NM_181074	2.22061	0.0497369	Table S1. Subtracted ALI+4 Transcriptome	hoh 2012	cilia	235402	ENSG00000169783	ENSG00000169783	TRUE
leishmanolysin-like (metallopeptidase M8 family)	Lmln	NM_172823	2.77991	0.0346028	Table S1. Subtracted ALI+4 Transcriptome	hoh 2012	cilia	239833	ENSG00000185621	ENSG00000185621	TRUE
lysophosphatidic acid receptor 3	Lpar3	NM_022983	2.70793	0.0255971	Table S1. Subtracted ALI+4 Transcriptome	hoh 2012	cilia	65086	ENSG00000171517	ENSG00000171517	TRUE
lysophosphatidylglycerol acyltransferase 1	Lpgat1	NM_172266	2.7385	0.0225431	Table S1. Subtracted ALI+4 Transcriptome	hoh 2012	cilia	226856	ENSG00000123684	ENSG00000123684	TRUE
leucine-rich and death domain containing	Lrdd	NM_022654	3.69304	0.00609345	Table S1. Subtracted ALI+4 Transcriptome	hoh 2012	cilia	57913	ENSG00000177595	ENSG00000177595	TRUE
leucine-rich repeats and guanylate kinase domain containing	Lrguk	XM_133060	5.04996	0.00226213	Table S1. Subtracted ALI+4 Transcriptome	hoh 2012	cilia	74354	ENSG00000155530	ENSG00000155530	TRUE
leucine rich repeat containing 18	Lrrc18	NM_026253	4.2667	0.00655746	Table S1. Subtracted ALI+4 Transcriptome	hoh 2012	cilia	67580	ENSG00000165383	ENSG00000165383	TRUE
leucine rich repeat containing 23	Lrrc23	NM_013588	4.12201	0.0169413	Table S2. Subtracted ALI+12 Transcriptome	hoh 2012	cilia	16977	ENSG00000010626	ENSG00000010626	TRUE
leucine rich repeat containing 23	Lrrc23	NM_013588	3.83562	0.0402732	Table S2. Subtracted ALI+12 Transcriptome	hoh 2012	cilia	16977	ENSG00000010626	ENSG00000010626	TRUE
leucine rich repeat containing 34	Lrrc34	XM_487721	6.56922	0.00562364	Table S1. Subtracted ALI+4 Transcriptome	hoh 2012	cilia	71827	ENSG00000171757	ENSG00000171757	TRUE
NA	Lrrc34	XM_487721	4.41918	0.00771933	Table S2. Subtracted ALI+12 Transcriptome	hoh 2012	cilia	71827	ENSG00000171757	ENSG00000171757	TRUE
leucine rich repeat containing 36	Lrrc36	XM_194421	4.12297	0.00249212	Table S1. Subtracted ALI+4 Transcriptome	hoh 2012	cilia	270091	ENSG00000159708	ENSG00000159708	TRUE
leucine rich repeat containing 48	Lrrc48	NM_029044	4.32577	0.0351707	Table S1. Subtracted ALI+4 Transcriptome	hoh 2012	cilia	74665	ENSG00000171962	ENSG00000171962	TRUE
leucine rich repeat containing 48	Lrrc48	NM_029044	3.36356	0.013931	Table S1. Subtracted ALI+4 Transcriptome	hoh 2012	cilia	74665	ENSG00000171962	ENSG00000171962	TRUE
leucine rich repeat containing 48	Lrrc48	NM_029044	4.46343	0.00685829	Table S2. Subtracted ALI+12 Transcriptome	hoh 2012	cilia	74665	ENSG00000171962	ENSG00000171962	TRUE
leucine rich repeat containing 48	Lrrc48	NM_029044	4.05627	0.0204254	Table S2. Subtracted ALI+12 Transcriptome	hoh 2012	cilia	74665	ENSG00000171962	ENSG00000171962	TRUE
leucine rich repeat containing 49	Lrrc49	NM_145616	3.13308	0.0287066	Table S1. Subtracted ALI+4 Transcriptome	hoh 2012	cilia	102747	ENSG00000137821	ENSG00000137821	TRUE
leucine rich repeat containing 50	Lrrc50	NM_026648	4.10814	0.0425314	Table S1. Subtracted ALI+4 Transcriptome	hoh 2012	cilia	68270	ENSG00000154099	ENSG00000154099	TRUE
leucine rich repeat containing 56	Lrrc56	NM_153777	3.26948	0.0118694	Table S1. Subtracted ALI+4 Transcriptome	hoh 2012	cilia	70552	ENSG00000161328	ENSG00000161328	TRUE
leucine rich repeat containing 6 (testis)	Lrrc6	NM_019457	5.98551	0.00374251	Table S1. Subtracted ALI+4 Transcriptome	hoh 2012	cilia	54562	ENSG00000129295	ENSG00000129295	TRUE
leucine rich repeat containing 6 (testis)	Lrrc6	NM_019457	4.17565	0.014759	Table S2. Subtracted ALI+12 Transcriptome	hoh 2012	cilia	54562	ENSG00000129295	ENSG00000129295	TRUE
leucine rich repeat containing 67	Lrrc67	NM_145692	6.01704	0.0022281	Table S1. Subtracted ALI+4 Transcriptome	hoh 2012	cilia	69312	ENSG00000178125	ENSG00000178125	TRUE
leucine rich repeat containing 67	Lrrc67	NM_027033	4.56418	0.00454204	Table S1. Subtracted ALI+4 Transcriptome	hoh 2012	cilia	69312	ENSG00000178125	ENSG00000178125	TRUE
leucine rich repeat containing 67	Lrrc67	NM_145692	3.33623	0.0121538	Table S1. Subtracted ALI+4 Transcriptome	hoh 2012	cilia	69312	ENSG00000178125	ENSG00000178125	TRUE
leucine rich repeat containing 67	Lrrc67	NM_145692	2.12029	0.0474535	Table S1. Subtracted ALI+4 Transcriptome	hoh 2012	cilia	69312	ENSG00000178125	ENSG00000178125	TRUE
leucine rich repeat containing 67	Lrrc67	NM_145692	4.93064	0.00136681	Table S2. Subtracted ALI+12 Transcriptome	hoh 2012	cilia	69312	ENSG00000178125	ENSG00000178125	TRUE
membrane associated guanylate kinase, WW and PDZ domain containing 1	Magi1	NM_010367	2.25663	0.0362853	Table S1. Subtracted ALI+4 Transcriptome	hoh 2012	cilia	14924	ENSG00000151276	ENSG00000151276	TRUE
mitochondria-associated protein involved in granulocyte-macrophage colony-stimulating factor signal transduction	Magmas	NM_025571	2.35349	0.0389564	Table S1. Subtracted ALI+4 Transcriptome	hoh 2012	cilia	66449	ENSG00000217930	ENSG00000217930	TRUE
male germ cell-associated kinase	Mak	NM_008547	4.11317	0.0161691	Table S1. Subtracted ALI+4 Transcriptome	hoh 2012	cilia	17152	ENSG00000111837	ENSG00000111837	TRUE
male germ cell-associated kinase	Mak	NM_008547	3.03377	0.00660312	Table S1. Subtracted ALI+4 Transcriptome	hoh 2012	cilia	17152	ENSG00000111837	ENSG00000111837	TRUE
mitogen-activated protein kinase 15	Mapk15	NM_177922	3.22247	0.00889124	Table S1. Subtracted ALI+4 Transcriptome	hoh 2012	cilia	332110	ENSG00000181085	ENSG00000181085	TRUE
malate dehydrogenase 1B, NAD (soluble)	Mdh1b	NM_029696	5.67273	0.00497144	Table S1. Subtracted ALI+4 Transcriptome	hoh 2012	cilia	76668	ENSG00000138400	ENSG00000138400	TRUE
malate dehydrogenase 1B, NAD (soluble)	Mdh1b	NM_029696	4.15694	0.0151669	Table S2. Subtracted ALI+12 Transcriptome	hoh 2012	cilia	76668	ENSG00000138400	ENSG00000138400	TRUE
transformed mouse 3T3 cell double minute 1	Mdm1	NM_148922	6.39664	0.0024694	Table S1. Subtracted ALI+4 Transcriptome	hoh 2012	cilia	17245	ENSG00000111554	ENSG00000111554	TRUE
transformed mouse 3T3 cell double minute 1	Mdm1	NM_010785	6.07576	0.00243093	Table S1. Subtracted ALI+4 Transcriptome	hoh 2012	cilia	17245	ENSG00000111554	ENSG00000111554	TRUE
transformed mouse 3T3 cell double minute 1	Mdm1	NM_148922	2.89815	0.0118302	Table S1. Subtracted ALI+4 Transcriptome	hoh 2012	cilia	17245	ENSG00000111554	ENSG00000111554	TRUE
transformed mouse 3T3 cell double minute 1	Mdm1	NM_148922	2.86858	0.0491815	Table S1. Subtracted ALI+4 Transcriptome	hoh 2012	cilia	17245	ENSG00000111554	ENSG00000111554	TRUE
transformed mouse 3T3 cell double minute 1	Mdm1	NM_148922	2.68361	0.0404551	Table S1. Subtracted ALI+4 Transcriptome	hoh 2012	cilia	17245	ENSG00000111554	ENSG00000111554	TRUE
transformed mouse 3T3 cell double minute 1	Mdm1	NM_148922	2.55658	0.0376537	Table S1. Subtracted ALI+4 Transcriptome	hoh 2012	cilia	17245	ENSG00000111554	ENSG00000111554	TRUE
transformed mouse 3T3 cell double minute 1	Mdm1	NM_148922	6.17367	3.93e-06	Table S2. Subtracted ALI+12 Transcriptome	hoh 2012	cilia	17245	ENSG00000111554	ENSG00000111554	TRUE
transformed mouse 3T3 cell double minute 1	Mdm1	NM_010785	4.54672	0.00547605	Table S2. Subtracted ALI+12 Transcriptome	hoh 2012	cilia	17245	ENSG00000111554	ENSG00000111554	TRUE
mediator of RNA polymerase II transcription, subunit 25 homolog (yeast)	Med25	NM_029365	2.76254	0.0261918	Table S1. Subtracted ALI+4 Transcriptome	hoh 2012	cilia	75613	ENSG00000104973	ENSG00000104973	TRUE
mediator of RNA polymerase II transcription, subunit 31 homolog (yeast)	Med31	NM_026068	2.46556	0.0459014	Table S1. Subtracted ALI+4 Transcriptome	hoh 2012	cilia	67279	ENSG00000108590	ENSG00000108590	TRUE
methyltransferase like 6	Mettl6	NM_025907	2.63758	0.0424862	Table S1. Subtracted ALI+4 Transcriptome	hoh 2012	cilia	67011	ENSG00000206562	ENSG00000206562	TRUE
major facilitator superfamily domain containing 6-like	Mfsd6l	NM_146004	4.38541	0.00655746	Table S1. Subtracted ALI+4 Transcriptome	hoh 2012	cilia	215723	ENSG00000185156	ENSG00000185156	TRUE
myeloid leukemia factor 1	Mlf1	NM_010801	5.40498	0.00732759	Table S1. Subtracted ALI+4 Transcriptome	hoh 2012	cilia	17349	ENSG00000178053	ENSG00000178053	TRUE
myeloid leukemia factor 1	Mlf1	NM_010801	4.74521	0.00244896	Table S2. Subtracted ALI+12 Transcriptome	hoh 2012	cilia	17349	ENSG00000178053	ENSG00000178053	TRUE
meiosis-specific nuclear structural protein 1	Mns1	NM_008613	7.28182	0.00226213	Table S1. Subtracted ALI+4 Transcriptome	hoh 2012	cilia	17427	ENSG00000138587	ENSG00000138587	TRUE
meiosis-specific nuclear structural protein 1	Mns1	NM_008613	7.40962	1.6e-09	Table S2. Subtracted ALI+12 Transcriptome	hoh 2012	cilia	17427	ENSG00000138587	ENSG00000138587	TRUE
microrchidia 1	Morc1	NM_010816	3.82378	0.0223866	Table S1. Subtracted ALI+4 Transcriptome	hoh 2012	cilia	17450	ENSG00000114487	ENSG00000114487	TRUE
MORN repeat containing 1	Morn1	XM_131829	3.69716	0.00657603	Table S1. Subtracted ALI+4 Transcriptome	hoh 2012	cilia	76866	ENSG00000116151	ENSG00000116151	TRUE
MORN repeat containing 4	Morn4	NM_198108	2.9111	0.0261867	Table S1. Subtracted ALI+4 Transcriptome	hoh 2012	cilia	226123	ENSG00000171160	ENSG00000171160	TRUE
MORN repeat containing 5	Morn5	BC036965	4.17146	0.0366176	Table S1. Subtracted ALI+4 Transcriptome	hoh 2012	cilia	75495	ENSG00000185681	ENSG00000185681	TRUE
MORN repeat containing 5	Morn5	XM_130188	3.6788	0.0378587	Table S1. Subtracted ALI+4 Transcriptome	hoh 2012	cilia	75495	ENSG00000185681	ENSG00000185681	TRUE
MORN repeat containing 5	Morn5	BC036965	3.82667	0.0406106	Table S2. Subtracted ALI+12 Transcriptome	hoh 2012	cilia	75495	ENSG00000185681	ENSG00000185681	TRUE
macrophage expressed gene 1	Mpeg1	XM_129176	3.73449	0.049668	Table S2. Subtracted ALI+12 Transcriptome	hoh 2012	cilia	17476	ENSG00000197629	ENSG00000197629	TRUE
M-phase phosphoprotein 8	Mphosph8	NM_023773	2.30836	0.0491815	Table S1. Subtracted ALI+4 Transcriptome	hoh 2012	cilia	75339	ENSG00000196199	ENSG00000196199	TRUE
metallophosphoesterase 1	Mppe1	NM_172630	2.48198	0.047609	Table S1. Subtracted ALI+4 Transcriptome	hoh 2012	cilia	225651	ENSG00000154889	ENSG00000154889	TRUE
MTERF domain containing 2	Mterfd2	NM_178051	2.64797	0.0282816	Table S1. Subtracted ALI+4 Transcriptome	hoh 2012	cilia	69821	ENSG00000122085	ENSG00000122085	TRUE
5,10-methylenetetrahydrofolate reductase	Mthfr	NM_010840	2.71836	0.0351707	Table S1. Subtracted ALI+4 Transcriptome	hoh 2012	cilia	17769	ENSG00000177000	ENSG00000177000	TRUE
myeloblastosis oncogene	Myb	NM_010848	5.01907	0.00968608	Table S1. Subtracted ALI+4 Transcriptome	hoh 2012	cilia	17863	ENSG00000118513	ENSG00000118513	TRUE
myeloblastosis oncogene	Myb	NM_010848	4.32575	0.0094609	Table S2. Subtracted ALI+12 Transcriptome	hoh 2012	cilia	17863	ENSG00000118513	ENSG00000118513	TRUE
c-myc binding protein	Mycbp	NM_019660	3.25587	0.00631355	Table S1. Subtracted ALI+4 Transcriptome	hoh 2012	cilia	56309	ENSG00000214114	ENSG00000214114	TRUE
MYCBP associated protein	Mycbpap	NM_170671	3.48431	0.0116678	Table S1. Subtracted ALI+4 Transcriptome	hoh 2012	cilia	104601	ENSG00000136449	ENSG00000136449	TRUE
myosin, light polypeptide 4	Myl4	NM_010858	4.90161	0.00654243	Table S1. Subtracted ALI+4 Transcriptome	hoh 2012	cilia	17896	ENSG00000198336	ENSG00000198336	TRUE
myosin, light polypeptide 4	Myl4	NM_010858	3.91165	0.0316926	Table S2. Subtracted ALI+12 Transcriptome	hoh 2012	cilia	17896	ENSG00000198336	ENSG00000198336	TRUE
NEDD4 binding protein 2	N4bp2	XM_290115	2.71342	0.0456148	Table S1. Subtracted ALI+4 Transcriptome	hoh 2012	cilia	333789	ENSG00000078177	ENSG00000078177	TRUE
N-acylethanolamine acid amidase	Naaa	NM_025972	2.53244	0.0441872	Table S1. Subtracted ALI+4 Transcriptome	hoh 2012	cilia	67111	ENSG00000138744	ENSG00000138744	TRUE
nuclear assembly factor 1 homolog (S. cerevisiae)	Naf1	XM_134209	2.55863	0.0473473	Table S1. Subtracted ALI+4 Transcriptome	hoh 2012	cilia	234344	ENSG00000145414	ENSG00000145414	TRUE
N-acetylglutamate synthase	Nags	NM_178053	3.54357	0.0159754	Table S1. Subtracted ALI+4 Transcriptome	hoh 2012	cilia	217214	ENSG00000161653	ENSG00000161653	TRUE
NIMA (never in mitosis gene a)-related expressed kinase 11	Nek11	NM_172461	3.84618	0.00249212	Table S1. Subtracted ALI+4 Transcriptome	hoh 2012	cilia	208583	ENSG00000114670	ENSG00000114670	TRUE
NIMA (never in mitosis gene a)-related expressed kinase 3	Nek3	NM_011848	3.17964	0.00889124	Table S1. Subtracted ALI+4 Transcriptome	hoh 2012	cilia	23954	ENSG00000136098	ENSG00000136098	TRUE
neuralized homolog 1A (Drosophila)	Neurl1a	NM_021360	5.74539	0.00249212	Table S1. Subtracted ALI+4 Transcriptome	hoh 2012	cilia	18011	ENSG00000107954	ENSG00000107954	TRUE
neuralized homolog 1A (Drosophila)	Neurl1a	NM_021360	4.81426	0.00207599	Table S2. Subtracted ALI+12 Transcriptome	hoh 2012	cilia	18011	ENSG00000107954	ENSG00000107954	TRUE
ninein	Nin	NM_008697	3.65147	0.0108358	Table S1. Subtracted ALI+4 Transcriptome	hoh 2012	cilia	18080	ENSG00000100503	ENSG00000100503	TRUE
ninein	Nin	NM_008697	3.50385	0.0114233	Table S1. Subtracted ALI+4 Transcriptome	hoh 2012	cilia	18080	ENSG00000100503	ENSG00000100503	TRUE
neurolysin (metallopeptidase M3 family)	Nln	NM_029447	2.48722	0.0461118	Table S1. Subtracted ALI+4 Transcriptome	hoh 2012	cilia	75805	ENSG00000123213	ENSG00000123213	TRUE
non-metastatic cells 7, protein expressed in (nucleoside-diphosphate kinase)	Nme7	NM_138314	2.99895	0.035096	Table S1. Subtracted ALI+4 Transcriptome	hoh 2012	cilia	171567	ENSG00000143156	ENSG00000143156	TRUE
Notch gene homolog 4 (Drosophila)	Notch4	NM_010929	3.08702	0.0408594	Table S1. Subtracted ALI+4 Transcriptome	hoh 2012	cilia	18132	ENSG00000204301	ENSG00000204301	TRUE
NADPH oxidase activator 1	Noxa1	NM_172204	3.06666	0.0164365	Table S1. Subtracted ALI+4 Transcriptome	hoh 2012	cilia	241275	ENSG00000188747	ENSG00000188747	TRUE
nephronophthisis 1 (juvenile) homolog (human)	Nphp1	NM_016902	2.8026	0.0263858	Table S1. Subtracted ALI+4 Transcriptome	hoh 2012	cilia	53885	ENSG00000144061	ENSG00000144061	TRUE
nephronophthisis 4 (juvenile) homolog (human)	Nphp4	NM_153424	3.52772	0.0250164	Table S1. Subtracted ALI+4 Transcriptome	hoh 2012	cilia	260305	ENSG00000131697	ENSG00000131697	TRUE
NAD(P)H dehydrogenase, quinone 2	Nqo2	NM_020282	2.56261	0.0233334	Table S1. Subtracted ALI+4 Transcriptome	hoh 2012	cilia	18105	ENSG00000124588	ENSG00000124588	TRUE
NAD(P)H dehydrogenase, quinone 2	Nqo2	NM_020282	2.4937	0.0282816	Table S1. Subtracted ALI+4 Transcriptome	hoh 2012	cilia	18105	ENSG00000124588	ENSG00000124588	TRUE
nuclear distribution gene C homolog (Aspergillus)	Nudc	NM_010948	2.69172	0.0441872	Table S1. Subtracted ALI+4 Transcriptome	hoh 2012	cilia	18221	ENSG00000090273	ENSG00000090273	TRUE
nudix (nucleoside diphosphate linked moiety X)-type motif 11	Nudt11	NM_021431	2.75689	0.0311469	Table S1. Subtracted ALI+4 Transcriptome	hoh 2012	cilia	58242	ENSG00000196368	ENSG00000196368	TRUE
oncomodulin	Ocm	NM_033039	2.29792	0.036284	Table S1. Subtracted ALI+4 Transcriptome	hoh 2012	cilia	18261	ENSG00000122543	ENSG00000122543	TRUE
outer dense fiber of sperm tails 2-like	Odf2l	NM_025714	2.97856	0.0164189	Table S1. Subtracted ALI+4 Transcriptome	hoh 2012	cilia	52184	ENSG00000122417	ENSG00000122417	TRUE
outer dense fiber of sperm tails 2-like	Odf2l	AK016726	2.5515	0.035096	Table S1. Subtracted ALI+4 Transcriptome	hoh 2012	cilia	52184	ENSG00000122417	ENSG00000122417	TRUE
outer dense fiber of sperm tails 3B	Odf3b	XM_128172	4.27544	0.0381128	Table S1. Subtracted ALI+4 Transcriptome	hoh 2012	cilia	70113	ENSG00000177989	ENSG00000177989	TRUE
8-oxoguanine DNA-glycosylase 1	Ogg1	NM_010957	2.9457	0.00991767	Table S1. Subtracted ALI+4 Transcriptome	hoh 2012	cilia	18294	ENSG00000114026	ENSG00000114026	TRUE
oxysterol binding protein-like 3	Osbpl3	NM_027881	2.90143	0.0245461	Table S1. Subtracted ALI+4 Transcriptome	hoh 2012	cilia	71720	ENSG00000070882	ENSG00000070882	TRUE
oxysterol binding protein-like 6	Osbpl6	NM_145525	4.51469	0.00424387	Table S1. Subtracted ALI+4 Transcriptome	hoh 2012	cilia	99031	ENSG00000079156	ENSG00000079156	TRUE
oxysterol binding protein-like 6	Osbpl6	NM_145525	3.30997	0.0193558	Table S1. Subtracted ALI+4 Transcriptome	hoh 2012	cilia	99031	ENSG00000079156	ENSG00000079156	TRUE
OTU domain containing 3	Otud3	XM_131770	2.59947	0.036284	Table S1. Subtracted ALI+4 Transcriptome	hoh 2012	cilia	73162	ENSG00000169914	ENSG00000169914	TRUE
OTU domain containing 4	Otud4	AK122429	3.00368	0.0245926	Table S1. Subtracted ALI+4 Transcriptome	hoh 2012	cilia	73945	ENSG00000164164	ENSG00000164164	TRUE
PARK2 co-regulated	Pacrg	XM_128418	3.22954	0.0190286	Table S1. Subtracted ALI+4 Transcriptome	hoh 2012	cilia	69310	ENSG00000112530	ENSG00000112530	TRUE
PARK2 co-regulated-like	Pacrgl	NM_025755	2.80812	0.0324147	Table S1. Subtracted ALI+4 Transcriptome	hoh 2012	cilia	66768	ENSG00000163138	ENSG00000163138	TRUE
Paf1, RNA polymerase II associated factor, homolog (S. cerevisiae)	Paf1	NM_019458	2.43379	0.0474379	Table S1. Subtracted ALI+4 Transcriptome	hoh 2012	cilia	54624	ENSG00000006712	ENSG00000006712	TRUE
PAS domain containing serine/threonine kinase	Pask	NM_080850	2.86663	0.0252209	Table S1. Subtracted ALI+4 Transcriptome	hoh 2012	cilia	269224	ENSG00000115687	ENSG00000115687	TRUE
pre-B-cell leukemia homeobox 4	Pbx4	AJ300183	2.2005	0.0451684	Table S1. Subtracted ALI+4 Transcriptome	hoh 2012	cilia	80720	ENSG00000105717	ENSG00000105717	TRUE
pericentriolar material 1	Pcm1	NM_023662	3.14317	0.0349183	Table S1. Subtracted ALI+4 Transcriptome	hoh 2012	cilia	18536	ENSG00000078674	ENSG00000078674	TRUE
pericentriolar material 1	Pcm1	NM_023662	2.58751	0.0218085	Table S1. Subtracted ALI+4 Transcriptome	hoh 2012	cilia	18536	ENSG00000078674	ENSG00000078674	TRUE
phosphate cytidylyltransferase 1, choline, beta isoform	Pcyt1b	NM_177546	2.6733	0.0171462	Table S1. Subtracted ALI+4 Transcriptome	hoh 2012	cilia	236899	ENSG00000102230	ENSG00000102230	TRUE
phosphodiesterase 8B	Pde8b	NM_172263	2.66247	0.0456478	Table S1. Subtracted ALI+4 Transcriptome	hoh 2012	cilia	218461	ENSG00000113231	ENSG00000113231	TRUE
profilin 2	Pfn2	NM_019410	2.53644	0.0394374	Table S1. Subtracted ALI+4 Transcriptome	hoh 2012	cilia	18645	ENSG00000070087	ENSG00000070087	TRUE
PHD finger protein 7	Phf7	NM_027949	2.57365	0.0277162	Table S1. Subtracted ALI+4 Transcriptome	hoh 2012	cilia	71838	ENSG00000010318	ENSG00000010318	TRUE
putative homeodomain transcription factor 1	Phtf1	NM_013629	2.99396	0.0261763	Table S1. Subtracted ALI+4 Transcriptome	hoh 2012	cilia	18685	ENSG00000116793	ENSG00000116793	TRUE
PIH1 domain containing 2	Pih1d2	NM_028300	5.52402	0.00226213	Table S1. Subtracted ALI+4 Transcriptome	hoh 2012	cilia	72614	ENSG00000150773	ENSG00000150773	TRUE
proviral integration site 2	Pim2	NM_138606	4.01445	0.00425181	Table S1. Subtracted ALI+4 Transcriptome	hoh 2012	cilia	18715	ENSG00000102096	ENSG00000102096	TRUE
phosphatidylinositol-4-phosphate 5-kinase, type 1 beta	Pip5k1b	NM_008846	3.87912	0.00569561	Table S1. Subtracted ALI+4 Transcriptome	hoh 2012	cilia	18719	ENSG00000107242	ENSG00000107242	TRUE
phosphatidylserine decarboxylase	Pisd	NM_177298	2.58022	0.0451772	Table S1. Subtracted ALI+4 Transcriptome	hoh 2012	cilia	320951	ENSG00000241878	ENSG00000241878	TRUE
phospholipase C, eta 1	Plch1	NM_183191	3.92809	0.0122086	Table S1. Subtracted ALI+4 Transcriptome	hoh 2012	cilia	269437	ENSG00000114805	ENSG00000114805	TRUE
pleckstrin	Plek	NM_019549	5.17171	0.000572874	Table S2. Subtracted ALI+12 Transcriptome	hoh 2012	cilia	56193	ENSG00000115956	ENSG00000115956	TRUE
polo-like kinase 4 (Drosophila)	Plk4	NM_011495	5.14752	0.00569561	Table S1. Subtracted ALI+4 Transcriptome	hoh 2012	cilia	20873	ENSG00000142731	ENSG00000142731	TRUE
polo-like kinase 4 (Drosophila)	Plk4	NM_011495	4.34856	0.00754749	Table S1. Subtracted ALI+4 Transcriptome	hoh 2012	cilia	20873	ENSG00000142731	ENSG00000142731	TRUE
polo-like kinase 4 (Drosophila)	Plk4	NM_011495	4.43617	0.00733566	Table S2. Subtracted ALI+12 Transcriptome	hoh 2012	cilia	20873	ENSG00000142731	ENSG00000142731	TRUE
plasmalemma vesicle associated protein	Plvap	NM_032398	2.52815	0.0389564	Table S1. Subtracted ALI+4 Transcriptome	hoh 2012	cilia	84094	ENSG00000130300	ENSG00000130300	TRUE
paraneoplastic antigen MA1	Pnma1	XM_127024	3.57932	0.0112191	Table S1. Subtracted ALI+4 Transcriptome	hoh 2012	cilia	70481	ENSG00000176903	ENSG00000176903	TRUE
polymerase (DNA directed), gamma 2, accessory subunit	Polg2	NM_015810	3.3233	0.00744383	Table S1. Subtracted ALI+4 Transcriptome	hoh 2012	cilia	50776	ENSG00000256525	ENSG00000256525	TRUE
porcupine homolog (Drosophila)	Porcn	NM_016913	2.25414	0.0490531	Table S1. Subtracted ALI+4 Transcriptome	hoh 2012	cilia	53627	ENSG00000102312	ENSG00000102312	TRUE
protein phosphatase 1, regulatory (inhibitor) subunit 14D	Ppp1r14d	NM_028104	3.09146	0.00996944	Table S1. Subtracted ALI+4 Transcriptome	hoh 2012	cilia	72112	ENSG00000166143	ENSG00000166143	TRUE
protein phosphatase 1, regulatory (inhibitor) subunit 16A	Ppp1r16a	NM_033371	2.59382	0.0186297	Table S1. Subtracted ALI+4 Transcriptome	hoh 2012	cilia	73062	ENSG00000160972	ENSG00000160972	TRUE
protein phosphatase 4, regulatory subunit 4	Ppp4r4	NM_028980	2.57815	0.0245926	Table S1. Subtracted ALI+4 Transcriptome	hoh 2012	cilia	74521	ENSG00000119698	ENSG00000119698	TRUE
PR domain containing 8	Prdm8	NM_029947	2.41384	0.0456148	Table S1. Subtracted ALI+4 Transcriptome	hoh 2012	cilia	77630	ENSG00000152784	ENSG00000152784	TRUE
prolyl endopeptidase-like	Prepl	NM_145984	2.629	0.0245098	Table S1. Subtracted ALI+4 Transcriptome	hoh 2012	cilia	213760	ENSG00000138078	ENSG00000138078	TRUE
prolyl endopeptidase-like	Prepl	NM_145984	2.26097	0.0441872	Table S1. Subtracted ALI+4 Transcriptome	hoh 2012	cilia	213760	ENSG00000138078	ENSG00000138078	TRUE
proline rich region 18	Prr18	NM_178774	4.04186	0.0218302	Table S1. Subtracted ALI+4 Transcriptome	hoh 2012	cilia	320111	ENSG00000176381	ENSG00000176381	TRUE
PC4 and SFRS1 interacting protein 1	Psip1	NM_133948	2.83321	0.0261867	Table S1. Subtracted ALI+4 Transcriptome	hoh 2012	cilia	101739	ENSG00000164985	ENSG00000164985	TRUE
proteasome (prosome, macropain) 26S subunit, ATPase 3, interacting protein	Psmc3ip	NM_008949	3.78164	0.0151023	Table S1. Subtracted ALI+4 Transcriptome	hoh 2012	cilia	19183	ENSG00000131470	ENSG00000131470	TRUE
phosphatidylserine synthase 2	Ptdss2	NM_013782	2.41549	0.0406549	Table S1. Subtracted ALI+4 Transcriptome	hoh 2012	cilia	27388	ENSG00000174915	ENSG00000174915	TRUE
protein tyrosine phosphatase-like (proline instead of catalytic arginine), member a	Ptpla	NM_013935	3.46906	0.0148789	Table S1. Subtracted ALI+4 Transcriptome	hoh 2012	cilia	30963	ENSG00000165996	ENSG00000165996	TRUE
protein tyrosine phosphatase-like (proline instead of catalytic arginine), member a	Ptpla	NM_013935	3.08272	0.0423436	Table S1. Subtracted ALI+4 Transcriptome	hoh 2012	cilia	30963	ENSG00000165996	ENSG00000165996	TRUE
PX domain containing serine/threonine kinase	Pxk	NM_145458	3.25184	0.0186436	Table S1. Subtracted ALI+4 Transcriptome	hoh 2012	cilia	218699	ENSG00000168297	ENSG00000168297	TRUE
RAB11 family interacting protein 4 (class II)	Rab11fip4	NM_175543	2.90352	0.00972445	Table S1. Subtracted ALI+4 Transcriptome	hoh 2012	cilia	268451	ENSG00000131242	ENSG00000131242	TRUE
RAB36, member RAS oncogene family	Rab36	XM_125709	4.23603	0.00660312	Table S1. Subtracted ALI+4 Transcriptome	hoh 2012	cilia	76877	ENSG00000100228	ENSG00000100228	TRUE
RAB, member of RAS oncogene family-like 4	Rabl4	NM_025931	2.79294	0.0351707	Table S1. Subtracted ALI+4 Transcriptome	hoh 2012	cilia	67042	ENSG00000100360	ENSG00000100360	TRUE
RAB, member of RAS oncogene family-like 4	Rabl4	NM_025931	2.77674	0.0268223	Table S1. Subtracted ALI+4 Transcriptome	hoh 2012	cilia	67042	ENSG00000100360	ENSG00000100360	TRUE
RAB, member of RAS oncogene family-like 5	Rabl5	NM_026073	3.03746	0.016274	Table S1. Subtracted ALI+4 Transcriptome	hoh 2012	cilia	67286	ENSG00000128581	ENSG00000128581	TRUE
renal tumor antigen	Rage	NM_011973	3.60487	0.0123456	Table S1. Subtracted ALI+4 Transcriptome	hoh 2012	cilia	11596	ENSG00000204305	ENSG00000204305	TRUE
renal tumor antigen	Rage	NM_011973	2.68484	0.0341451	Table S1. Subtracted ALI+4 Transcriptome	hoh 2012	cilia	11596	ENSG00000204305	ENSG00000204305	TRUE
renal tumor antigen	Rage	NM_011973	2.39918	0.0383364	Table S1. Subtracted ALI+4 Transcriptome	hoh 2012	cilia	11596	ENSG00000204305	ENSG00000204305	TRUE
ribokinase	Rbks	NM_153196	4.39181	0.00562364	Table S1. Subtracted ALI+4 Transcriptome	hoh 2012	cilia	71336	ENSG00000171174	ENSG00000171174	TRUE
ribokinase	Rbks	NM_153196	3.86688	0.0370109	Table S2. Subtracted ALI+12 Transcriptome	hoh 2012	cilia	71336	ENSG00000171174	ENSG00000171174	TRUE
RNA binding motif protein 20	Rbm20	XM_140742	3.39944	0.0400361	Table S1. Subtracted ALI+4 Transcriptome	hoh 2012	cilia	73713	ENSG00000203867	ENSG00000203867	TRUE
retinol binding protein 4, plasma	Rbp4	NM_011255	3.00635	0.0171555	Table S1. Subtracted ALI+4 Transcriptome	hoh 2012	cilia	19662	ENSG00000138207	ENSG00000138207	TRUE
RD RNA-binding protein	Rdbp	NM_138580	2.55784	0.0408032	Table S1. Subtracted ALI+4 Transcriptome	hoh 2012	cilia	27632	ENSG00000204356	ENSG00000204356	TRUE
riboflavin kinase	Rfk	NM_019437	3.05985	0.0384841	Table S1. Subtracted ALI+4 Transcriptome	hoh 2012	cilia	54391	ENSG00000135002	ENSG00000135002	TRUE
regulatory factor X, 2 (influences HLA class II expression)	Rfx2	NM_009056	3.10741	0.0108358	Table S1. Subtracted ALI+4 Transcriptome	hoh 2012	cilia	19725	ENSG00000087903	ENSG00000087903	TRUE
regulatory factor X, 3 (influences HLA class II expression)	Rfx3	NM_011265	2.6419	0.0188958	Table S1. Subtracted ALI+4 Transcriptome	hoh 2012	cilia	19726	ENSG00000080298	ENSG00000080298	TRUE
Rho-guanine nucleotide exchange factor	Rgnef	NM_012026	2.9319	0.00845267	Table S1. Subtracted ALI+4 Transcriptome	hoh 2012	cilia	110596	ENSG00000214944	ENSG00000214944	TRUE
RIB43A domain with coiled-coils 1	Ribc1	NM_025660	5.3852	0.00313953	Table S1. Subtracted ALI+4 Transcriptome	hoh 2012	cilia	66611	ENSG00000158423	ENSG00000158423	TRUE
RIB43A domain with coiled-coils 1	Ribc1	NM_025660	4.22517	0.0129599	Table S2. Subtracted ALI+12 Transcriptome	hoh 2012	cilia	66611	ENSG00000158423	ENSG00000158423	TRUE
Rab interacting lysosomal protein-like 2	Rilpl2	NM_030259	3.27557	0.016946	Table S1. Subtracted ALI+4 Transcriptome	hoh 2012	cilia	80291	ENSG00000150977	ENSG00000150977	TRUE
ring finger protein 26	Rnf26	NM_153762	2.65087	0.0320496	Table S1. Subtracted ALI+4 Transcriptome	hoh 2012	cilia	213211	ENSG00000173456	ENSG00000173456	TRUE
ring finger protein 32	Rnf32	NM_021470	3.10016	0.0220612	Table S1. Subtracted ALI+4 Transcriptome	hoh 2012	cilia	56874	ENSG00000105982	ENSG00000105982	TRUE
rogdi homolog (Drosophila)	Rogdi	NM_133185	2.29198	0.0378587	Table S1. Subtracted ALI+4 Transcriptome	hoh 2012	cilia	66049	ENSG00000067836	ENSG00000067836	TRUE
ropporin 1-like	Ropn1l	NM_145852	5.898	0.00460704	Table S1. Subtracted ALI+4 Transcriptome	hoh 2012	cilia	252967	ENSG00000145491	ENSG00000145491	TRUE
ropporin 1-like	Ropn1l	NM_145852	4.23903	0.01241	Table S2. Subtracted ALI+12 Transcriptome	hoh 2012	cilia	252967	ENSG00000145491	ENSG00000145491	TRUE
retinitis pigmentosa GTPase regulator	Rpgr	NM_011285	2.30998	0.0408032	Table S1. Subtracted ALI+4 Transcriptome	hoh 2012	cilia	19893	ENSG00000156313	ENSG00000156313	TRUE
Rpgrip1-like	Rpgrip1l	NM_173431	2.70939	0.0164189	Table S1. Subtracted ALI+4 Transcriptome	hoh 2012	cilia	244585	ENSG00000103494	ENSG00000103494	TRUE
Ras-related GTP binding D	Rragd	NM_027491	3.63279	0.00497144	Table S1. Subtracted ALI+4 Transcriptome	hoh 2012	cilia	52187	ENSG00000025039	ENSG00000025039	TRUE
radical S-adenosyl methionine domain containing 2	Rsad2	NM_021384	3.45859	0.035146	Table S1. Subtracted ALI+4 Transcriptome	hoh 2012	cilia	58185	ENSG00000134321	ENSG00000134321	TRUE
radial spokehead-like 3	Rshl3	XM_137041	5.09939	0.00711354	Table S1. Subtracted ALI+4 Transcriptome	hoh 2012	cilia	212892	ENSG00000111834	ENSG00000111834	TRUE
radial spoke head 1 homolog (Chlamydomonas)	Rsph1	NM_025290	4.67614	0.0261659	Table S1. Subtracted ALI+4 Transcriptome	hoh 2012	cilia	22092	ENSG00000160188	ENSG00000160188	TRUE
radial spoke head 1 homolog (Chlamydomonas)	Rsph1	NM_025290	5.60329	6.08e-05	Table S2. Subtracted ALI+12 Transcriptome	hoh 2012	cilia	22092	ENSG00000160188	ENSG00000160188	TRUE
radial spoke head 10 homolog B (Chlamydomonas)	Rsph10b2	XM_205565	2.81566	0.0153001	Table S1. Subtracted ALI+4 Transcriptome	hoh 2012	cilia	75136	ENSG00000169402	ENSG00000169402	TRUE
rhabdoid tumor deletion region gene 1	Rtdr1	XM_354544	4.89483	0.00249212	Table S1. Subtracted ALI+4 Transcriptome	hoh 2012	cilia	71236	ENSG00000100218	ENSG00000100218	TRUE
rotatin	Rttn	NM_175542	2.99748	0.0176174	Table S1. Subtracted ALI+4 Transcriptome	hoh 2012	cilia	246102	ENSG00000176225	ENSG00000176225	TRUE
RUN domain containing 3B	Rundc3b	NM_198620	3.76874	0.0249775	Table S1. Subtracted ALI+4 Transcriptome	hoh 2012	cilia	242819	ENSG00000105784	ENSG00000105784	TRUE
RuvB-like protein 1	Ruvbl1	NM_019685	3.57503	0.0134875	Table S1. Subtracted ALI+4 Transcriptome	hoh 2012	cilia	56505	ENSG00000175792	ENSG00000175792	TRUE
RuvB-like protein 1	Ruvbl1	NM_019685	2.81361	0.0189288	Table S1. Subtracted ALI+4 Transcriptome	hoh 2012	cilia	56505	ENSG00000175792	ENSG00000175792	TRUE
RuvB-like protein 1	Ruvbl1	NM_019685	2.69953	0.0229536	Table S1. Subtracted ALI+4 Transcriptome	hoh 2012	cilia	56505	ENSG00000175792	ENSG00000175792	TRUE
RuvB-like protein 1	Ruvbl1	NM_019685	3.79353	0.044175	Table S2. Subtracted ALI+12 Transcriptome	hoh 2012	cilia	56505	ENSG00000175792	ENSG00000175792	TRUE
RuvB-like protein 2	Ruvbl2	NM_011304	2.51963	0.0408032	Table S1. Subtracted ALI+4 Transcriptome	hoh 2012	cilia	20174	ENSG00000183207	ENSG00000183207	TRUE
ryanodine receptor 2, cardiac	Ryr2	NM_023868	2.47263	0.0195873	Table S1. Subtracted ALI+4 Transcriptome	hoh 2012	cilia	20191	ENSG00000198626	ENSG00000198626	TRUE
S100P binding protein	S100pbp	XM_131689	2.70798	0.0344052	Table S1. Subtracted ALI+4 Transcriptome	hoh 2012	cilia	74648	ENSG00000116497	ENSG00000116497	TRUE
spindle assembly 6 homolog (C. elegans)	Sass6	XM_131155	3.45564	0.0108674	Table S1. Subtracted ALI+4 Transcriptome	hoh 2012	cilia	72776	ENSG00000156876	ENSG00000156876	TRUE
special AT-rich sequence binding protein 1	Satb1	NM_009122	3.11588	0.0153001	Table S1. Subtracted ALI+4 Transcriptome	hoh 2012	cilia	20230	ENSG00000182568	ENSG00000182568	TRUE
saccharopine dehydrogenase (putative)	Sccpdh	NM_178653	3.49566	0.0132763	Table S1. Subtracted ALI+4 Transcriptome	hoh 2012	cilia	109232	ENSG00000143653	ENSG00000143653	TRUE
sodium channel, voltage-gated, type V, alpha	Scn5a	NM_021544	2.69852	0.0118694	Table S1. Subtracted ALI+4 Transcriptome	hoh 2012	cilia	20271	ENSG00000183873	ENSG00000183873	TRUE
secernin 2	Scrn2	NM_146027	2.74775	0.0229255	Table S1. Subtracted ALI+4 Transcriptome	hoh 2012	cilia	217140	ENSG00000141295	ENSG00000141295	TRUE
serologically defined colon cancer antigen 8	Sdccag8	NM_029756	2.87233	0.0218085	Table S1. Subtracted ALI+4 Transcriptome	hoh 2012	cilia	76816	ENSG00000054282	ENSG00000054282	TRUE
small EDRK-rich factor 1	Serf1	NM_011353	3.16249	0.0113793	Table S1. Subtracted ALI+4 Transcriptome	hoh 2012	cilia	20365	ENSG00000205572	ENSG00000205572	TRUE
serine (or cysteine) peptidase inhibitor, clade A (alpha-1 antiproteinase, antitrypsin), member 9	Serpina9	NM_027997	3.14211	0.037082	Table S1. Subtracted ALI+4 Transcriptome	hoh 2012	cilia	71907	ENSG00000170054	ENSG00000170054	TRUE
surfactant associated protein C	Sftpc	NM_011359	3.10487	0.0346028	Table S1. Subtracted ALI+4 Transcriptome	hoh 2012	cilia	20389	ENSG00000168484	ENSG00000168484	TRUE
sirtuin 3 (silent mating type information regulation 2, homolog) 3 (S. cerevisiae)	Sirt3	NM_022433	2.99436	0.00965382	Table S1. Subtracted ALI+4 Transcriptome	hoh 2012	cilia	64384	ENSG00000142082	ENSG00000142082	TRUE
solute carrier family 25 (mitochondrial carrier, brain), member 14	Slc25a14	NM_011398	2.70078	0.0159754	Table S1. Subtracted ALI+4 Transcriptome	hoh 2012	cilia	20523	ENSG00000102078	ENSG00000102078	TRUE
solute carrier family 27 (fatty acid transporter), member 2	Slc27a2	NM_011978	3.64875	0.00754749	Table S1. Subtracted ALI+4 Transcriptome	hoh 2012	cilia	26458	ENSG00000140284	ENSG00000140284	TRUE
solute carrier family 9 (sodium/hydrogen exchanger), member 3 regulator 1	Slc9a3r1	NM_012030	2.97001	0.030038	Table S1. Subtracted ALI+4 Transcriptome	hoh 2012	cilia	26941	ENSG00000109062	ENSG00000109062	TRUE
sorting nexin 11	Snx11	NM_028965	2.25898	0.047609	Table S1. Subtracted ALI+4 Transcriptome	hoh 2012	cilia	74479	ENSG00000002919	ENSG00000002919	TRUE
sorbin and SH3 domain containing 1	Sorbs1	NM_009166	3.64794	0.00655746	Table S1. Subtracted ALI+4 Transcriptome	hoh 2012	cilia	20411	ENSG00000095637	ENSG00000095637	TRUE
sperm autoantigenic protein 17	Spa17	NM_011449	4.04631	0.00569561	Table S1. Subtracted ALI+4 Transcriptome	hoh 2012	cilia	20686	ENSG00000064199	ENSG00000064199	TRUE
sperm associated antigen 1	Spag1	NM_012031	3.52814	0.00786207	Table S1. Subtracted ALI+4 Transcriptome	hoh 2012	cilia	26942	ENSG00000104450	ENSG00000104450	TRUE
sperm associated antigen 17	Spag17	NM_028892	2.61498	0.0297281	Table S1. Subtracted ALI+4 Transcriptome	hoh 2012	cilia	74362	ENSG00000155761	ENSG00000155761	TRUE
sperm associated antigen 5	Spag5	NM_017407	3.68758	0.0121538	Table S1. Subtracted ALI+4 Transcriptome	hoh 2012	cilia	54141	ENSG00000076382	ENSG00000076382	TRUE
sperm associated antigen 6	Spag6	NM_015773	5.25921	0.00226213	Table S1. Subtracted ALI+4 Transcriptome	hoh 2012	cilia	381350	ENSG00000077327	ENSG00000077327	TRUE
spermatogenesis associated 17	Spata17	NM_028848	3.79161	0.003227	Table S1. Subtracted ALI+4 Transcriptome	hoh 2012	cilia	74717	ENSG00000162814	ENSG00000162814	TRUE
spermatogenesis associated 6	Spata6	NM_026470	2.85237	0.016946	Table S1. Subtracted ALI+4 Transcriptome	hoh 2012	cilia	67946	ENSG00000132122	ENSG00000132122	TRUE
spermatogenesis associated 7	Spata7	NM_178914	2.53307	0.0277162	Table S1. Subtracted ALI+4 Transcriptome	hoh 2012	cilia	104871	ENSG00000042317	ENSG00000042317	TRUE
serine peptidase inhibitor, Kazal type 2	Spink2	NM_183284	3.44711	0.00711354	Table S1. Subtracted ALI+4 Transcriptome	hoh 2012	cilia	69982	ENSG00000128040	ENSG00000128040	TRUE
spire homolog 1 (Drosophila)	Spire1	NM_176832	3.59322	0.0461118	Table S1. Subtracted ALI+4 Transcriptome	hoh 2012	cilia	68166	ENSG00000134278	ENSG00000134278	TRUE
sialophorin	Spn	NM_009259	4.68928	0.00845267	Table S1. Subtracted ALI+4 Transcriptome	hoh 2012	cilia	20737	ENSG00000197471	ENSG00000197471	TRUE
six transmembrane epithelial antigen of the prostate 1	Steap1	NM_027399	3.25797	0.0279313	Table S1. Subtracted ALI+4 Transcriptome	hoh 2012	cilia	70358	ENSG00000164647	ENSG00000164647	TRUE
Scl/Tal1 interrupting locus	Stil	NM_009185	4.83941	0.00616684	Table S1. Subtracted ALI+4 Transcriptome	hoh 2012	cilia	20460	ENSG00000123473	ENSG00000123473	TRUE
serine/threonine kinase 32A	Stk32a	NM_178749	2.7385	0.0297281	Table S1. Subtracted ALI+4 Transcriptome	hoh 2012	cilia	269019	ENSG00000169302	ENSG00000169302	TRUE
serine/threonine kinase 33	Stk33	XM_358897	3.5591	0.0107247	Table S1. Subtracted ALI+4 Transcriptome	hoh 2012	cilia	117229	ENSG00000130413	ENSG00000130413	TRUE
serine/threonine kinase 36 (fused homolog, Drosophila)	Stk36	NM_175031	4.80155	0.00249212	Table S1. Subtracted ALI+4 Transcriptome	hoh 2012	cilia	269209	ENSG00000163482	ENSG00000163482	TRUE
storkhead box 1	Stox1	XM_125685	5.84537	0.00226213	Table S1. Subtracted ALI+4 Transcriptome	hoh 2012	cilia	216021	ENSG00000165730	ENSG00000165730	TRUE
spermatid perinuclear RNA binding protein	Strbp	NM_176932	3.43188	0.0108358	Table S1. Subtracted ALI+4 Transcriptome	hoh 2012	cilia	20744	ENSG00000165209	ENSG00000165209	TRUE
serine/threonine/tyrosine interacting-like 1	Styxl1	NM_029659	3.76841	0.00993278	Table S1. Subtracted ALI+4 Transcriptome	hoh 2012	cilia	76571	ENSG00000127952	ENSG00000127952	TRUE
serine/threonine/tyrosine interacting-like 1	Styxl1	NM_029659	3.11671	0.0245604	Table S1. Subtracted ALI+4 Transcriptome	hoh 2012	cilia	76571	ENSG00000127952	ENSG00000127952	TRUE
sulfotransferase family, cytosolic, 6B, member 1	Sult6b1	XM_356960	2.28126	0.0404551	Table S1. Subtracted ALI+4 Transcriptome	hoh 2012	cilia	73671	ENSG00000138068	ENSG00000138068	TRUE
synaptotagmin V	Syt5	NM_016908	2.34244	0.0490531	Table S1. Subtracted ALI+4 Transcriptome	hoh 2012	cilia	53420	ENSG00000129990	ENSG00000129990	TRUE
T-cell activation Rho GTPase-activating protein	Tagap	NM_145968	3.79765	0.00732759	Table S1. Subtracted ALI+4 Transcriptome	hoh 2012	cilia	72536	ENSG00000164691	ENSG00000164691	TRUE
TBC1 domain family, member 19	Tbc1d19	NM_144517	2.65528	0.0388604	Table S1. Subtracted ALI+4 Transcriptome	hoh 2012	cilia	67249	ENSG00000109680	ENSG00000109680	TRUE
transcription elongation factor A (SII), 3	Tcea3	NM_011542	3.63581	0.0062859	Table S1. Subtracted ALI+4 Transcriptome	hoh 2012	cilia	21401	ENSG00000204219	ENSG00000204219	TRUE
trichoplein, keratin filament binding	Tchp	NM_029992	2.86103	0.0151023	Table S1. Subtracted ALI+4 Transcriptome	hoh 2012	cilia	77832	ENSG00000139437	ENSG00000139437	TRUE
t-complex protein 11	Tcp11	NM_013687	3.91317	0.035096	Table S1. Subtracted ALI+4 Transcriptome	hoh 2012	cilia	21463	ENSG00000124678	ENSG00000124678	TRUE
t-complex 11 (mouse) like 2	Tcp11l2	NM_146008	2.87354	0.0347784	Table S1. Subtracted ALI+4 Transcriptome	hoh 2012	cilia	216198	ENSG00000166046	ENSG00000166046	TRUE
t-complex-associated testis expressed 1	Tcte1	NM_013688	2.58651	0.0326573	Table S1. Subtracted ALI+4 Transcriptome	hoh 2012	cilia	21645	ENSG00000146221	ENSG00000146221	TRUE
t-complex-associated testis expressed 3	Tcte3	NM_011560	4.11697	0.00637422	Table S1. Subtracted ALI+4 Transcriptome	hoh 2012	cilia	21647	ENSG00000184786	ENSG00000184786	TRUE
t-complex-associated testis expressed 3	Tcte3	NM_011560	3.03181	0.0339172	Table S1. Subtracted ALI+4 Transcriptome	hoh 2012	cilia	21647	ENSG00000184786	ENSG00000184786	TRUE
Tctex1 domain containing 2	Tctex1d2	NM_025329	3.1952	0.0233334	Table S1. Subtracted ALI+4 Transcriptome	hoh 2012	cilia	66061	ENSG00000213123	ENSG00000213123	TRUE
Tctex1 domain containing 4	Tctex1d4	NM_175030	3.19715	0.0306048	Table S1. Subtracted ALI+4 Transcriptome	hoh 2012	cilia	242646	ENSG00000188396	ENSG00000188396	TRUE
tectonic family member 3	Tctn3	NM_026260	3.65281	0.00569561	Table S1. Subtracted ALI+4 Transcriptome	hoh 2012	cilia	67590	ENSG00000119977	ENSG00000119977	TRUE
tektin 2	Tekt2	NM_011902	3.80501	0.0451684	Table S1. Subtracted ALI+4 Transcriptome	hoh 2012	cilia	24084	ENSG00000092850	ENSG00000092850	TRUE
tektin 4	Tekt4	XM_128462	3.29182	0.0499412	Table S1. Subtracted ALI+4 Transcriptome	hoh 2012	cilia	71840	ENSG00000163060	ENSG00000163060	TRUE
tektin 4	Tekt4	XM_128462	4.53677	0.00553008	Table S2. Subtracted ALI+12 Transcriptome	hoh 2012	cilia	71840	ENSG00000163060	ENSG00000163060	TRUE
threonine synthase-like 2 (bacterial)	Thnsl2	NM_178413	2.29677	0.0432547	Table S1. Subtracted ALI+4 Transcriptome	hoh 2012	cilia	232078	ENSG00000144115	ENSG00000144115	TRUE
thimet oligopeptidase 1	Thop1	NM_022653	2.27308	0.0490531	Table S1. Subtracted ALI+4 Transcriptome	hoh 2012	cilia	50492	ENSG00000172009	ENSG00000172009	TRUE
TLC domain containing 1	Tlcd1	NM_026708	2.6271	0.0246999	Table S1. Subtracted ALI+4 Transcriptome	hoh 2012	cilia	68385	ENSG00000160606	ENSG00000160606	TRUE
talin 1	Tln1	NM_011602	3.77346	0.0460655	Table S2. Subtracted ALI+12 Transcriptome	hoh 2012	cilia	21894	ENSG00000137076	ENSG00000137076	TRUE
transmembrane 4 superfamily member 1	Tm4sf1	NM_008536	4.70789	0.0128619	Table S1. Subtracted ALI+4 Transcriptome	hoh 2012	cilia	17112	ENSG00000169908	ENSG00000169908	TRUE
transmembrane 4 superfamily member 1	Tm4sf1	NM_008536	4.74984	0.00244896	Table S2. Subtracted ALI+12 Transcriptome	hoh 2012	cilia	17112	ENSG00000169908	ENSG00000169908	TRUE
transmembrane channel-like gene family 5	Tmc5	NM_028930	3.13265	0.0324977	Table S1. Subtracted ALI+4 Transcriptome	hoh 2012	cilia	74424	ENSG00000103534	ENSG00000103534	TRUE
transmembrane protein 106C	Tmem106c	NM_201359	2.6858	0.0231891	Table S1. Subtracted ALI+4 Transcriptome	hoh 2012	cilia	380967	ENSG00000134291	ENSG00000134291	TRUE
transmembrane protein 107	Tmem107	NM_028336	4.294	0.00226213	Table S1. Subtracted ALI+4 Transcriptome	hoh 2012	cilia	66910	ENSG00000179029	ENSG00000179029	TRUE
transmembrane protein 107	Tmem107	NM_025838	3.46851	0.00791613	Table S1. Subtracted ALI+4 Transcriptome	hoh 2012	cilia	66910	ENSG00000179029	ENSG00000179029	TRUE
transmembrane protein 138	Tmem138	NM_028411	2.97585	0.0308734	Table S1. Subtracted ALI+4 Transcriptome	hoh 2012	cilia	72982	ENSG00000149483	ENSG00000149483	TRUE
transmembrane protein 56	Tmem56	NM_178936	3.10666	0.0102401	Table S1. Subtracted ALI+4 Transcriptome	hoh 2012	cilia	99887	ENSG00000152078	ENSG00000152078	TRUE
transmembrane protein 67	Tmem67	NM_177861	4.41443	0.00226213	Table S1. Subtracted ALI+4 Transcriptome	hoh 2012	cilia	329795	ENSG00000164953	ENSG00000164953	TRUE
TOX high mobility group box family member 3	Tox3	NM_172913	2.54175	0.0441872	Table S1. Subtracted ALI+4 Transcriptome	hoh 2012	cilia	244579	ENSG00000103460	ENSG00000103460	TRUE
tubulin polymerization-promoting protein family member 3	Tppp3	NM_026481	4.16886	0.014946	Table S2. Subtracted ALI+12 Transcriptome	hoh 2012	cilia	67971	ENSG00000159713	ENSG00000159713	TRUE
Tnf receptor-associated factor 5	Traf5	NM_011633	2.72093	0.0355311	Table S1. Subtracted ALI+4 Transcriptome	hoh 2012	cilia	22033	ENSG00000082512	ENSG00000082512	TRUE
testis specific gene A14	Tsga14	NM_031998	3.62849	0.0123456	Table S1. Subtracted ALI+4 Transcriptome	hoh 2012	cilia	83922	ENSG00000106477	ENSG00000106477	TRUE
translin-associated factor X (Tsnax) interacting protein 1	Tsnaxip1	NM_024445	5.20017	0.00562364	Table S1. Subtracted ALI+4 Transcriptome	hoh 2012	cilia	72236	ENSG00000102904	ENSG00000102904	TRUE
translin-associated factor X (Tsnax) interacting protein 1	Tsnaxip1	NM_024445	4.96409	0.00123134	Table S2. Subtracted ALI+12 Transcriptome	hoh 2012	cilia	72236	ENSG00000102904	ENSG00000102904	TRUE
tetraspanin 2	Tspan2	NM_027533	3.82733	0.00249212	Table S1. Subtracted ALI+4 Transcriptome	hoh 2012	cilia	70747	ENSG00000134198	ENSG00000134198	TRUE
tetraspanin 2	Tspan2	NM_027533	3.6054	0.011255	Table S1. Subtracted ALI+4 Transcriptome	hoh 2012	cilia	70747	ENSG00000134198	ENSG00000134198	TRUE
testis-specific protein, Y-encoded-like 5	Tspyl5	XM_139378	4.27101	0.00497144	Table S1. Subtracted ALI+4 Transcriptome	hoh 2012	cilia	239364	ENSG00000180543	ENSG00000180543	TRUE
tetratricopeptide repeat domain 16	Ttc16	NM_177384	5.30112	0.00249212	Table S1. Subtracted ALI+4 Transcriptome	hoh 2012	cilia	338348	ENSG00000167094	ENSG00000167094	TRUE
tetratricopeptide repeat domain 18	Ttc18	XM_127606	5.18613	0.00695768	Table S1. Subtracted ALI+4 Transcriptome	hoh 2012	cilia	76670	ENSG00000156042	ENSG00000156042	TRUE
tetratricopeptide repeat domain 18	Ttc18	AK029536	4.2808	0.00772539	Table S1. Subtracted ALI+4 Transcriptome	hoh 2012	cilia	76670	ENSG00000156042	ENSG00000156042	TRUE
tetratricopeptide repeat domain 25	Ttc25	XM_126529	4.87783	0.00497144	Table S1. Subtracted ALI+4 Transcriptome	hoh 2012	cilia	74407	ENSG00000204815	ENSG00000204815	FALSE
tetratricopeptide repeat domain 25	Ttc25	XM_126529	4.06089	0.0204254	Table S2. Subtracted ALI+12 Transcriptome	hoh 2012	cilia	74407	ENSG00000204815	ENSG00000204815	FALSE
tetratricopeptide repeat domain 26	Ttc26	NM_153600	3.55184	0.00582312	Table S1. Subtracted ALI+4 Transcriptome	hoh 2012	cilia	264134	ENSG00000105948	ENSG00000105948	TRUE
tubulin tyrosine ligase-like 1	Ttll1	NM_178869	2.54829	0.0352178	Table S1. Subtracted ALI+4 Transcriptome	hoh 2012	cilia	319953	ENSG00000100271	ENSG00000100271	TRUE
tubulin tyrosine ligase-like family, member 13	Ttll13	NM_177765	2.31687	0.0408032	Table S1. Subtracted ALI+4 Transcriptome	hoh 2012	cilia	269954	ENSG00000213471	ENSG00000213471	TRUE
tubulin tyrosine ligase-like family, member 6	Ttll6	NM_172799	3.60912	0.00996944	Table S1. Subtracted ALI+4 Transcriptome	hoh 2012	cilia	237930	ENSG00000170703	ENSG00000170703	TRUE
tubulin tyrosine ligase-like family, member 9	Ttll9	NM_029064	3.03639	0.0147488	Table S1. Subtracted ALI+4 Transcriptome	hoh 2012	cilia	74711	ENSG00000131044	ENSG00000131044	TRUE
tubulin, alpha 1A	Tuba1a	NM_011653	4.11609	0.0464574	Table S1. Subtracted ALI+4 Transcriptome	hoh 2012	cilia	22142	ENSG00000167552	ENSG00000167552	TRUE
tubulin, delta 1	Tubd1	NM_019756	2.53162	0.0313771	Table S1. Subtracted ALI+4 Transcriptome	hoh 2012	cilia	56427	ENSG00000108423	ENSG00000108423	TRUE
tubby-like protein 2	Tulp2	NM_008807	2.98222	0.0288289	Table S1. Subtracted ALI+4 Transcriptome	hoh 2012	cilia	56734	ENSG00000104804	ENSG00000104804	TRUE
ubiquitin-conjugating enzyme E2T (putative)	Ube2t	NM_026024	3.33523	0.0344052	Table S1. Subtracted ALI+4 Transcriptome	hoh 2012	cilia	67196	ENSG00000077152	ENSG00000077152	TRUE
UBX domain protein 10	Ubxn10	NM_178671	4.6266	0.00655746	Table S1. Subtracted ALI+4 Transcriptome	hoh 2012	cilia	212190	ENSG00000162543	ENSG00000162543	TRUE
UBX domain protein 11	Ubxn11	NM_026257	4.56649	0.00515972	Table S1. Subtracted ALI+4 Transcriptome	hoh 2012	cilia	67586	ENSG00000158062	ENSG00000158062	TRUE
UBX domain protein 11	Ubxn11	NM_026257	4.37461	0.00861549	Table S2. Subtracted ALI+12 Transcriptome	hoh 2012	cilia	67586	ENSG00000158062	ENSG00000158062	TRUE
unc-119 homolog B (C. elegans)	Unc119b	NM_175352	2.43052	0.0312322	Table S1. Subtracted ALI+4 Transcriptome	hoh 2012	cilia	106840	ENSG00000175970	ENSG00000175970	TRUE
ubiquitin specific peptidase 11	Usp11	NM_145628	3.34786	0.00696899	Table S1. Subtracted ALI+4 Transcriptome	hoh 2012	cilia	236733	ENSG00000102226	ENSG00000102226	TRUE
ubiquitin specific peptidase 18	Usp18	NM_011909	3.14788	0.00631355	Table S1. Subtracted ALI+4 Transcriptome	hoh 2012	cilia	24110	ENSG00000184979	ENSG00000184979	TRUE
ubiquitin specific peptidase 2	Usp2	NM_016808	4.18238	0.00569561	Table S1. Subtracted ALI+4 Transcriptome	hoh 2012	cilia	53376	ENSG00000036672	ENSG00000036672	TRUE
USP6 N-terminal like	Usp6nl	NM_181399	2.66135	0.0450207	Table S1. Subtracted ALI+4 Transcriptome	hoh 2012	cilia	98910	ENSG00000148429	ENSG00000148429	TRUE
USP6 N-terminal like	Usp6nl	NM_181399	2.55615	0.0202011	Table S1. Subtracted ALI+4 Transcriptome	hoh 2012	cilia	98910	ENSG00000148429	ENSG00000148429	TRUE
vitrin	Vit	XM_128764	2.48402	0.0198653	Table S1. Subtracted ALI+4 Transcriptome	hoh 2012	cilia	74199	ENSG00000205221	ENSG00000205221	TRUE
pre-B lymphocyte gene 3	Vpreb3	NM_009514	4.46351	0.00609936	Table S1. Subtracted ALI+4 Transcriptome	hoh 2012	cilia	22364	ENSG00000128218	ENSG00000128218	TRUE
pre-B lymphocyte gene 3	Vpreb3	NM_009514	4.48139	0.0065951	Table S2. Subtracted ALI+12 Transcriptome	hoh 2012	cilia	22364	ENSG00000128218	ENSG00000128218	TRUE
von Willebrand factor A domain containing 3A	Vwa3a	NM_177697	4.09291	0.003227	Table S1. Subtracted ALI+4 Transcriptome	hoh 2012	cilia	233813	ENSG00000175267	ENSG00000175267	TRUE
WD repeat domain 19	Wdr19	NM_153391	2.51464	0.0382132	Table S1. Subtracted ALI+4 Transcriptome	hoh 2012	cilia	213081	ENSG00000157796	ENSG00000157796	TRUE
WD repeat domain 27	Wdr27	NM_175173	2.64973	0.0320651	Table S1. Subtracted ALI+4 Transcriptome	hoh 2012	cilia	71682	ENSG00000184465	ENSG00000184465	TRUE
WD repeat domain 35	Wdr35	NM_172470	2.79695	0.0415625	Table S1. Subtracted ALI+4 Transcriptome	hoh 2012	cilia	74682	ENSG00000118965	ENSG00000118965	TRUE
WD repeat domain 51A	Wdr51a	XM_135092	4.28057	0.00588193	Table S1. Subtracted ALI+4 Transcriptome	hoh 2012	cilia	70235	ENSG00000164087	ENSG00000164087	TRUE
WD repeat domain 54	Wdr54	NM_023790	3.10837	0.0192687	Table S1. Subtracted ALI+4 Transcriptome	hoh 2012	cilia	75659	ENSG00000005448	ENSG00000005448	TRUE
WD repeat domain 60	Wdr60	NM_146039	3.11813	0.0185426	Table S1. Subtracted ALI+4 Transcriptome	hoh 2012	cilia	217935	ENSG00000126870	ENSG00000126870	TRUE
WD repeat domain 63	Wdr63	NM_172864	4.33011	0.00968608	Table S1. Subtracted ALI+4 Transcriptome	hoh 2012	cilia	242253	ENSG00000162643	ENSG00000162643	TRUE
WD repeat domain 65	Wdr65	NM_026789	5.66487	0.00226213	Table S1. Subtracted ALI+4 Transcriptome	hoh 2012	cilia	68625	ENSG00000243710	ENSG00000243710	TRUE
WD repeat domain 65	Wdr65	NM_026789	3.78908	0.0444465	Table S2. Subtracted ALI+12 Transcriptome	hoh 2012	cilia	68625	ENSG00000243710	ENSG00000243710	TRUE
WD repeat domain 69	Wdr69	NM_027725	4.22851	0.00569561	Table S1. Subtracted ALI+4 Transcriptome	hoh 2012	cilia	71227	ENSG00000123977	ENSG00000123977	TRUE
WD repeat domain 78	Wdr78	NM_146254	5.24015	0.0108358	Table S1. Subtracted ALI+4 Transcriptome	hoh 2012	cilia	242584	ENSG00000152763	ENSG00000152763	TRUE
WD repeat domain 78	Wdr78	NM_146254	4.96743	0.00884684	Table S1. Subtracted ALI+4 Transcriptome	hoh 2012	cilia	242584	ENSG00000152763	ENSG00000152763	TRUE
WD repeat domain 78	Wdr78	NM_146254	4.74135	0.00244896	Table S2. Subtracted ALI+12 Transcriptome	hoh 2012	cilia	242584	ENSG00000152763	ENSG00000152763	TRUE
WD repeat domain 78	Wdr78	NM_146254	4.05263	0.0204254	Table S2. Subtracted ALI+12 Transcriptome	hoh 2012	cilia	242584	ENSG00000152763	ENSG00000152763	TRUE
WD repeat domain 92	Wdr92	NM_178909	2.64738	0.0184929	Table S1. Subtracted ALI+4 Transcriptome	hoh 2012	cilia	103784	ENSG00000243667	ENSG00000243667	TRUE
WAP four-disulfide core domain 3	Wfdc3	XM_355365	3.73168	0.0114034	Table S1. Subtracted ALI+4 Transcriptome	hoh 2012	cilia	71856	ENSG00000124116	ENSG00000124116	TRUE
tryptophan rich basic protein	Wrb	NM_207301	2.92254	0.0152745	Table S1. Subtracted ALI+4 Transcriptome	hoh 2012	cilia	71446	ENSG00000182093	ENSG00000182093	TRUE
Y box protein 2	Ybx2	NM_016875	2.74402	0.0455212	Table S1. Subtracted ALI+4 Transcriptome	hoh 2012	cilia	53422	ENSG00000006047	ENSG00000006047	TRUE
yippee-like 1 (Drosophila)	Ypel1	NM_023249	3.61858	0.00760332	Table S1. Subtracted ALI+4 Transcriptome	hoh 2012	cilia	106369	ENSG00000100027	ENSG00000100027	TRUE
zinc finger, BED domain containing 4	Zbed4	NM_181412	2.75705	0.036284	Table S1. Subtracted ALI+4 Transcriptome	hoh 2012	cilia	223773	ENSG00000100426	ENSG00000100426	TRUE
zinc finger, DHHC domain containing 1	Zdhhc1	NM_175160	2.54194	0.0159754	Table S1. Subtracted ALI+4 Transcriptome	hoh 2012	cilia	70796	ENSG00000159714	ENSG00000159714	TRUE
zinc finger protein 41	Zfp41	NM_011759	2.79353	0.024775	Table S1. Subtracted ALI+4 Transcriptome	hoh 2012	cilia	22701	ENSG00000181638	ENSG00000181638	TRUE
zinc finger protein 423	Zfp423	NM_033327	3.68518	0.00661823	Table S1. Subtracted ALI+4 Transcriptome	hoh 2012	cilia	94187	ENSG00000102935	ENSG00000102935	TRUE
zinc finger protein 446	Zfp446	NM_175558	2.65067	0.0302776	Table S1. Subtracted ALI+4 Transcriptome	hoh 2012	cilia	269870	ENSG00000083838	ENSG00000083838	TRUE
zinc finger protein 474	Zfp474	NM_025749	4.35996	0.0024694	Table S1. Subtracted ALI+4 Transcriptome	hoh 2012	cilia	66758	ENSG00000164185	ENSG00000164185	TRUE
zinc finger, MYND domain containing 10	Zmynd10	NM_053253	4.45128	0.0123456	Table S1. Subtracted ALI+4 Transcriptome	hoh 2012	cilia	114602	ENSG00000004838	ENSG00000004838	TRUE
zona pellucida glycoprotein 3	Zp3	NM_011776	2.56839	0.0260079	Table S1. Subtracted ALI+4 Transcriptome	hoh 2012	cilia	22788	ENSG00000188372	ENSG00000188372	TRUE

## Sheet: hackett
Gene symbol	Gene title	ProbesetID	Basal / differentiated epithelium expression ratio	gene_id	ensembl_gene_id	in_e75_annotation	reason it's not in e75 annotation
PRAGMIN	homolog of rat pragma of Rnd2	235085_at	15.7	157285	ENSG00000275342	FALSE	annotated in new ens version
AHNAK2	AHNAK nucleoprotein 2	212992_at	6.9	113146	ENSG00000185567	TRUE
AMOTL1	angiomotin-like 1	225459_at	24.5	154810	ENSG00000166025	TRUE
ANKRD29	ankyrin repeat domain 29	238332_at	9.1	147463	ENSG00000154065	TRUE
ARNTL2	aryl hydrocarbon receptor nuclear translocator-like 2	224204_x_at	44.9	56938	ENSG00000029153	TRUE
ARPC2	actin related protein 2/3 complex, subunit 2, 34kDa	207988_s_at	6.8	10109	ENSG00000163466	TRUE
ARPC5L	actin related protein 2/3 complex, subunit 5-like	226915_s_at	5.8	81873	ENSG00000136950	TRUE
ARSJ	arylsulfatase family, member J	219973_at	12.7	79642	ENSG00000180801	TRUE
ARTN	artemin	210237_at	21.7	9048	ENSG00000117407	TRUE
AXL	AXL receptor tyrosine kinase	202686_s_at	6	558	ENSG00000167601	TRUE
BMP1	bone morphogenetic protein 1	205574_x_at	12.3	649	ENSG00000168487	TRUE
BNC1	basonuclin 1	1552487_a_at	69.7	646	ENSG00000169594	TRUE
BNIP2	BCL2/adenovirus E1B 19kDa interacting protein 2	209308_s_at	6.7	663	ENSG00000140299	TRUE
CALD1	caldesmon 1	212077_at	109.6	800	ENSG00000122786	TRUE
CAPG	capping protein (actin filament), gelsolin-like	201850_at	9.9	822	ENSG00000042493	TRUE
CAV1	caveolin 1, caveolae protein, 22kDa	212097_at	169.5	857	ENSG00000105974	TRUE
CCDC3	coiled-coil domain containing 3	223316_at	7.1	83643	ENSG00000151468	TRUE
CCDC88A	coiled-coil domain containing 88A	225045_at	13.2	55704	ENSG00000115355	TRUE
CD109	CD109 molecule	229900_at	24.4	135228	ENSG00000156535	TRUE
CDH13	cadherin 13, H-cadherin (heart)	204726_at	16.3	1012	ENSG00000140945	TRUE
COL17A1	collagen, type XVII, alpha 1	204636_at	353	1308	ENSG00000065618	TRUE
COL4A2	collagen, type IV, alpha 2	211964_at	7.2	1284	ENSG00000134871	TRUE
COL7A1	collagen, type VII, alpha 1	217312_s_at	15.1	1294	ENSG00000114270	TRUE
CTH	cystathionase (cystathionine gamma-lyase)	217127_at	18.5	1491	ENSG00000116761	TRUE
DKK3	dickkopf homolog 3 (Xenopus laevis)	230508_at	27.9	27122	ENSG00000050165	TRUE
DNAJB9	DnaJ (Hsp40) homolog, subfamily B, member 9	202843_at	6.7	4189	ENSG00000128590	TRUE
DNAJC21	DnaJ (Hsp40) homolog, subfamily C, member 21	238336_s_at	5.9	134218	ENSG00000168724	TRUE
DSC2	desmocollin 2	226817_at	35.1	1824	ENSG00000134755	TRUE
DSC3	desmocollin 3	206032_at	16.9	1825	ENSG00000134762	TRUE
DST	dystonin	216918_s_at	30.2	667	ENSG00000151914	TRUE
DUSP7	dual specificity phosphatase 7	213848_at	33.1	1849	ENSG00000164086	TRUE
EHD2	EH-domain containing 2	221870_at	123.7	30846	ENSG00000024422	TRUE
ELOVL4	elongation of very long chain fatty acids (FEN1/Elo2, SUR4/Elo3, yeast)-like 4	219532_at	19.6	6785	ENSG00000118402	TRUE
ELOVL6	ELOVL family member 6, elongation of long chain fatty acids (FEN1/Elo2, SUR4/Elo3-like, yeast)	204256_at	23.2	79071	ENSG00000170522	TRUE
ELOVL7	ELOVL family member 7, elongation of long chain fatty acids (yeast)	227180_at	12.2	79993	ENSG00000164181	TRUE
EPHB4	EPH receptor B4	202894_at	6	2050	ENSG00000196411	TRUE
ETF1	eukaryotic translation termination factor 1	201573_s_at	5	2107	ENSG00000120705	TRUE
ETV4	ets variant 4	1554576_a_at	10.8	2118	ENSG00000175832	TRUE
FADS1	fatty acid desaturase 1	208962_s_at	20.3	3992	ENSG00000149485	TRUE
FADS2	fatty acid desaturase 2	202218_s_at	18.9	9415	ENSG00000134824	TRUE
FAM110C	family with sequence similarity 110, member C	226863_at	7.1	642273	ENSG00000184731	TRUE
FAM126A	family with sequence similarity 126, member A	223625_at	12.7	84668	ENSG00000122591	TRUE
FBLN1	#N/A	201787_at	13.2	2192	ENSG00000077942	TRUE
FBN2	fibrillin 2	203184_at	5.9	2201	ENSG00000138829	TRUE
FLNA	filamin A, alpha (actin binding protein 280)	213746_s_at	19.1	2316	ENSG00000196924	TRUE
FLNB	filamin B, beta (actin binding protein 278)	208613_s_at	7.7	2317	ENSG00000136068	TRUE
FOSL1	FOS-like antigen 1	204420_at	30.7	8061	ENSG00000175592	TRUE
FOXA2	forkhead box A2	40284_at	11.4	3170	ENSG00000125798	TRUE
FSCN1	fascin homolog 1, actin-bundling protein (Strongylocentrotus purpuratus)	201564_s_at	89	6624	ENSG00000075618	TRUE
FSTL3	follistatin-like 3 (secreted glycoprotein)	203592_s_at	25.4	10272	ENSG00000070404	TRUE
GPC1	glypican 1	202755_s_at	7.8	2817	ENSG00000063660	TRUE
GPR126	G protein-coupled receptor 126	213094_at	10.2	57211	ENSG00000112414	TRUE
GPR87	G protein-coupled receptor 87	219936_s_at	8.7	53836	ENSG00000138271	TRUE
HDGFRP3	hepatoma-derived growth factor, related protein 3	209526_s_at	6.5	50810	ENSG00000166503	TRUE
HSPC159	galectin-related protein	219998_at	77.6	29094	ENSG00000119862	TRUE
IL1RN	interleukin 1 receptor antagonist	212657_s_at	28.7	3557	ENSG00000136689	TRUE
IL20RB	interleukin 20 receptor beta	228575_at	18.1	53833	ENSG00000174564	TRUE
INF2	inverted formin, FH2 and WH2 domain containing	224469_s_at	15.8	64423	ENSG00000203485	TRUE
ITGA3	integrin, alpha 3 (antigen CD49C, alpha 3 subunit of VLA-3 receptor)	201474_s_at	77.6	3675	ENSG00000005884	TRUE
ITGB1	integrin, beta 1 (fibronectin receptor, beta polypeptide, antigen CD29 includes MDF2, MSK12)	1553530_a_at	12.8	3688	ENSG00000150093	TRUE
JUB	jub, ajuba homolog (Xenopus laevis)	225806_at	10	84962	ENSG00000129474	TRUE
JUP	junction plakoglobin	201015_s_at	5.9	3728	ENSG00000173801	TRUE
KIAA1949	KIAA1949	224927_at	13.5	170954	ENSG00000146112	TRUE
KLHL29	kelch-like 29 (Drosophila)	1554262_s_at	10.6	114818	ENSG00000119771	TRUE
KRT17	keratin 17	205157_s_at	50.3	3872	ENSG00000128422	TRUE
KRT5	keratin 5	201820_at	8.6	3852	ENSG00000186081	TRUE
LAMA3	laminin, alpha 3	203726_s_at	27.6	3909	ENSG00000053747	TRUE
LAMB3	laminin, beta 3	209270_at	18.7	3914	ENSG00000196878	TRUE
LEPR	leprecan-like 1	218717_s_at	57	3953	ENSG00000116678	TRUE
LZIC	leucine zipper and CTNNBIP1 domain containing	226087_at	5.7	84328	ENSG00000162441	TRUE
MAP4K4	mitogen-activated protein kinase kinase kinase kinase 4	206571_s_at	7.8	9448	ENSG00000071054	TRUE
MMD	monocyte to macrophage differentiation-associated	203414_at	5.1	23531	ENSG00000108960	TRUE
MREG	melanoregulin	219648_at	8.6	55686	ENSG00000118242	TRUE
MSN	moesin	200600_at	10.5	4478	ENSG00000147065	TRUE
MTHFD1L	methylenetetrahydrofolate dehydrogenase (NADP+ dependent) 1-like	231094_s_at	22.5	25902	ENSG00000120254	TRUE
MYO5A	myosin VA (heavy chain 12, myoxin)	204527_at	8.9	4644	ENSG00000197535	TRUE
NDRG1	N-myc downstream regulated 1	200632_s_at	50.3	10397	ENSG00000104419	TRUE
NEDD4	neural precursor cell expressed, developmentally down-regulated 4	213012_at	8.5	4734	ENSG00000069869	TRUE
NTN4	netrin 4	223315_at	5.5	59277	ENSG00000074527	TRUE
PARD6G	par-6 partitioning defective 6 homolog gamma (C. elegans)	232132_at	9.5	84552	ENSG00000178184	TRUE
PDGFC	platelet derived growth factor C	218718_at	6.2	56034	ENSG00000145431	TRUE
PHGDH	phosphoglycerate dehydrogenase	201397_at	8.2	26227	ENSG00000092621	TRUE
PITPNC1	phosphatidylinositol transfer protein, cytoplasmic 1	219155_at	6.3	26207	ENSG00000154217	TRUE
PLCH2	phospholipase C, eta 2	206080_at	8.4	9651	ENSG00000149527	TRUE
PMEPA1	prostate transmembrane protein, androgen induced 1	222449_at	32.1	56937	ENSG00000124225	TRUE
PRKCDBP	protein kinase C, delta binding protein	213010_at	6	112464	ENSG00000170955	TRUE
PROCR	protein C receptor, endothelial (EPCR)	203650_at	33.1	10544	ENSG00000101000	TRUE
PTPN14	protein tyrosine phosphatase, non-receptor type 14	205503_at	6.2	5784	ENSG00000152104	TRUE
PVRL1	poliovirus receptor-related 1 (herpesvirus entry mediator C)	225211_at	6.5	5818	ENSG00000110400	TRUE
QKI	quaking homolog, KH domain RNA binding (mouse)	212263_at	7.3	9444	ENSG00000112531	TRUE
RAB38	RAB38, member RAS oncogene family	219412_at	13.8	23682	ENSG00000123892	TRUE
RAP2A	RAP2A, member of RAS oncogene family	221830_at	5.4	5911	ENSG00000125249	TRUE
RAP2B	RAP2B, member of RAS oncogene family	213923_at	8.5	5912	ENSG00000181467	TRUE
RAP2C	RAP2C, member of RAS oncogene family	218668_s_at	6.8	57826	ENSG00000123728	TRUE
REEP4	receptor accessory protein 4	218777_at	5.4	80346	ENSG00000168476	TRUE
RGS10	regulator of G-protein signaling 10	204319_s_at	5.1	6001	ENSG00000148908	TRUE
S100A10	S100 calcium binding protein A10	200872_at	8.3	6281	ENSG00000197747	TRUE
SACS	spastic ataxia of Charlevoix-Saguenay (sacsin)	213262_at	6.7	26278	ENSG00000151835	TRUE
SCEL	sciellin	206884_s_at	194.6	8796	ENSG00000136155	TRUE
SCHIP1	schwannomin interacting protein 1	204030_s_at	6.3	29970	ENSG00000151967	TRUE
SERPINB5	serpin peptidase inhibitor, clade B (ovalbumin), member 5	204855_at	20.1	5268	ENSG00000206075	TRUE
SERPINE2	serpin peptidase inhibitor, clade E (nexin, plasminogen activator inhibitor type 1), member 2	212190_at	91.4	5270	ENSG00000135919	TRUE
SH3RF2	SH3 domain containing ring finger 2	228892_at	11.6	153769	ENSG00000156463	TRUE
SHMT2	serine hydroxymethyltransferase 2 (mitochondrial)	214095_at	24.9	6472	ENSG00000182199	TRUE
SLC2A9	Solute carrier family 2 (facilitated glucose transporter), member 9	232678_at	6.2	56606	ENSG00000109667	TRUE
SLC6A8	solute carrier family 6 (neurotransmitter transporter, creatine), member 8	213843_x_at	5.5	6535	ENSG00000130821	TRUE
SNAI2	snail homolog 2 (Drosophila)	213139_at	12	6591	ENSG00000019549	TRUE
SNCG	synuclein, gamma (breast cancer-specific protein 1)	209877_at	7.1	6623	ENSG00000173267	TRUE
STARD4	StAR-related lipid transfer (START) domain containing 4	226390_at	12	134429	ENSG00000164211	TRUE
TGFB1	transforming growth factor, beta 1	203085_s_at	5.7	7040	ENSG00000105329	TRUE
TGFB1I1	transforming growth factor beta 1 induced transcript 1	209651_at	14.6	7041	ENSG00000140682	TRUE
TGFBI	transforming growth factor, beta-induced, 68kDa	201506_at	36.1	7045	ENSG00000120708	TRUE
TINAGL1	tubulointerstitial nephritis antigen-like 1	219058_x_at	20.5	64129	ENSG00000142910	TRUE
TNC	tenascin C	201645_at	13.7	3371	ENSG00000041982	TRUE
TP63	tumor protein p63	209863_s_at	8.9	8626	ENSG00000073282	TRUE
TPBG	trophoblast glycoprotein	203476_at	10.2	7162	ENSG00000146242	TRUE
TUBB6	tubulin, beta 6	209191_at	127.8	84617	ENSG00000176014	TRUE
UNC5B	Unc-5 homolog B (C. elegans)	213100_at	7.2	219699	ENSG00000107731	TRUE
YIF1B	Yip1 interacting factor homolog B (S. cerevisiae)	231211_s_at	6.2	90522	ENSG00000167645	TRUE
